# Supplementary material for: Phylogenetic and functional characterization of water bears (Tardigrada) tubulins
Source: Sci Rep. 2023 Mar 30;13:5194. doi: 10.1038/s41598-023-31992-z (PMC10063605; doi:10.1038/s41598-023-31992-z)
Supplement: Supplementary file 1 — Supplementary Information. [file 41598_2023_31992_MOESM1_ESM.zip]

Archive with 113 entries (100 files):
- Novotna Floriancicova_Supplementary data/
- Novotna Floriancicova_Supplementary data/.DS_Store
- __MACOSX/
- __MACOSX/Novotna Floriancicova_Supplementary data/
- __MACOSX/Novotna Floriancicova_Supplementary data/._.DS_Store
- Novotna Floriancicova_Supplementary data/Supplementary Table S1.xlsx
- __MACOSX/Novotna Floriancicova_Supplementary data/._Supplementary Table S1.xlsx
- Novotna Floriancicova_Supplementary data/Supplementary data 1/
- Novotna Floriancicova_Supplementary data/Supplementary data 1/UJEP dataset_tubulin_alignment_Findeisen_Tardi_duplclean.decoded.dpa_100.MAFFT-GINSI.with.CLUSTALO.tree.with_species.aln
- __MACOSX/Novotna Floriancicova_Supplementary data/Supplementary data 1/
- __MACOSX/Novotna Floriancicova_Supplementary data/Supplementary data 1/._UJEP dataset_tubulin_alignment_Findeisen_Tardi_duplclean.decoded.dpa_100.MAFFT-GINSI.with.CLUSTALO.tree.with_species.aln
- Novotna Floriancicova_Supplementary data/Supplementary data 1/CRG dataset_tardigrades_mapping.txt
- __MACOSX/Novotna Floriancicova_Supplementary data/Supplementary data 1/._CRG dataset_tardigrades_mapping.txt
- Novotna Floriancicova_Supplementary data/Supplementary data 1/.DS_Store
- __MACOSX/Novotna Floriancicova_Supplementary data/Supplementary data 1/._.DS_Store
- Novotna Floriancicova_Supplementary data/Supplementary data 1/UJEP dataset_tubulin_mapping.txt
- __MACOSX/Novotna Floriancicova_Supplementary data/Supplementary data 1/._UJEP dataset_tubulin_mapping.txt
- Novotna Floriancicova_Supplementary data/Supplementary data 1/CRG tubulin domains dataset_tardigrades_tubulin_domains_selected_translated_frames_and_Findeisen.decoded.dpa_100.MAFFT-GINSI.with.CLUSTALO.tree_with_species.aln
- __MACOSX/Novotna Floriancicova_Supplementary data/Supplementary data 1/._CRG tubulin domains dataset_tardigrades_tubulin_domains_selected_translated_frames_and_Findeisen.decoded.dpa_100.MAFFT-GINSI.with.CLUSTALO.tree_with_species.aln
- Novotna Floriancicova_Supplementary data/Supplementary data 1/CRG dataset_tardigrades_selected_translated_frames_trimmed_and_Findeisen.dpa_100.MAFFT-GINSI.with.CLUSTALO.tree.decoded_with_species.aln
- __MACOSX/Novotna Floriancicova_Supplementary data/Supplementary data 1/._CRG dataset_tardigrades_selected_translated_frames_trimmed_and_Findeisen.dpa_100.MAFFT-GINSI.with.CLUSTALO.tree.decoded_with_species.aln
- Novotna Floriancicova_Supplementary data/Supplementary data 1/CRG tubulin domains dataset_mapping.txt
- __MACOSX/Novotna Floriancicova_Supplementary data/Supplementary data 1/._CRG tubulin domains dataset_mapping.txt
- __MACOSX/Novotna Floriancicova_Supplementary data/._Supplementary data 1
- Novotna Floriancicova_Supplementary data/Supplementary Table S2.docx
- __MACOSX/Novotna Floriancicova_Supplementary data/._Supplementary Table S2.docx
- Novotna Floriancicova_Supplementary data/Supplementary Table S3.docx
- __MACOSX/Novotna Floriancicova_Supplementary data/._Supplementary Table S3.docx
- Novotna Floriancicova_Supplementary data/Supplementary data 3/
- Novotna Floriancicova_Supplementary data/Supplementary data 3/Found tardigrade tubulins_curated.aln
- __MACOSX/Novotna Floriancicova_Supplementary data/Supplementary data 3/
- __MACOSX/Novotna Floriancicova_Supplementary data/Supplementary data 3/._Found tardigrade tubulins_curated.aln
- Novotna Floriancicova_Supplementary data/Supplementary data 3/.DS_Store
- __MACOSX/Novotna Floriancicova_Supplementary data/Supplementary data 3/._.DS_Store
- Novotna Floriancicova_Supplementary data/Supplementary data 3/Tarditub-curated_Findeisen.dpa_100.MAFFT-GINSI.with.CLUSTALO.tree.decoded.aln.treefile
- __MACOSX/Novotna Floriancicova_Supplementary data/Supplementary data 3/._Tarditub-curated_Findeisen.dpa_100.MAFFT-GINSI.with.CLUSTALO.tree.decoded.aln.treefile
- Novotna Floriancicova_Supplementary data/Supplementary data 3/Tarditub-curated_Findeisen.dpa_100.MAFFT-GINSI.with.CLUSTALO.tree.decoded.aln.treefile.annot.txt
- __MACOSX/Novotna Floriancicova_Supplementary data/Supplementary data 3/._Tarditub-curated_Findeisen.dpa_100.MAFFT-GINSI.with.CLUSTALO.tree.decoded.aln.treefile.annot.txt
- __MACOSX/Novotna Floriancicova_Supplementary data/._Supplementary data 3
- Novotna Floriancicova_Supplementary data/Supplementary data 4/
- Novotna Floriancicova_Supplementary data/Supplementary data 4/.DS_Store
- __MACOSX/Novotna Floriancicova_Supplementary data/Supplementary data 4/
- __MACOSX/Novotna Floriancicova_Supplementary data/Supplementary data 4/._.DS_Store
- Novotna Floriancicova_Supplementary data/Supplementary data 4/TardiTub3s-curated.aln
- __MACOSX/Novotna Floriancicova_Supplementary data/Supplementary data 4/._TardiTub3s-curated.aln
- Novotna Floriancicova_Supplementary data/Supplementary data 4/TardiTub5s-curated.aln
- __MACOSX/Novotna Floriancicova_Supplementary data/Supplementary data 4/._TardiTub5s-curated.aln
- Novotna Floriancicova_Supplementary data/Supplementary data 4/TardiTub2s-curated.aln
- __MACOSX/Novotna Floriancicova_Supplementary data/Supplementary data 4/._TardiTub2s-curated.aln
- Novotna Floriancicova_Supplementary data/Supplementary data 4/TardiTub1s-curated.aln
- __MACOSX/Novotna Floriancicova_Supplementary data/Supplementary data 4/._TardiTub1s-curated.aln
- __MACOSX/Novotna Floriancicova_Supplementary data/._Supplementary data 4
- Novotna Floriancicova_Supplementary data/Supplementary data 5/
- Novotna Floriancicova_Supplementary data/Supplementary data 5/.DS_Store
- __MACOSX/Novotna Floriancicova_Supplementary data/Supplementary data 5/
- __MACOSX/Novotna Floriancicova_Supplementary data/Supplementary data 5/._.DS_Store
- Novotna Floriancicova_Supplementary data/Supplementary data 5/Query_ProteinsTub-Hm_Ce_Dm_Mm_curated.txt
- __MACOSX/Novotna Floriancicova_Supplementary data/Supplementary data 5/._Query_ProteinsTub-Hm_Ce_Dm_Mm_curated.txt
- __MACOSX/Novotna Floriancicova_Supplementary data/._Supplementary data 5
- Novotna Floriancicova_Supplementary data/Supplementary data 2/
- Novotna Floriancicova_Supplementary data/Supplementary data 2/UJEP dataset_tubulin_alignment_Findeisen_Tardi_duplclean.decoded.dpa_100.MAFFT-GINSI.with.CLUSTALO.tree.aln.treefile_with_ufboot
- __MACOSX/Novotna Floriancicova_Supplementary data/Supplementary data 2/
- __MACOSX/Novotna Floriancicova_Supplementary data/Supplementary data 2/._UJEP dataset_tubulin_alignment_Findeisen_Tardi_duplclean.decoded.dpa_100.MAFFT-GINSI.with.CLUSTALO.tree.aln.treefile_with_ufboot
- Novotna Floriancicova_Supplementary data/Supplementary data 2/CRG dataset_tardigrades_tubulin_domains_selected_translated_frames_and_Findeisen.decoded.dpa_100.MAFFT-GINSI.with.CLUSTALO.tree.aln.tub_types
- __MACOSX/Novotna Floriancicova_Supplementary data/Supplementary data 2/._CRG dataset_tardigrades_tubulin_domains_selected_translated_frames_and_Findeisen.decoded.dpa_100.MAFFT-GINSI.with.CLUSTALO.tree.aln.tub_types
- Novotna Floriancicova_Supplementary data/Supplementary data 2/CRG dataset_tardigrades_selected_translated_frames_trimmed_and_Findeisen.dpa_100.MAFFT-GINSI.with.CLUSTALO.tree.decoded.phylip_fastme_tree.tub_types
- __MACOSX/Novotna Floriancicova_Supplementary data/Supplementary data 2/._CRG dataset_tardigrades_selected_translated_frames_trimmed_and_Findeisen.dpa_100.MAFFT-GINSI.with.CLUSTALO.tree.decoded.phylip_fastme_tree.tub_types
- Novotna Floriancicova_Supplementary data/Supplementary data 2/CRG dataset_tardigrades_selected_translated_frames_trimmed_and_Findeisen.decoded.dpa_100.MAFFT-GINSI.with.CLUSTALO.tree.aln.treefile
- __MACOSX/Novotna Floriancicova_Supplementary data/Supplementary data 2/._CRG dataset_tardigrades_selected_translated_frames_trimmed_and_Findeisen.decoded.dpa_100.MAFFT-GINSI.with.CLUSTALO.tree.aln.treefile
- Novotna Floriancicova_Supplementary data/Supplementary data 2/CRG dataset_tardigrades_tubulin_domains_selected_translated_frames_and_Findeisen.decoded.dpa_100.MAFFT-GINSI.with.CLUSTALO.tree.phylip_fastme_tree.nwk
- __MACOSX/Novotna Floriancicova_Supplementary data/Supplementary data 2/._CRG dataset_tardigrades_tubulin_domains_selected_translated_frames_and_Findeisen.decoded.dpa_100.MAFFT-GINSI.with.CLUSTALO.tree.phylip_fastme_tree.nwk
- Novotna Floriancicova_Supplementary data/Supplementary data 2/CRG dataset_tardigrades_tubulin_domains_selected_translated_frames_and_Findeisen.decoded.dpa_100.MAFFT-GINSI.with.CLUSTALO.tree.aln.treefile_with_ufboot
- __MACOSX/Novotna Floriancicova_Supplementary data/Supplementary data 2/._CRG dataset_tardigrades_tubulin_domains_selected_translated_frames_and_Findeisen.decoded.dpa_100.MAFFT-GINSI.with.CLUSTALO.tree.aln.treefile_with_ufboot
- Novotna Floriancicova_Supplementary data/Supplementary data 2/.DS_Store
- __MACOSX/Novotna Floriancicova_Supplementary data/Supplementary data 2/._.DS_Store
- Novotna Floriancicova_Supplementary data/Supplementary data 2/UJEP dataset_tubulin_alignment_Findeisen_Tardi_duplclean.decoded.dpa_100.MAFFT-GINSI.with.CLUSTALO.tree.phylip_fastme_tree.tub_types
- __MACOSX/Novotna Floriancicova_Supplementary data/Supplementary data 2/._UJEP dataset_tubulin_alignment_Findeisen_Tardi_duplclean.decoded.dpa_100.MAFFT-GINSI.with.CLUSTALO.tree.phylip_fastme_tree.tub_types
- Novotna Floriancicova_Supplementary data/Supplementary data 2/UJEP dataset_tubulin_alignment_Findeisen_Tardi_duplclean.decoded.dpa_100.MAFFT-GINSI.with.CLUSTALO.tree.aln.tub_types
- __MACOSX/Novotna Floriancicova_Supplementary data/Supplementary data 2/._UJEP dataset_tubulin_alignment_Findeisen_Tardi_duplclean.decoded.dpa_100.MAFFT-GINSI.with.CLUSTALO.tree.aln.tub_types
- Novotna Floriancicova_Supplementary data/Supplementary data 2/CRG dataset_tardigrades_selected_translated_frames_trimmed_and_Findeisen.decoded.dpa_100.MAFFT-GINSI.with.CLUSTALO.tree.aln.treefile_with_alrt
- __MACOSX/Novotna Floriancicova_Supplementary data/Supplementary data 2/._CRG dataset_tardigrades_selected_translated_frames_trimmed_and_Findeisen.decoded.dpa_100.MAFFT-GINSI.with.CLUSTALO.tree.aln.treefile_with_alrt
- Novotna Floriancicova_Supplementary data/Supplementary data 2/CRG dataset_tardigrades_selected_translated_frames_trimmed_and_Findeisen.dpa_100.MAFFT-GINSI.with.CLUSTALO.tree.decoded.phylip_fastme_tree.nwk
- __MACOSX/Novotna Floriancicova_Supplementary data/Supplementary data 2/._CRG dataset_tardigrades_selected_translated_frames_trimmed_and_Findeisen.dpa_100.MAFFT-GINSI.with.CLUSTALO.tree.decoded.phylip_fastme_tree.nwk
- Novotna Floriancicova_Supplementary data/Supplementary data 2/CRG dataset_tardigrades_selected_translated_frames_trimmed_and_Findeisen.decoded.dpa_100.MAFFT-GINSI.with.CLUSTALO.tree.aln.tub_types
- __MACOSX/Novotna Floriancicova_Supplementary data/Supplementary data 2/._CRG dataset_tardigrades_selected_translated_frames_trimmed_and_Findeisen.decoded.dpa_100.MAFFT-GINSI.with.CLUSTALO.tree.aln.tub_types
- Novotna Floriancicova_Supplementary data/Supplementary data 2/CRG dataset_tardigrades_tubulin_domains_selected_translated_frames_and_Findeisen.decoded.dpa_100.MAFFT-GINSI.with.CLUSTALO.tree.aln.treefile_with_alrt
- __MACOSX/Novotna Floriancicova_Supplementary data/Supplementary data 2/._CRG dataset_tardigrades_tubulin_domains_selected_translated_frames_and_Findeisen.decoded.dpa_100.MAFFT-GINSI.with.CLUSTALO.tree.aln.treefile_with_alrt
- Novotna Floriancicova_Supplementary data/Supplementary data 2/CRG dataset_tardigrades_tubulin_domains_selected_translated_frames_and_Findeisen.decoded.dpa_100.MAFFT-GINSI.with.CLUSTALO.tree.phylip_fastme_tree.tub_types
- __MACOSX/Novotna Floriancicova_Supplementary data/Supplementary data 2/._CRG dataset_tardigrades_tubulin_domains_selected_translated_frames_and_Findeisen.decoded.dpa_100.MAFFT-GINSI.with.CLUSTALO.tree.phylip_fastme_tree.tub_types
- Novotna Floriancicova_Supplementary data/Supplementary data 2/CRG dataset_tardigrades_selected_translated_frames_trimmed_and_Findeisen.decoded.dpa_100.MAFFT-GINSI.with.CLUSTALO.tree.aln.treefile_with_ufboot
- __MACOSX/Novotna Floriancicova_Supplementary data/Supplementary data 2/._CRG dataset_tardigrades_selected_translated_frames_trimmed_and_Findeisen.decoded.dpa_100.MAFFT-GINSI.with.CLUSTALO.tree.aln.treefile_with_ufboot
- Novotna Floriancicova_Supplementary data/Supplementary data 2/UJEP dataset_tubulin_alignment_Findeisen_Tardi_duplclean.decoded.dpa_100.MAFFT-GINSI.with.CLUSTALO.tree.aln.treefile_with_alrt
- __MACOSX/Novotna Floriancicova_Supplementary data/Supplementary data 2/._UJEP dataset_tubulin_alignment_Findeisen_Tardi_duplclean.decoded.dpa_100.MAFFT-GINSI.with.CLUSTALO.tree.aln.treefile_with_alrt
- Novotna Floriancicova_Supplementary data/Supplementary data 2/CRG dataset_tardigrades_tubulin_domains_selected_translated_frames_and_Findeisen.decoded.dpa_100.MAFFT-GINSI.with.CLUSTALO.tree.aln.treefile
- __MACOSX/Novotna Floriancicova_Supplementary data/Supplementary data 2/._CRG dataset_tardigrades_tubulin_domains_selected_translated_frames_and_Findeisen.decoded.dpa_100.MAFFT-GINSI.with.CLUSTALO.tree.aln.treefile
- Novotna Floriancicova_Supplementary data/Supplementary data 2/UJEP dataset_tubulin_alignment_Findeisen_Tardi_duplclean.decoded.dpa_100.MAFFT-GINSI.with.CLUSTALO.tree.phylip_fastme_tree.annot.txt
- __MACOSX/Novotna Floriancicova_Supplementary data/Supplementary data 2/._UJEP dataset_tubulin_alignment_Findeisen_Tardi_duplclean.decoded.dpa_100.MAFFT-GINSI.with.CLUSTALO.tree.phylip_fastme_tree.annot.txt
- Novotna Floriancicova_Supplementary data/Supplementary data 2/UJEP dataset_tubulin_alignment_Findeisen_Tardi_duplclean.decoded.dpa_100.MAFFT-GINSI.with.CLUSTALO.tree.aln.annot.txt
- __MACOSX/Novotna Floriancicova_Supplementary data/Supplementary data 2/._UJEP dataset_tubulin_alignment_Findeisen_Tardi_duplclean.decoded.dpa_100.MAFFT-GINSI.with.CLUSTALO.tree.aln.annot.txt
- Novotna Floriancicova_Supplementary data/Supplementary data 2/CRG dataset_tardigrades_selected_translated_frames_trimmed_and_Findeisen.dpa_100.MAFFT-GINSI.with.CLUSTALO.tree.decoded.phylip_fastme_tree.annot.txt
- __MACOSX/Novotna Floriancicova_Supplementary data/Supplementary data 2/._CRG dataset_tardigrades_selected_translated_frames_trimmed_and_Findeisen.dpa_100.MAFFT-GINSI.with.CLUSTALO.tree.decoded.phylip_fastme_tree.annot.txt
- Novotna Floriancicova_Supplementary data/Supplementary data 2/CRG dataset_tardigrades_tubulin_domains_selected_translated_frames_and_Findeisen.decoded.dpa_100.MAFFT-GINSI.with.CLUSTALO.tree.aln.annot.txt
- __MACOSX/Novotna Floriancicova_Supplementary data/Supplementary data 2/._CRG dataset_tardigrades_tubulin_domains_selected_translated_frames_and_Findeisen.decoded.dpa_100.MAFFT-GINSI.with.CLUSTALO.tree.aln.annot.txt
- Novotna Floriancicova_Supplementary data/Supplementary data 2/UJEP dataset_tubulin_alignment_Findeisen_Tardi_duplclean.decoded.dpa_100.MAFFT-GINSI.with.CLUSTALO.tree.aln.treefile
- __MACOSX/Novotna Floriancicova_Supplementary data/Supplementary data 2/._UJEP dataset_tubulin_alignment_Findeisen_Tardi_duplclean.decoded.dpa_100.MAFFT-GINSI.with.CLUSTALO.tree.aln.treefile
- Novotna Floriancicova_Supplementary data/Supplementary data 2/CRG dataset_tardigrades_tubulin_domains_selected_translated_frames_and_Findeisen.decoded.dpa_100.MAFFT-GINSI.with.CLUSTALO.tree.phylip_fastme_tree.annot.txt
- __MACOSX/Novotna Floriancicova_Supplementary data/Supplementary data 2/._CRG dataset_tardigrades_tubulin_domains_selected_translated_frames_and_Findeisen.decoded.dpa_100.MAFFT-GINSI.with.CLUSTALO.tree.phylip_fastme_tree.annot.txt
- Novotna Floriancicova_Supplementary data/Supplementary data 2/CRG dataset_tardigrades_selected_translated_frames_trimmed_and_Findeisen.decoded.dpa_100.MAFFT-GINSI.with.CLUSTALO.tree.aln.annot.txt
- __MACOSX/Novotna Floriancicova_Supplementary data/Supplementary data 2/._CRG dataset_tardigrades_selected_translated_frames_trimmed_and_Findeisen.decoded.dpa_100.MAFFT-GINSI.with.CLUSTALO.tree.aln.annot.txt
- Novotna Floriancicova_Supplementary data/Supplementary data 2/UJEP dataset_tubulin_alignment_Findeisen_Tardi_duplclean.decoded.dpa_100.MAFFT-GINSI.with.CLUSTALO.tree.phylip_fastme_tree.nwk
- __MACOSX/Novotna Floriancicova_Supplementary data/Supplementary data 2/._UJEP dataset_tubulin_alignment_Findeisen_Tardi_duplclean.decoded.dpa_100.MAFFT-GINSI.with.CLUSTALO.tree.phylip_fastme_tree.nwk
- __MACOSX/Novotna Floriancicova_Supplementary data/._Supplementary data 2
- __MACOSX/._Novotna Floriancicova_Supplementary data
