# Supplementary material for: Phylogenetic and functional characterization of water bears (Tardigrada) tubulins
Source: Sci Rep. 2023 Mar 30;13:5194. doi: 10.1038/s41598-023-31992-z (PMC10063605; doi:10.1038/s41598-023-31992-z)
Supplement: Supplementary file 1 — Supplementary Information. [file 41598_2023_31992_MOESM1_ESM.zip › Novotna Floriancicova_Supplementary data/Supplementary Table S1.xlsx]

## Sheet: Complete list
	Supplementary Table S1. Unification of the sequence nomenclature in the analyzed datasets and the final isoform assignment.
	CRG dataset - Tubulin domains	CRG dataset - Full sequences	UJEP dataset - Full sequences	Renaming or status in the curated final phylogenetic tree (Figure 2)	Status in the curated final tardigrade tubulins dataset	Isoform assignment	Complete CDS	Partial CDS	Length in AA	Notes
	Name and coordinates	Name	Name
	tEs-orf187_coord_42-254	tEs-orf187	tEs-orf187-Unigene6309_Echiniscoides	included	included	tEs-Tub5		1	240
	-	tEs-orf188	tEs-orf188-Unigene6310_Echiniscoides	included	included	tEs-Tub5		1	262	Likely the C-terminal fragment of one ε-tubulin; corresponding to orf187
	tEs-orf189_coord_12-220	tEs-orf189	tEs-orf189-Unigene6361_Echiniscoides	excluded	-	-			459	70.1% identity with tubulin/FtsZ family, GTPase domain-containing protein in Ditylenchus destructor, likely contamination
	tEs-orf190_coord_1-197	tEs-orf190	tEs-orf190-Unigene7075_Echiniscoides	included	included	tEs-Tub2D4-Het		1	214
	tEs-orf194_coord_8-219	tEs-orf194	tEs-orf194-Unigene10414_Echiniscoides	included	included	tEs-Tub3	1		478
	tEs-orf23_coord_11-221	tEs-orf23	tEs-orf23-CL227.Contig3_Echiniscoides	included	included	tEs-Tub1A2	1		448
	tEs-orf25_coord_13-223	tEs-orf25	tEs-orf25-CL227.Contig4_Echiniscoides	included	included	tEs-Tub1A2	1		448
	tEs-orf27_coord_4-214	tEs-orf27	tEs-orf27-CL227.Contig5_Echiniscoides	included	excluded	-			408	75% identity to Pollicipes pollicipes α-tubulin1 (XP_037080711.1), a species on which E. sigismundi is found, likely contamination
	tEs-orf30_coord_15-223	tEs-orf30	tEs-orf30-CL4874.Contig2_Echiniscoides	included	included	tEs-Tub2D4-Het	1		450
	tEs-orf31_coord_7-215	tEs-orf31	tEs-orf31-CL4874.Contig3_Echiniscoides	included	included	tEs-Tub2D4-Het	1		450
	tEt-orf141_coord_1-118	tEt-orf141	-	included	included	tEt-Tub1A1		1	150
	tEt-orf142_coord_26-210	tEt-orf142	-	included	included	tEt-Tub5		1	194
	tEt-orf143_coord_8-218	tEt-orf143	tEt-orf143-TRINITY_DN49704_c0_g1_i1	included	included	tEt-Tub1A2	1		452
	-	tEt-orf147	tEt-orf147-TRINITY_DN50820_c1_g1_i1	included	included	tEt-Tub2D4-Het		1	295
	-	tEt-orf148	tEt-orf148-TRINITY_DN50820_c1_g1_i2	included	included	tEt-Tub2D4-Het		1	283
	-	tEt-orf149	tEt-orf149-TRINITY_DN50820_c1_g1_i3	included	included	tEt-Tub2D4-Het		1	309
	tEt-orf150_coord_7-212	tEt-orf150	-	included	included	tEt-Tub2D4-Het		1	208
	-	tEt-orf151	-	included	included	tEt-Tub2D4-Het		1	209
	tEt-orf152_coord_15-181		tEt-orf152 DN52157_c0_g1_i1	included	excluded	-			492	Orf152 is a fragment of orf154
	-	tEt-orf153	-	excluded	-	-			182	Orf153 is a fragment of orf152
	-		tEt-orf154 TRINITY_DN52157_c0_g1_i3	included as orf155	included as orf155	tEt-Tub3		1	304
	tEt-orf155_coord_40-251 + tEt-orf154_coord_18-229 + tEt-orf156_coord_32-243	tEt-orf155	tEt-orf155 TRINITY_DN52157_c0_g1_i4	included as orf154	included as orf154	tEt-Tub3		1	526
	tEt-orf158_coord_24-122	-	-	excluded	-	-			198	Orf158 and orf160 are likely fragments of orf161 (99.4% AA identity)
	tEt-orf160_coord_17-119	-	-	excluded	-	-			202	Orf158 and orf160 are likely fragments of orf161 (99.4% AA identity)
	tEt-orf161_coord_44-254 + tEt-orf159_coord_32-242	tEt-orf161	tEt-orf161-TRINITY_DN52690_c0_g2_i8	included	included	tEt-Tub1A1		1	312	Orf158 and orf160 are likely fragments of orf161 (99.4% AA identity)
	-	tEt-orf162	-	excluded	-	-			226	Orf162 is a fragment of orf166
	-		tEt-orf166_DN53444_c3_g1_i5	included	included	tEt-Tub2D4-Het		1	251
	tEt-orf170_coord_20-228	tEt-orf170	tEt-orf170 TRINITY_DN53444_c4_g4_i1	included	included	tEt-Tub2D4-Het		1	233
	-	-	tEt-orf174-TRINITY_DN54803_c0_g16_i4	included	included	tEt-Tub2A		1	211
	-	tEt-orf175	tEt-orf175-TRINITY_DN54803_c0_g16_i11	included	included	tEt-Tub2A		1	242
	-	-	tEt-orf177-TRINITY_DN54803_c0_g16_i14	included	included	tEt-Tub2A		1	200
	-	tEt-orf178	tEt-orf178-TRINITY_DN54803_c0_g16_i15	included	included	tEt-Tub2A		1	233
	-	tEt-orf179	tEt-orf179-TRINITY_DN54803_c0_g16_i16	included	included	tEt-Tub2A		1	215
	-	-	tEt-orf180-TRINITY_DN54803_c0_g16_i17	included	included	tEt-Tub2A		1	189
	-	tEt-orf181	tEt-orf181-TRINITY_DN54803_c0_g16_i18	included	included	tEt-Tub2A		1	224
	tHe-orf1_coord_3-211	tHe-orf1	tHe-orf1-BV898_03597.p01	included	included	tHe-Tub2C	1		444
	tHe-orf12_coord_3-211	tHe-orf12	tHe-orf12-BV898_09557.p01	included	included	tHe-Tub2D4	1		448
	tHe-orf14_coord_5-216	tHe-orf14	tHe-orf14-BV898_10989.p01	included	included	tHe-HeTub5	1		463
	tHe-orf15_coord_4-217	tHe-orf15	tHe-orf15-BV898_11421.p01	included	included	tHe-Tub3	1		460
	tHe-orf19_coord_3-211	tHe-orf19	tHe-orf19-BV898_14575.p01	included	included	tHe-Tub2D5	1		447	Orf7 and orf19 have one different AA
	tHe-orf2_coord_3-213	tHe-orf2	tHe-orf2-BV898_03793.p01	included	included	tHe-Tub1A2	1		449
	tHe-orf4_coord_3-215	tHe-orf4	tHe-orf4-BV898_03794.p01	included	included	tHe-Tub1C1	1		452
	tHe-orf5_coord_20-228	tHe-orf5	tHe-orf5-BV898_06814.p01	included	included	tHe-Tub2D2	1		470
	tHe-orf7_coord_3-211	tHe-orf7	tHe-orf7-BV898_06836.p01	included	included	tHe-Tub2D3	1		447	Orf7 and orf19 have one different AA
	tHe-orf9_coord_3-213	tHe-orf9	tHe-orf9-BV898_07340.p01	included	included	tHe-Tub1A1	1		451
	tMp-orf32_coord_4-212	tMp-orf33	tMp-orf33-DN1784_c0_g1_i1	included	included	tMp-Tub2C		1	293
	tMp-orf34_coord_14-227	tMp-orf34	tMp-orf34-DN5370_c0_g1_i2	included	included	tMp-Tub3	1		463
	tMp-orf38_coord_6-216	tMp-orf38	tMp-orf38-DN9104_c0_g1_i1	included	included	tMp-Tub1A1	1		451
	tMp-orf42_coord_23-231	tMp-orf42	tMp-orf42-DN11560_c0_g2_i1	included	included	tMp-Tub1C1	1		449
	tMp-orf45_coord_19-229	tMp-orf45	tMp-orf45-DN11770_c0_g1_i2	included	included	tMp-Tub1A1		1	380
	tMp-orf52_coord_14-222	tMp-orf52	tMp-orf52-DN12255_c0_g1_i2	included	included	tMp-Tub2D2-Eu	1		448
	tMp-orf53_coord_14-222	tMp-orf53	tMp-orf53-DN12242_c0_g1_i2	included	included	tMp-Tub2D2-Eu	1		448
	-	tMp-orf57	-	included	included	tMp-Tub2D3		1	189
	tMt-orf117_coord_17-185	tMt-orf117	tMt-orf117-GFGZ01009017.1	included	excluded	-			288	A truncated version divergent from orf118 and orf119, might be a pseudogene
	tMt-orf118_coord_1-145	tMt-orf118	tMt-orf118-GFGZ01017492.1	included	included	tMt-Tub1A2		1	350
	tMt-orf119_coord_49-259	-	tMt-orf119-GFGZ01017493.1	included	included	tMt-Tub1A2	1		449
	tMt-orf120_coord_15-207	tMt-orf120	-	included	included	tMt-Tub2D3		1	216	Orf118 is probably a fragment of orf119 (1 AA different)
	-	tMt-orf121	-	included	included	tMt-Tub2D2-Apo		1	215
	-	tMt-orf123	-	included	included	tMt-Tub2D2-Apo		1	215
	tMt-orf124_coord_5-221	tMt-orf124	tMt-orf124-GFGZ01021881.1	included	included	tMt-Tub3	1		460
	tPr-orf100_coord_15-225 + tPr-orf114_coord_9-219	tPr-orf100	tPr-orf100-GFGY01011756.1	included	included	tPr-Tub1A1	1		451
	tPr-orf101_coord_16-226	tPr-orf101	tPr-orf101-GFGY01012659.1	included	included	tPr-Tub1A2	1		450
	tPr-orf103_coord_19-227	tPr-orf103	tPr-orf103-GFGY01015094.1	included	included	tPr-Tub2D2-Eu		1	408
	tPr-orf110_coord_2-210	tPr-orf110	tPr-orf110-GFGY01017783.1	excluded	-	-			437	87% identity to Nematocida displodere - C. elegans parasite - C. elegans is used to feed Pamacrobiotus richtersi, likely contamination
	tPr-orf65_coord_4-213	tPr-orf65	tPr-orf65-GFGY01000052.1	included	included	tPr-Tub1C1	1		449
	-	tPr-orf67	tPr-orf67-GFGY01000407.1	excluded	-	-			443	87% identity to Nematocida displodere - C. elegans parasite - C. elegans is used to feed Pamacrobiotus richtersi, likely contamination
	-	tPr-orf74	-	excluded	-	-				No tubulin
	tPr-orf77_coord_9-216	tPr-orf77	tPr-orf77-GFGY01002531.1	excluded	-	-			433	About 61% identity to Nematocida displodere γ-tubulin. Nematocida is a parasite of C. elegans that is used to feed Pam. richtersi, likely contamination
	tPr-orf82_coord_5-213	tPr-orf82	tPr-orf82-GFGY01006227.1	included	included	tPr-Tub2C		1	428
	tPr-orf83_coord_29-237	tPr-orf83	tPr-orf83-GFGY01007097.1	included	included	tPr-Tub2D2-Eu	1		448
	tPr-orf85_coord_15-225 + tPr-orf114_coord_9-219	tPr-orf85	tPr-orf85-GFGY01009567.1	included	included	tPr-Tub1A1	1		451
	tPr-orf88_coord_37-246	tPr-orf88	tPr-orf88-GFGY01009871.1	included	included	tPr-Tub2D4-Eu	1		450
	tPr-orf89_coord_19-233	tPr-orf89	tPr-orf89-GFGY01009901.1	included	included	tPr-Tub3	1		458
	tPr-orf94_coord_4-212	tPr-orf93	tPr-orf93-GFGY01010670.1	included	included	tPr-Tub2D3		1	447
	-	tPr-orf95	-	included	included	tPr-Tub2C		1	216	Likely a fragment of orf82
	-	-	tPr-GFGY01000052.1x	excluded	-	-				No tubulin
	tRc-orf182_coord_35-250	tRc-orf182	tRc-orf182-Unigene1699_Richtersius	included	included	tRc-Tub3	1		461
	-	-	tRc-orf183-Unigene1916_Richtersius	included	included	tRc-Tub1A1		1	307
	tRc-orf185_coord_14-224	tRc-orf185	tRc-orf185-Unigene2001_Richtersius	included	included	tRc-Tub1A2	1		450
	tRc-orf186_coord_6-214	tRc-orf186	tRc-orf186-Unigene5565_Richtersius	included	included	tRc-Tub2D2-Eu		1	357
	tRc-orf191_coord_11-220	tRc-orf191	tRc-orf191-Unigene7884_Richtersius	included	included	tRc-Tub1C1	1		449
	-	-	tRc-orf195-Unigene12545_Richtersius	included	included	tRc-Tub2D3		1	271
	tRc-orf21_coord_10-218	tRc-orf21	tRc-orf21-CL227.Contig1_Richtersius	included	included	tRc-Tub2D4-Eu	1		449
	tRc-orf22_coord_20-228 + tRc-orf24_coord_42-250	tRc-orf22	tRc-orf22-CL227.Contig2_Richtersius	included	included	tRc-Tub2C	1		447
	tRc-orf28_coord_10-218	tRc-orf28	tRc-orf28-CL227.Contig5_Richtersius	included	included	tRc-Tub2D2-Eu	1		448
	tRv-orf126_coord_3-211	tRv-orf126	tRv-orf126-RvY_09966-1	included	included	tRv-Tub2D2-Eu	1		448
	-	tRv-orf128	tRv-orf128-RvY_09976-1	included	included	tRv-Tub2D3	1		447
	tRv-orf130_coord_3-213	tRv-orf130	tRv-orf130-RvY_10073-1	included	included	tRv-Tub1A1	1		451
	tRv-orf132_coord_3-212	tRv-orf132	tRv-orf132-RvY_13916-1	included	included	tRv-Tub2D4-Eu	1		449
	tRv-orf135_coord_4-218	tRv-orf135	tRv-orf135-RvY_14597-1	included	included	tRv-Tub3	1		465
	tRv-orf137_coord_3-213	tRv-orf137	tRv-orf137-RvY_15459-1	included	included	tRv-Tub1A2	1		450
	tRv-orf139_coord_3-212	tRv-orf139	tRv-orf139-RvY_15460-1	included	included	tRv-Tub1C1	1		449
	The individual datasets (UJEP dataset, CRG dataset, CRG tubulin domains dataset) can be found in the Supplementary data 1, including maping of individual
	sequences to the original datasets analyzed in this study that are summarized and cited in the Table 1.
	Sequences that were excluded from the final dataset based on indicated reasons are marked as excluded.
	Assignment of found tubulin sequences to individual isoforms (Isoform assignment) was based on phylogenetic inference and manual sequence analysis (see the main text for details).
