# Supplementary material for: Phylogenetic and functional characterization of water bears (Tardigrada) tubulins
Source: Sci Rep. 2023 Mar 30;13:5194. doi: 10.1038/s41598-023-31992-z (PMC10063605; doi:10.1038/s41598-023-31992-z)
Supplement: Supplementary file 1 — Supplementary Information. [file 41598_2023_31992_MOESM1_ESM.zip › Novotna Floriancicova_Supplementary data/Supplementary data 1/UJEP dataset_tubulin_alignment_Findeisen_Tardi_duplclean.decoded.dpa_100.MAFFT-GINSI.with.CLUSTALO.tree.with_species.aln]

>tHe-BV898_03597.p01
-----------------------------------------------M--
--------------------------------------------------
--------------------------------------------------
--------------------------------------------------
-R------E--------IVHLQAGQCGNQIGSKFWEVISD-EHG------
---------ID--PTG------------------------------S---
--------Y----R---G--------------------------T-----
-----S--------------------------------------------
-------------------------------------D------------
--------------------------------------------------
--------------------------L----------Q------------
------------------------------------L--------E----
-------------R-----V--NV-Y---------YNE------------
--------------------------------------------------
-------------------A------------------G-----------
----------------------------------GG--------------
---------------------------------KYVPRAVLVDLEPGT--
---M---DS-V--------------------------RSS----T-F---
--------GQ--L-------------------------------------
--------------------------------------------------
--------------------------------------------------
--------------------------------FRP-DNF-IFG-------
----Q-S------GAGNNWAKG-HY-------------------------
--------------------------------------------------
--TE----GAE------------------L-VDAVMD-VVRREAESC---
--------DCL-Q-GFQLAHSLGG--GTGSGMGTLMISKIRE-E--Y---
------------PD------------------------------------
R---IMMSF---SVVP-----------------------S-P-----K--
-------V-S--------DTVVEPYNATLSVHQLVEN-------------
T---------------DET-F-CIDNEAL-YD-ICFRT------------
----------------------------L---------------------
--------------------------------------------------
-----------------------------------KL-------------
----------------------------------------------T---
TP------------TY--GDLNHLVSMTMSGVTT---CLR---F--PG--
-----------Q---L----------------------------------
---------------------------------------------NA-D-
--------------------------L-----------RKLAVNMVPFPR
----------LHFFMPG--------------------------------F
A---PL-------T-S------------------R----------G----
--------------------------------------------------
--------------------------------------------------
-----S----------------------------------Q---------
-------I--Y-------RN-L--S-VTELT-------------------
-----TQM---------F-D------SKNM--------------------
---------------------------M-----------------A---A
C-------------------------------------------------
------------D-------------------------------------
--------------------------------------------------
----------------------------------------------P---
-------R-------------------H----------------------
-------------------------------G------------------
-----------------------------R--Y-LTVA-A-------IFR
-G--------R--------------------------------------M
-SMK-EV--D--ENM--L--N-------------V--QN---KN------
--------------------------------------------S----S
YF-----------------V--EW--I-P--N--------------NV-K
------------I-------AVC----D----I-PPR-------------
-------------------------G------L----------K------
----------------------MSATFI-GN---------------TTAI
QE---------------LFKRISD----QFTAM----FRRKAF--LHWYT
-G----EG------MD---E------------------------------
---MEFTEAESNMN------------D-----------LISEYQQY----
----Q-EA------------------------------------------
-------------------------------T---------A--------
--------------D-----D-----------------------------
--------------------------------------------------
--------------------------------------------------
--------------------------------------------------
--------------------------------------------------
--------------------------------------------------
-----------------E----G-------------------D-------
-------------F---------------------D-------E-E---D
------------------------------A--------------E----
--------------------------------------------------
--------------------------------------------------
--------------------------------------------------
--------------------------------------------------
--------------------------------------------------
--------------------------------------------------
--------------------------------------------------
--------------------------------------------------
-----------T-D------------------------------------
--------------------------------------------------
--------------------------------------------------
--------------------------------------------------
--------------------------------------------------
--------------------------------------------------
--------------------------------------------------
--------------------------------------------------
--------------------------------------------------
--------------------------------------------------
--------------------------------------------------
--------------------------------------------------
--------------------------------------------------
--------------------------------------------------
--------------------------------------------------
--------------------------------------------------
--------------------------------------------------
---------------------------
>tHe-BV898_03793.p01
-----------------------------------------------M--
--------------------------------------------------
--------------------------------------------------
--------------------------------------------------
-R------E--------CISIHVGQAGVQIGNACWELYCL-EHG------
---------IQ--PDG------------------------------Q---
--------M----P---S--------------------------D-----
--------------------------------------------------
-----------------------------K-T---V-G------------
--------------------------------------------------
--------------------------A----------A------------
------------------------------------D--------D----
-------------S-----F--NT-F---------FSE------------
--------------------------------------------------
-------------------T------------------G-----------
-------------S--------------------G---------------
---------------------------------KHVPRAVFVDLEPTV--
---V---DE-V--------------------------RTG----T-Y---
--------RQ--L-------------------------------------
--------------------------------------------------
--------------------------------------------------
--------------------------------FHP-EQL-ITG-------
----K-E------DAANNYARG-HY-------------------------
--------------------------------------------------
--TV----GKE------------------I-VDLVLD-RVRKLADQC---
--------TGL-Q-GFLIFHSFGG--GTGSGFTSLLMERLSV-D--Y---
------------GK------------------------------------
K---SKLEF---SIYP-----------------------A-P-----Q--
-------V-S--------TAVVEPYNSILTTHTTLEH-------------
S---------------DCA-F-MVDNEAI-YD-ICRRN------------
----------------------------L---------------------
--------------------------------------------------
-----------------------------------DI-------------
----------------------------------------------E---
RP------------TY--TNLNRLIGQIVSSITA---SLR---F--DG--
-----------A---L----------------------------------
---------------------------------------------NV-D-
--------------------------L-----------TEFQTNLVPYPR
----------IHFPLVT--------------------------------Y
A---PI-------I-S------------------A----------E----
--------------------------------------------------
--------------------------------------------------
-----K----------------------------------A---------
-------Y--H-------EQ-L--T-VSEIT-------------------
-----NSC---------F-E------PANQ--------------------
---------------------------M-----------------V---K
C-------------------------------------------------
------------D-------------------------------------
--------------------------------------------------
----------------------------------------------P---
-------R-------------------H----------------------
-------------------------------G------------------
-----------------------------K--Y-MACC-M-------LYR
-G--------D--------------------------------------V
-VPK-DV--N--AAI--A--A-------------I--KT---KR------
--------------------------------------------S----I
QF-----------------V--DW--C-P--T--------------GF-K
------------V-------GIN----Y----Q-PPT-------------
-------------------------V------V----------P------
GGDLA--K-V-----------QRAVCML-SN---------------TTAI
AE---------------AWARLDH----KFDLM----YAKRAF--VHWYV
-G----EG------ME---E------------------------------
---GEFSEAREDLA------------A-----------LEKDYEEV----
----G-VD------------------------------------------
-------------------------------S---------V--------
--------------D-----------------------------------
--------------------------------------------------
--------------------------------------------------
--------------------------------------------------
--------------------------------------------------
--------------------------------------------------
-----------------A----G--------------EE---G-------
-------------E------------------------------------
--------------------------------------------------
--------------------------------------------------
--------------------------------------------------
--------------------------------------------------
--------------------------------------------------
--------------------------------------------------
--------------------------------------------------
--------------------------------------------------
--------------------------------------------------
--------------------------------------------------
--------------------------------------------------
--------------------------E-----------------------
--------------------------------------------------
--------------------------------------------------
--------------------------------------------------
--------------------------------------------------
--------------------------------------------------
--------------------------------------------------
--------------------------------------------------
--------------------------------------------------
--------------------------------------------------
--------------------------------------------------
--------------------------------------------------
--------------------------------------------------
--------------------------------------------------
--------------------------------------------------
--------Y------------------
>tHe-BV898_03794.p01
-----------------------------------------------M--
--------------------------------------------------
--------------------------------------------------
--------------------------------------------------
-R------E--------CISIHVGQAGVQIGNACWELYCL-EHG------
---------IQ--PDG------------------------------R---
--------M----S---Q--------------------------S-----
--------------------------------------------------
-----------------------------K-E---G-G--K-----R---
--------------------------------------------------
--------------------------D----------G------------
------------------------------------Q--------D----
-------------S-----F--TT-F---------FSE------------
--------------------------------------------------
-------------------T------------------G-----------
-------------S--------------------G---------------
---------------------------------KYVPRAVFVDLEPTV--
---V---DE-V--------------------------RTG----T-Y---
--------KQ--L-------------------------------------
--------------------------------------------------
--------------------------------------------------
--------------------------------FHP-EQL-ITG-------
----K-E------DAANNYARG-HY-------------------------
--------------------------------------------------
--TV----GKE------------------I-VDVTID-RIRKLADQC---
--------TGL-Q-GFLIFHSFGG--GTGSGFTSLLMERLSV-E--F---
------------GK------------------------------------
K---SKLEF---CVYP-----------------------A-P-----E--
-------V-S--------TAVVEPYNSILTTHTTLEH-------------
S---------------DCA-F-MVDNEAI-FD-ICRRK------------
----------------------------L---------------------
--------------------------------------------------
-----------------------------------DV-------------
----------------------------------------------E---
RP------------TY--TNLNRLISQIVSSITA---SLR---F--DG--
-----------A---L----------------------------------
---------------------------------------------NV-D-
--------------------------L-----------TEFQTNLVPYPR
----------IHFPLVS--------------------------------Y
S---PV-------I-S------------------A----------E----
--------------------------------------------------
--------------------------------------------------
-----K----------------------------------A---------
-------F--H-------EQ-L--S-VQEIT-------------------
-----NAC---------F-E------PANQ--------------------
---------------------------M-----------------V---K
C-------------------------------------------------
------------D-------------------------------------
--------------------------------------------------
----------------------------------------------P---
-------R-------------------Q----------------------
-------------------------------G------------------
-----------------------------K--Y-MACC-M-------LYR
-G--------D--------------------------------------V
-VPK-DV--T--AAI--A--T-------------V--KS---KS------
--------------------------------------------S----I
RF-----------------V--DW--C-P--T--------------GF-K
------------V-------GLN----F----Q-PPT-------------
-------------------------V------V----------P------
GADQA--A-V-----------PRAVCML-SN---------------TTAI
VE---------------AWARLNH----KFDLM----YAKRAF--VHWYV
-G----EG------ME---E------------------------------
---GEFSEAREDLA------------A-----------LERDYEEA----
----G-AD------------------------------------------
-------------------------------S---------T--------
--------------D-----------------------------------
--------------------------------------------------
--------------------------------------------------
--------------------------------------------------
--------------------------------------------------
--------------------------------------------------
----------G------Q----D--------------DE---N-------
-------------G------------------------------------
--------------------------------------------------
--------------------------------------------------
--------------------------------------------------
--------------------------------------------------
--------------------------------------------------
--------------------------------------------------
--------------------------------------------------
--------------------------------------------------
--------------------------------------------------
--------------------------------------------------
--------------------------------------------------
--------------------------E-----------------------
--------------------------------------------------
--------------------------------------------------
--------------------------------------------------
--------------------------------------------------
--------------------------------------------------
--------------------------------------------------
--------------------------------------------------
--------------------------------------------------
--------------------------------------------------
--------------------------------------------------
--------------------------------------------------
--------------------------------------------------
--------------------------------------------------
--------------------------------------------------
--------F------------------
>tHe-BV898_06814.p01
------------------------------MLGLSTPSVLRLPVPSTM--
--------------------------------------------------
--------------------------------------------------
--------------------------------------------------
-R------E--------IVHLQAGQCGNQIGSKFWETING-EHG------
---------ID--PTG------------------------------S---
--------Y----T---G--------------------------D-----
-----N--------------------------------------------
-------------------------------------A------------
--------------------------------------------------
--------------------------N----------Q------------
------------------------------------L--------E----
-------------R-----I--DV-Y---------YQN------------
--------------------------------------------------
-------------------A------------------S-----------
-------------S--------------------G---------------
---------------------------------KYVPRAVLVDLEPGT--
---M---DS-I--------------------------RSS----E-Y---
--------GQ--L-------------------------------------
--------------------------------------------------
--------------------------------------------------
--------------------------------FRP-DNF-VFG-------
----Q-S------GAGNNWAKG-HY-------------------------
--------------------------------------------------
--TE----GAD------------------L-IDTVID-VVRKEAEHC---
--------DCL-Q-GFQLTHSLGG--GTGSGMGTLLISKIRE-E--Y---
------------PD------------------------------------
R---IMTTF---SVVP-----------------------S-P-----K--
-------V-S--------DTVVEPYNATLSVHQLVEN-------------
T---------------DET-F-CIDNEAL-YD-ICFRT------------
----------------------------L---------------------
--------------------------------------------------
-----------------------------------KL-------------
----------------------------------------------S---
TP------------AY--GDLNHLVSATMSGVTT---CFR---F--PG--
-----------Q---L----------------------------------
---------------------------------------------NA-D-
--------------------------L-----------RKLAVNMVPFPR
----------LHFFMPG--------------------------------F
A---PL-------T-A------------------R----------G----
--------------------------------------------------
--------------------------------------------------
-----S----------------------------------Q---------
-------T--Y-------RA-M--S-VSELT-------------------
-----QQM---------F-D------SKNM--------------------
---------------------------M-----------------T---A
C-------------------------------------------------
------------D-------------------------------------
--------------------------------------------------
----------------------------------------------P---
-------R-------------------H----------------------
-------------------------------G------------------
-----------------------------R--Y-LTVA-A-------IFR
-G--------R--------------------------------------M
-SMK-EV--D--DNM--F--N-------------V--QN---KN------
--------------------------------------------S----S
HF-----------------V--EW--I-P--N--------------NV-K
------------T-------AVC----D----I-PPR-------------
-------------------------G------L----------S------
----------------------MSGTFI-GN---------------STAI
QE---------------IFKRIGE----QFTAM----FRRKAF--LHWYT
-G----EG------MD---E------------------------------
---MEFTEAESNMM------------D-----------LVSEYQQY----
----Q-EA------------------------------------------
-------------------------------T---------V--------
--------------D-----D-----------------------------
--------------------------------------------------
--------------------------------------------------
--------------------------------------------------
--------------------------------------------------
--------------------------------------------------
-----------------G----A-------------------E-------
-------------F---------------------D-------E-D---T
------------------------------E------NVVVN--------
--------------------------------------------------
--------------------------------------------------
--------------------------------------------------
--------------------------------------------------
--------------------------------------------------
--------------------------------------------------
--------------------------------------------------
--------------------------------------------------
-----------G-H-E-NE-------------------------------
--------------------------------------------------
--------------------------------------------------
--------------------------------------------------
--------------------------------------------------
--------------------------------------------------
--------------------------------------------------
--------------------------------------------------
--------------------------------------------------
--------------------------------------------------
--------------------------------------------------
--------------------------------------------------
--------------------------------------------------
--------------------------------------------------
--------------------------------------------------
--------------------------------------------------
--------------------------------------------------
---T----A------------------
>tHe-BV898_06836.p01
-----------------------------------------------M--
--------------------------------------------------
--------------------------------------------------
--------------------------------------------------
-R------E--------IVHLQAGQCGNQIGAKFWEVISD-EHG------
---------ID--PTG------------------------------T---
--------Y----H---G--------------------------D-----
-----S--------------------------------------------
-------------------------------------D------------
--------------------------------------------------
--------------------------L----------Q------------
------------------------------------L--------E----
-------------R-----I--NV-Y---------YNE------------
--------------------------------------------------
-------------------A------------------T-----------
-------------G--------------------G---------------
---------------------------------KYVPRAVLVDLEPGT--
---M---DS-V--------------------------RSG----P-F---
--------GQ--L-------------------------------------
--------------------------------------------------
--------------------------------------------------
--------------------------------FRP-DNF-IFG-------
----Q-S------GAGNNWAKG-HY-------------------------
--------------------------------------------------
--TE----GAE------------------L-VDSVLD-VVRKEAESC---
--------DCL-Q-GFQLTHSLGG--GTGSGMGTLMISKIRE-E--Y---
------------PD------------------------------------
R---IMMTF---SVVP-----------------------S-P-----K--
-------V-S--------DTVVEPYNATLSVHQLVEN-------------
T---------------DET-F-CIDNEAL-YD-ICFRT------------
----------------------------L---------------------
--------------------------------------------------
-----------------------------------KL-------------
----------------------------------------------T---
TP------------TY--GDLNHLVSATMSGVTT---CLR---F--PG--
-----------Q---L----------------------------------
---------------------------------------------NA-D-
--------------------------L-----------RKLAVNMVPFPR
----------LHFFMPG--------------------------------F
A---PL-------T-S------------------R----------G----
--------------------------------------------------
--------------------------------------------------
-----S----------------------------------Q---------
-------Q--Y-------RA-L--T-VPELT-------------------
-----QQM---------F-D------AKNM--------------------
---------------------------M-----------------A---A
C-------------------------------------------------
------------D-------------------------------------
--------------------------------------------------
----------------------------------------------P---
-------R-------------------H----------------------
-------------------------------G------------------
-----------------------------R--Y-LTVA-A-------IFR
-G--------R--------------------------------------M
-SMK-EV--D--EQL--L--N-------------I--QN---KN------
--------------------------------------------S----S
YF-----------------V--EW--I-P--N--------------NV-K
------------T-------AVC----D----I-PPR-------------
-------------------------G------L----------K------
----------------------MSATFI-GN---------------STAI
QE---------------LFKRVSE----QFTAM----FRRKAF--LHWYT
-G----EG------MD---E------------------------------
---MEFTEAESNMN------------D-----------LVSEYQQY----
----Q-EA------------------------------------------
-------------------------------T---------A--------
--------------E-----D-----------------------------
--------------------------------------------------
--------------------------------------------------
--------------------------------------------------
--------------------------------------------------
--------------------------------------------------
-----------------E----G-------------------E-------
-------------F---------------------E-------E-E---G
------------------------------E--------------G----
--------G-----------------------------------------
--------------------------------------------------
--------------------------------------------------
--------------------------------------------------
--------------------------------------------------
--------------------------------------------------
--------------------------------------------------
--------------------------------------------------
-----------E-A------------------------------------
--------------------------------------------------
--------------------------------------------------
--------------------------------------------------
--------------------------------------------------
--------------------------------------------------
------------E-------------------------------------
--------------------------------------------------
--------------------------------------------------
--------------------------------------------------
--------------------------------------------------
--------------------------------------------------
--------------------------------------------------
--------------------------------------------------
--------------------------------------------------
--------------------------------------------------
--------------------------------------------------
--------A------------------
>tHe-BV898_07340.p01
-----------------------------------------------M--
--------------------------------------------------
--------------------------------------------------
--------------------------------------------------
-R------E--------CISVHVGQAGVQIGNACWELYCL-EHG------
---------IQ--PDG------------------------------Q---
--------M----P---S--------------------------D-----
--------------------------------------------------
-----------------------------K-T---I-G------------
--------------------------------------------------
--------------------------G----------G------------
------------------------------------D--------D----
-------------S-----F--NT-F---------FSE------------
--------------------------------------------------
-------------------T------------------G-----------
-------------A--------------------G---------------
---------------------------------KHVPRAVFVDLEPTV--
---I---DE-I--------------------------RTG----T-Y---
--------RQ--L-------------------------------------
--------------------------------------------------
--------------------------------------------------
--------------------------------FHP-EQL-ITG-------
----K-E------DAANNYARG-HY-------------------------
--------------------------------------------------
--TV----GKE------------------I-VDLVLD-RIRKLADQC---
--------TGL-Q-GFLIFHSFGG--GTGSGFTSLLMERLSV-D--Y---
------------GK------------------------------------
K---SKLEF---SIYP-----------------------A-P-----Q--
-------V-S--------TAVVEPYNSILTTHTTLEH-------------
S---------------DCA-F-MVDNEAI-YD-ICRRN------------
----------------------------L---------------------
--------------------------------------------------
-----------------------------------DI-------------
----------------------------------------------E---
RP------------TY--TNLNRLIGQIVSSITA---SLR---F--DG--
-----------A---L----------------------------------
---------------------------------------------NV-D-
--------------------------L-----------TEFQTNLVPYPR
----------IHFPLVT--------------------------------Y
A---PI-------I-S------------------A----------E----
--------------------------------------------------
--------------------------------------------------
-----K----------------------------------A---------
-------Y--H-------EQ-L--T-VSEIT-------------------
-----NAC---------F-E------PANQ--------------------
---------------------------M-----------------V---K
C-------------------------------------------------
------------D-------------------------------------
--------------------------------------------------
----------------------------------------------P---
-------R-------------------H----------------------
-------------------------------G------------------
-----------------------------K--Y-MACC-M-------LYR
-G--------D--------------------------------------V
-VPK-DV--N--AAI--A--A-------------I--KT---KR------
--------------------------------------------T----I
QF-----------------V--DW--C-P--T--------------GF-K
------------V-------GIN----Y----Q-PPT-------------
-------------------------V------V----------P------
GGDLA--K-V-----------QRAVCML-SN---------------TTAI
AE---------------AWARLDH----KFDLM----YAKRAF--VHWYV
-G----EG------ME---E------------------------------
---GEFSEAREDLA------------A-----------LEKDYEEV----
----G-VD------------------------------------------
-------------------------------S---------V--------
--------------E-----------------------------------
--------------------------------------------------
--------------------------------------------------
--------------------------------------------------
--------------------------------------------------
--------------------------------------------------
----------G------E----G-------------EGE---G-------
-------------E------------------------------------
--------------------------------------------------
--------------------------------------------------
--------------------------------------------------
--------------------------------------------------
--------------------------------------------------
--------------------------------------------------
--------------------------------------------------
--------------------------------------------------
--------------------------------------------------
--------------------------------------------------
--------------------------------------------------
--------------------------E-----------------------
--------------------------------------------------
--------------------------------------------------
--------------------------------------------------
--------------------------------------------------
--------------------------------------------------
--------------------------------------------------
--------------------------------------------------
--------------------------------------------------
--------------------------------------------------
--------------------------------------------------
--------------------------------------------------
--------------------------------------------------
--------------------------------------------------
--------------------------------------------------
--------V------------------
>tHe-BV898_09557.p01
-----------------------------------------------M--
--------------------------------------------------
--------------------------------------------------
--------------------------------------------------
-R------E--------IVHLQVGQCGNQIGAKFWEVISD-EHG------
---------ID--PTG------------------------------T---
--------Y----R---G--------------------------D-----
-----S--------------------------------------------
-------------------------------------D------------
--------------------------------------------------
--------------------------L----------Q------------
------------------------------------L--------E----
-------------R-----I--NV-Y---------YNE------------
--------------------------------------------------
-------------------A------------------G-----------
----------------------------------NN--------------
---------------------------------KYVPRAVLVDLEPGT--
---M---DS-V--------------------------RSS----P-F---
--------GQ--L-------------------------------------
--------------------------------------------------
--------------------------------------------------
--------------------------------FRP-DNF-IFG-------
----Q-S------GAGNNWAKG-HY-------------------------
--------------------------------------------------
--TE----GAE------------------L-VDSVLD-VVRKEAENC---
--------DCL-Q-GFQLTHSLGG--GTGSGMGTLLISKIRE-E--Y---
------------PD------------------------------------
R---IMTTF---SVVP-----------------------S-P-----K--
-------V-S--------DTVVEPYNATLSVHQLVEN-------------
T---------------DET-F-CIDNEAL-YD-ICFRT------------
----------------------------L---------------------
--------------------------------------------------
-----------------------------------KL-------------
----------------------------------------------T---
TP------------TY--GDLNHLVSATMSGVTT---CFR---F--PG--
-----------Q---L----------------------------------
---------------------------------------------NA-D-
--------------------------L-----------RKLAVNMVPFPR
----------LHFFMPG--------------------------------F
A---PL-------T-A------------------R----------G----
--------------------------------------------------
--------------------------------------------------
-----S----------------------------------Q---------
-------G--Y-------RA-L--S-VAELT-------------------
-----TQM---------F-D------SKNM--------------------
---------------------------M-----------------A---A
C-------------------------------------------------
------------D-------------------------------------
--------------------------------------------------
----------------------------------------------P---
-------R-------------------H----------------------
-------------------------------G------------------
-----------------------------R--Y-LTVA-A-------IFR
-G--------R--------------------------------------M
-SMK-EV--D--DQM--L--Q-------------I--QN---KN------
--------------------------------------------S----S
YF-----------------V--EW--I-P--N--------------NI-K
------------T-------AVC----D----I-PPR-------------
-------------------------G------L----------K------
----------------------MAATFI-GN---------------STAI
QE---------------LFKRISE----QFTAM----FRRKAF--LHWYT
-G----EG------MD---E------------------------------
---MEFTEAESNMN------------D-----------LISEYQQY----
----Q-EA------------------------------------------
-------------------------------T---------A--------
--------------E-----D-----------------------------
--------------------------------------------------
--------------------------------------------------
--------------------------------------------------
--------------------------------------------------
--------------------------------------------------
-----------------E----G-------------------E-------
-------------F---------------------E-------E-G---E
------------------------------Q--------------E----
--------------------------------------------------
--------------------------------------------------
--------------------------------------------------
--------------------------------------------------
--------------------------------------------------
--------------------------------------------------
--------------------------------------------------
--------------------------------------------------
-----------A-Q-E-E--------------------------------
--------------------------------------------------
--------------------------------------------------
--------------------------------------------------
--------------------------------------------------
--------------------------------------------------
------------A-------------------------------------
--------------------------------------------------
--------------------------------------------------
--------------------------------------------------
--------------------------------------------------
--------------------------------------------------
--------------------------------------------------
--------------------------------------------------
--------------------------------------------------
--------------------------------------------------
--------------------------------------------------
--------A------------------
>tHe-BV898_10989.p01
-----------------------------------------------M--
--------------S-----------------------------------
--------------------------------------------------
--------------------------------------------------
-H------N--------VV-ISIGQCGNQIGSEFWDRVVH-SHA------
---------LL--DTD----------------------------------
--------------------------------------------------
--------------------------------------------------
--------------------------------------------------
--------------------------------------------------
--------------------------------------------------
--------------------------------------------------
--------GTFTSA-----L--AT-F---------FRN------------
--------------------------------------------------
-------------------T------------------D-----------
-------------G--------------------R---------------
HDSSLPIG---SRLK------------------HLQANAVLIDMETRV--
---V---DR-L--------------------------LRG----P-L---
--------GD--L-------------------------------------
--------------------------------------------------
--------------------------------------------------
--------------------------------FDK-RMT-LTD-------
----S-C------GSGNNWSTG-H--------------------------
--------------------------------------------------
-----LTYGLQ------------------H-EDTISE-MLRRSAEPL---
--------DQL-Q-SFSVLHSMGG--GTGSGLGTAVVKMMAR-D--Y---
------------GK------------------------------------
T---ARLVS---CVFP-----------------------G----------
-----D-Q-D--------DVVTSPYNSVLALKVLAED-------------
A---------------DSV-I-SLDNNAL-ST-VCSKH------------
----------------------------V---------------------
--------------------------------------------------
------------LAGRPLR----------------KS-------------
----------------------------------------------P---
PV------------PF--DQMNDLVARMLADLTS---SIR---F--GG--
-----------E---L----------------------------------
---------------------------------------------SI-P-
--------------------------L-----------SELPVRMSPFPR
----------MKFLIPG--------------------------------L
S---PV-------T-G------------------A----------L----
--------------------------------------------------
--------------------------------------------------
-----P--------------------------------------------
-------S--M-------ES-K--K-IDRTF-------------------
-----YEA---------F-E------RRNQ--------------------
---------------------------L-----------------M---D
C-------------------------------------------------
------------D-------------------------------------
--------------------------------------------------
----------------------------------------------P---
-------Q-------------------R----------------------
-------------------------------S------------------
-----------------------------A--Y-LACL-L-------LAR
-G-----K--D--------------------------------------I
-APS-DV--Q--RNV--D--K-------------M-------KR------
--------------------------------------------Y----I
HF-----------------A--PG--S-K--D--------------EW-A
------------V-------SLC----G----I-PSQ-------------
-------------------------S------H-----------------
---------------------PRSFLTL-AN---------------NGCF
HK---------------PMQCLKE----RFVAM----YRGRAH--LHHYL
-L----NG------ME---A------------------------------
---ADFEASLESLS------------A-----------LISDYRQV----
----D-AA------------------------------------------
-------------------------------G---------A--------
--------------V-----A-----A-----------------------
--------N-VR-----------DR-------------------------
GY----------------VA------------------------------
-------VGVVKPKVKA---------------------------------
--------------------------------------------------
--------------------------------------------------
--------------------------------------------------
--------------------------------------------------
--------------------------------------------------
--------------------------------------------------
--------------------------------------------------
--------------------------------------------------
--------------------------------------------------
--------------------------------------------------
--------------------------------------------------
--------------------------------------------------
--------------------------------------------------
--------------------------------------------------
--------------------------------------------------
--------------------------------------------------
--------------------------------------------------
--------------------------------------------------
--------------------------------------------------
--------------------------------------------------
--------------------------------------------------
--------------------------------------------------
--------------------------------------------------
--------------------------------------------------
--------------------------------------------------
--------------------------------------------------
--------------------------------------------------
--------------------------------------------------
--------------------------------------------------
--------------------------------------------------
--------G------------------
>tHe-BV898_11421.p01
-----------------------------------------------M--
--------------------------------------------------
--------------------------------------------------
---------------------------------------P----------
-R------S--------IISLQLGQCGNQVGMEFWKKLCM-EHG------
---------IE--SNG------------------------------Q---
--------L----K---N--------------------------S-----
-----G--------------------------------------------
-------------------------------------A------------
--------------------------------------------------
--------------------------E----------G------------
----------------------------D------FR--------D----
-------------R-----K--DF-F---------FYQ------------
--------------------------------------------------
-------------------A------------------D-----------
-------------D--------------------S---------------
---------------------------------HYIPRAILIDLEPRV--
---I---QT-I--------------------------KNS----D-Y---
--------GK--L-------------------------------------
--------------------------------------------------
--------------------------------------------------
--------------------------------FNP-ENI-YVS-------
----E-Q-GG---GAGNNWAAG--F-------------------------
--------------------------------------------------
--GM----GQD------------------V-SEKVFD-MIEREAEGC---
--------DGL-E-GFILSHSIAG--GTGSGMGSYVLEHLHD-R--F---
------------PK------------------------------------
K---LIQTF---SIFP-----------------------N-Q-----D-D
S------A-S--------DVVVQPYNSILTMRRLAEN-------------
A---------------DCV-V-VLDNTAL-NS-IAAER------------
----------------------------L---------------------
--------------------------------------------------
-----------------------------------RI-------------
----------------------------------------------D---
QP------------SL--TEINNMVSTVMAASTS---TLR---Y--PG--
-----------Y---M----------------------------------
---------------------------------------------YN-N-
--------------------------F-----------VGLMAPLIPMPK
----------LHFLMAG--------------------------------Y
A---PL-------T-S------------------L----------D----
--------------------------------------------------
--------------------------------------------------
-----Q-----TS---------------------------G---------
-------G--I-------QK-T--T-VFDVM-------------------
-----RRL---------L-Q------PKNM--------------------
---------------------------M-----------------L---S
P-------------------------------------GK----------
---------D--A-------------------------------------
--------------------------------------------------
--------------------------------------------L-A---
-------A-------------------D----------------------
-------------------------------N------------------
-----------------------------R--Y-LSIL-N-------IIQ
-G--------E--------------------------------------V
-ESG-EI--H--KSL--M--R-------------I--KE---RN------
--------------------------------------------L----V
KF-----------------M--EW--G-P--A--------------SI-H
------------V-------AQS----K----R-SPF-V--AS-------
-------------------------N------H----------R------
----------------------ISGLML-AN---------------HTSV
QG---------------LFDSIVK----QYDKM----KKRNAY--LDRFT
-N----EK------NW---A-------------------------G----
--VSDMEQSREVVA------------N-----------LIEEYKAA----
----A-KP------------------------------------------
-------------------------------D---------Y--------
--------------I-----D-----Y--L-RG---K-------------
--------L-QI-----------SP----------VSVAL------ETLE
VAGH----KLT-----------ISHIIR-----VHLLLFPFVIAFLLRHM
FAQTRS-RLFGKNKINRSQKMEENNR-RALRRMEKRPVNPFVYWAQSNEQ
LFLRLELEAKGTPQVTTSARRFEFSCRGVAPGHGVQDFEVLLDLQDAIVA
GPAGYRMVCLGSRIQFYIDKDPDHRGFWPSLLQNRAKPAWLKLDFDRFQ-
---S------G------D----A-------------------D-------
-------------S---------------------D-------D-E---K
------------------------------D--------------K----
--------D------KAGGED---------RS------------------
--------------------------------------------------
--------------------------------------------------
------------------------------------MR-DTV--------
---DN---------------------------------------------
--------------------------------------------------
---------------------------------LLR----EA--------
--------------------------------------------------
---------KKK-R-S-EGG--PAPLDFKKMY------------------
-----------------LST----------------------YN------
TFMLLGFAGVLVSLF-RSYQ--A---E-----------------------
--------------------------------------GLAESIPKAYER
VGQNVRFLQFAQTLEIVH-----------------AAVGLVHSRP-AS--
------------AVWQAVGRLTLVHLIHFQPELHNSPLVFWLYVTW----
---------ASVE---------------MIRYPYYLGQVH---GLVPKPL
KV---------------------------------LRYT-----------
--------------------------SWMVL-------------------
---------------------------------YPVGMSLEVLIILRALE
TYPES---------------------------------------------
--------------------------------------------------
--------------------------------------------------
--------------------------HPATLLEVAGHKLTIS--------
---------------------H----------------------------
-------IIGAYLLL---------------------CPFAFLFL------
---------LRHMFDQTKSQLFGKKKIT----------------------
---RSKKVK------------------
>tHe-BV898_14575.p01
-----------------------------------------------M--
--------------------------------------------------
--------------------------------------------------
--------------------------------------------------
-R------E--------IVHLQAGQCGNQIGAKFWEVISD-EHG------
---------ID--PTG------------------------------T---
--------Y----H---G--------------------------D-----
-----S--------------------------------------------
-------------------------------------D------------
--------------------------------------------------
--------------------------L----------Q------------
------------------------------------L--------E----
-------------R-----I--NV-Y---------YNE------------
--------------------------------------------------
-------------------A------------------T-----------
-------------G--------------------G---------------
---------------------------------KYVPRAVLVDLEPGT--
---M---DS-V--------------------------RSG----P-F---
--------GQ--L-------------------------------------
--------------------------------------------------
--------------------------------------------------
--------------------------------FRP-DNF-IFG-------
----Q-S------GAGNNWAKG-HY-------------------------
--------------------------------------------------
--TE----GAE------------------L-VDSVLD-VVRKEAESC---
--------DCL-Q-GFQLTHSLGG--GTGSGMGTLMISKIRE-E--Y---
------------PD------------------------------------
R---IMMTF---SVVP-----------------------S-P-----K--
-------V-S--------DTVVEPYNATLSVHQLVEN-------------
T---------------DET-F-CIDNEAL-YD-ICFRT------------
----------------------------L---------------------
--------------------------------------------------
-----------------------------------KL-------------
----------------------------------------------T---
TP------------TY--GDLNHLVSATMSGVTT---CLR---F--PG--
-----------Q---L----------------------------------
---------------------------------------------NA-D-
--------------------------L-----------RKLAVNMVPFPR
----------LHFFMPG--------------------------------F
A---PL-------T-S------------------R----------G----
--------------------------------------------------
--------------------------------------------------
-----S----------------------------------Q---------
-------Q--Y-------RA-L--T-VPELT-------------------
-----QQM---------F-D------AKNM--------------------
---------------------------M-----------------A---A
C-------------------------------------------------
------------D-------------------------------------
--------------------------------------------------
----------------------------------------------P---
-------R-------------------H----------------------
-------------------------------G------------------
-----------------------------R--Y-LTVA-A-------IFR
-G--------R--------------------------------------M
-SMK-EV--D--EQL--L--N-------------I--QN---KN------
--------------------------------------------S----S
YF-----------------V--EW--I-P--N--------------NV-K
------------T-------AVC----D----I-PPR-------------
-------------------------G------L----------K------
----------------------MSATFI-GN---------------STAI
QE---------------LFKRVSE----QFTAM----FRRKAF--LHWYT
-G----EG------MD---E------------------------------
---MEFTEAESNMN------------D-----------LVSEYQQY----
----Q-EA------------------------------------------
-------------------------------T---------A--------
--------------E-----D-----------------------------
--------------------------------------------------
--------------------------------------------------
--------------------------------------------------
--------------------------------------------------
--------------------------------------------------
-----------------E----G-------------------E-------
-------------F---------------------E-------E-E---G
------------------------------E--------------G----
--------G-----------------------------------------
--------------------------------------------------
--------------------------------------------------
--------------------------------------------------
--------------------------------------------------
--------------------------------------------------
--------------------------------------------------
--------------------------------------------------
-----------D-A------------------------------------
--------------------------------------------------
--------------------------------------------------
--------------------------------------------------
--------------------------------------------------
--------------------------------------------------
------------E-------------------------------------
--------------------------------------------------
--------------------------------------------------
--------------------------------------------------
--------------------------------------------------
--------------------------------------------------
--------------------------------------------------
--------------------------------------------------
--------------------------------------------------
--------------------------------------------------
--------------------------------------------------
--------A------------------
>tRc-CL227.Contig1_Richtersius
-----------------------------------------------M--
--------------------------------------------------
--------------------------------------------------
--------------------------------------------------
-R------E--------IVHLQVGQCGNQIGSKFWEVISD-EHG------
---------ID--PTG------------------------------S---
--------Y----K---G--------------------------D-----
-----S--------------------------------------------
-------------------------------------D------------
--------------------------------------------------
--------------------------L----------Q------------
------------------------------------L--------E----
-------------R-----I--NV-Y---------YNE------------
--------------------------------------------------
-------------------A------------------G-----------
----------------------------------GN--------------
---------------------------------KYVPRAILVDLEPGT--
---M---DS-V--------------------------RSS----P-F---
--------GQ--L-------------------------------------
--------------------------------------------------
--------------------------------------------------
--------------------------------FRP-DNF-IYG-------
----Q-S------GAGNNWAKG-HY-------------------------
--------------------------------------------------
--TE----GAE------------------L-VDSVLD-VVRKEAENC---
--------DCL-Q-GFQLTHSLGG--GTGSGMGTLLISKIRE-E--Y---
------------PD------------------------------------
R---IMTTF---SVVP-----------------------S-P-----K--
-------V-S--------DTVVEPYNATLSVHQLVEN-------------
T---------------DET-F-CIDNEAL-YD-ICFRT------------
----------------------------L---------------------
--------------------------------------------------
-----------------------------------KL-------------
----------------------------------------------T---
TP------------TY--GDLNHLVSATMSGVTT---CFR---F--PG--
-----------Q---L----------------------------------
---------------------------------------------NA-D-
--------------------------L-----------RKLAVNMVPFPR
----------LHFFMPG--------------------------------F
A---PL-------T-A------------------R----------G----
--------------------------------------------------
--------------------------------------------------
-----S----------------------------------Q---------
-------Q--Y-------RA-L--T-VAELT-------------------
-----TQM---------F-D------SKNM--------------------
---------------------------M-----------------A---A
C-------------------------------------------------
------------D-------------------------------------
--------------------------------------------------
----------------------------------------------P---
-------R-------------------H----------------------
-------------------------------G------------------
-----------------------------R--Y-LTVA-A-------IFR
-G--------R--------------------------------------M
-SMK-EV--D--DQM--L--N-------------I--QN---KN------
--------------------------------------------S----S
YF-----------------V--EW--I-P--N--------------NI-K
------------T-------AVC----D----I-PPR-------------
-------------------------G------L----------K------
----------------------MAATFI-GN---------------STAI
QE---------------LFKRISE----QFTAM----FRRKAF--LHWYT
-G----EG------MD---E------------------------------
---MEFTEAESNMN------------D-----------LISEYQQY----
----Q-EA------------------------------------------
-------------------------------T---------A--------
--------------E-----D-----------------------------
--------------------------------------------------
--------------------------------------------------
--------------------------------------------------
--------------------------------------------------
--------------------------------------------------
-----------------E----G-------------------E-------
-------------F---------------------E-------E-G---E
------------------------------Q--------------E----
--------G-----------------------------------------
--------------------------------------------------
--------------------------------------------------
--------------------------------------------------
--------------------------------------------------
--------------------------------------------------
--------------------------------------------------
--------------------------------------------------
-----------A-E-Q-E--------------------------------
--------------------------------------------------
--------------------------------------------------
--------------------------------------------------
--------------------------------------------------
--------------------------------------------------
------------A-------------------------------------
--------------------------------------------------
--------------------------------------------------
--------------------------------------------------
--------------------------------------------------
--------------------------------------------------
--------------------------------------------------
--------------------------------------------------
--------------------------------------------------
--------------------------------------------------
--------------------------------------------------
--------A------------------
>tRc-CL227.Contig2_Richtersius
-----------------------------------------------M--
--V-----------------------------------------------
--------------------------------------------------
--------------------------------------------------
-R------E--------IVHLQAGQCGNQIGSKFWEVISD-EHG------
---------ID--PTG------------------------------S---
--------Y----K---G--------------------------T-----
-----S--------------------------------------------
-------------------------------------D------------
--------------------------------------------------
--------------------------L----------Q------------
------------------------------------L--------E----
-------------R-----I--NV-Y---------YTE------------
--------------------------------------------------
-------------------A------------------------S-----
-------------G--------------------G---------------
---------------------------------KYVPRAVLVDLEPGT--
---M---DS-V--------------------------RSS----T-F---
--------GQ--L-------------------------------------
--------------------------------------------------
--------------------------------------------------
--------------------------------FRP-DNF-IFG-------
----Q-S------GAGNNWAKG-HY-------------------------
--------------------------------------------------
--TE----GAE------------------L-VDNVMD-VVRREAENC---
--------DCL-Q-GFQMAHSLGG--GTGSGMGTLMISKIRE-E--Y---
------------PD------------------------------------
R---IMNTF---SVVP-----------------------S-P-----K--
-------V-S--------DTVVEPYNATLSVHQLIEN-------------
T---------------DET-F-CIDNEAL-YD-ICFRT------------
----------------------------L---------------------
--------------------------------------------------
-----------------------------------KL-------------
----------------------------------------------T---
TP------------TY--GDLNHLVSMTMSGVTT---CLR---F--PG--
-----------Q---L----------------------------------
---------------------------------------------NA-D-
--------------------------L-----------RKLAVNMVPFPR
----------LHFFMPG--------------------------------F
V---PL-------T-A------------------R----------G----
--------------------------------------------------
--------------------------------------------------
-----S----------------------------------Q---------
-------S--Y-------RN-L--T-VGELT-------------------
-----TQM---------F-D------SKNM--------------------
---------------------------M-----------------A---A
C-------------------------------------------------
------------D-------------------------------------
--------------------------------------------------
----------------------------------------------P---
-------R-------------------H----------------------
-------------------------------G------------------
-----------------------------R--Y-LTVA-A-------IFR
-G--------R--------------------------------------M
-SMK-EV--D--DCM--L--K-------------V--QT---KN------
--------------------------------------------S----S
YF-----------------V--EW--I-P--N--------------NV-K
------------I-------AVC----D----I-PPR-------------
-------------------------G------L----------K------
----------------------MSATFI-GN---------------TTAI
QE---------------LFKRISD----QFTAM----FRRKAF--LHWYT
-G----EG------MD---E------------------------------
---MEFTEAESNMN------------D-----------LISEYQQY----
----Q-EA------------------------------------------
-------------------------------T---------A--------
--------------E-----------------------------------
--------------------------------------------------
--------------------------------------------------
--------------------------------------------------
--------------------------------------------------
--------------------------------------------------
--------------------------------------------------
-----------------------------------D-------E-G---D
-----FE-----------------------E--------------E----
--------T-----------------------------------------
--------------------------------------------------
--------------------------------------------------
--------------------------------------------------
--------------------------------------------------
--------------------------------------------------
--------------------------------------------------
--------------------------------------------------
-----------D-P-Q-T--------------------------------
--------------------------------------------------
--------------------------------------------------
--------------------------------------------------
--------------------------------------------------
--------------------------------------------------
------------N-------------------------------------
--------------------------------------------------
--------------------------------------------------
--------------------------------------------------
--------------------------------------------------
--------------------------------------------------
--------------------------------------------------
--------------------------------------------------
--------------------------------------------------
--------------------------------------------------
--------------------------------------------------
--------S------------------
>tEs-CL227.Contig3_Echiniscoides
-----------------------------------------------M--
--------------------------------------------------
--------------------------------------------------
--------------------------------------------------
-R------E--------CISIHVGQAGVQIGNACWELYCL-EHG------
---------IQ--PDG------------------------------Q---
--------M----P---S--------------------------D-----
--------------------------------------------------
-----------------------------K-S---V-G------------
--------------------------------------------------
--------------------------A----------A------------
------------------------------------D--------D----
-------------S-----F--NT-F---------FSE------------
--------------------------------------------------
-------------------T------------------G-----------
-------------S--------------------G---------------
---------------------------------KHVPRAVFVDLEPTV--
---V---DE-V--------------------------RTG----T-Y---
--------KQ--L-------------------------------------
--------------------------------------------------
--------------------------------------------------
--------------------------------FHP-EQL-ITG-------
----K-E------DAANNYARG-HY-------------------------
--------------------------------------------------
--TV----GKE------------------I-VDQVLD-RIRKLTDQC---
--------TGL-Q-GFLIFHSFGG--GTGSGFTSLLMERLSV-D--Y---
------------GK------------------------------------
K---SKLEF---SIYP-----------------------A-P-----Q--
-------V-S--------TSVVEPYNSILTTHTTLEH-------------
S---------------DCA-F-MVDNEAI-YD-ICRRN------------
----------------------------L---------------------
--------------------------------------------------
-----------------------------------DI-------------
----------------------------------------------E---
RP------------TY--TNLNRLIGQIVSSITA---SLR---F--DG--
-----------A---L----------------------------------
---------------------------------------------NV-D-
--------------------------L-----------TEFQTNLVPYPR
----------VHFPLVT--------------------------------Y
A---PI-------I-S------------------S----------E----
--------------------------------------------------
--------------------------------------------------
-----K----------------------------------A---------
-------Y--H-------EQ-L--T-VSEIT-------------------
-----NSC---------F-E------PTNQ--------------------
---------------------------M-----------------V---K
C-------------------------------------------------
------------D-------------------------------------
--------------------------------------------------
----------------------------------------------P---
-------R-------------------H----------------------
-------------------------------G------------------
-----------------------------K--Y-MACC-M-------LYR
-G--------D--------------------------------------V
-VPK-DV--N--AAI--A--A-------------I--KT---KR------
--------------------------------------------S----I
QF-----------------V--DW--C-P--T--------------GF-K
------------V-------GIN----Y----Q-PPT-------------
-------------------------V------V----------P------
GGDLA--K-T-----------PRAVCML-SN---------------TTAI
AE---------------AWSRLDR----KFDLM----YSKRAF--VHWYV
-G----EG------ME---E------------------------------
---GEFCEAREDLA------------A-----------LEKDYEEV----
----G-VD------------------------------------------
-------------------------------S---------N--------
--------------P-----------------------------------
--------------------------------------------------
--------------------------------------------------
--------------------------------------------------
--------------------------------------------------
--------------------------------------------------
------------------------------------DQA---D-------
-------------E------------------------------------
--------------------------------------------------
--------------------------------------------------
--------------------------------------------------
--------------------------------------------------
--------------------------------------------------
--------------------------------------------------
--------------------------------------------------
--------------------------------------------------
--------------------------------------------------
--------------------------------------------------
--------------------------------------------------
--------------------------E-----------------------
--------------------------------------------------
--------------------------------------------------
--------------------------------------------------
--------------------------------------------------
--------------------------------------------------
--------------------------------------------------
--------------------------------------------------
--------------------------------------------------
--------------------------------------------------
--------------------------------------------------
--------------------------------------------------
--------------------------------------------------
--------------------------------------------------
--------------------------------------------------
--------Y------------------
>tEs-CL227.Contig4_Echiniscoides
-----------------------------------------------M--
--------------------------------------------------
--------------------------------------------------
--------------------------------------------------
-R------E--------CISIHIGQAGVQVGNACWELYCL-EHG------
---------IQ--PDG------------------------------Q---
--------M----P---S--------------------------D-----
--------------------------------------------------
-----------------------------K-N---I-G------------
--------------------------------------------------
--------------------------G----------G------------
------------------------------------D--------D----
-------------S-----F--NT-F---------FSE------------
--------------------------------------------------
-------------------T------------------G-----------
-------------A--------------------G---------------
---------------------------------KHVPRAVFVDLEPTV--
---V---DE-V--------------------------RTG----T-Y---
--------RQ--L-------------------------------------
--------------------------------------------------
--------------------------------------------------
--------------------------------FHP-EQL-ITG-------
----K-E------DAANNYARG-HY-------------------------
--------------------------------------------------
--TI----GKE------------------I-VDLVLD-RIRKLADQC---
--------TGL-Q-GFLIFHSFGG--GTGSGFTSLLMERLSV-D--Y---
------------GK------------------------------------
K---SKLEF---AVYP-----------------------A-P-----Q--
-------V-S--------TAVVEPYNSILTTHTTLEH-------------
S---------------DCA-F-MVDNEAI-YD-ICRRN------------
----------------------------L---------------------
--------------------------------------------------
-----------------------------------DI-------------
----------------------------------------------E---
RP------------TY--TNLNRLIGQIVSSITA---SLR---F--DG--
-----------A---L----------------------------------
---------------------------------------------NV-D-
--------------------------L-----------TEFQTNLVPYPR
----------IHFPLAT--------------------------------Y
A---PV-------I-S------------------A----------E----
--------------------------------------------------
--------------------------------------------------
-----K----------------------------------A---------
-------Y--H-------EQ-L--S-VAEIT-------------------
-----NAC---------F-E------PANQ--------------------
---------------------------M-----------------V---K
C-------------------------------------------------
------------D-------------------------------------
--------------------------------------------------
----------------------------------------------P---
-------R-------------------H----------------------
-------------------------------G------------------
-----------------------------K--Y-MACC-M-------LYR
-G--------D--------------------------------------V
-VPK-DV--N--AAI--A--A-------------I--KT---KR------
--------------------------------------------S----I
QF-----------------V--DW--C-P--T--------------GF-K
------------V-------GIN----Y----Q-PPT-------------
-------------------------V------V----------P------
GGDLA--K-T-----------PRAVCML-SN---------------TTAI
AE---------------AWSRLDR----KFDLM----YSKRAF--VHWYV
-G----EG------ME---E------------------------------
---GEFCEAREDLA------------A-----------LEKDYEEV----
----G-VD------------------------------------------
-------------------------------S---------N--------
--------------P-----------------------------------
--------------------------------------------------
--------------------------------------------------
--------------------------------------------------
--------------------------------------------------
--------------------------------------------------
----------D-----------Q------------AD-------------
-------------E------------------------------------
--------------------------------------------------
--------------------------------------------------
--------------------------------------------------
--------------------------------------------------
--------------------------------------------------
--------------------------------------------------
--------------------------------------------------
--------------------------------------------------
--------------------------------------------------
--------------------------------------------------
--------------------------------------------------
--------------------------E-----------------------
--------------------------------------------------
--------------------------------------------------
--------------------------------------------------
--------------------------------------------------
--------------------------------------------------
--------------------------------------------------
--------------------------------------------------
--------------------------------------------------
--------------------------------------------------
--------------------------------------------------
--------------------------------------------------
--------------------------------------------------
--------------------------------------------------
--------------------------------------------------
--------Y------------------
>tEs-CL227.Contig5_Echiniscoides
-----------------------------------------------M--
--------------------------------------------------
--------------------------------------------------
--------------------------------------------------
-R------E--------CINIHIGQAGVQLGNACWELFCL-EHG------
---------IM--PDG------------------------------T---
--------Q----S---P--------------------------------
--------------------------------------------------
--------M---ASL----------------------A------------
--------------------------------------------------
--------------------------P----------D------------
------------------------------------D--------N----
-------------S-----Y--ST-F---------FGE------------
--------------------------------------------------
-------------------T------------------A-----------
-------------S--------------------G---------------
---------------------------------KHVPRAVMLDLEPTV--
---I---DE-I--------------------------RTG----T-Y---
--------QK--L-------------------------------------
--------------------------------------------------
--------------------------------------------------
--------------------------------YHP-NQL-ITG-------
----K-E------DAANNYARG-QY-------------------------
--------------------------------------------------
--TV----GRE------------------M-IDIVLD-QIRRQAEST---
--------SSL-Q-SFFVYHSFGG--GTGSGFTALLMEKLCL-D--Y---
------------GK------------------------------------
K---SKLEF---CIYP-----------------------S-P-----R--
-------L-S--------TAVVEPYNSILVTHTTLES-------------
S---------------DCA-F-MVDNEAL-FE-ICSRN------------
----------------------------L---------------------
--------------------------------------------------
-----------------------------------NV-------------
----------------------------------------------E---
RP------------TY--TNINRLLSQVISSITA---SLR---F--DG--
-----------S---L----------------------------------
---------------------------------------------NV-D-
--------------------------I-----------TEFQTNLVPYPR
----------IHFPLVS--------------------------------Y
A---PI-------I-N------------------V----------E----
--------------------------------------------------
--------------------------------------------------
-----R----------------------------------A---------
-------M--H-------ER-L--S-TSEIT-------------------
-----NQV---------F-E------PANS--------------------
---------------------------M-----------------V---K
C-------------------------------------------------
------------D-------------------------------------
--------------------------------------------------
----------------------------------------------P---
-------R-------------------H----------------------
-------------------------------G------------------
-----------------------------K--Y-MATC-V-------LYR
-G--------D--------------------------------------I
-VPK-DV--N--AAV--A--N-------------I--KS---KR------
--------------------------------------------S----I
QF-----------------V--SW--C-P--T--------------GF-K
------------V-------GIN----Y----Q-PPT-------------
-------------------------V------I----------P------
GGDMS--P-V-----------PRSCCML-AN---------------TTAV
AE---------------AWTRLDQ----KFDLM----FRKRAF--VHWY-
--------------------------------------------------
--------------------------------------------------
--------------------------------------------------
--------------------------------------------------
--------------------------------------------------
--------------------------------------------------
--------------------------------------------------
--------------------------------------------------
--------------------------------------------------
--------------------------------------------------
--------------------------------------------------
--------------------------------------------------
--------------------------------------------------
--------------------------------------------------
--------------------------------------------------
--------------------------------------------------
--------------------------------------------------
--------------------------------------------------
--------------------------------------------------
--------------------------------------------------
--------------------------------------------------
--------------------------------------------------
--------------------------------------------------
--------------------------------------------------
--------------------------------------------------
--------------------------------------------------
--------------------------------------------------
--------------------------------------------------
--------------------------------------------------
--------------------------------------------------
--------------------------------------------------
--------------------------------------------------
--------------------------------------------------
--------------------------------------------------
--------------------------------------------------
--------------------------------------------------
--------------------------------------------------
--------------------------------------------------
---------------------------
>tRc-CL227.Contig5_Richtersius
-----------------------------------------------M--
--------------------------------------------------
--------------------------------------------------
--------------------------------------------------
-R------E--------IVHLQAGQCGNQIGSKFWEVISD-EHG------
---------ID--PTG------------------------------N---
--------Y----I---G--------------------------D-----
-----S--------------------------------------------
-------------------------------------P------------
--------------------------------------------------
--------------------------L----------Q------------
------------------------------------L--------E----
-------------R-----I--NV-Y---------YNE------------
--------------------------------------------------
-------------------A------------------S-----------
-------------G--------------------G---------------
---------------------------------KYVPRAILVDLEPGT--
---M---DS-V--------------------------RSS----P-F---
--------GQ--L-------------------------------------
--------------------------------------------------
--------------------------------------------------
--------------------------------FRP-DNF-IYG-------
----Q-S------GAGNNWAKG-HY-------------------------
--------------------------------------------------
--TE----GAE------------------L-VDSVLD-VVRKEAEGC---
--------DCL-Q-GFQLTHSLGG--GTGSGMGTLLISKIRE-E--Y---
------------PD------------------------------------
R---IMTTF---SVVP-----------------------S-P-----K--
-------V-S--------DTVVEPYNATLSVHQLVEN-------------
T---------------DET-F-CIDNEAL-YD-ICFRT------------
----------------------------L---------------------
--------------------------------------------------
-----------------------------------KL-------------
----------------------------------------------T---
TP------------TY--GDLNHLVSATMSGVTT---CLR---F--PG--
-----------Q---L----------------------------------
---------------------------------------------NA-D-
--------------------------L-----------RKLAVNMVPFPR
----------LHFFMPG--------------------------------F
A---PL-------T-A------------------R----------G----
--------------------------------------------------
--------------------------------------------------
-----S----------------------------------A---------
-------Q--Y-------RA-L--S-VSELT-------------------
-----QQM---------F-D------SKNM--------------------
---------------------------M-----------------A---A
C-------------------------------------------------
------------D-------------------------------------
--------------------------------------------------
----------------------------------------------P---
-------R-------------------H----------------------
-------------------------------G------------------
-----------------------------R--Y-LTVA-A-------IFR
-G--------R--------------------------------------M
-SMK-EV--D--DQM--L--M-------------I--QN---KN------
--------------------------------------------S----S
YF-----------------V--EW--I-P--N--------------NV-K
------------T-------AVC----D----I-PPR-------------
-------------------------G------L----------K------
----------------------MSGTFI-GN---------------STAI
QE---------------LFKRIGE----QFTAM----FRRKAF--LHWYT
-G----EG------MD---E------------------------------
---MEFTEAESNMN------------D-----------LVSEYQQY----
----Q-EA------------------------------------------
-------------------------------T---------A--------
--------------E-----D-----------------------------
--------------------------------------------------
--------------------------------------------------
--------------------------------------------------
--------------------------------------------------
--------------------------------------------------
-----------------E----G-------------------E-------
-------------F---------------------E-------E-E---H
------------------------------G--------------E----
-QE-T---D-----------------------------------------
--------------------------------------------------
--------------------------------------------------
--------------------------------------------------
--------------------------------------------------
--------------------------------------------------
--------------------------------------------------
--------------------------------------------------
-----------A-A------------------------------------
--------------------------------------------------
--------------------------------------------------
--------------------------------------------------
--------------------------------------------------
--------------------------------------------------
--------------------------------------------------
--------------------------------------------------
--------------------------------------------------
--------------------------------------------------
--------------------------------------------------
--------------------------------------------------
--------------------------------------------------
--------------------------------------------------
--------------------------------------------------
--------------------------------------------------
--------------------------------------------------
---------------------------
>tEs-CL4874.Contig2_Echiniscoides
-----------------------------------------------M--
--------------------------------------------------
--------------------------------------------------
--------------------------------------------------
-R------E--------IVHMQAGQCGNQIGAKFWEVVSD-EHG------
---------ID--PTG------------------------------T---
--------Y----H---G--------------------------D-----
-----S--------------------------------------------
-------------------------------------D------------
--------------------------------------------------
--------------------------L----------Q------------
------------------------------------L--------E----
-------------R-----I--NV-Y---------YNE------------
--------------------------------------------------
-------------------A------------------S-----------
-------------G--------------------G---------------
---------------------------------KYVPRAVLVDLEPGT--
---M---DS-V--------------------------RSG----P-F---
--------GQ--L-------------------------------------
--------------------------------------------------
--------------------------------------------------
--------------------------------FRP-DNF-VFG-------
----Q-S------GAGNNWAKG-HY-------------------------
--------------------------------------------------
--TE----GAE------------------L-VDSVLD-VVRKEAESC---
--------DCL-Q-GFQLTHSLGG--GTGSGMGTLLISKIRE-E--Y---
------------PD------------------------------------
R---IMSSF---SVVP-----------------------S-P-----K--
-------V-S--------DTVVEPYNATLSVHQLVEN-------------
T---------------DET-F-CIDNEAL-YD-ICFRT------------
----------------------------L---------------------
--------------------------------------------------
-----------------------------------KL-------------
----------------------------------------------T---
NP------------AY--GDLNHLVSITMSGVTT---CLR---F--PG--
-----------Q---L----------------------------------
---------------------------------------------NA-D-
--------------------------L-----------RKLAVNMVPFPR
----------LHFFMPG--------------------------------F
A---PL-------T-A------------------R----------G----
--------------------------------------------------
--------------------------------------------------
-----S----------------------------------Q---------
-------S--Y-------RN-L--S-VPELT-------------------
-----AQM---------F-D------AKNM--------------------
---------------------------M-----------------A---A
C-------------------------------------------------
------------D-------------------------------------
--------------------------------------------------
----------------------------------------------P---
-------R-------------------H----------------------
-------------------------------G------------------
-----------------------------R--Y-LTVA-A-------IFR
-G--------K--------------------------------------M
-SMK-EV--D--EQM--L--N-------------I--QN---KN------
--------------------------------------------S----S
YF-----------------V--EW--I-P--N--------------NV-K
------------T-------AVC----D----I-PPR-------------
-------------------------G------L----------K------
----------------------MAGTFI-GN---------------STSI
QE---------------LFKRISE----QFTAM----FRRKAF--LHWYT
-G----EG------MD---E------------------------------
---MEFNEAESNMN------------D-----------LVSEYQQY----
----Q-EA------------------------------------------
-------------------------------Q---------V--------
--------------D-----E-----------------------------
--------------------------------------------------
--------------------------------------------------
--------------------------------------------------
--------------------------------------------------
--------------------------------------------------
-----------------E----D-------------------E-------
-------------F---------------------E-------D-E---Q
------------------------------E--------------E----
--------V-----------------------------------------
--------------------------------------------------
--------------------------------------------------
--------------------------------------------------
--------------------------------------------------
--------------------------------------------------
--------------------------------------------------
--------------------------------------------------
-----------Q-E-T-YA-------------------------------
--------------------------------------------------
--------------------------------------------------
--------------------------------------------------
--------------------------------------------------
--------------------------------------------------
------------E-------------------------------------
--------------------------------------------------
--------------------------------------------------
--------------------------------------------------
--------------------------------------------------
--------------------------------------------------
--------------------------------------------------
--------------------------------------------------
--------------------------------------------------
--------------------------------------------------
--------------------------------------------------
--------A------------------
>tEs-CL4874.Contig3_Echiniscoides
-----------------------------------------------M--
--------------------------------------------------
--------------------------------------------------
--------------------------------------------------
-R------E--------IVHIQAGQCGNQIGSKFWEVISD-EHG------
---------IE--PNG------------------------------E---
--------Y----S---G--------------------------D-----
-----S--------------------------------------------
-------------------------------------D------------
--------------------------------------------------
--------------------------L----------Q------------
------------------------------------L--------E----
-------------R-----I--NV-Y---------YNE------------
--------------------------------------------------
-------------------A------------------G-----------
-------------N--------------------S---------------
---------------------------------RYVPRAVLVDLEPGT--
---M---DS-V--------------------------RNS----P-F---
--------GQ--L-------------------------------------
--------------------------------------------------
--------------------------------------------------
--------------------------------FRP-DNF-VYG-------
----Q-S------GAGNNWAKG-HY-------------------------
--------------------------------------------------
--TE----GAE------------------L-VDSIME-VVRKESEGC---
--------DCL-Q-GFQLTHSLGG--GTGSGMGTLLISKIRE-E--Y---
------------PD------------------------------------
R---IMSSF---SVVP-----------------------S-P-----K--
-------V-S--------DTVVEPYNATLSVHQLVEN-------------
T---------------DET-F-CIDNEAL-YD-ICFRT------------
----------------------------L---------------------
--------------------------------------------------
-----------------------------------KL-------------
----------------------------------------------T---
NP------------AY--GDLNHLVSITMSGVTT---CLR---F--PG--
-----------Q---L----------------------------------
---------------------------------------------NA-D-
--------------------------L-----------RKLAVNMVPFPR
----------LHFFMPG--------------------------------F
A---PL-------T-A------------------R----------G----
--------------------------------------------------
--------------------------------------------------
-----S----------------------------------Q---------
-------S--Y-------RN-L--S-VPELT-------------------
-----AQM---------F-D------AKNM--------------------
---------------------------M-----------------A---A
C-------------------------------------------------
------------D-------------------------------------
--------------------------------------------------
----------------------------------------------P---
-------R-------------------H----------------------
-------------------------------G------------------
-----------------------------R--Y-LTVA-A-------IFR
-G--------K--------------------------------------M
-SMK-EV--D--EQM--L--N-------------I--QN---KN------
--------------------------------------------S----S
YF-----------------V--EW--I-P--N--------------NV-K
------------T-------AVC----D----I-PPR-------------
-------------------------G------L----------K------
----------------------MAGTFI-GN---------------STSI
QE---------------LFKRISE----QFTAM----FRRKAF--LHWYT
-G----EG------MD---E------------------------------
---MEFNEAESNMN------------D-----------LVSEYQQY----
----Q-EA------------------------------------------
-------------------------------Q---------V--------
--------------D-----E-----------------------------
--------------------------------------------------
--------------------------------------------------
--------------------------------------------------
--------------------------------------------------
--------------------------------------------------
-----------------E----D-------------------E-------
-------------F---------------------E-------D-E---Q
------------------------------E--------------E----
--------V-----------------------------------------
--------------------------------------------------
--------------------------------------------------
--------------------------------------------------
--------------------------------------------------
--------------------------------------------------
--------------------------------------------------
--------------------------------------------------
-----------Q-E-T-YA-------------------------------
--------------------------------------------------
--------------------------------------------------
--------------------------------------------------
--------------------------------------------------
--------------------------------------------------
------------E-------------------------------------
--------------------------------------------------
--------------------------------------------------
--------------------------------------------------
--------------------------------------------------
--------------------------------------------------
--------------------------------------------------
--------------------------------------------------
--------------------------------------------------
--------------------------------------------------
--------------------------------------------------
--------A------------------
>tMp-DN1784_c0_g1_i1
--------------------------------------------------
--------------------------------------------------
--------------------------------------------------
--------------------------------------------------
--------------------------------------------------
--------------------------------------------------
--------------------------------------------------
--------------------------------------------------
--------------------------------------------------
--------------------------------------------------
--------------------------------------------------
--------------------------------------------------
--------------------------------------------------
--------------------------------------------------
--------------------------------------------------
--------------------------------------------------
--------------------------------------------------
--------------------------------------------------
--------------------------------------------------
--------------------------------------------------
--------------------------------------------------
--------------------------------------------------
--------------------------------------------------
--------------------------------------------------
--------------------------------------------------
--------------------------------------KIRE-E--Y---
------------PD------------------------------------
R---IMNTF---SVVP-----------------------S-P-----K--
-------V-S--------DTVVEPYNATLSVHQLVEN-------------
T---------------DET-F-CIDNEAL-YD-ICFRT------------
----------------------------L---------------------
--------------------------------------------------
-----------------------------------KL-------------
----------------------------------------------T---
TP------------TY--GDLNHLVSMTMSGVTT---CLR---F--PG--
-----------Q---L----------------------------------
---------------------------------------------NA-D-
--------------------------L-----------RKLAVNMVPFPR
----------LHFFMPG--------------------------------F
V---PL-------T-A------------------R----------G----
--------------------------------------------------
--------------------------------------------------
-----S----------------------------------Q---------
-------S--Y-------RN-L--T-VAELT-------------------
-----SQM---------F-D------SKNM--------------------
---------------------------M-----------------A---A
C-------------------------------------------------
------------D-------------------------------------
--------------------------------------------------
----------------------------------------------P---
-------R-------------------H----------------------
-------------------------------G------------------
-----------------------------R--Y-LTVA-A-------IFR
-G--------R--------------------------------------M
-SMK-EV--D--DCM--L--N-------------I--QN---KN------
--------------------------------------------S----S
YF-----------------V--EW--I-P--N--------------NV-K
------------V-------AVC----D----I-PPR-------------
-------------------------G------L----------K------
----------------------MSATFI-GN---------------TTAI
QE---------------LFKRISD----QFTAM----FRRKAF--LHWYT
-G----EG------MD---E------------------------------
---MEFTEAESNMN------------D-----------LISEYQQY----
----Q-EA------------------------------------------
-------------------------------T---------A--------
--------------D-----------------------------------
--------------------------------------------------
--------------------------------------------------
--------------------------------------------------
--------------------------------------------------
--------------------------------------------------
--------------------------------------------------
-----------------------------------D-------E-G---D
-----FE-----------------------D--------------A----
--------E-----------------------------------------
--------------------------------------------------
--------------------------------------------------
--------------------------------------------------
--------------------------------------------------
--------------------------------------------------
--------------------------------------------------
--------------------------------------------------
-----------A-E-A-E--------------------------------
--------------------------------------------------
--------------------------------------------------
--------------------------------------------------
--------------------------------------------------
--------------------------------------------------
------------T-------------------------------------
--------------------------------------------------
--------------------------------------------------
--------------------------------------------------
--------------------------------------------------
--------------------------------------------------
--------------------------------------------------
--------------------------------------------------
--------------------------------------------------
--------------------------------------------------
--------------------------------------------------
--------A------------------
>tMp-DN5370_c0_g1_i2
-----------------------------------------------M--
--------------------------------------------------
--------------------------------------------------
---------------------------------------P----------
-R------E--------IITLQLGQCGNQIGLEFWKKLCQ-EHG------
---------ID--SEG------------------------------R---
--------L----T---D--------------------------S-----
-----A--------------------------------------------
-------------------------------------A------------
-G------------------------------------------------
--------------------------S----------G------------
----------------------------R------VY--------D----
-------------R-----K--DV-F---------FYQ------------
--------------------------------------------------
-------------------A------------------D-----------
-------------D--------------------D---------------
---------------------------------HYVPRAVLMDLEPRV--
---I---NG-I--------------------------TSS----E-Y---
--------ST--L-------------------------------------
--------------------------------------------------
--------------------------------------------------
--------------------------------YNP-ENI-YIS-------
----K-E-GG---GAGNNWAVG--Y-------------------------
--------------------------------------------------
--GY----GEK------------------L-EEELFD-MINREAEGS---
--------DGL-E-GFILSHSIAG--GTGSGMGSFVLEKLRD-R--F---
------------PK------------------------------------
T---LTQTF---SVFP-----------------------N-Q-------D
Q------T-S--------DVVVQPYNSILTLRRLAEH-------------
A---------------DCV-V-VLDNTAL-TR-IATER------------
----------------------------L---------------------
--------------------------------------------------
-----------------------------------RL-------------
----------------------------------------------E---
TP------------SM--TEINNMVSTIMAASTS---TLR---Y--PT--
-----------Y---T----------------------------------
---------------------------------------------HN-S-
--------------------------F-----------VGLIAPLIPTPD
----------LHFLMTG--------------------------------Y
T---PL-------T-S------------------L----------D----
--------------------------------------------------
--------------------------------------------------
-----H-----SS---------------------------G---------
-------G--I-------QK-T--T-VFDVM-------------------
-----RRL---------L-Q------PKNM--------------------
---------------------------M-----------------V---S
M-------------------------------------GN----------
------------K-------------------------------------
--------------------------------------------------
--------------------------------------------H-E---
-------P-------------------D----------------------
-------------------------------N------------------
-----------------------------C--Y-ISIL-N-------IMQ
-G--------E--------------------------------------I
-DPG-EI--Q--KAL--Q--R-------------I--RE---RK------
--------------------------------------------L----A
KF-----------------I--EW--G-P--A--------------SL-H
------------V-------VNS----R----R-SPF-V--TA-------
-------------------------P------H----------R------
----------------------VSGLML-AN---------------HTGV
HE---------------HFDELAL----QYDKL----KKKNAF--TDAFR
-R----EK------HF---AD------------------------G----
--LLDMDESREIVR------------R-----------FIEEYRQA----
----A-TP------------------------------------------
-------------------------------N---------Y--------
--------------L-----D-----W--K-NA---E-------------
--------Y-RE-----------RL----------TGLK-----------
--------------------------------------------------
--------------------------------------------------
--------------------------------------------------
--------------------------------------------------
--------------------------------------------------
--------------------------------------------------
--------------------------------------------------
--------------------------------------------------
--------------------------------------------------
--------------------------------------------------
--------------------------------------------------
--------------------------------------------------
--------------------------------------------------
--------------------------------------------------
--------------------------------------------------
--------------------------------------------------
--------------------------------------------------
--------------------------------------------------
--------------------------------------------------
--------------------------------------------------
--------------------------------------------------
--------------------------------------------------
--------------------------------------------------
--------------------------------------------------
--------------------------------------------------
--------------------------------------------------
--------------------------------------------------
--------------------------------------------------
--------------------------------------------------
--------------------------------------------------
--------------------------------------------------
--------------------------------------------------
---------------------------
>tMp-DN9104_c0_g1_i1
-----------------------------------------------M--
--------------------------------------------------
--------------------------------------------------
--------------------------------------------------
-R------E--------CISIHVGQAGVQIGNACWELYCL-EHG------
---------IQ--PDG------------------------------Q---
--------M----P---S--------------------------D-----
--------------------------------------------------
-----------------------------K-T---I-G------------
--------------------------------------------------
--------------------------G----------G------------
------------------------------------D--------D----
-------------S-----F--NT-F---------FSE------------
--------------------------------------------------
-------------------T------------------G-----------
-------------A--------------------G---------------
---------------------------------KHVPRAVMVDLEPTV--
---I---DE-I--------------------------RTG----T-Y---
--------RQ--L-------------------------------------
--------------------------------------------------
--------------------------------------------------
--------------------------------FHP-EQL-ITG-------
----K-E------DAANNYARG-HY-------------------------
--------------------------------------------------
--TV----GKE------------------I-VDLVLD-RIRKLADQC---
--------TGL-Q-GFLIFHSFGG--GTGSGFTSLLMERLSV-D--Y---
------------GK------------------------------------
K---SKLEF---SVYP-----------------------A-P-----Q--
-------V-S--------TAVVEPYNSILTTHTTLEH-------------
S---------------DCA-F-MVDNEAI-YD-ICRRN------------
----------------------------L---------------------
--------------------------------------------------
-----------------------------------DI-------------
----------------------------------------------E---
RP------------TY--TNLNRLIGQIVSSITA---SLR---F--DG--
-----------A---L----------------------------------
---------------------------------------------NV-D-
--------------------------L-----------TEFQTNLVPYPR
----------IHFPLVT--------------------------------Y
A---PI-------I-S------------------A----------E----
--------------------------------------------------
--------------------------------------------------
-----K----------------------------------A---------
-------Y--H-------EQ-L--T-VSEIT-------------------
-----NAC---------F-E------PANQ--------------------
---------------------------M-----------------V---K
C-------------------------------------------------
------------D-------------------------------------
--------------------------------------------------
----------------------------------------------P---
-------R-------------------H----------------------
-------------------------------G------------------
-----------------------------K--Y-MACC-M-------LYR
-G--------D--------------------------------------V
-VPK-DV--N--AAI--A--A-------------I--KT---KR------
--------------------------------------------T----I
QF-----------------V--DW--C-P--T--------------GF-K
------------V-------GIN----Y----Q-PPT-------------
-------------------------V------V----------P------
GGDLA--K-V-----------QRAVCML-SN---------------TTAI
AE---------------AWARLDH----KFDLM----YAKRAF--VHWYV
-G----EG------ME---E------------------------------
---GEFSEAREDLA------------A-----------LEKDYEEV----
----G-VD------------------------------------------
-------------------------------S---------V--------
--------------E-----------------------------------
--------------------------------------------------
--------------------------------------------------
--------------------------------------------------
--------------------------------------------------
--------------------------------------------------
----------G------E----G-------------EGE---G-------
-------------D------------------------------------
--------------------------------------------------
--------------------------------------------------
--------------------------------------------------
--------------------------------------------------
--------------------------------------------------
--------------------------------------------------
--------------------------------------------------
--------------------------------------------------
--------------------------------------------------
--------------------------------------------------
--------------------------------------------------
--------------------------E-----------------------
--------------------------------------------------
--------------------------------------------------
--------------------------------------------------
--------------------------------------------------
--------------------------------------------------
--------------------------------------------------
--------------------------------------------------
--------------------------------------------------
--------------------------------------------------
--------------------------------------------------
--------------------------------------------------
--------------------------------------------------
--------------------------------------------------
--------------------------------------------------
--------V------------------
>tMp-DN11560_c0_g2_i1
-----------------------------------------------M--
--------------------------------------------------
--------------------------------------------------
--------------------------------------------------
-R------E--------CISIHVGQAGVQIGNSCWELYCL-EHG------
---------IS--PDG------------------------------R---
--------M----T------------------------------------
--------------------------------------------------
-----------------------------K-K---A-G------------
--------------------------------------------------
--------------------------D----------G------------
------------------------------------G--------D----
-------------S-----F--TT-F---------FSE------------
--------------------------------------------------
-------------------T------------------G-----------
-------------S--------------------G---------------
---------------------------------KYVPRAVFVDLEPTV--
---V---DE-V--------------------------RTG----P-Y---
--------RQ--L-------------------------------------
--------------------------------------------------
--------------------------------------------------
--------------------------------FHP-EQL-ITG-------
----K-E------DAANNYARG-HY-------------------------
--------------------------------------------------
--TV----GKE------------------I-VDLTID-RIRKLAEQC---
--------TGL-Q-GFLVFHSFGG--GTGSGFTSLLMERLSV-E--F---
------------GK------------------------------------
K---SKLEF---CVYP-----------------------A-P-----E--
-------V-S--------TAVVEPYNSILTTHTTLEH-------------
S---------------DCA-F-MVDNEAI-FD-ICRKK------------
----------------------------L---------------------
--------------------------------------------------
-----------------------------------DV-------------
----------------------------------------------E---
RP------------TY--TNLNRLISQIVSSITA---SLR---F--DG--
-----------A---L----------------------------------
---------------------------------------------NV-D-
--------------------------L-----------TEFQTNLVPYPR
----------IHFPLVS--------------------------------Y
S---PV-------I-S------------------A----------E----
--------------------------------------------------
--------------------------------------------------
-----K----------------------------------A---------
-------F--H-------EQ-L--S-VKEIT-------------------
-----TAC---------F-E------PANQ--------------------
---------------------------M-----------------V---K
C-------------------------------------------------
------------D-------------------------------------
--------------------------------------------------
----------------------------------------------P---
-------R-------------------H----------------------
-------------------------------G------------------
-----------------------------K--Y-MACC-M-------LYR
-G--------D--------------------------------------V
-VPK-DV--T--EAI--A--S-------------I--KA---KS------
--------------------------------------------N----I
RF-----------------V--DW--C-P--T--------------GF-K
------------V-------GLN----F----Q-PPA-------------
-------------------------R------V----------P------
NGDQA--A-V-----------PRAVCML-SN---------------TTAI
VE---------------AWARLNH----KFDLM----FAKRAF--VHWYV
-G----EG------ME---E------------------------------
---GEFSEAREDLA------------A-----------LEKDYEEA----
----G-AD------------------------------------------
-------------------------------S---------T--------
--------------E-----------------------------------
--------------------------------------------------
--------------------------------------------------
--------------------------------------------------
--------------------------------------------------
--------------------------------------------------
----------A------A----A-------------EED---N-------
-------------A------------------------------------
--------------------------------------------------
--------------------------------------------------
--------------------------------------------------
--------------------------------------------------
--------------------------------------------------
--------------------------------------------------
--------------------------------------------------
--------------------------------------------------
--------------------------------------------------
--------------------------------------------------
--------------------------------------------------
--------------------------E-----------------------
--------------------------------------------------
--------------------------------------------------
--------------------------------------------------
--------------------------------------------------
--------------------------------------------------
--------------------------------------------------
--------------------------------------------------
--------------------------------------------------
--------------------------------------------------
--------------------------------------------------
--------------------------------------------------
--------------------------------------------------
--------------------------------------------------
--------------------------------------------------
--------Y------------------
>tMp-DN11770_c0_g1_i2
-----------------------------------------------M--
--------------------------------------------------
--------------------------------------------------
--------------------------------------------------
-R------E--------CISVHVGQAGVQIGNACWELYCL-EHG------
---------IQ--PDG------------------------------Q---
--------M----P---S--------------------------D-----
--------------------------------------------------
-----------------------------K-T---I-G------------
--------------------------------------------------
--------------------------G----------G------------
------------------------------------D--------D----
-------------S-----F--NT-F---------FSE------------
--------------------------------------------------
-------------------T------------------G-----------
-------------A--------------------G---------------
---------------------------------KHVPRAVMVDLEPTV--
---I---DE-I--------------------------RTG----T-Y---
--------RQ--L-------------------------------------
--------------------------------------------------
--------------------------------------------------
--------------------------------FHP-EQL-ITG-------
----K-E------DAANNYARG-HY-------------------------
--------------------------------------------------
--TV----GKE------------------I-VDLVLD-RIRKLADQC---
--------TGL-Q-GFLIFHSFGG--GTGSGFTSLLMERLSV-D--Y---
------------GK------------------------------------
K---SKLEF---SVYP-----------------------A-P-----Q--
-------V-S--------TAVVEPYNSILTTHTTLEH-------------
S---------------DCA-F-MVDNEAI-YD-ICRRN------------
----------------------------L---------------------
--------------------------------------------------
-----------------------------------DI-------------
----------------------------------------------E---
RP------------TY--TNLNRLIGQIVSSITA---SLR---F--DG--
-----------A---L----------------------------------
---------------------------------------------NV-D-
--------------------------L-----------TEFQTNLVPYPR
----------IHFPLVT--------------------------------Y
A---PI-------I-S------------------A----------E----
--------------------------------------------------
--------------------------------------------------
-----K----------------------------------A---------
-------Y--H-------EQ-L--T-VSEIT-------------------
-----NAC---------F-E------PANQ--------------------
---------------------------M-----------------V---K
C-------------------------------------------------
------------D-------------------------------------
--------------------------------------------------
----------------------------------------------P---
-------R-------------------H----------------------
-------------------------------G------------------
-----------------------------K--Y-MACC-M-------LYR
-G--------D--------------------------------------V
-VPK-DV--N--AAI--A--A-------------I--KT---KR------
--------------------------------------------T----I
QF-----------------V--DW--C-P--T--------------GF-K
------------V-------GIN----Y----Q-PPT-------------
-------------------------V------V----------P------
GGDLA--K-V-----------QRAVCML-SN-------------------
--------------------------------------------------
--------------------------------------------------
--------------------------------------------------
--------------------------------------------------
--------------------------------------------------
--------------------------------------------------
--------------------------------------------------
--------------------------------------------------
--------------------------------------------------
--------------------------------------------------
--------------------------------------------------
--------------------------------------------------
--------------------------------------------------
--------------------------------------------------
--------------------------------------------------
--------------------------------------------------
--------------------------------------------------
--------------------------------------------------
--------------------------------------------------
--------------------------------------------------
--------------------------------------------------
--------------------------------------------------
--------------------------------------------------
--------------------------------------------------
--------------------------------------------------
--------------------------------------------------
--------------------------------------------------
--------------------------------------------------
--------------------------------------------------
--------------------------------------------------
--------------------------------------------------
--------------------------------------------------
--------------------------------------------------
--------------------------------------------------
--------------------------------------------------
--------------------------------------------------
--------------------------------------------------
--------------------------------------------------
--------------------------------------------------
---------------------------
>tMp-DN12242_c0_g1_i2
-----------------------------------------------M--
--------------------------------------------------
--------------------------------------------------
--------------------------------------------------
-R------E--------IVHLQAGQCGNQIGSKFWEVISD-EHG------
---------ID--PTG------------------------------N---
--------Y----V---G--------------------------D-----
-----S--------------------------------------------
-------------------------------------P------------
--------------------------------------------------
--------------------------L----------Q------------
------------------------------------L--------E----
-------------R-----I--NV-Y---------YNE------------
--------------------------------------------------
-------------------A------------------S-----------
-------------G--------------------G---------------
---------------------------------KYVPRAVLVDLEPGT--
---M---DS-V--------------------------RSS----P-F---
--------GQ--L-------------------------------------
--------------------------------------------------
--------------------------------------------------
--------------------------------FRP-DNF-IYG-------
----Q-S------GAGNNWAKG-HY-------------------------
--------------------------------------------------
--TE----GAE------------------L-VDAVLD-VVRKESEGC---
--------DCL-Q-GFQLTHSLGG--GTGSGMGTLLISKIRE-E--Y---
------------PD------------------------------------
R---IMTTF---SVVP-----------------------S-P-----K--
-------V-S--------DTVVEPYNATLSVHQLVEN-------------
T---------------DET-F-CIDNEAL-YD-ICFRT------------
----------------------------L---------------------
--------------------------------------------------
-----------------------------------KL-------------
----------------------------------------------T---
TP------------TY--GDLNHLVSATMSGVTT---CLR---F--PG--
-----------Q---L----------------------------------
---------------------------------------------NA-D-
--------------------------L-----------RKLAVNMVPFPR
----------LHFFMPG--------------------------------F
A---PL-------T-A------------------R----------G----
--------------------------------------------------
--------------------------------------------------
-----S----------------------------------A---------
-------Q--Y-------RA-L--S-VSELT-------------------
-----QQM---------F-D------SKNM--------------------
---------------------------M-----------------A---A
C-------------------------------------------------
------------D-------------------------------------
--------------------------------------------------
----------------------------------------------P---
-------R-------------------H----------------------
-------------------------------G------------------
-----------------------------R--Y-LTVA-A-------IFR
-G--------R--------------------------------------M
-SMK-EV--D--DQM--L--S-------------I--QN---KN------
--------------------------------------------S----S
YF-----------------V--EW--I-P--N--------------NV-K
------------T-------AVC----D----I-PPR-------------
-------------------------G------L----------K------
----------------------MSGTFI-GN---------------STAI
QE---------------LFKRIGE----QFTAM----FRRKAF--LHWYT
-G----EG------MD---E------------------------------
---MEFTEAESNMN------------D-----------LVSEYQQY----
----Q-EA------------------------------------------
-------------------------------T---------A--------
--------------E-----D-----------------------------
--------------------------------------------------
--------------------------------------------------
--------------------------------------------------
--------------------------------------------------
--------------------------------------------------
-----------------E----G-------------------E-------
-------------F---------------------E-------E-E---N
------------------------------G--------------E----
-PE-T---E-----------------------------------------
--------------------------------------------------
--------------------------------------------------
--------------------------------------------------
--------------------------------------------------
--------------------------------------------------
--------------------------------------------------
--------------------------------------------------
-----------G-A------------------------------------
--------------------------------------------------
--------------------------------------------------
--------------------------------------------------
--------------------------------------------------
--------------------------------------------------
--------------------------------------------------
--------------------------------------------------
--------------------------------------------------
--------------------------------------------------
--------------------------------------------------
--------------------------------------------------
--------------------------------------------------
--------------------------------------------------
--------------------------------------------------
--------------------------------------------------
--------------------------------------------------
---------------------------
>tMp-DN12255_c0_g1_i2
-----------------------------------------------M--
--------------------------------------------------
--------------------------------------------------
--------------------------------------------------
-R------E--------IVHLQAGQCGNQIGSKFWETING-EHG------
---------ID--PTG------------------------------A---
--------Y----V---G--------------------------E-----
-----N--------------------------------------------
-------------------------------------P------------
--------------------------------------------------
--------------------------N----------Q------------
------------------------------------L--------E----
-------------R-----I--DV-Y---------YQE------------
--------------------------------------------------
-------------------A------------------T-----------
-------------G--------------------S---------------
---------------------------------KYVPRAVLVDLEPGT--
---M---DA-I--------------------------RSS----E-Y---
--------GQ--L-------------------------------------
--------------------------------------------------
--------------------------------------------------
--------------------------------FRP-DNF-VFG-------
----Q-S------GAGNNWAKG-HY-------------------------
--------------------------------------------------
--TE----GAD------------------L-IENVVD-VVRREAEHC---
--------DCL-Q-GFQMTHSLGG--GTGSGMGTLLISKIRE-E--F---
------------PD------------------------------------
R---MMTTF---SVVP-----------------------S-P-----K--
-------V-S--------DTVVEPYNATLSVHQLVEN-------------
T---------------DET-F-CIDNEAL-YD-ICFRT------------
----------------------------L---------------------
--------------------------------------------------
-----------------------------------KL-------------
----------------------------------------------T---
TP------------NY--GDLNHLVSATMSGVTT---CFR---F--PG--
-----------Q---L----------------------------------
---------------------------------------------NA-D-
--------------------------L-----------RKLAVNMVPFPR
----------LHFFMPG--------------------------------F
A---PL-------T-A------------------R----------G----
--------------------------------------------------
--------------------------------------------------
-----S----------------------------------Q---------
-------Q--Y-------RA-L--S-VPELT-------------------
-----QQM---------F-D------SRNM--------------------
---------------------------M-----------------T---A
C-------------------------------------------------
------------D-------------------------------------
--------------------------------------------------
----------------------------------------------P---
-------R-------------------H----------------------
-------------------------------G------------------
-----------------------------R--Y-LTVA-A-------IFR
-G--------R--------------------------------------M
-SMK-EV--D--DNM--M--S-------------V--QN---KN------
--------------------------------------------S----S
HF-----------------V--EW--I-P--N--------------NV-K
------------T-------AVC----D----I-PPR-------------
-------------------------G------L----------T------
----------------------MSGTFI-GN---------------TTAI
QE---------------IFKRIGE----QFTAM----FRRKAF--LHWYT
-G----EG------MD---E------------------------------
---MEFTEAESNMN------------D-----------LISEYQQY----
----Q-EA------------------------------------------
-------------------------------T---------A--------
--------------E-----D-----------------------------
--------------------------------------------------
--------------------------------------------------
--------------------------------------------------
--------------------------------------------------
--------------------------------------------------
-----------------E----G-------------------E-------
-------------F---------------------E-------E-E---N
------------------------------G-------------------
--------------------------------------------------
--------------------------------------------------
--------------------------------------------------
--------------------------------------------------
--------------------------------------------------
--------------------------------------------------
--------------------------------------------------
--------------------------------------------------
-----------E-P-E-TE-------------------------------
--------------------------------------------------
--------------------------------------------------
--------------------------------------------------
--------------------------------------------------
--------------------------------------------------
--------------------------------------------------
--------------------------------------------------
--------------------------------------------------
--------------------------------------------------
--------------------------------------------------
--------------------------------------------------
--------------------------------------------------
--------------------------------------------------
--------------------------------------------------
--------------------------------------------------
--------------------------------------------------
---G----A------------------
>tPr-GFGY01000052.1
-----------------------------------------------M--
--------------------------------------------------
--------------------------------------------------
--------------------------------------------------
-R------E--------CISIHVGQAGVQIGNACWELYCL-EHG------
---------IG--ADG------------------------------R---
--------M----T------------------------------------
--------------------------------------------------
-----------------------------K-KD--A-G------------
--------------------------------------------------
--------------------------D----------G------------
------------------------------------S--------D----
-------------S-----F--TT-F---------FSE------------
--------------------------------------------------
-------------------T------------------G-----------
-------------A--------------------G---------------
---------------------------------KYVPRAVFVDLEPTV--
---V---DE-V--------------------------RTG----A-Y---
--------KQ--L-------------------------------------
--------------------------------------------------
--------------------------------------------------
--------------------------------FHP-EQL-ITG-------
----K-E------DAANNYARG-HY-------------------------
--------------------------------------------------
--TV----GKE------------------I-VDVTID-RIRKLADQC---
--------TGL-Q-GFLIFHSFGG--GTGSGFTSLLMERLSV-E--F---
------------GK------------------------------------
K---SKLEF---CVYP-----------------------A-P-----E--
-------V-S--------TAVVEPYNSILTTHTTLEH-------------
S---------------DCA-F-MVDNEAI-FD-ICRKK------------
----------------------------L---------------------
--------------------------------------------------
-----------------------------------DV-------------
----------------------------------------------E---
RP------------TY--TNLNRLISQIVSSITA---SLR---F--DG--
-----------A---L----------------------------------
---------------------------------------------NV-D-
--------------------------L-----------TEFQTNLVPYPR
----------IHFPLVS--------------------------------Y
A---PV-------I-S------------------A----------E----
--------------------------------------------------
--------------------------------------------------
-----K----------------------------------A---------
-------Y--H-------EQ-L--S-VKEIT-------------------
-----NAC---------F-E------PANQ--------------------
---------------------------M-----------------V---K
C-------------------------------------------------
------------D-------------------------------------
--------------------------------------------------
----------------------------------------------P---
-------R-------------------H----------------------
-------------------------------G------------------
-----------------------------K--Y-MACC-M-------LYR
-G--------D--------------------------------------V
-VPK-DV--T--EAI--A--T-------------I--KS---KS------
--------------------------------------------N----I
RF-----------------V--DW--C-P--T--------------GF-K
------------V-------GLN----F----Q-PPA-------------
-------------------------V------V----------P------
GGDQA--A-V-----------PRAVCML-SN---------------TTAI
VE---------------AWARLNH----KFDLM----FAKRAF--VHWYV
-G----EG------ME---E------------------------------
---GEFSEAREDLA------------A-----------LEKDYEEA----
----G-AD------------------------------------------
-------------------------------S---------A--------
--------------E-----------------------------------
--------------------------------------------------
--------------------------------------------------
--------------------------------------------------
--------------------------------------------------
--------------------------------------------------
-----------------A----G-------------EEE---N-------
-------------G------------------------------------
--------------------------------------------------
--------------------------------------------------
--------------------------------------------------
--------------------------------------------------
--------------------------------------------------
--------------------------------------------------
--------------------------------------------------
--------------------------------------------------
--------------------------------------------------
--------------------------------------------------
--------------------------------------------------
--------------------------E-----------------------
--------------------------------------------------
--------------------------------------------------
--------------------------------------------------
--------------------------------------------------
--------------------------------------------------
--------------------------------------------------
--------------------------------------------------
--------------------------------------------------
--------------------------------------------------
--------------------------------------------------
--------------------------------------------------
--------------------------------------------------
--------------------------------------------------
--------------------------------------------------
--------Y------------------
>tPr-GFGY01000052.1x
-----------------------------------------------M--
--------------------------------------------------
--------------------------------------------------
--------------------------------------------------
--------------------------------------------------
--------------------------------------------------
--------------------------------------------------
--------------------------------------------------
--------------------------------------------------
--------------------------------------------------
--------------------------------------------------
--------------------------------------------------
--------------------------------------------------
--------------------------------------------------
--------------------------------------------------
--------------------------------------------------
--------------------------------------------------
--------------------------------------------------
--------------------------------------------------
--------------------------------------------------
--------------------------------------------------
--------------------------------------------------
--------------------------------------------------
--------------------------------------------------
--------------------------------------QLKTE-------
--------TPP-N-LIFAVFFFAGFCRVGAGLLVVLLQSC----------
--------------------------------------------------
Q---ILACL---AKFP------------FL--------------------
-------H-A-LTDIPVDKGSFSEHQIELMIQSRPGF-------------
H-----------------------DGGRI-AQ-HTN--------------
--------------------------------------------------
--------------------------------------------------
--------------------------------------------------
---------------------------------------GPRNGSLI---
ST------------WY--NGWRLKVETNLE------AGWA---P--VD--
-----------E---S----------------------------------
-DIG----------------------------------------LAL-NG
SD----------------------C-L-----------CNIFWNNIPSVK
HAACHIF-------------------------------------------
----PV-------S-R------------------V----------A----
--------------------------------------------------
--------------------------------------------------
--------------------------------------------------
--------------------------LHHLV-------------------
GRLE-TSIGDLFNRKLLM-I----G-------------------------
--------------------------------------------------
--------------------------------------------------
---------L--F---CRNNRSI---------------------------
--------------------------------------------------
------------------------------------RHQREMDPR-I---
-------R-------------------H------------------QIGL
--------------------------------------------------
--------------------------------K-FGKI-N-------V--
--------------------------------------------------
--------------------------------------------------
--------------------------------------------------
--------------------------------------------------
--------------------------------------------------
--------------------------------------------------
---------------------QSSIKTQ-GS---------------SDGG
DN---------------LADQSIEV---GVCRT----LHIQLF-------
-------------------A------------------------------
---ANIENGLIVHH-K----GTIRMLE-----------------------
--------------------------------------------------
--------------------------GGMGS-------------------
--------------------------------------------------
--------------------------------------------------
--------------------------------------------------
--------------------------------------------------
--------------------------------------------------
--------------------------------------------------
--------------------------------------------------
--------------------------------------------------
--------------------------------------------------
--------------------------------------------------
--------------------------------------------------
--------------------------------------------------
--------------------------------------------------
--------------------------------------------------
--------------------------------------------------
--------------------------------------------------
--------------------------------------------------
--------------------------------------------------
--------------------------------------------------
--------------------------------------------------
--------------------------------------------------
--------------------------------------------------
--------------------------------------------------
--------------------------------------------------
--------------------------------------------------
--------------------------------------------------
--------------------------------------------------
--------------------------------------------------
--------------------------------------------------
--------------------------------------------------
--------------------------------------------------
--------------------------------------------------
--------------------------------------------------
--------------------------------------------------
---------------------------
>tPr-GFGY01000407.1
-----------------------------------------------M--
--------------------------------------------------
--------------------------------------------------
--------------------------------------------------
-R------E--------ILSIHVGQGGVQIGNACWELYCL-EHG------
---------IK--PTG------------------------------E---
--------V----D---A--------------------------------
--------------------------------------------------
-------------EA----------------------N------------
--------------------------------------------------
--------------------------K----------P------------
------------------------------------I--------E----
-------------S-----S--SS-F---------FSE------------
--------------------------------------------------
-------------------T------------------S-----------
-------------N--------------------G---------------
---------------------------------NMVPRAVMVDLEPGV--
---I---DS-I--------------------------RSS----E-Y---
--------RR--L-------------------------------------
--------------------------------------------------
--------------------------------------------------
--------------------------------YHP-SQL-ISG-------
----K-E------DAANNYARG-HY-------------------------
--------------------------------------------------
--TV----GKE------------------I-IEPTLE-QIRRLVDNC---
--------DSL-Q-GFFIFHSFGG--GTGSGLGSLLMERLSA-E--Y---
------------GK------------------------------------
K---SKLEF---AVYP-----------------------A-P-----Q--
-------V-S--------NSVVEPYNSVLTTHTTLEH-------------
S---------------DCS-F-LVDNEAI-YD-MC-RN------------
----------------------------L---------------------
--------------------------------------------------
-----------------------------------GI-------------
----------------------------------------------Q---
RP------------DY--IDLNRIIAQVVSSITA---SLR---F--PG--
-----------S---L----------------------------------
---------------------------------------------NV-D-
--------------------------L-----------TEFQTNLVPYPR
----------IHFPLVA--------------------------------Y
S---PM-------L-S------------------A----------E----
--------------------------------------------------
--------------------------------------------------
-----K----------------------------------A---------
-------A--H-------EQ-L--S-VTEIT-------------------
-----SAC---------F-E------MQNQ--------------------
---------------------------M-----------------V---K
C-------------------------------------------------
------------N-------------------------------------
--------------------------------------------------
----------------------------------------------T---
-------K-------------------Q----------------------
-------------------------------G------------------
-----------------------------K--Y-MACC-L-------LFR
-G--------D--------------------------------------I
-NPK-DA--N--IAT--G--I-------------V--KA---KK------
--------------------------------------------G----N
QF-----------------V--EW--C-P--T--------------GF-K
------------I-------GIN----N----E-APT-------------
-------------------------C------L----------P------
GGAMA--P-V-----------RRAVCSL-SN---------------TTAI
VE---------------AWRRLNV----KFDLM----FAKRAF--VHWYV
-G----EG------ME---E------------------------------
---GEFSEAREDLA------------A-----------LENDYDEL----
----S-RD------------------------------------------
-------------------------------A---------A--------
--------------P-----------------------------------
--------------------------------------------------
--------------------------------------------------
--------------------------------------------------
--------------------------------------------------
--------------------------------------------------
----------A------T----G-------------------Y-------
--------------------------------------------------
--------------------------------------------------
--------------------------------------------------
--------------------------------------------------
--------------------------------------------------
--------------------------------------------------
--------------------------------------------------
--------------------------------------------------
--------------------------------------------------
--------------------------------------------------
--------------------------------------------------
--------------------------------------------------
--------------------------------------------------
--------------------------------------------------
--------------------------------------------------
--------------------------------------------------
--------------------------------------------------
--------------------------------------------------
--------------------------------------------------
--------------------------------------------------
--------------------------------------------------
--------------------------------------------------
--------------------------------------------------
--------------------------------------------------
--------------------------------------------------
--------------------------------------------------
--------------------------------------------------
--------N------------------
>tPr-GFGY01002531.1
-----------------------------------------------M--
--------------------------------------------------
--------------------------------------------------
--------------------------------------------------
-G------E--------IITLQVGQCGNQTGAEFWDKLCK-EHG------
---------LS--EDG------------------------------R---
--------R----V---Q--------------------------------
--------------------------------------------------
--------------------------------------------------
--------------------------------------------------
-------------------------------------D------------
----------------------------V------QG--------D----
-------------R-----K--DV-F---------FYE------------
--------------------------------------------------
-------------------A------------------D-----------
-------------D--------------------G---------------
---------------------------------RYLPRALLIDLEPRV--
---I---SA-A--------------------------MSQ------R---
--------PD--L-------------------------------------
--------------------------------------------------
--------------------------------------------------
--------------------------------YNS-ENV-FLS-------
----N-D-GG---GAGNNWAYG--Y-------------------------
--------------------------------------------------
--QR----GVE------------------Y-KDQIME-MLQREAECS---
--------DCL-D-GFFLLHSIAG--GTGSGMGSLLLEEIKQ-E--F-G-
------------SR------------------------------------
K---KIQAF---SIFP-----------------------N-N-------E
E------A-S--------DVVVQPYNSVLTLSRLKEY-------------
C---------------DSV-I-VMDNGAL-GR-VAGDA------------
----------------------------L---------------------
--------------------------------------------------
-----------------------------------RI-------------
----------------------------------------------N---
TP------------TF--AHTNKLMSTVACASTV---TLR---F--PG--
-----------S---R----------------------------------
---------------------------------------------FS-D-
--------------------------L-----------ASMIGSVVPTPG
----------CHFIVPS--------------------------------Y
C---PF-------V-D-----------------------------D----
--------------------------------------------------
--------------------------------------------------
-----G-----F----------------------------K---------
-------V--I-------RK-T--S-CLDVQ-------------------
-----RRL---------L-L------PKTR--------------------
---------------------------L-----------------A---N
Y-------------------------------------------------
------------E-------------------------------------
--------------------------------------------------
--------------------------------------------E-S---
-------E-------------------A----------------------
-------------------------------N------------------
-----------------------------C--F-LAAI-N-------IMM
-G-----------------------------------------------V
-TAS-EV--Q--KSM--M--R-------------L--RQ---KG------
--------------------------------------------N----M
RF-----------------A--PW--S-P--S--------------CL-Q
------------M-------GIG----R----S-DD--------------
-------------------------S------G----------K------
----------------------VSGLLL-GN---------------NSGF
AR---------------ALKKICV----QFDRL----KGRNAF--IEMYR
-K----EG------AI---S--------E----------------S----
--LSEFQEAREEVQ------------R-----------TIEDYESS----
----E-KS------------------------------------------
-------------------------------T---------F--------
--------------V-----------------------------------
--------------------------------------------------
--------------------------------------------------
--------------------------------------------------
--------------------------------------------------
--------------------------------------------------
--------------------------------------------------
--------------------------------------------------
--------------------------------------------------
--------------------------------------------------
--------------------------------------------------
--------------------------------------------------
--------------------------------------------------
--------------------------------------------------
--------------------------------------------------
--------------------------------------------------
--------------------------------------------------
--------------------------------------------------
--------------------------------------------------
--------------------------------------------------
--------------------------------------------------
--------------------------------------------------
--------------------------------------------------
--------------------------------------------------
--------------------------------------------------
--------------------------------------------------
--------------------------------------------------
--------------------------------------------------
--------------------------------------------------
--------------------------------------------------
--------------------------------------------------
--------------------------------------------------
--------------------------------------------------
--------------------------------------------------
---------------------------
>tPr-GFGY01006227.1
--------------------------------------------------
--------------------------------------------------
--------------------------------------------------
--------------------------------------------------
--------------------------------KFWEVISD-EHG------
---------ID--PTG------------------------------S---
--------Y----K---G--------------------------N-----
-----S--------------------------------------------
-------------------------------------D------------
--------------------------------------------------
--------------------------L----------Q------------
------------------------------------I--------E----
-------------R-----I--NV-Y---------YNE------------
--------------------------------------------------
-------------------A------------------------S-----
-------------G--------------------G---------------
---------------------------------KYVPRAVLVDLEPGT--
---M---DS-V--------------------------RSS----T-F---
--------GQ--L-------------------------------------
--------------------------------------------------
--------------------------------------------------
--------------------------------FRP-DNF-IFG-------
----Q-S------GAGNNWAKG-HY-------------------------
--------------------------------------------------
--TE----GAE------------------L-VDAVMD-VVRREAEAC---
--------DCL-Q-GFQLAHSLGG--GTGSGMGTLMISKIRE-E--Y---
------------PD------------------------------------
R---IMNTF---SVVP-----------------------S-P-----K--
-------V-S--------DTVVEPYNATLSVHQLVEN-------------
T---------------DET-F-CIDNEAL-YD-ICFRT------------
----------------------------L---------------------
--------------------------------------------------
-----------------------------------KL-------------
----------------------------------------------T---
TP------------TY--GDLNHLVSMTMSGVTT---CLR---F--PG--
-----------Q---L----------------------------------
---------------------------------------------NA-D-
--------------------------L-----------RKLAVNMVPFPR
----------LHFFMPG--------------------------------F
V---PL-------T-A------------------R----------G----
--------------------------------------------------
--------------------------------------------------
-----S----------------------------------Q---------
-------S--Y-------RN-L--S-VSELT-------------------
-----TQM---------F-D------SKNM--------------------
---------------------------M-----------------A---A
C-------------------------------------------------
------------D-------------------------------------
--------------------------------------------------
----------------------------------------------P---
-------R-------------------H----------------------
-------------------------------G------------------
-----------------------------R--Y-LTVA-A-------IFR
-G--------R--------------------------------------M
-SMK-EV--D--DCM--L--N-------------I--QN---KN------
--------------------------------------------S----S
YF-----------------V--EW--I-P--N--------------NV-K
------------V-------AVC----D----I-PPR-------------
-------------------------G------L----------K------
----------------------MSATFI-GN---------------TTAI
QE---------------LFKRISD----QFTAM----FRRKAF--LHWYT
-G----EG------MD---E------------------------------
---MEFTEAESNMN------------D-----------LISEYQQY----
----Q-EA------------------------------------------
-------------------------------T---------A--------
--------------D-----------------------------------
--------------------------------------------------
--------------------------------------------------
--------------------------------------------------
--------------------------------------------------
--------------------------------------------------
--------------------------------------------------
-----------------------------------D-------E-G---D
-----FE-----------------------E--------------E----
--------A-----------------------------------------
--------------------------------------------------
--------------------------------------------------
--------------------------------------------------
--------------------------------------------------
--------------------------------------------------
--------------------------------------------------
--------------------------------------------------
-----------N-P-E-T--------------------------------
--------------------------------------------------
--------------------------------------------------
--------------------------------------------------
--------------------------------------------------
--------------------------------------------------
------------E-------------------------------------
--------------------------------------------------
--------------------------------------------------
--------------------------------------------------
--------------------------------------------------
--------------------------------------------------
--------------------------------------------------
--------------------------------------------------
--------------------------------------------------
--------------------------------------------------
--------------------------------------------------
--------P------------------
>tPr-GFGY01007097.1
-----------------------------------------------M--
--------------------------------------------------
--------------------------------------------------
--------------------------------------------------
-R------E--------IVHLQAGQCGNQIGSKFWEVISD-EHG------
---------ID--PTG------------------------------N---
--------Y----V---G--------------------------D-----
-----S--------------------------------------------
-------------------------------------P------------
--------------------------------------------------
--------------------------L----------Q------------
------------------------------------L--------E----
-------------R-----I--NV-Y---------YNE------------
--------------------------------------------------
-------------------A------------------S-----------
-------------G--------------------G---------------
---------------------------------KYVPRAVLVDLEPGT--
---M---DS-V--------------------------RSS----P-F---
--------GQ--L-------------------------------------
--------------------------------------------------
--------------------------------------------------
--------------------------------FRP-DNF-IYG-------
----Q-S------GAGNNWAKG-HY-------------------------
--------------------------------------------------
--TE----GAE------------------L-VDSVLD-VVRKEAEGC---
--------DCL-Q-GFQLTHSLGG--GTGSGMGTLLISKIRE-E--Y---
------------PD------------------------------------
R---IMTTF---SVVP-----------------------S-P-----K--
-------V-S--------DTVVEPYNATLSVHQLVEN-------------
T---------------DET-F-CIDNEAL-YD-ICFRT------------
----------------------------L---------------------
--------------------------------------------------
-----------------------------------KL-------------
----------------------------------------------T---
TP------------TY--GDLNHLVSATMSGVTT---CLR---F--PG--
-----------Q---L----------------------------------
---------------------------------------------NA-D-
--------------------------L-----------RKLAVNMVPFPR
----------LHFFMPG--------------------------------F
A---PL-------T-A------------------R----------G----
--------------------------------------------------
--------------------------------------------------
-----S----------------------------------A---------
-------Q--Y-------RS-L--T-VSELT-------------------
-----QQM---------F-D------SKNM--------------------
---------------------------M-----------------A---A
C-------------------------------------------------
------------D-------------------------------------
--------------------------------------------------
----------------------------------------------P---
-------R-------------------H----------------------
-------------------------------G------------------
-----------------------------R--Y-LTVA-A-------IFR
-G--------R--------------------------------------M
-SMK-EV--D--DQM--L--Q-------------I--QN---KN------
--------------------------------------------S----S
FF-----------------V--EW--I-P--N--------------NV-K
------------T-------AVC----D----I-PPR-------------
-------------------------G------L----------K------
----------------------MSGTFI-GN---------------STAI
QE---------------LFKRIGE----QFTAM----FRRKAF--LHWYT
-G----EG------MD---E------------------------------
---MEFTEAESNMN------------D-----------LVSEYQQY----
----Q-EA------------------------------------------
-------------------------------T---------A--------
--------------E-----D-----------------------------
--------------------------------------------------
--------------------------------------------------
--------------------------------------------------
--------------------------------------------------
--------------------------------------------------
-----------------E----G-------------------E-------
-------------F---------------------E-------E-E---H
------------------------------A--------------E----
-PE-T---E-----------------------------------------
--------------------------------------------------
--------------------------------------------------
--------------------------------------------------
--------------------------------------------------
--------------------------------------------------
--------------------------------------------------
--------------------------------------------------
-----------G-A------------------------------------
--------------------------------------------------
--------------------------------------------------
--------------------------------------------------
--------------------------------------------------
--------------------------------------------------
--------------------------------------------------
--------------------------------------------------
--------------------------------------------------
--------------------------------------------------
--------------------------------------------------
--------------------------------------------------
--------------------------------------------------
--------------------------------------------------
--------------------------------------------------
--------------------------------------------------
--------------------------------------------------
---------------------------
>tPr-GFGY01009567.1
-----------------------------------------------M--
--------------------------------------------------
--------------------------------------------------
--------------------------------------------------
-R------E--------CISIHVGQAGVQIGNACWELYCL-EHG------
---------IQ--PDG------------------------------Q---
--------M----P---S--------------------------D-----
--------------------------------------------------
-----------------------------K-T---I-G------------
--------------------------------------------------
--------------------------G----------G------------
------------------------------------D--------D----
-------------S-----F--NT-F---------FSE------------
--------------------------------------------------
-------------------T------------------G-----------
-------------A--------------------G---------------
---------------------------------KHVPRAVMVDLEPTV--
---I---DE-I--------------------------RTG----T-Y---
--------RQ--L-------------------------------------
--------------------------------------------------
--------------------------------------------------
--------------------------------FHP-EQL-ITG-------
----K-E------DAANNYARG-HY-------------------------
--------------------------------------------------
--TV----GKE------------------I-VDLVLD-RVRKLADQC---
--------TGL-Q-GFLIFHSFGG--GTGSGFTSLLMERLSV-D--Y---
------------GK------------------------------------
K---SKLEF---SVYP-----------------------A-P-----Q--
-------V-S--------TAVVEPYNSILTTHTTLEH-------------
S---------------DCA-F-MVDNEAI-YD-ICRRN------------
----------------------------L---------------------
--------------------------------------------------
-----------------------------------DI-------------
----------------------------------------------E---
RP------------TY--TNLNRLIGQIVSSITA---SLR---F--DG--
-----------A---L----------------------------------
---------------------------------------------NV-D-
--------------------------L-----------TEFQTNLVPYPR
----------IHFPLVT--------------------------------Y
A---PI-------I-S------------------A----------E----
--------------------------------------------------
--------------------------------------------------
-----K----------------------------------A---------
-------Y--H-------EQ-L--T-VSEIT-------------------
-----NAC---------F-E------PANQ--------------------
---------------------------M-----------------V---K
C-------------------------------------------------
------------D-------------------------------------
--------------------------------------------------
----------------------------------------------P---
-------R-------------------H----------------------
-------------------------------G------------------
-----------------------------K--Y-MACC-M-------LYR
-G--------D--------------------------------------V
-VPK-DV--N--AAI--A--A-------------I--KT---KR------
--------------------------------------------T----I
QF-----------------V--DW--C-P--T--------------GF-K
------------V-------GIN----Y----Q-PPT-------------
-------------------------V------V----------P------
GGDLA--K-V-----------QRAVCML-SN---------------TTAI
AE---------------AWARLDH----KFDLM----YAKRAF--VHWYV
-G----EG------ME---E------------------------------
---GEFSEAREDLA------------A-----------LEKDYEEV----
----G-VD------------------------------------------
-------------------------------S---------V--------
--------------D-----------------------------------
--------------------------------------------------
--------------------------------------------------
--------------------------------------------------
--------------------------------------------------
--------------------------------------------------
----------G------E----G-------------EGE---G-------
-------------E------------------------------------
--------------------------------------------------
--------------------------------------------------
--------------------------------------------------
--------------------------------------------------
--------------------------------------------------
--------------------------------------------------
--------------------------------------------------
--------------------------------------------------
--------------------------------------------------
--------------------------------------------------
--------------------------------------------------
--------------------------E-----------------------
--------------------------------------------------
--------------------------------------------------
--------------------------------------------------
--------------------------------------------------
--------------------------------------------------
--------------------------------------------------
--------------------------------------------------
--------------------------------------------------
--------------------------------------------------
--------------------------------------------------
--------------------------------------------------
--------------------------------------------------
--------------------------------------------------
--------------------------------------------------
--------V------------------
>tPr-GFGY01009871.1
-----------------------------------------------M--
--------------------------------------------------
--------------------------------------------------
--------------------------------------------------
-R------E--------IVHLQVGQCGNQIGAKFWEVISD-EHG------
---------ID--PTG------------------------------T---
--------Y----R---G--------------------------D-----
-----S--------------------------------------------
-------------------------------------K------------
--------------------------------------------------
--------------------------L----------Q------------
------------------------------------L--------E----
-------------R-----I--NV-Y---------YNE------------
--------------------------------------------------
-------------------A------------------G-----------
-------------G--------------------GN--------------
---------------------------------KYVPRAVLVDLEPGT--
---M---DS-V--------------------------RSS----P-F---
--------GQ--L-------------------------------------
--------------------------------------------------
--------------------------------------------------
--------------------------------FRP-DNF-IFG-------
----Q-S------GAGNNWAKG-HY-------------------------
--------------------------------------------------
--TE----GAE------------------L-VDSVLD-VVRKEAEGC---
--------DCL-Q-GFQLTHSLGG--GTGSGMGTLLISKIRE-E--Y---
------------PD------------------------------------
R---IMTTF---SVVP-----------------------S-P-----K--
-------V-S--------DTVVEPYNATLSVHQLVEN-------------
T---------------DET-F-CIDNEAL-YD-ICFRT------------
----------------------------L---------------------
--------------------------------------------------
-----------------------------------KL-------------
----------------------------------------------T---
TP------------TY--GDLNHLVSATMSGVTT---CFR---F--PG--
-----------Q---L----------------------------------
---------------------------------------------NA-D-
--------------------------L-----------RKLAVNMVPFPR
----------LHFFMPG--------------------------------F
A---PL-------T-A------------------R----------A----
--------------------------------------------------
--------------------------------------------------
-----A----------------------------------Q---------
-------G--Y-------RA-L--T-VAELT-------------------
-----TQM---------F-D------SKNM--------------------
---------------------------M-----------------A---A
C-------------------------------------------------
------------D-------------------------------------
--------------------------------------------------
----------------------------------------------P---
-------R-------------------H----------------------
-------------------------------G------------------
-----------------------------R--Y-LTVA-A-------IFR
-G--------R--------------------------------------M
-SMK-DV--D--DQM--L--Q-------------I--QN---KN------
--------------------------------------------S----S
YF-----------------V--EW--I-P--N--------------NI-K
------------T-------AVC----D----I-PPR-------------
-------------------------G------L----------K------
----------------------MAATFI-GN---------------STAI
QE---------------LFKRISE----QFTAM----FRRKAF--LHWYT
-G----EG------MD---E------------------------------
---MEFTEAESNMN------------D-----------LISEYQQY----
----Q-EA------------------------------------------
-------------------------------T---------A--------
--------------E-----D-----------------------------
--------------------------------------------------
--------------------------------------------------
--------------------------------------------------
--------------------------------------------------
--------------------------------------------------
-----------------E----G-------------------E-------
-------------F---------------------E-------E-G---D
------------------------------A--------------E----
--------P-----------------------------------------
--------------------------------------------------
--------------------------------------------------
--------------------------------------------------
--------------------------------------------------
--------------------------------------------------
--------------------------------------------------
--------------------------------------------------
-----------A-S-Q-E--------------------------------
--------------------------------------------------
--------------------------------------------------
--------------------------------------------------
--------------------------------------------------
--------------------------------------------------
------------A-------------------------------------
--------------------------------------------------
--------------------------------------------------
--------------------------------------------------
--------------------------------------------------
--------------------------------------------------
--------------------------------------------------
--------------------------------------------------
--------------------------------------------------
--------------------------------------------------
--------------------------------------------------
--------A------------------
>tPr-GFGY01009901.1
-----------------------------------------------M--
--------------------------------------------------
--------------------------------------------------
---------------------------------------P----------
-R------E--------IITLQLGQCGNQIGGEFWQKLCQ-EHG------
---------IS--PEG------------------------------R---
--------L----L---H--------------------------T-----
-----A--------------------------------------------
-------------------------------------A------------
-E------------------------------------------------
--------------------------A----------G------------
----------------------------G------VY--------D----
-------------R-----K--DV-F---------FTQ------------
--------------------------------------------------
-------------------A------------------D-----------
-------------D--------------------D---------------
---------------------------------HYMPRAVLVDLEPRV--
---V---NS-I--------------------------LNS----S-----
--------SK--L-------------------------------------
--------------------------------------------------
--------------------------------------------------
--------------------------------YNP-ENV-YIC-------
----K-E-GG---GAGNNWAAG--Y-------------------------
--------------------------------------------------
--EA----GQK------------------H-EEAVFD-IINREAEGS---
--------DGL-D-GFILCHSIAG--GTGSGMGSYVLEKLHD-R--F---
------------PK------------------------------------
T---LTQTY---SVFP-----------------------N-Q---A-D-D
A------A-S--------DVVVQPYNSVLSLRRLTEH-------------
A---------------DCV-V-VLDNTAL-HR-IAIDR------------
----------------------------L---------------------
--------------------------------------------------
-----------------------------------RI-------------
----------------------------------------------E---
TP------------SM--TEINNMVSTIMSASTS---TLR---Y--PS--
-----------Y---M----------------------------------
---------------------------------------------HN-D-
--------------------------F-----------VGLIAPLIPTPN
----------LHFLMSG--------------------------------Y
T---PL-------I-S------------------L----------N----
--------------------------------------------------
--------------------------------------------------
-----R-----DP---------------------------G---------
-------V--I-------QK-T--T-VFDVM-------------------
-----RRL---------L-K------PDNM--------------------
---------------------------M-----------------V---S
T-------------------------------------GK----------
------------A-------------------------------------
--------------------------------------------------
--------------------------------------------Y-D---
-------T-------------------D----------------------
-------------------------------N------------------
-----------------------------C--Y-ISIL-N-------IIQ
-G--------E--------------------------------------I
-DPG-EV--Q--KSL--Q--R-------------L--RE---RK------
--------------------------------------------A----V
KF-----------------I--QW--G-P--A--------------SI-H
------------V-------AHA----R----R-SPF-V--PM-------
-------------------------A------H----------R------
----------------------VSGLML-AN---------------HTGV
SE---------------RFAMMLN----QFDKM----KKKNAY--MEQYK
-K----GN------H-----D------------------------V----
--PEDMVESRAVVQ------------E-----------LIEEYRSA----
----A-TP------------------------------------------
-------------------------------A---------Y--------
--------------P-----D-----Y--I-KE---K-------------
--------C-AR-----------RG-------------------------
--------------------------------------------------
--------------------------------------------------
--------------------------------------------------
--------------------------------------------------
--------------------------------------------------
--------------------------------------------------
--------------------------------------------------
--------------------------------------------------
--------------------------------------------------
--------------------------------------------------
--------------------------------------------------
--------------------------------------------------
--------------------------------------------------
--------------------------------------------------
--------------------------------------------------
--------------------------------------------------
--------------------------------------------------
--------------------------------------------------
--------------------------------------------------
--------------------------------------------------
--------------------------------------------------
--------------------------------------------------
--------------------------------------------------
--------------------------------------------------
--------------------------------------------------
--------------------------------------------------
--------------------------------------------------
--------------------------------------------------
--------------------------------------------------
--------------------------------------------------
--------------------------------------------------
--------------------------------------------------
---------------------------
>tPr-GFGY01010670.1
-----------------------------------------------M--
--------------------------------------------------
--------------------------------------------------
--------------------------------------------------
-R------E--------IVHLQAGQCGNQIGAKFWEVISD-EHG------
---------ID--PTG------------------------------T---
--------Y----H---G--------------------------D-----
-----S--------------------------------------------
-------------------------------------D------------
--------------------------------------------------
--------------------------L----------Q------------
------------------------------------L--------E----
-------------R-----I--NV-Y---------YNE------------
--------------------------------------------------
-------------------A------------------T-----------
-------------G--------------------G---------------
---------------------------------KYVPRAVLVDLEPGT--
---M---DS-V--------------------------RSG----P-F---
--------GQ--L-------------------------------------
--------------------------------------------------
--------------------------------------------------
--------------------------------FRP-DNF-IFG-------
----Q-S------GAGNNWAKG-HY-------------------------
--------------------------------------------------
--TE----GAE------------------L-VDSVLD-VVRKEAESC---
--------DCL-Q-GFQLTHSLGG--GTGSGMGTLMISKIRE-E--Y---
------------PD------------------------------------
R---IMNTF---SVVP-----------------------S-P-----K--
-------V-S--------DTVVEPYNATLSVHQLVEN-------------
T---------------DET-F-CIDNEAL-YD-ICFRT------------
----------------------------L---------------------
--------------------------------------------------
-----------------------------------KL-------------
----------------------------------------------T---
TP------------TY--GDLNHLVSATMSGVTT---CLR---F--PG--
-----------Q---L----------------------------------
---------------------------------------------NA-D-
--------------------------L-----------RKLAVNMVPFPR
----------LHFFMPG--------------------------------F
A---PL-------T-S------------------R----------G----
--------------------------------------------------
--------------------------------------------------
-----S----------------------------------Q---------
-------Q--Y-------RA-L--T-VPELT-------------------
-----QQM---------F-D------AKNM--------------------
---------------------------M-----------------A---A
C-------------------------------------------------
------------D-------------------------------------
--------------------------------------------------
----------------------------------------------P---
-------R-------------------H----------------------
-------------------------------G------------------
-----------------------------R--Y-LTVA-A-------IFR
-G--------R--------------------------------------M
-SMK-EV--D--EQL--L--N-------------I--QN---KN------
--------------------------------------------S----S
YF-----------------V--EW--I-P--N--------------NV-K
------------T-------AVC----D----I-PPR-------------
-------------------------G------L----------K------
----------------------MSATFI-GN---------------STAI
QE---------------LFKRISE----QFTAM----FRRKAF--LHWYT
-G----EG------MD---E------------------------------
---MEFTEAESNMN------------D-----------LVSEYQQY----
----Q-EA------------------------------------------
-------------------------------T---------A--------
--------------E-----D-----------------------------
--------------------------------------------------
--------------------------------------------------
--------------------------------------------------
--------------------------------------------------
--------------------------------------------------
-----------------E----G-------------------E-------
-------------F---------------------E-------E-E---G
------------------------------E--------------G----
--------G-----------------------------------------
--------------------------------------------------
--------------------------------------------------
--------------------------------------------------
--------------------------------------------------
--------------------------------------------------
--------------------------------------------------
--------------------------------------------------
-----------E-A------------------------------------
--------------------------------------------------
--------------------------------------------------
--------------------------------------------------
--------------------------------------------------
--------------------------------------------------
------------E-------------------------------------
--------------------------------------------------
--------------------------------------------------
--------------------------------------------------
--------------------------------------------------
--------------------------------------------------
--------------------------------------------------
--------------------------------------------------
--------------------------------------------------
--------------------------------------------------
--------------------------------------------------
--------G------------------
>tPr-GFGY01011756.1
-----------------------------------------------M--
--------------------------------------------------
--------------------------------------------------
--------------------------------------------------
-R------E--------CISIHVGQAGVQIGNACWELYCL-EHG------
---------IQ--PDG------------------------------Q---
--------M----P---S--------------------------D-----
--------------------------------------------------
-----------------------------K-T---I-G------------
--------------------------------------------------
--------------------------G----------G------------
------------------------------------D--------D----
-------------S-----F--NT-F---------FSE------------
--------------------------------------------------
-------------------T------------------G-----------
-------------A--------------------G---------------
---------------------------------KHVPRAVMVDLEPTV--
---I---DE-I--------------------------RTG----T-Y---
--------RQ--L-------------------------------------
--------------------------------------------------
--------------------------------------------------
--------------------------------FHP-EQL-ITG-------
----K-E------DAANNYARG-HY-------------------------
--------------------------------------------------
--TV----GKE------------------I-VDLVLD-RVRKLADQC---
--------TGL-Q-GFLIFHSFGG--GTGSGFTSLLMERLSV-D--Y---
------------GK------------------------------------
K---SKLEF---SVYP-----------------------A-P-----Q--
-------V-S--------TAVVEPYNSILTTHTTLEH-------------
S---------------DCA-F-MVDNEAI-YD-ICRRN------------
----------------------------L---------------------
--------------------------------------------------
-----------------------------------DI-------------
----------------------------------------------E---
RP------------TY--TNLNRLIGQIVSSITA---SLR---F--DG--
-----------A---L----------------------------------
---------------------------------------------NV-D-
--------------------------L-----------TEFQTNLVPYPR
----------IHFPLVT--------------------------------Y
A---PI-------I-S------------------A----------E----
--------------------------------------------------
--------------------------------------------------
-----K----------------------------------A---------
-------Y--H-------EQ-L--T-VSEIT-------------------
-----NAC---------F-E------PANQ--------------------
---------------------------M-----------------V---K
C-------------------------------------------------
------------D-------------------------------------
--------------------------------------------------
----------------------------------------------P---
-------R-------------------H----------------------
-------------------------------G------------------
-----------------------------K--Y-MACC-M-------LYR
-G--------D--------------------------------------V
-VPK-DV--N--AAI--A--A-------------I--KT---KR------
--------------------------------------------T----I
QF-----------------V--DW--C-P--T--------------GF-K
------------V-------GIN----Y----Q-PPT-------------
-------------------------V------V----------P------
GGDLA--K-V-----------QRAVCML-SN---------------TTAI
AE---------------AWARLDH----KFDLM----YAKRAF--VHWYV
-G----EG------ME---E------------------------------
---GEFSEAREDLA------------A-----------LEKDYEEV----
----G-VD------------------------------------------
-------------------------------S---------V--------
--------------E-----------------------------------
--------------------------------------------------
--------------------------------------------------
--------------------------------------------------
--------------------------------------------------
--------------------------------------------------
----------G------E----G-------------EGE---G-------
-------------E------------------------------------
--------------------------------------------------
--------------------------------------------------
--------------------------------------------------
--------------------------------------------------
--------------------------------------------------
--------------------------------------------------
--------------------------------------------------
--------------------------------------------------
--------------------------------------------------
--------------------------------------------------
--------------------------------------------------
--------------------------E-----------------------
--------------------------------------------------
--------------------------------------------------
--------------------------------------------------
--------------------------------------------------
--------------------------------------------------
--------------------------------------------------
--------------------------------------------------
--------------------------------------------------
--------------------------------------------------
--------------------------------------------------
--------------------------------------------------
--------------------------------------------------
--------------------------------------------------
--------------------------------------------------
--------V------------------
>tPr-GFGY01012659.1
-----------------------------------------------M--
--------------------------------------------------
--------------------------------------------------
--------------------------------------------------
-R------E--------CISVHVGQAGVQIGNACWELYCL-EHG------
---------IQ--PDG------------------------------V---
--------M----P---S--------------------------D-----
--------------------------------------------------
-----------------------------K-T---I-G------------
--------------------------------------------------
--------------------------G----------G------------
------------------------------------D--------D----
-------------S-----F--NT-F---------FSE------------
--------------------------------------------------
-------------------T------------------G-----------
-------------S--------------------G---------------
---------------------------------KHVPRAVFVDLEPTV--
---V---DE-V--------------------------RTG----T-Y---
--------RQ--L-------------------------------------
--------------------------------------------------
--------------------------------------------------
--------------------------------FHP-EQL-ITG-------
----K-E------DAANNYARG-HY-------------------------
--------------------------------------------------
--TV----GKE------------------I-VDLVLD-RVRKLADQC---
--------TGL-Q-GFLIFHSFGG--GTGSGFTSLLMERLSV-D--Y---
------------GK------------------------------------
K---SKLEF---SIYP-----------------------A-P-----Q--
-------V-S--------TAVVEPYNSILTTHTTLEH-------------
S---------------DCA-F-MVDNEAI-YD-ICRRN------------
----------------------------L---------------------
--------------------------------------------------
-----------------------------------DI-------------
----------------------------------------------E---
RP------------TY--TNLNRLIGQIVSSITA---SLR---F--DG--
-----------A---L----------------------------------
---------------------------------------------NV-D-
--------------------------L-----------TEFQTNLVPYPR
----------IHFPLVT--------------------------------Y
A---PI-------I-S------------------A----------E----
--------------------------------------------------
--------------------------------------------------
-----K----------------------------------A---------
-------Y--H-------EQ-L--T-VSEIT-------------------
-----NSC---------F-E------PANQ--------------------
---------------------------M-----------------V---K
C-------------------------------------------------
------------D-------------------------------------
--------------------------------------------------
----------------------------------------------P---
-------R-------------------H----------------------
-------------------------------G------------------
-----------------------------K--Y-MACC-M-------LYR
-G--------D--------------------------------------V
-VPK-DV--N--AAI--A--A-------------I--KT---KR------
--------------------------------------------S----I
QF-----------------V--DW--C-P--T--------------GF-K
------------V-------GIN----Y----Q-PPT-------------
-------------------------V------V----------P------
GGDLA--K-V-----------QRAVCML-SN---------------TTAI
AE---------------AWARLDH----KFDLM----YAKRAF--VHWYV
-G----EG------ME---E------------------------------
---GEFSEAREDLA------------A-----------LEKDYEEV----
----G-ID------------------------------------------
-------------------------------S---------V--------
--------------D-----------------------------------
--------------------------------------------------
--------------------------------------------------
--------------------------------------------------
--------------------------------------------------
--------------------------------------------------
----------N------A----G--------------EE---G-------
-------------E------------------------------------
--------------------------------------------------
--------------------------------------------------
--------------------------------------------------
--------------------------------------------------
--------------------------------------------------
--------------------------------------------------
--------------------------------------------------
--------------------------------------------------
--------------------------------------------------
--------------------------------------------------
--------------------------------------------------
--------------------------E-----------------------
--------------------------------------------------
--------------------------------------------------
--------------------------------------------------
--------------------------------------------------
--------------------------------------------------
--------------------------------------------------
--------------------------------------------------
--------------------------------------------------
--------------------------------------------------
--------------------------------------------------
--------------------------------------------------
--------------------------------------------------
--------------------------------------------------
--------------------------------------------------
--------Y------------------
>tPr-GFGY01015094.1
-----------------------------------------------M--
--------------------------------------------------
--------------------------------------------------
--------------------------------------------------
-R------E--------IVHLQAGQCGNQIGSKFWETING-EHG------
---------ID--PTG------------------------------S---
--------Y----V---G--------------------------H-----
-----T--------------------------------------------
-------------------------------------G------------
--------------------------------------------------
--------------------------N----------E------------
------------------------------------L--------E----
-------------R-----I--NV-Y---------YQE------------
--------------------------------------------------
-------------------A------------------P-----------
-------------G--------------------A---------------
---------------------------------KYVPRAVLVDLEPGT--
---M---DS-I--------------------------RGS----E-Y---
--------GK--L-------------------------------------
--------------------------------------------------
--------------------------------------------------
--------------------------------FRP-DNF-IFG-------
----Q-S------GAGNNWAKG-HY-------------------------
--------------------------------------------------
--TE----GAD------------------L-IETVVD-VVRKEAEHC---
--------DCL-Q-GFQLTHSLGG--GTGSGMGTLLISKIRE-E--F---
------------PD------------------------------------
R---IMTTF---SVVP-----------------------S-P-----K--
-------V-S--------DTVVEPYNATLSVHQLVEN-------------
T---------------DET-F-CIDNEAL-YD-ICFRT------------
----------------------------L---------------------
--------------------------------------------------
-----------------------------------KM-------------
----------------------------------------------T---
NP------------NY--GDLNHLVSATMSGVTT---CFR---F--PG--
-----------Q---L----------------------------------
---------------------------------------------NA-D-
--------------------------L-----------RKLAVNMVPFPR
----------LHFFMPG--------------------------------F
A---PL-------T-A------------------R----------G----
--------------------------------------------------
--------------------------------------------------
-----S----------------------------------Q---------
-------S--Y-------RA-L--T-VPELT-------------------
-----QQM---------F-D------SRNM--------------------
---------------------------M-----------------T---A
C-------------------------------------------------
------------D-------------------------------------
--------------------------------------------------
----------------------------------------------P---
-------R-------------------H----------------------
-------------------------------G------------------
-----------------------------R--Y-LTVA-V-------IFR
-G--------R--------------------------------------M
-SMK-EV--D--ENM--L--S-------------V--QN---KN------
--------------------------------------------S----S
HF-----------------V--EW--I-P--N--------------NV-K
------------T-------AVC----D----I-PPR-------------
-------------------------G------L----------K------
----------------------MSGTFI-GN---------------STAI
QE---------------IFKRIGE----QFTAM----FRRKAF--LHWYT
-G----EG------MD---E------------------------------
---MEF--------------------------------------------
--------------------------------------------------
--------------------------------------------------
--------------------------------------------------
--------------------------------------------------
--------------------------------------------------
--------------------------------------------------
--------------------------------------------------
--------------------------------------------------
--------------------------------------------------
--------------------------------------------------
--------------------------------------------------
--------------------------------------------------
--------------------------------------------------
--------------------------------------------------
--------------------------------------------------
--------------------------------------------------
--------------------------------------------------
--------------------------------------------------
--------------------------------------------------
--------------------------------------------------
--------------------------------------------------
--------------------------------------------------
--------------------------------------------------
--------------------------------------------------
--------------------------------------------------
--------------------------------------------------
--------------------------------------------------
--------------------------------------------------
--------------------------------------------------
--------------------------------------------------
--------------------------------------------------
--------------------------------------------------
--------------------------------------------------
--------------------------------------------------
--------------------------------------------------
--------------------------------------------------
---------------------------
>tPr-GFGY01017783.1
--------------------------------------------------
--------------------------------------------------
--------------------------------------------------
--------------------------------------------------
-R------E--------IIHLQTGQCGNQIGSKFWEVISG-EHG------
---------IN--EEG------------------------------R---
--------Y----V---G--------------------------S-----
-----D--------------------------------------------
-------------------------------------P------------
--------------------------------------------------
--------------------------L----------Q------------
------------------------------------L--------D----
-------------R-----I--SV-Y---------YNE------------
--------------------------------------------------
-------------------S------------------S-----------
-------------T--------------------K---------------
---------------------------------KYVPRAVLIDLEPGT--
---M---DS-V--------------------------RES----P-F---
--------GA--L-------------------------------------
--------------------------------------------------
--------------------------------------------------
--------------------------------FRP-DNF-ING-------
----Q-S------GAGNNWAKG-HY-------------------------
--------------------------------------------------
--TE----GAE------------------L-VDSVMD-VVRKEAENC---
--------DCL-Q-GFQITHSLGG--GTGAGMGTLLISKIRE-E--F---
------------PE------------------------------------
R---MMCTF---SVVP-----------------------S-P-----K--
-------V-S--------DTVVEPYNATLSIHQLVEN-------------
S---------------DET-F-CIDNEAL-YD-ICFKT------------
----------------------------L---------------------
--------------------------------------------------
-----------------------------------KL-------------
----------------------------------------------Q---
NP------------GY--GDLNHLVSIVMSGITT---CLR---F--PG--
-----------Q---L----------------------------------
---------------------------------------------NA-D-
--------------------------L-----------RKLAVNMVPFPR
----------LHFFMVG--------------------------------F
A---PL-------T-A------------------R----------G----
--------------------------------------------------
--------------------------------------------------
-----S----------------------------------T---------
-------A--Y-------RA-S--S-VSELT-------------------
-----QQM---------F-D------PKNM--------------------
---------------------------M-----------------A---A
C-------------------------------------------------
------------D-------------------------------------
--------------------------------------------------
----------------------------------------------P---
-------R-------------------R----------------------
-------------------------------G------------------
-----------------------------R--Y-LTVA-A-------MFR
-G--------K--------------------------------------M
-SMK-EV--D--EQM--L--Q-------------V--QL---RN------
--------------------------------------------S----S
HF-----------------V--EW--I-P--H--------------NV-K
------------T-------AVC----D----I-PPK-------------
-------------------------G------L----------T------
----------------------MSSTFI-GN---------------STAI
QE---------------LFKRISD----QFSVM----FRRKAF--LHWYT
-G----EG------MD---E------------------------------
---MEFTEAESNMN------------D-----------LYSEYQQY----
----Q-EA------------------------------------------
-------------------------------T---------V--------
--------------D-----D-----------------------------
--------------------------------------------------
--------------------------------------------------
--------------------------------------------------
--------------------------------------------------
--------------------------------------------------
-----------------D----E-------------------Y-------
-------------G---------------------D-------G------
--------------------------------------------------
--------------------------------------------------
--------------------------------------------------
--------------------------------------------------
--------------------------------------------------
--------------------------------------------------
--------------------------------------------------
--------------------------------------------------
--------------------------------------------------
--------------------------------------------------
--------------------------------------------------
--------------------------------------------------
--------------------------------------------------
--------------------------------------------------
--------------------------------------------------
--------------------------------------------------
--------------------------------------------------
--------------------------------------------------
--------------------------------------------------
--------------------------------------------------
--------------------------------------------------
--------------------------------------------------
--------------------------------------------------
--------------------------------------------------
--------------------------------------------------
--------------------------------------------------
---------------------------
>tPr-GFGY01019737.1
-----------------------------------------------M--
--------------------------------------------------
--------------------------------------------------
--------------------------------------------------
-R------E--------CISIHVGQAGVQIGNACWELYCL-EHG------
---------IQ--PDG------------------------------Q---
--------M----P---S--------------------------D-----
--------------------------------------------------
-----------------------------K-T---I-G------------
--------------------------------------------------
--------------------------G----------G------------
------------------------------------D--------D----
-------------S-----F--NT-F---------FSE------------
--------------------------------------------------
-------------------T------------------G-----------
-------------A--------------------G---------------
---------------------------------KHVPRAVMVDLEPTV--
---I---DE-I--------------------------RTG----T-Y---
--------RQ--L-------------------------------------
--------------------------------------------------
--------------------------------------------------
--------------------------------FHP-EQL-ITG-------
----K-E------DAANNYARG-HY-------------------------
--------------------------------------------------
--TV----GKE------------------I-VDLVLD-RVRKLADQC---
--------TGL-Q-GFLIFHSFGG--GTGSGFTSLLMERLSV-D--Y---
------------GK------------------------------------
K---SKLEF---SVYP-----------------------A-P-----Q--
-------V-S--------TAVVEPYNSILTTHTTLEH-------------
S---------------DCA-F-MVDNEAI-YD-ICRRN------------
----------------------------L---------------------
--------------------------------------------------
-----------------------------------DI-------------
----------------------------------------------E---
RP------------TY--TNLNRLIGQIVSSITA---SLR---F--DG--
-----------A---L----------------------------------
---------------------------------------------NV-D-
--------------------------L-----------TEFQTNLVPYPR
----------IHFPLVT--------------------------------Y
A---PI-------I-S------------------A----------E----
--------------------------------------------------
--------------------------------------------------
-----K----------------------------------A---------
-------Y--H-------EQ-L--T-VSEIT-------------------
-----NAC---------F-E------PANQ--------------------
---------------------------M-----------------V---K
C-------------------------------------------------
------------D-------------------------------------
--------------------------------------------------
----------------------------------------------P---
-------R-------------------H----------------------
-------------------------------G------------------
-----------------------------K--Y-MACC-M-------LYR
-G--------D--------------------------------------V
-VPK-DV--N--AAI--A--A-------------I--KT---KR------
--------------------------------------------T----I
Q-------------------------------------------------
--------------------------------------------------
--------------------------------------------------
--------------------------------------------------
--------------------------------------------------
--------------------------------------------------
--------------------------------------------------
--------------------------------------------------
--------------------------------------------------
--------------------------------------------------
--------------------------------------------------
--------------------------------------------------
--------------------------------------------------
--------------------------------------------------
--------------------------------------------------
--------------------------------------------------
--------------------------------------------------
--------------------------------------------------
--------------------------------------------------
--------------------------------------------------
--------------------------------------------------
--------------------------------------------------
--------------------------------------------------
--------------------------------------------------
--------------------------------------------------
--------------------------------------------------
--------------------------------------------------
--------------------------------------------------
--------------------------------------------------
--------------------------------------------------
--------------------------------------------------
--------------------------------------------------
--------------------------------------------------
--------------------------------------------------
--------------------------------------------------
--------------------------------------------------
--------------------------------------------------
--------------------------------------------------
--------------------------------------------------
--------------------------------------------------
--------------------------------------------------
--------------------------------------------------
--------------------------------------------------
---------------------------
>tMt-GFGZ01009017.1
--------------------------------------------------
--------------------------------------------------
--------------------------------------------------
--------------------------------------------------
--------------------------------------------------
--------------------------------------------------
--------------------------------------------------
--------------------------------------------------
--------------------------------------------------
--------------------------------------------------
--------------------------------------------------
------------------------------------D--------E----
-------------S-----C--TT-F---------FSE------------
--------------------------------------------------
-------------------T------------------D-----------
-------------N--------------------G---------------
---------------------------------KHVPRTVMVDLEPSV--
---I---DE-V--------------------------RTG----T-Y---
--------KQ--L-------------------------------------
--------------------------------------------------
--------------------------------------------------
--------------------------------FHP-EEL-ISG-------
----K-E------DAANNYARG-HY-------------------------
--------------------------------------------------
--TV----GKE------------------M-IERVLD-RIRKLADNC---
--------SGL-Q-GFLIFHSIGG--GTGSGFSALLMERLSA-D--F---
------------GK------------------------------------
K---SKLEF---TVYP-----------------------A-P-----R--
-------V-S--------TTVVEPYNSILTTHTKLEH-------------
A---------------DCS-F-MVDNEAI-YN-ICQKN------------
----------------------------L---------------------
--------------------------------------------------
-----------------------------------GI-------------
----------------------------------------------E---
RP------------NY--SNLNRIIAQVVSSITA---SLR---F--QG--
-----------S---L----------------------------------
---------------------------------------------NV-D-
--------------------------L-----------NEFQTNLVPYPR
----------IHFPLIS--------------------------------Y
A---PV-------L-S------------------A----------A----
--------------------------------------------------
--------------------------------------------------
-----K----------------------------------A---------
-------Y--H-------ES-L--S-VAEIT-------------------
-----NAC---------F-D------PVNQ--------------------
---------------------------M-----------------V---V
C-------------------------------------------------
------------D-------------------------------------
--------------------------------------------------
----------------------------------------------P---
-------R-------------------K----------------------
-------------------------------E------------------
-----------------------------SIWH-AVCC-I----------
--------------------------------------------------
--------------V--A--M-------------L--FL---RM------
--------------------------------------------S----M
Q---------------------QW--Q-----------------------
--------------------------------------------------
--------------------------------------------------
--------------------------------------------------
--------------------------------------------------
--------------------------------------------------
--------------------------------------------------
--------------------------------------------------
--------------------------------------------------
--------------------------------------------------
--------------------------------------------------
--------------------------------------------------
--------------------------------------------------
--------------------------------------------------
--------------------------------------------------
--------------------------------------------------
--------------------------------------------------
--------------------------------------------------
--------------------------------------------------
--------------------------------------------------
--------------------------------------------------
--------------------------------------------------
--------------------------------------------------
--------------------------------------------------
--------------------------------------------------
--------------------------------------------------
--------------------------------------------------
--------------------------------------------------
--------------------------------------------------
--------------------------------------------------
--------------------------------------------------
--------------------------------------------------
--------------------------------------------------
--------------------------------------------------
--------------------------------------------------
--------------------------------------------------
--------------------------------------------------
--------------------------------------------------
--------------------------------------------------
--------------------------------------------------
--------------------------------------------------
--------------------------------------------------
--------------------------------------------------
---------------------------
>tMt-GFGZ01017492.1
--------------------------------------------------
--------------------------------------------------
--------------------------------------------------
--------------------------------------------------
--------------------------------------------------
--------------------------------------------------
--------------------------------------------------
--------------------------------------------------
--------------------------------------------------
--------------------------------------------------
--------------------------------------------------
--------------------------------------------------
--------------------------------------------------
--------------------------------------------------
--------------------------------------------------
--------------------------------------------------
------------------------------------------DLEPTV--
---I---DE-I--------------------------RTG----T-Y---
--------RQ--L-------------------------------------
--------------------------------------------------
--------------------------------------------------
--------------------------------FHP-EQL-ITG-------
----K-E------DAANNYARG-HY-------------------------
--------------------------------------------------
--TV----GKE------------------I-VDLVLD-RIRKLADQC---
--------TGL-Q-GFLIFHSFGG--GTGSGFTSLLMERLSV-D--Y---
------------GK------------------------------------
K---SKLEF---SIYP-----------------------A-P-----Q--
-------V-S--------TAVVEPYNSILTTHTTLEH-------------
S---------------DCA-F-MVDNEAI-FD-ICRRN------------
----------------------------L---------------------
--------------------------------------------------
-----------------------------------DI-------------
----------------------------------------------E---
RP------------TY--TNLNRLIGQIVSSITA---SLR---F--DG--
-----------A---L----------------------------------
---------------------------------------------NV-D-
--------------------------L-----------TEFQTNLVPYPR
----------IHFPLVT--------------------------------Y
A---PI-------I-S------------------A----------E----
--------------------------------------------------
--------------------------------------------------
-----K----------------------------------A---------
-------Y--H-------EQ-L--T-VSEIT-------------------
-----NAC---------F-E------PANQ--------------------
---------------------------M-----------------V---K
C-------------------------------------------------
------------D-------------------------------------
--------------------------------------------------
----------------------------------------------P---
-------R-------------------H----------------------
-------------------------------G------------------
-----------------------------K--Y-MACC-M-------LYR
-G--------D--------------------------------------V
-VPK-DV--N--AAI--A--A-------------I--KT---KR------
--------------------------------------------S----I
QF-----------------V--DW--C-P--T--------------GF-K
------------V-------GIN----Y----Q-PPT-------------
-------------------------V------V----------P------
GGDLA--K-V-----------QRAVCML-SN---------------TTAI
AE---------------AWARLDH----KFDLM----YAKRAF--VHWYV
-G----EG------ME---E------------------------------
---GEF--------------------------------------------
--------------------------------------------------
--------------------------------------------------
--------------------------------------------------
--------------------------------------------------
--------------------------------------------------
--------------------------------------------------
--------------------------------------------------
--------------------------------------------------
--------------------------------------------------
--------------------------------------------------
--------------------------------------------------
--------------------------------------------------
--------------------------------------------------
--------------------------------------------------
--------------------------------------------------
--------------------------------------------------
--------------------------------------------------
--------------------------------------------------
--------------------------------------------------
--------------------------------------------------
--------------------------------------------------
--------------------------------------------------
--------------------------------------------------
--------------------------------------------------
--------------------------------------------------
--------------------------------------------------
--------------------------------------------------
--------------------------------------------------
--------------------------------------------------
--------------------------------------------------
--------------------------------------------------
--------------------------------------------------
--------------------------------------------------
--------------------------------------------------
--------------------------------------------------
--------------------------------------------------
---------------------------
>tMt-GFGZ01017493.1
-----------------------------------------------M--
--------------------------------------------------
--------------------------------------------------
--------------------------------------------------
-R------E--------CISIHVGQAGVQIGNACWELYCL-EHG------
---------IQ--PDG------------------------------H---
--------M----P---S--------------------------D-----
--------------------------------------------------
-----------------------------K-G---A-G------------
--------------------------------------------------
--------------------------A----------S------------
------------------------------------D--------D----
-------------S-----F--TT-F---------FSE------------
--------------------------------------------------
-------------------T------------------G-----------
-------------S--------------------G---------------
---------------------------------KHVPRAVMVDLEPTV--
---I---DE-I--------------------------RTG----T-Y---
--------RQ--L-------------------------------------
--------------------------------------------------
--------------------------------------------------
--------------------------------FHP-EQL-ITG-------
----K-E------DAANNYARG-HY-------------------------
--------------------------------------------------
--TV----GKE------------------I-VDLVLD-RVRKLADNC---
--------TGL-Q-GFLIFHSFGG--GTGSGFTSLLMERLSV-D--Y---
------------GK------------------------------------
K---SKLEF---SIYP-----------------------A-P-----Q--
-------V-S--------TAVVEPYNSILTTHTTLEH-------------
S---------------DCA-F-MVDNEAI-FD-ICRRN------------
----------------------------L---------------------
--------------------------------------------------
-----------------------------------DI-------------
----------------------------------------------E---
RP------------TY--TNLNRLIGQIVSSITA---SLR---F--DG--
-----------A---L----------------------------------
---------------------------------------------NV-D-
--------------------------L-----------TEFQTNLVPYPR
----------IHFPLVT--------------------------------Y
A---PI-------I-S------------------A----------E----
--------------------------------------------------
--------------------------------------------------
-----K----------------------------------A---------
-------Y--H-------EQ-L--T-VSEIT-------------------
-----NAC---------F-E------PANQ--------------------
---------------------------M-----------------V---K
C-------------------------------------------------
------------D-------------------------------------
--------------------------------------------------
----------------------------------------------P---
-------R-------------------H----------------------
-------------------------------G------------------
-----------------------------K--Y-MACC-M-------LYR
-G--------D--------------------------------------V
-VPK-DV--N--AAI--A--A-------------I--KT---KR------
--------------------------------------------S----I
QF-----------------V--DW--C-P--T--------------GF-K
------------V-------GIN----Y----Q-PPT-------------
-------------------------V------V----------P------
GGDLA--K-V-----------QRAVCML-SN---------------TTAI
AE---------------AWARLDH----KFDLM----YAKRAF--VHWYV
-G----EG------ME---E------------------------------
---GEFSEAREDLA------------A-----------LEKDYEEV----
----G-ID------------------------------------------
-------------------------------S---------A--------
--------------E-----------------------------------
--------------------------------------------------
--------------------------------------------------
--------------------------------------------------
--------------------------------------------------
--------------------------------------------------
----------N------E-----------------E--G---G-------
-------------E------------------------------------
--------------------------------------------------
--------------------------------------------------
--------------------------------------------------
--------------------------------------------------
--------------------------------------------------
--------------------------------------------------
--------------------------------------------------
--------------------------------------------------
--------------------------------------------------
--------------------------------------------------
--------------------------------------------------
--------------------------E-----------------------
--------------------------------------------------
--------------------------------------------------
--------------------------------------------------
--------------------------------------------------
--------------------------------------------------
--------------------------------------------------
--------------------------------------------------
--------------------------------------------------
--------------------------------------------------
--------------------------------------------------
--------------------------------------------------
--------------------------------------------------
--------------------------------------------------
--------------------------------------------------
--------Y------------------
>tMt-GFGZ01021881.1
-----------------------------------------------M--
--------------------------------------------------
--------------------------------------------------
---------------------------------------P----------
-R------E--------IITLQLGQCGNQIGMEFWKKLCA-EHG------
---------IT--PEG------------------------------R---
--------L----E---A--------------------------F-----
-----A--------------------------------------------
-------------------------------------Q------------
--------------------------------------------------
--------------------------T----------V----GS------
------------------------I-----------Q--------D----
-------------R-----K--DV-F---------FYQ------------
--------------------------------------------------
-------------------A------------------D-----------
-------------D--------------------D---------------
---------------------------------HYIPRAVLIDLEPRV--
---I---NS-I--------------------------LSS----E-Y---
--------QK--L-------------------------------------
--------------------------------------------------
--------------------------------------------------
--------------------------------YNT-ENV-FMS-------
----K-D-GG---GAGNNWAVG--Y-------------------------
--------------------------------------------------
--RN----GEQ------------------L-KEEVFD-IIDREADGS---
--------DGL-Q-GFVLCHSIAG--GTGSGMGSYVLEHLSE-R--F---
------------PK------------------------------------
K---LIQTY---SVFP-----------------------N-Q-----D-Q
DGS----G-S--------DVVVQPYNSILTLRRLAEN-------------
A---------------DAV-V-VLDNTAL-NA-IAAER------------
----------------------------L---------------------
--------------------------------------------------
-----------------------------------HL-------------
----------------------------------------------V---
NP------------SF--AEINHMVSTIMAASTS---TLR---Y--PT--
-----------Y---L----------------------------------
---------------------------------------------HN-D-
--------------------------L-----------VGLIAPLIPIPN
----------LHFLMTG--------------------------------Y
T---PL-------T-S------------------I----------G----
--------------------------------------------------
--------------------------------------------------
-----Q-----TT---------------------------S---------
-------G--V-------QK-T--T-VFDVM-------------------
-----RRL---------L-Q------PKNM--------------------
---------------------------M-----------------V---S
T--------GK---------NR----------------------------
--------------------------------------------------
--------------------------------------------------
----------------------------------------------R---
-------D-------------------L----------------------
-------------------------------D------------------
-----------------------------R--Y-ISIL-N-------IIQ
-G--------E--------------------------------------V
-DPS-EV--Q--KSL--Q--R-------------I--RE---RR------
--------------------------------------------L----A
QF-----------------I--EW--G-P--A--------------SL-H
------------V-------AVS----R----K-SPF-V--AT-------
-------------------------N------H----------R------
----------------------VSGLMI-AN---------------QSSI
SA---------------LFDTMVK----QYDKL----KKKGAF--LDQFK
-R----EP------RF---E-----------------N-------D----
--FSDMDKSRQIVG------------D-----------LIEEYQAA----
----A-KP------------------------------------------
-------------------------------N---------Y--------
--------------L-----E-----R--N-CA---S-------------
--------P-LD--------------------------------------
--------------------------------------------------
--------------------------------------------------
--------------------------------------------------
--------------------------------------------------
--------------------------------------------------
--------------------------------------------------
--------------------------------------------------
--------------------------------------------------
--------------------------------------------------
--------------------------------------------------
--------------------------------------------------
--------------------------------------------------
--------------------------------------------------
--------------------------------------------------
--------------------------------------------------
--------------------------------------------------
--------------------------------------------------
--------------------------------------------------
--------------------------------------------------
--------------------------------------------------
--------------------------------------------------
--------------------------------------------------
--------------------------------------------------
--------------------------------------------------
--------------------------------------------------
--------------------------------------------------
--------------------------------------------------
--------------------------------------------------
--------------------------------------------------
--------------------------------------------------
--------------------------------------------------
--------------------------------------------------
---------------------------
>tRv-RvY_09966-1
-----------------------------------------------M--
--------------------------------------------------
--------------------------------------------------
--------------------------------------------------
-R------E--------IVHLQAGQCGNQIGSKFWEVISD-EHG------
---------ID--PTG------------------------------N---
--------Y----V---G--------------------------D-----
-----S--------------------------------------------
-------------------------------------P------------
--------------------------------------------------
--------------------------L----------Q------------
------------------------------------L--------E----
-------------R-----V--NV-Y---------YNE------------
--------------------------------------------------
-------------------A------------------S-----------
----------------------------------GS--------------
---------------------------------KYVPRAILVDLEPGT--
---M---DS-V--------------------------RSS----P-F---
--------GQ--L-------------------------------------
--------------------------------------------------
--------------------------------------------------
--------------------------------FRP-DNF-IYG-------
----Q-S------GAGNNWAKG-HY-------------------------
--------------------------------------------------
--TE----GAE------------------L-VDSVLD-VVRKEAEGC---
--------DCL-Q-GFQLTHSLGG--GTGSGMGTLLISKIRE-E--Y---
------------PD------------------------------------
R---IMTTF---SVVP-----------------------S-P-----K--
-------V-S--------DTVVEPYNATLSVHQLVEN-------------
T---------------DET-F-CIDNEAL-YD-ICFRT------------
----------------------------L---------------------
--------------------------------------------------
-----------------------------------KL-------------
----------------------------------------------T---
TP------------TY--GDLNHLVSATMSGVTT---CLR---F--PG--
-----------Q---L----------------------------------
---------------------------------------------NA-D-
--------------------------L-----------RKLAVNMVPFPR
----------LHFFMPG--------------------------------F
A---PL-------T-A------------------R----------G----
--------------------------------------------------
--------------------------------------------------
-----S----------------------------------Q---------
-------S--Y-------RA-L--S-VSELT-------------------
-----QQM---------F-D------SKNM--------------------
---------------------------M-----------------A---A
C-------------------------------------------------
------------D-------------------------------------
--------------------------------------------------
----------------------------------------------P---
-------R-------------------H----------------------
-------------------------------G------------------
-----------------------------R--Y-LTVA-A-------IFR
-G--------R--------------------------------------M
-SMK-EV--D--DQM--L--S-------------I--QN---KN------
--------------------------------------------S----S
YF-----------------V--EW--I-P--N--------------NV-K
------------T-------AVC----D----I-PPR-------------
-------------------------G------L----------K------
----------------------MSGTFI-GN---------------STAI
QE---------------LFKRIGE----QFTAM----FRRKAF--LHWYT
-G----EG------MD---E------------------------------
---MEFTEAESNMN------------D-----------LVSEYQQY----
----Q-EA------------------------------------------
-------------------------------T---------A--------
--------------E-----D-----------------------------
--------------------------------------------------
--------------------------------------------------
--------------------------------------------------
--------------------------------------------------
--------------------------------------------------
-----------------E----G-------------------E-------
-------------F---------------------E-------E-G---D
------------------------------H--------------E----
--------------------------------------------------
--------------------------------------------------
--------------------------------------------------
--------------------------------------------------
--------------------------------------------------
--------------------------------------------------
--------------------------------------------------
--------------------------------------------------
-----------A-E-N-E--------------------------------
--------------------------------------------------
--------------------------------------------------
--------------------------------------------------
--------------------------------------------------
--------------------------------------------------
------------A-------------------------------------
--------------------------------------------------
--------------------------------------------------
--------------------------------------------------
--------------------------------------------------
--------------------------------------------------
--------------------------------------------------
--------------------------------------------------
--------------------------------------------------
--------------------------------------------------
--------------------------------------------------
--------A------------------
>tRv-RvY_09976-1
-----------------------------------------------M--
--------------------------------------------------
--------------------------------------------------
--------------------------------------------------
-R------E--------IVHLQAGQCGNQIGAKFWEVISD-EHG------
---------ID--PTG------------------------------T---
--------Y----H---G--------------------------D-----
-----S--------------------------------------------
-------------------------------------D------------
--------------------------------------------------
--------------------------L----------Q------------
------------------------------------L--------E----
-------------R-----I--NV-Y---------YNE------------
--------------------------------------------------
-------------------A------------------T-----------
-------------G--------------------G---------------
---------------------------------KYVPRAVLVDLEPGT--
---M---DS-V--------------------------RSG----P-F---
--------GQ--L-------------------------------------
--------------------------------------------------
--------------------------------------------------
--------------------------------FRP-DNF-IFG-------
----Q-S------GAGNNWAKG-HY-------------------------
--------------------------------------------------
--TE----GAE------------------L-VDSVLD-VVRKEAESC---
--------DCL-Q-GFQLTHSLGG--GTGSGMGTLMISKIRE-E--Y---
------------PD------------------------------------
R---IMNTF---SVVP-----------------------S-P-----K--
-------V-S--------DTVVEPYNATLSVHQLVEN-------------
T---------------DET-F-CIDNEAL-YD-ICFRT------------
----------------------------L---------------------
--------------------------------------------------
-----------------------------------KL-------------
----------------------------------------------T---
TP------------TY--GDLNHLVSATMSGVTT---CLR---F--PG--
-----------Q---L----------------------------------
---------------------------------------------NA-D-
--------------------------L-----------RKLAVNMVPFPR
----------LHFFMPG--------------------------------F
A---PL-------T-S------------------R----------G----
--------------------------------------------------
--------------------------------------------------
-----S----------------------------------Q---------
-------Q--Y-------RA-L--T-VPELT-------------------
-----QQM---------F-D------AKNM--------------------
---------------------------M-----------------A---A
C-------------------------------------------------
------------D-------------------------------------
--------------------------------------------------
----------------------------------------------P---
-------R-------------------H----------------------
-------------------------------G------------------
-----------------------------R--Y-LTVA-A-------IFR
-G--------R--------------------------------------M
-SMK-EV--D--EQL--L--N-------------I--QN---KN------
--------------------------------------------S----S
YF-----------------V--EW--I-P--N--------------NV-K
------------T-------AVC----D----I-PPR-------------
-------------------------G------L----------K------
----------------------MSATFI-GN---------------STAI
QE---------------LFKRVSE----QFTAM----FRRKAF--LHWYT
-G----EG------MD---E------------------------------
---MEFTEAESNMN------------D-----------LVSEYQQY----
----Q-EA------------------------------------------
-------------------------------T---------A--------
--------------E-----D-----------------------------
--------------------------------------------------
--------------------------------------------------
--------------------------------------------------
--------------------------------------------------
--------------------------------------------------
-----------------E----G-------------------E-------
-------------F---------------------E-------E-E---G
------------------------------E--------------G----
--------G-----------------------------------------
--------------------------------------------------
--------------------------------------------------
--------------------------------------------------
--------------------------------------------------
--------------------------------------------------
--------------------------------------------------
--------------------------------------------------
-----------E-A------------------------------------
--------------------------------------------------
--------------------------------------------------
--------------------------------------------------
--------------------------------------------------
--------------------------------------------------
------------E-------------------------------------
--------------------------------------------------
--------------------------------------------------
--------------------------------------------------
--------------------------------------------------
--------------------------------------------------
--------------------------------------------------
--------------------------------------------------
--------------------------------------------------
--------------------------------------------------
--------------------------------------------------
--------A------------------
>tRv-RvY_10073-1
-----------------------------------------------M--
--------------------------------------------------
--------------------------------------------------
--------------------------------------------------
-R------E--------CISVHVGQAGVQIGNACWELYCL-EHG------
---------IQ--PDG------------------------------Q---
--------M----P---S--------------------------D-----
--------------------------------------------------
-----------------------------K-T---I-G------------
--------------------------------------------------
--------------------------G----------G------------
------------------------------------D--------D----
-------------S-----F--NT-F---------FSE------------
--------------------------------------------------
-------------------T------------------G-----------
-------------A--------------------G---------------
---------------------------------KHVPRAVFVDLEPTV--
---I---DE-I--------------------------RTG----T-Y---
--------RQ--L-------------------------------------
--------------------------------------------------
--------------------------------------------------
--------------------------------FHP-EQL-ITG-------
----K-E------DAANNYARG-HY-------------------------
--------------------------------------------------
--TV----GKE------------------I-VDLVLD-RIRKLADQC---
--------TGL-Q-GFLIFHSFGG--GTGSGFTSLLMERLSV-D--Y---
------------GK------------------------------------
K---SKLEF---SVYP-----------------------A-P-----Q--
-------V-S--------TAVVEPYNSILTTHTTLEH-------------
S---------------DCA-F-MVDNEAI-YD-ICRRN------------
----------------------------L---------------------
--------------------------------------------------
-----------------------------------DI-------------
----------------------------------------------E---
RP------------TY--TNLNRLIGQIVSSITA---SLR---F--DG--
-----------A---L----------------------------------
---------------------------------------------NV-D-
--------------------------L-----------TEFQTNLVPYPR
----------IHFPLVT--------------------------------Y
A---PI-------I-S------------------A----------E----
--------------------------------------------------
--------------------------------------------------
-----K----------------------------------A---------
-------Y--H-------EQ-L--T-VSEIT-------------------
-----NAC---------F-E------PANQ--------------------
---------------------------M-----------------V---K
C-------------------------------------------------
------------D-------------------------------------
--------------------------------------------------
----------------------------------------------P---
-------R-------------------H----------------------
-------------------------------G------------------
-----------------------------K--Y-MACC-M-------LYR
-G--------D--------------------------------------V
-VPK-DV--N--AAI--A--A-------------I--KT---KR------
--------------------------------------------T----I
QF-----------------V--DW--C-P--T--------------GF-K
------------V-------GIN----Y----Q-PPT-------------
-------------------------V------V----------P------
GGDLA--K-V-----------QRAVCML-SN---------------TTAI
AE---------------AWARLDH----KFDLM----YAKRAF--VHWYV
-G----EG------ME---E------------------------------
---GEFSEAREDLA------------A-----------LEKDYEEV----
----G-VD------------------------------------------
-------------------------------S---------V--------
--------------E-----------------------------------
--------------------------------------------------
--------------------------------------------------
--------------------------------------------------
--------------------------------------------------
--------------------------------------------------
----------G------E----G-------------EGE---G-------
-------------E------------------------------------
--------------------------------------------------
--------------------------------------------------
--------------------------------------------------
--------------------------------------------------
--------------------------------------------------
--------------------------------------------------
--------------------------------------------------
--------------------------------------------------
--------------------------------------------------
--------------------------------------------------
--------------------------------------------------
--------------------------E-----------------------
--------------------------------------------------
--------------------------------------------------
--------------------------------------------------
--------------------------------------------------
--------------------------------------------------
--------------------------------------------------
--------------------------------------------------
--------------------------------------------------
--------------------------------------------------
--------------------------------------------------
--------------------------------------------------
--------------------------------------------------
--------------------------------------------------
--------------------------------------------------
--------V------------------
>tRv-RvY_13916-1
-----------------------------------------------M--
--------------------------------------------------
--------------------------------------------------
--------------------------------------------------
-R------E--------IVHLQVGQCGNQIGAKFWEVISD-EHG------
---------ID--PTG------------------------------S---
--------Y----V---G--------------------------D-----
-----S--------------------------------------------
-------------------------------------P------------
--------------------------------------------------
--------------------------L----------Q------------
------------------------------------L--------E----
-------------R-----I--NV-Y---------YNE------------
--------------------------------------------------
-------------------A------------------G-----------
-------------H--------------------GN--------------
---------------------------------KYVPRAVLVDLEPGT--
---M---DS-V--------------------------RSS----P-F---
--------GQ--L-------------------------------------
--------------------------------------------------
--------------------------------------------------
--------------------------------FRP-DNY-IFG-------
----Q-S------GAGNNWAKG-HY-------------------------
--------------------------------------------------
--TE----GAE------------------L-VDSVLD-VVRKEAENC---
--------DCL-Q-GFQLTHSLGG--GTGSGMGTLLISKIRE-E--Y---
------------PD------------------------------------
R---IMTTF---SVVP-----------------------S-P-----K--
-------V-S--------DTVVEPYNATLSVHQLVEN-------------
T---------------DET-F-CIDNEAL-YD-ICFRT------------
----------------------------L---------------------
--------------------------------------------------
-----------------------------------KL-------------
----------------------------------------------T---
TP------------TY--GDLNHLVSATMSGVTT---CFR---F--PG--
-----------Q---L----------------------------------
---------------------------------------------NA-D-
--------------------------L-----------RKLAVNMVPFPR
----------LHFFMPG--------------------------------F
A---PL-------T-A------------------R----------G----
--------------------------------------------------
--------------------------------------------------
-----S----------------------------------Q---------
-------G--Y-------RA-L--T-VAELT-------------------
-----AQM---------F-D------SKNM--------------------
---------------------------M-----------------A---A
C-------------------------------------------------
------------D-------------------------------------
--------------------------------------------------
----------------------------------------------P---
-------R-------------------H----------------------
-------------------------------G------------------
-----------------------------R--Y-LTVA-A-------IFR
-G--------R--------------------------------------M
-SMK-EV--D--EQM--L--N-------------I--QN---KN------
--------------------------------------------S----S
YF-----------------V--EW--I-P--N--------------NI-K
------------T-------AVC----D----I-PPR-------------
-------------------------G------L----------K------
----------------------MAATFI-GN---------------STAI
QE---------------LFKRISE----QFTAM----FRRKAF--LHWYT
-G----EG------MD---E------------------------------
---MEFTEAESNMN------------D-----------LISEYQQY----
----Q-EA------------------------------------------
-------------------------------T---------A--------
--------------E-----D-----------------------------
--------------------------------------------------
--------------------------------------------------
--------------------------------------------------
--------------------------------------------------
--------------------------------------------------
-----------------E----G-------------------E-------
-------------F---------------------E-------E-G---E
------------------------------Q--------------Q----
--------------------------------------------------
--------------------------------------------------
--------------------------------------------------
--------------------------------------------------
--------------------------------------------------
--------------------------------------------------
--------------------------------------------------
--------------------------------------------------
-----------A-E-Q-E--------------------------------
--------------------------------------------------
--------------------------------------------------
--------------------------------------------------
--------------------------------------------------
--------------------------------------------------
------------A-------------------------------------
--------------------------------------------------
--------------------------------------------------
--------------------------------------------------
--------------------------------------------------
--------------------------------------------------
--------------------------------------------------
--------------------------------------------------
--------------------------------------------------
--------------------------------------------------
--------------------------------------------------
--------A------------------
>tRv-RvY_14597-1
-----------------------------------------------M--
--------------------------------------------------
--------------------------------------------------
---------------------------------------P----------
-R------E--------IITLQLGQCGNQIGNEFWKKLCK-EHG------
---------ID--TDG------------------------------R---
--------L----I---N--------------------------G-----
-----A-----------L--------------------------------
-------------------------------------T------------
-A------------------------------------------------
--------------------------A----------G------------
----------------------------G------NY--------D----
-------------R-----K--DV-F---------FYQ------------
--------------------------------------------------
-------------------A------------------D-----------
-------------D--------------------D---------------
---------------------------------HYIPRAVLMDLEPRV--
---I---NT-I--------------------------RNS----E-Y---
--------AK--L-------------------------------------
--------------------------------------------------
--------------------------------------------------
--------------------------------YNP-ENL-YMD-------
----N-Q-GG---GAGNNWAAG--Y-------------------------
--------------------------------------------------
--RL----GEQ------------------H-SEKVFD-IINREADGS---
--------DGL-E-GFCLCHSIAG--GTGSGMGSYVLENIHD-R--F---
------------PK------------------------------------
K---IIQTY---SIFP-----------------------N-Q-------D
E------N-S--------DVVVGPYNSMLTLRRLAEH-------------
A---------------DCV-V-VMDNTAL-HN-IAAER------------
----------------------------L---------------------
--------------------------------------------------
-----------------------------------RI-------------
----------------------------------------------E---
KP------------TN--DEINNIVSTVMSASTS---TLR---Y--PS--
-----------Y---M----------------------------------
---------------------------------------------HN-D-
--------------------------L-----------ISLISPLIPTPN
----------LHFIMTG--------------------------------Y
T---PL-------T-S------------------L----------D----
--------------------------------------------------
--------------------------------------------------
-----Q-----GT---------------------------G---------
-------G--I-------QK-T--T-VFDVM-------------------
-----RRL---------L-Q------TKNM--------------------
---------------------------M-----------------A---S
L-------------------------------------GK----------
------------Y-------------------------------------
--------------------------------------------------
--------------------------------------------N-E---
-------A-------------------E----------------------
-------------------------------N------------------
-----------------------------A--F-ISIL-N-------ILQ
-G--------E--------------------------------------V
-ESG-EV--Q--KSL--Q--R-------------I--RE---RK------
--------------------------------------------L----A
RF-----------------I--EW--G-P--A--------------SL-H
------------V-------AHS----R----K-SPF-V--ST-------
-------------------------N------H----------R------
----------------------VSGLMM-TN---------------HTGV
HV---------------LFDSMLK----QYDKL----KKKGAF--LDAFK
-R----EP------KF---AN------------------------G----
--LEDMDESREVVN------------N-----------LIQEYKAA----
----A-KP------------------------------------------
-------------------------------D---------Y--------
--------------I-----E-----W--A-RT---K-------------
--------F-SA-----------GA----------GDGPL----------
--------------------------------------------------
--------------------------------------------------
--------------------------------------------------
--------------------------------------------------
--------------------------------------------------
--------------------------------------------------
--------------------------------------------------
--------------------------------------------------
--------------------------------------------------
--------------------------------------------------
--------------------------------------------------
--------------------------------------------------
--------------------------------------------------
--------------------------------------------------
--------------------------------------------------
--------------------------------------------------
--------------------------------------------------
--------------------------------------------------
--------------------------------------------------
--------------------------------------------------
--------------------------------------------------
--------------------------------------------------
--------------------------------------------------
--------------------------------------------------
--------------------------------------------------
--------------------------------------------------
--------------------------------------------------
--------------------------------------------------
--------------------------------------------------
--------------------------------------------------
--------------------------------------------------
--------------------------------------------------
---------------------------
>tRv-RvY_15459-1
-----------------------------------------------M--
--------------------------------------------------
--------------------------------------------------
--------------------------------------------------
-R------E--------CISIHVGQAGVQIGNACWELYCL-EHG------
---------IQ--PDG------------------------------Q---
--------M----P---S--------------------------D-----
--------------------------------------------------
-----------------------------K-S---A-G------------
--------------------------------------------------
--------------------------A----------A------------
------------------------------------D--------D----
-------------S-----F--NT-F---------FSE------------
--------------------------------------------------
-------------------T------------------G-----------
-------------S--------------------G---------------
---------------------------------KHVPRAVFVDLEPTV--
---V---DE-V--------------------------RTG----T-Y---
--------RQ--L-------------------------------------
--------------------------------------------------
--------------------------------------------------
--------------------------------FHP-EQL-ITG-------
----K-E------DAANNYARG-HY-------------------------
--------------------------------------------------
--TV----GKE------------------I-VDLVLD-RVRKLADQC---
--------TGL-Q-GFLIFHSFGG--GTGSGFTSLLMERLSV-D--Y---
------------GK------------------------------------
K---SKLEF---SVYP-----------------------A-P-----Q--
-------V-S--------TAVVEPYNSILTTHTTLEH-------------
S---------------DCA-F-MVDNEAI-YD-ICRRN------------
----------------------------L---------------------
--------------------------------------------------
-----------------------------------DI-------------
----------------------------------------------E---
RP------------TY--TNLNRLIGQIVSSITA---SLR---F--DG--
-----------A---L----------------------------------
---------------------------------------------NV-D-
--------------------------L-----------TEFQTNLVPYPR
----------IHFPLVT--------------------------------Y
A---PI-------I-S------------------A----------E----
--------------------------------------------------
--------------------------------------------------
-----K----------------------------------A---------
-------Y--H-------EQ-L--T-VSEIT-------------------
-----NSC---------F-E------PANQ--------------------
---------------------------M-----------------V---K
C-------------------------------------------------
------------D-------------------------------------
--------------------------------------------------
----------------------------------------------P---
-------R-------------------H----------------------
-------------------------------G------------------
-----------------------------K--Y-MACC-M-------LYR
-G--------D--------------------------------------V
-VPK-DV--N--AAI--A--A-------------I--KT---KR------
--------------------------------------------S----I
QF-----------------V--DW--C-P--T--------------GF-K
------------V-------GIN----Y----Q-PPT-------------
-------------------------V------V----------P------
GGDLA--K-V-----------QRAVCML-SN---------------TTAI
AE---------------AWARLDH----KFDLM----YAKRAF--VHWYV
-G----EG------ME---E------------------------------
---GEFSEAREDLA------------A-----------LEKDYEEV----
----G-VD------------------------------------------
-------------------------------S---------V--------
--------------E-----------------------------------
--------------------------------------------------
--------------------------------------------------
--------------------------------------------------
--------------------------------------------------
--------------------------------------------------
----------E------G----G--------------EE---G-------
-------------E------------------------------------
--------------------------------------------------
--------------------------------------------------
--------------------------------------------------
--------------------------------------------------
--------------------------------------------------
--------------------------------------------------
--------------------------------------------------
--------------------------------------------------
--------------------------------------------------
--------------------------------------------------
--------------------------------------------------
--------------------------E-----------------------
--------------------------------------------------
--------------------------------------------------
--------------------------------------------------
--------------------------------------------------
--------------------------------------------------
--------------------------------------------------
--------------------------------------------------
--------------------------------------------------
--------------------------------------------------
--------------------------------------------------
--------------------------------------------------
--------------------------------------------------
--------------------------------------------------
--------------------------------------------------
--------Y------------------
>tRv-RvY_15460-1
-----------------------------------------------M--
--------------------------------------------------
--------------------------------------------------
--------------------------------------------------
-R------E--------CISIHVGQAGVQIGNACWELYCL-EHG------
---------IQ--PDG------------------------------R---
--------M----S---Q--------------------------A-----
--------------------------------------------------
-----------------------------K-----G-S--K-----R---
--------------------------------------------------
--------------------------D-----------------------
---------------------------------------------D----
-------------S-----F--TT-F---------FSE------------
--------------------------------------------------
-------------------T------------------G-----------
-------------S--------------------G---------------
---------------------------------KYVPRAVFVDLEPTV--
---V---DE-V--------------------------RTG----T-Y---
--------AK--L-------------------------------------
--------------------------------------------------
--------------------------------------------------
--------------------------------FHP-EQL-ITG-------
----K-E------DAANNYARG-HY-------------------------
--------------------------------------------------
--TV----GKE------------------I-VDLTID-RIRKLADQC---
--------SGL-Q-GFLIFHSFGG--GTGSGFTSLLMERLSV-E--F---
------------GK------------------------------------
K---SKLEF---CVYP-----------------------A-P-----E--
-------V-S--------TAVVEPYNSILTTHTTLEH-------------
S---------------DCA-F-MVDNEAI-FD-ICRKK------------
----------------------------L---------------------
--------------------------------------------------
-----------------------------------DV-------------
----------------------------------------------E---
RP------------TY--VNLNRLISQIVSSITA---SLR---F--EG--
-----------A---L----------------------------------
---------------------------------------------NV-D-
--------------------------L-----------TEFQTNLVPYPR
----------IHFPLVS--------------------------------Y
A---PV-------I-S------------------A----------E----
--------------------------------------------------
--------------------------------------------------
-----K----------------------------------A---------
-------F--H-------EQ-L--S-VSEIT-------------------
-----NAC---------F-E------PSNQ--------------------
---------------------------M-----------------V---K
C-------------------------------------------------
------------D-------------------------------------
--------------------------------------------------
----------------------------------------------P---
-------R-------------------Q----------------------
-------------------------------G------------------
-----------------------------K--Y-MACC-M-------LYR
-G--------D--------------------------------------V
-VPK-DV--T--ASI--A--A-------------I--KA---KS------
--------------------------------------------S----I
KF-----------------V--DW--C-P--T--------------GF-K
------------V-------GLN----F----Q-PPT-------------
-------------------------V------V----------P------
GGDTA--A-V-----------PRAVCML-SN---------------TTAI
VE---------------AWARLNH----KFDLM----FQKRAF--VHWYV
-G----EG------ME---E------------------------------
---GEFSEAREDLA------------A-----------LERDYDEA----
----G-AD------------------------------------------
-------------------------------S---------T--------
--------------D-----------------------------------
--------------------------------------------------
--------------------------------------------------
--------------------------------------------------
--------------------------------------------------
--------------------------------------------------
----------G------Q----E--------------DQ---N-------
-------------G------------------------------------
--------------------------------------------------
--------------------------------------------------
--------------------------------------------------
--------------------------------------------------
--------------------------------------------------
--------------------------------------------------
--------------------------------------------------
--------------------------------------------------
--------------------------------------------------
--------------------------------------------------
--------------------------------------------------
--------------------------E-----------------------
--------------------------------------------------
--------------------------------------------------
--------------------------------------------------
--------------------------------------------------
--------------------------------------------------
--------------------------------------------------
--------------------------------------------------
--------------------------------------------------
--------------------------------------------------
--------------------------------------------------
--------------------------------------------------
--------------------------------------------------
--------------------------------------------------
--------------------------------------------------
--------Y------------------
>tEt-TRINITY_DN49704_c0_g1_i1
-----------------------------------------------M--
--------------------------------------------------
--------------------------------------------------
--------------------------------------------------
-R------E--------CVSIHIGQAGVQIGNACWELYCL-EHG------
---------IQ--PDG------------------------------Q---
--------M----P---A--------------------------D-----
--------------------------------------------------
-----------------------------K-T---L-G------------
--------------------------------------------------
--------------------------R----------A------------
------------------------------------D--------D----
-------------S-----F--NT-F---------FSE------------
--------------------------------------------------
-------------------T------------------G-----------
-------------S--------------------G---------------
---------------------------------KHVPRAIMVDLEPTV--
---V---DE-I--------------------------RTG----T-Y---
--------RQ--L-------------------------------------
--------------------------------------------------
--------------------------------------------------
--------------------------------FHP-EQL-ITG-------
----K-E------DAANNYARG-HY-------------------------
--------------------------------------------------
--TV----GKE------------------L-IDTVLD-RVRRLTDAC---
--------TGL-Q-GFLIFHSFGG--GTGSGFTSLLMERLSA-D--Y---
------------GK------------------------------------
K---SKLEF---SVYP-----------------------A-P-----Q--
-------V-S--------TAVVEPYNSILTTHTTLEH-------------
S---------------DCA-F-MVDNEAI-YD-ICRRN------------
----------------------------L---------------------
--------------------------------------------------
-----------------------------------DI-------------
----------------------------------------------G---
RP------------TY--TNLNRLISQIVSSITA---SLR---F--DG--
-----------A---L----------------------------------
---------------------------------------------NV-D-
--------------------------L-----------TEFQTNLVPYPR
----------VHFPLVT--------------------------------Y
A---PI-------I-S------------------A----------E----
--------------------------------------------------
--------------------------------------------------
-----K----------------------------------A---------
-------Y--H-------EQ-L--T-VSEIT-------------------
-----SAC---------F-E------PNNQ--------------------
---------------------------M-----------------V---K
C-------------------------------------------------
------------D-------------------------------------
--------------------------------------------------
----------------------------------------------P---
-------R-------------------H----------------------
-------------------------------G------------------
-----------------------------K--Y-MACC-M-------LYR
-G--------D--------------------------------------V
-VPK-DV--N--AAI--A--Q-------------I--KT---KR------
--------------------------------------------S----I
QF-----------------V--DW--C-P--T--------------GF-K
------------V-------GIN----Y----Q-PPT-------------
-------------------------V------V----------P------
GGDLS--K-T-----------PRAVCML-SN---------------TTAI
AE---------------AWARLDH----KFDLM----YAKRAF--VHWYV
-G----EG------ME---E------------------------------
---GEFSEAREDLA------------A-----------LEKDYEEV----
----G-IE------------------------------------------
-------------------------------S---------T--------
--------------D-----------------------------------
--------------------------------------------------
--------------------------------------------------
--------------------------------------------------
--------------------------------------------------
--------------------------------------------------
----------A------A----G------------GDAA---N-------
-------------E------------------------------------
--------------------------------------------------
--------------------------------------------------
--------------------------------------------------
--------------------------------------------------
--------------------------------------------------
--------------------------------------------------
--------------------------------------------------
--------------------------------------------------
--------------------------------------------------
--------------------------------------------------
--------------------------------------------------
--------------------------E-----------------------
--------------------------------------------------
--------------------------------------------------
--------------------------------------------------
--------------------------------------------------
--------------------------------------------------
--------------------------------------------------
--------------------------------------------------
--------------------------------------------------
--------------------------------------------------
--------------------------------------------------
--------------------------------------------------
--------------------------------------------------
--------------------------------------------------
--------------------------------------------------
--------Y------------------
>tEt-TRINITY_DN50820_c1_g1_i1
--------------------------------------------------
--------------------------------------------------
--------------------------------------------------
--------------------------------------------------
--------------------------------------------------
--------------------------------------------------
--------------------------------------------------
--------------------------------------------------
--------------------------------------------------
--------------------------------------------------
--------------------------------------------------
--------------------------------------------------
--------------------------------------------------
--------------------------------------------------
--------------------------------------------------
--------------------------------------------------
--------------------------------------------------
--------------------------------------------------
--------------------------------------------------
--------------------------------------------------
--------------------------------------------------
--------------------------------------------------
--------------------------------------------------
--------------------------------------------------
--------------------------------------------------
-------------------------------MGTLLISKVRE-E--Y---
------------PD------------------------------------
R---IMNTF---SIVP-----------------------S-P-----K--
-------V-S--------VTVVEPYNAVLSVHQLVEN-------------
T---------------DET-F-CIDNEAL-YD-ICFRT------------
----------------------------L---------------------
--------------------------------------------------
-----------------------------------KL-------------
----------------------------------------------T---
NP------------TY--GDLNHLVSLCMSGVTT---CLR---F--PG--
-----------Q---L----------------------------------
---------------------------------------------NA-D-
--------------------------L-----------RKLATNMVPFPR
----------LHFFVPG--------------------------------F
A---PL-------T-A------------------R----------A----
--------------------------------------------------
--------------------------------------------------
-----S----------------------------------Q---------
-------Q--Y-------RD-V--T-VKDLT-------------------
-----NQL---------F-D------ATNM--------------------
---------------------------M-----------------A---A
C-------------------------------------------------
------------D-------------------------------------
--------------------------------------------------
----------------------------------------------P---
-------R-------------------H----------------------
-------------------------------G------------------
-----------------------------R--Y-LTVA-A-------IFR
-G--------R--------------------------------------M
-SMR-EV--E--ENM--L--S-------------V--QN---KN------
--------------------------------------------S----S
NF-----------------V--EW--I-P--N--------------NV-K
------------T-------AVC----D----I-PPR-------------
-------------------------G------L----------K------
----------------------MSATFI-GN---------------STAI
QE---------------LFKRIGE----QFTAM----FRRKAF--LHWYT
-G----EG------MD---L------------------------------
---MEFTEAESNMN------------D-----------LISEYQQY----
----Q-EA------------------------------------------
-------------------------------T---------V--------
--------------D-----E-----------------------------
--------------------------------------------------
--------------------------------------------------
--------------------------------------------------
--------------------------------------------------
--------------------------------------------------
-----------------D----E-------------------E-------
-------------D---------------------F-------V-N---G
------------------------------V-------------------
--------------------------------------------------
--------------------------------------------------
--------------------------------------------------
--------------------------------------------------
--------------------------------------------------
--------------------------------------------------
--------------------------------------------------
--------------------------------------------------
--------------------------------------------------
--------------------------------------------------
--------------------------------------------------
--------------------------------------------------
--------------------------------------------------
--------------------------------------------------
--------------------------------------------------
--------------------------------------------------
--------------------------------------------------
--------------------------------------------------
--------------------------------------------------
--------------------------------------------------
--------------------------------------------------
--------------------------------------------------
--------------------------------------------------
--------------------------------------------------
--------------------------------------------------
---------------------------
>tEt-TRINITY_DN50820_c1_g1_i2
--------------------------------------------------
--------------------------------------------------
--------------------------------------------------
--------------------------------------------------
--------------------------------------------------
--------------------------------------------------
--------------------------------------------------
--------------------------------------------------
--------------------------------------------------
--------------------------------------------------
--------------------------------------------------
--------------------------------------------------
--------------------------------------------------
--------------------------------------------------
--------------------------------------------------
--------------------------------------------------
--------------------------------------------------
--------------------------------------------------
--------------------------------------------------
--------------------------------------------------
--------------------------------------------------
--------------------------------------------------
--------------------------------------------------
--------------------------------------------------
--------------------------------------------------
----------------------------------------------Y---
------------PD------------------------------------
R---IMNTF---SIVP-----------------------S-P-----K--
-------V-S--------VTVVEPYNAVLSVHQLVEN-------------
T---------------DET-F-CIDNEAL-YD-ICFRT------------
----------------------------L---------------------
--------------------------------------------------
-----------------------------------KL-------------
----------------------------------------------T---
NP------------TY--GDLNHLVSLCMSGVTT---CLR---F--PG--
-----------Q---L----------------------------------
---------------------------------------------NA-D-
--------------------------L-----------RKLATNMVPFPR
----------LHFFVPG--------------------------------F
A---PL-------T-A------------------R----------A----
--------------------------------------------------
--------------------------------------------------
-----S----------------------------------Q---------
-------Q--Y-------RD-V--T-VKDLT-------------------
-----NQL---------F-D------ATNM--------------------
---------------------------M-----------------A---A
C-------------------------------------------------
------------D-------------------------------------
--------------------------------------------------
----------------------------------------------P---
-------R-------------------H----------------------
-------------------------------G------------------
-----------------------------R--Y-LTVA-A-------IFR
-G--------R--------------------------------------M
-SMR-EV--E--ENM--L--S-------------A--QN---KN------
--------------------------------------------S----S
NF-----------------V--EW--I-P--N--------------NV-K
------------T-------AVC----D----I-PPR-------------
-------------------------G------L----------K------
----------------------MSATFI-GN---------------STAI
QE---------------LFKRIGE----QFTAM----FRRKAF--LHWYT
-G----EG------MD---L------------------------------
---MEFTEAESNMN------------D-----------LISEYQQY----
----Q-EA------------------------------------------
-------------------------------T---------V--------
--------------D-----E-----------------------------
--------------------------------------------------
--------------------------------------------------
--------------------------------------------------
--------------------------------------------------
--------------------------------------------------
-----------------D----E-------------------E-------
-------------D---------------------F-------V-N---G
------------------------------V-------------------
--------------------------------------------------
--------------------------------------------------
--------------------------------------------------
--------------------------------------------------
--------------------------------------------------
--------------------------------------------------
--------------------------------------------------
--------------------------------------------------
--------------------------------------------------
--------------------------------------------------
--------------------------------------------------
--------------------------------------------------
--------------------------------------------------
--------------------------------------------------
--------------------------------------------------
--------------------------------------------------
--------------------------------------------------
--------------------------------------------------
--------------------------------------------------
--------------------------------------------------
--------------------------------------------------
--------------------------------------------------
--------------------------------------------------
--------------------------------------------------
--------------------------------------------------
---------------------------
>tEt-TRINITY_DN50820_c1_g1_i3
--------------------------------------------------
--------------------------------------------------
--------------------------------------------------
--------------------------------------------------
--------------------------------------------------
--------------------------------------------------
--------------------------------------------------
--------------------------------------------------
--------------------------------------------------
--------------------------------------------------
--------------------------------------------------
--------------------------------------------------
--------------------------------------------------
--------------------------------------------------
--------------------------------------------------
--------------------------------------------------
--------------------------------------------------
--------------------------------------------------
--------------------------------------------------
--------------------------------------------------
--------------------------------------------------
--------------------------------------------------
--------------------------------------------------
--------------------------------------------------
--------------------------------------------------
-------------------------------MGTLLISKVRE-E--Y---
------------PD------------------------------------
R---IMNTF---SVVP-----------------------S-P-----K--
-------V-S--------DTVVEPYNAVLSVHQLVEN-------------
T---------------DET-F-CIDNEAL-YD-ICFRT------------
----------------------------L---------------------
--------------------------------------------------
-----------------------------------KL-------------
----------------------------------------------T---
NP------------TY--GDLNHLVSLCMSGVTT---CLR---F--PG--
-----------Q---L----------------------------------
---------------------------------------------NA-D-
--------------------------L-----------RKLATNMVPFPR
----------LHFFMPG--------------------------------F
A---PL-------T-A------------------R----------G----
--------------------------------------------------
--------------------------------------------------
-----S----------------------------------M---------
-------Q--Y-------RN-V--T-VNELT-------------------
-----QQL---------F-D------AKNM--------------------
---------------------------M-----------------A---A
C-------------------------------------------------
------------D-------------------------------------
--------------------------------------------------
----------------------------------------------P---
-------R-------------------H----------------------
-------------------------------G------------------
-----------------------------R--Y-LTVA-A-------IFR
-G--------R--------------------------------------M
-SMR-EV--E--ENM--L--N-------------V--QN---KN------
--------------------------------------------S----S
YF-----------------V--EW--I-P--N--------------NV-K
------------T-------AVC----D----I-PPR-------------
-------------------------G------L----------K------
----------------------MSATFI-GN---------------STAI
QE---------------LFKRISE----QFTAM----FRRKAF--LHWYT
-G----EG------MD---E------------------------------
---MEFTEAESNMN------------D-----------LVSEYQQY----
----Q-EA------------------------------------------
-------------------------------T---------A--------
--------------E-----D-----------------------------
--------------------------------------------------
--------------------------------------------------
--------------------------------------------------
--------------------------------------------------
--------------------------------------------------
-----------------D----G-------------------D-------
-------------F---------------------E-------N-N---V
------------------------------D------EVEHVA--V----
--------------------------------------------------
--------------------------------------------------
--------------------------------------------------
--------------------------------------------------
--------------------------------------------------
--------------------------------------------------
--------------------------------------------------
--------------------------------------------------
-----------E-E-R-HE-------------------------------
--------------------------------------------------
--------------------------------------------------
--------------------------------------------------
--------------------------------------------------
--------------------------------------------------
--------------------------------------------------
--------------------------------------------------
--------------------------------------------------
--------------------------------------------------
--------------------------------------------------
--------------------------------------------------
--------------------------------------------------
--------------------------------------------------
--------------------------------------------------
--------------------------------------------------
--------------------------------------------------
---E----V------------------
>tEt-TRINITY_DN52157_c0_g1_i1
--------------------------------------------------
--------------------------------------------------
--------------------------------------------------
--------------------------------------------------
--------------------------------------------------
--------------------------------------------------
--------------------------------------------------
--------------------------------------------------
--------------------------------------------------
--------------------------------------------------
--------------------------------------------------
-----------------------------------YG--------D----
-------------H-----R--DL-HVQSSTVRRSFYQ------------
--------------------------------------------------
-------------------A------------------D-----------
-------------D--------------------E---------------
---------------------------------HYIPRAVLLDLEPRV--
---I---NS-I--------------------------MNS----P-Y---
--------SR--L-------------------------------------
--------------------------------------------------
--------------------------------------------------
--------------------------------YNP-ENI-YVS-------
----K-T-GG---GAGNNWAVG--F-------------------------
--------------------------------------------------
--SQ----GEK------------------L-FSDVFD-ILDREAEGS---
--------DSL-A-GFTLCHSIAG--GTGSGMGSYMLERLQD-Y--Y---
------------PK------------------------------------
K---MLQTY---SVFP-----------------------N-Q-----D-Q
N------S-S--------DVVVQPYNSILTLRRLAEC-------------
V---------------DSV-I-VLDNTAL-NR-IAVQR------------
----------------------------L---------------------
--------------------------------------------------
-----------------------------------RI-------------
----------------------------------------------Q---
NP------------SF--SDINNMVSTIMSASTA---TLR---Y--PG--
-----------Y---M----------------------------------
---------------------------------------------NN-D-
--------------------------L-----------IGLISPLIPMPR
----------LHFLMTG--------------------------------Y
T---PL-------T-V------------------E----------Q----
--------------------------------------------------
--------------------------------------------------
-----H-----AS---------------------------S---------
-------D--V-------QR-T--T-VHEVL-------------------
-----RRL---------L-Q------AENM--------------------
---------------------------M-----------------V---S
S-------------------------------------MMMKPQKAEVSR
KGSREEENVKGAS-------------------------------------
--------------------------------------------------
--------------------------------------------H-H---
-------D-------------------K----------------------
-------------------------------D------------------
-----------------------------L--Y-ISAM-A-------IIQ
-G--------E--------------------------------------A
-DPT-QV--Q--QAL--S--K-------------V--RE---RR------
--------------------------------------------L----A
NF-----------------I--NW--A-P--A--------------GI-Q
------------V-------AIS----K----K-SPY-I--ST-------
-------------------------A------H----------R------
----------------------VSGLMM-AN---------------HTSI
WR---------------LFDQTVK----HYDKL----RKREAF--LDQFK
-R----EP------LF---KN------------------------S----
--LTEFDDAREVVI------------D-----------LIEEYKAA----
----N-RD------------------------------------------
-------------------------------D---------Y--------
--------------V-----K-----W--S-FE---K-------------
--------I-TS-----------KI----------MNAALASGAGDANID
TAASKTAGDLN-----------AAVAAR--------------------SG
GASSRL-RQAGD--------------------------------------
--------------------------------------------------
--------------------------------------------------
--------------------------------------------------
--------------------------------------------------
--------------------------------------------------
--------------------------------------------------
--------------------------------------------------
--------------------------------------------------
--------------------------------------------------
--------------------------------------------------
--------------------------------------------------
--------------------------------------------------
--------------------------------------------------
--------------------------------------------------
--------------------------------------------------
--------------------------------------------------
--------------------------------------------------
--------------------------------------------------
--------------------------------------------------
--------------------------------------------------
--------------------------------------------------
--------------------------------------------------
--------------------------------------------------
--------------------------------------------------
--------------------------------------------------
--------------------------------------------------
--------------------------------------------------
--------------------------------------------------
--------------------------------------------------
--------------------------------------------------
-------VG------------------
>tEt-TRINITY_DN52157_c0_g1_i3
-----------------------------------------------M--
--------------------------------------------------
--------------------------------------------------
---------------------------------------P----------
-R------E--------IITLQLGQCGNQIGIEFWKKLCA-EHG------
---------IA--PDG------------------------------R---
--------L----E---S--------------------------F-----
-----A--------------------------------------------
-------------------------------------K------------
--------------------------------------------------
--------------------------E----------G------------
------------------------------------V--------D----
-------------R-----K--EI-F---------FYQ------------
--------------------------------------------------
-------------------A------------------D-----------
-------------D--------------------E---------------
---------------------------------HYIPRAVLLDLEPRV--
---I---NS-I--------------------------MNS----P-Y---
--------SR--L-------------------------------------
--------------------------------------------------
--------------------------------------------------
--------------------------------YNP-ENI-YVS-------
----K-T-GG---GAGNNWAVG--F-------------------------
--------------------------------------------------
--SQ----GEK------------------L-FSDVFD-ILDREAEGS---
--------DSL-A-GFTLCHSIAG--GTGSGMGSYMLERLQD-Y--Y---
------------PK------------------------------------
K---MLQTY---SVFP-----------------------N-Q-----D-Q
N------S-S--------DVVVQPYNSILTLRRLAEC-------------
V---------------DSV-I-VLDNTAL-NR-IAVQR------------
----------------------------L---------------------
--------------------------------------------------
-----------------------------------RI-------------
----------------------------------------------Q---
NP------------SF--SDINNMVSTIMSASTA---TLR---Y--PG--
-----------Y---M----------------------------------
---------------------------------------------NN-D-
--------------------------L-----------IGLISPLIPMPR
----------LHFLMTG--------------------------------Y
T---PL-------T-V------------------E----------Q----
--------------------------------------------------
--------------------------------------------------
-----H-----AS---------------------------S---------
-------D--V-------QR-T--T-VHEVL-------------------
-----RRL---------L-Q------AENM--------------------
---------------------------M-----------------V---S
S--------MMMKPQKAEVSRKGSREEEN-------VKGA----------
---------S--H-------------------------------------
--------------------------------------------------
----------------------------------------------H---
-------D-------------------K----------------------
-------------------------------D------------------
-----------------------------L--Y-ISAM-A-------IIQ
-G--------E--------------------------------------A
-DPT-QV--Q--QAL--S--K-------------V--RE---RR------
--------------------------------------------L----A
NF-----------------I--NW--A-P--A--------------GI-Q
------------V-------AIS----K----K-SPY-I--ST-------
-------------------------A------H----------R------
----------------------VSGLMM-AN---------------HTSI
WR---------------LFDQTVK----HYDKL----RKREAF--LDQFK
-R----EP------LF---K-----------------N-------S----
--LTEFDDAREVVI------------D-----------LIEEYKAA----
----N-RD------------------------------------------
-------------------------------D---------Y--------
--------------V-----K-----W--S-FE---K-------------
--------I-TS-----------KI----------MNAAL------AS--
--------------------------------------------------
--------------------------------------------------
--------------------------------------------------
------------------------------------------------G-
---A------G------D----A-------------------N-------
-------------I---------------------D-------T-A---A
------------------------------S--------------K----
--------T------AGDLNA-----------------------------
--------------------------------------------------
--------------------------------------------------
--------------------------------------------------
--------------------------------------------------
--------------------------------------------------
-----------------------------------------A--------
--------------------------------------------------
---------VAA-R-S-GGA--SSRL------------------------
--------------------------------------------------
--------------------------------------------------
--------------------------------------------------
--------------------------------------------------
--------------RQA---------------------------------
------------------------------------GDV-----------
--------------------------------------------------
--------------------------------------------------
--------------------------------------------------
--------------------------------------------------
--------------------------------------------------
--------------------------------------------------
--------------------------------------------------
--------------------------------------------------
--------------------------------------------------
--------------------------------------------------
--------G------------------
>tEt-TRINITY_DN52157_c0_g1_i4
MIRRPPRSTRSEFYSPTIIRSFSKVFLFVK-----------------M--
--------------------------------------------------
--------------------------------------------------
---------------------------------------P----------
-R------E--------IITLQLGQCGNQIGIEFWKKLCA-EHG------
---------IA--PDG------------------------------R---
--------L----E---S--------------------------F-----
-----A--------------------------------------------
-------------------------------------K------------
--------------------------------------------------
--------------------------E----------G------------
------------------------------------V--------D----
-------------R-----K--EI-F---------FYQ------------
--------------------------------------------------
-------------------A------------------D-----------
-------------D--------------------E---------------
---------------------------------HYIPRAVLLDLEPRV--
---I---NS-I--------------------------MNS----P-Y---
--------SR--L-------------------------------------
--------------------------------------------------
--------------------------------------------------
--------------------------------YNP-ENI-YVS-------
----K-T-GG---GAGNNWAVG--F-------------------------
--------------------------------------------------
--SQ----GEK------------------L-FSDVFD-ILDREAEGS---
--------DSL-A-GFTLCHSIAG--GTGSGMGSYMLERLQD-Y--Y---
------------PK------------------------------------
K---MLQTY---SVFP-----------------------N-Q-----D-Q
N------S-S--------DVVVQPYNSILTLRRLAEC-------------
V---------------DSV-I-VLDNTAL-NR-IAVQR------------
----------------------------L---------------------
--------------------------------------------------
-----------------------------------RI-------------
----------------------------------------------Q---
NP------------SF--SDINNMVSTIMSASTA---TLR---Y--PG--
-----------Y---M----------------------------------
---------------------------------------------NN-D-
--------------------------L-----------IGLISPLIPMPR
----------LHFLMTG--------------------------------Y
--------------------------------------------------
--------------------------------------------------
--------------------------------------------------
--------------------------------------------------
--------------------------------------------------
--------------------------------------------------
--------------------------------------------------
--------------------------------------------------
--------------------------------------------------
--------------------------------------------------
--------------------------------------------------
--------------------------------------------------
--------------------------------------------------
--------------------------------------------------
--------------------------------------------------
--------------------------------------------------
--------------------------------------------------
--------------------------------------------------
--------------------------------------------------
--------------------------------------------------
--------------------------------------------------
--------------------------------------------------
--------------------------------------------------
--------------------------------------------------
--------------------------------------------------
--------------------------------------------------
--------------------------------------------------
--------------------------------------------------
--------------------------------------------------
--------------------------------------------------
--------------------------------------------------
--------------------------------------------------
--------------------------------------------------
--------------------------------------------------
--------------------------------------------------
--------------------------------------------------
--------------------------------------------------
--------------------------------------------------
--------------------------------------------------
--------------------------------------------------
--------------------------------------------------
--------------------------------------------------
--------------------------------------------------
--------------------------------------------------
--------------------------------------------------
--------------------------------------------------
--------------------------------------------------
--------------------------------------------------
--------------------------------------------------
--------------------------------------------------
--------------------------------------------------
--------------------------------------------------
--------------------------------------------------
--------------------------------------------------
--------------------------------------------------
--------------------------------------------------
--------------------------------------------------
--------------------------------------------------
--------------------------------------------------
--------------------------------------------------
---------------------------
>tEt-TRINITY_DN52690_c0_g2_i8
-----------------------------------------------M--
--------------------------------------------------
--------------------------------------------------
--------------------------------------------------
-R------E--------CISIHVGQAGVQIGNACWELYCL-EHG------
---------IQ--PDG------------------------------Q---
--------M----P---S--------------------------D-----
--------------------------------------------------
-----------------------------K-T---I-G------------
--------------------------------------------------
--------------------------G----------G------------
------------------------------------D--------D----
-------------S-----F--NT-F---------FSE------------
--------------------------------------------------
-------------------T------------------G-----------
-------------A--------------------G---------------
---------------------------------KHVPRAVYVDLEPTV--
---V---DE-V--------------------------RTG----T-Y---
--------RQ--L-------------------------------------
--------------------------------------------------
--------------------------------------------------
--------------------------------FHP-EQL-ITG-------
----K-E------DAANNYARG-HY-------------------------
--------------------------------------------------
--TI----GKE------------------I-VDLVLD-RIRKLSDQC---
--------TGL-Q-GFLIFHSFGG--GTGSGFTSLLMERLSV-D--Y---
------------GK------------------------------------
K---SKLEF---AIYP-----------------------A-P-----Q--
-------V-S--------TAVVEPYNSILTTHTTLEH-------------
S---------------DCA-F-MVDNEAI-YD-ICRRN------------
----------------------------L---------------------
--------------------------------------------------
-----------------------------------DI-------------
----------------------------------------------E---
RP------------TY--TNLNRLIGQIVSSITA---SLR---F--DG--
-----------A---L----------------------------------
---------------------------------------------NV-D-
--------------------------L-----------TEFQTNLVPYPR
----------IHFPLVT--------------------------------Y
A---PV-------I-S------------------A----------E----
--------------------------------------------------
--------------------------------------------------
-----K----------------------------------A---------
-------Y--H-------EQ-L--T-VSEIT-------------------
-----NAC---------F-E------PANQ--------------------
---------------------------M-----------------V---K
C-------------------------------------------------
------------D-------------------------------------
--------------------------------------------------
----------------------------------------------P---
-------R-------------------H----------------------
-------------------------------G------------------
-----------------------------K--Y-----------------
--------------------------------------------------
--------------------------------------------------
--------------------------------------------------
--------------------------------------------------
--------------------------------------------------
--------------------------------------------------
--------------------------------------------------
--------------------------------------------------
--------------------------------------------------
--------------------------------------------------
--------------------------------------------------
--------------------------------------------------
--------------------------------------------------
--------------------------------------------------
--------------------------------------------------
--------------------------------------------------
--------------------------------------------------
--------------------------------------------------
--------------------------------------------------
--------------------------------------------------
--------------------------------------------------
--------------------------------------------------
--------------------------------------------------
--------------------------------------------------
--------------------------------------------------
--------------------------------------------------
--------------------------------------------------
--------------------------------------------------
--------------------------------------------------
--------------------------------------------------
--------------------------------------------------
--------------------------------------------------
--------------------------------------------------
--------------------------------------------------
--------------------------------------------------
--------------------------------------------------
--------------------------------------------------
--------------------------------------------------
--------------------------------------------------
--------------------------------------------------
--------------------------------------------------
--------------------------------------------------
--------------------------------------------------
--------------------------------------------------
--------------------------------------------------
--------------------------------------------------
---------------------------
>tEt-TRINITY_DN53444_c3_g1_i4
--------------------------------------------------
--------------------------------------------------
--------------------------------------------------
--------------------------------------------------
--------------------------------------------------
--------------------------------------------------
--------------------------------------------------
--------------------------------------------------
--------------------------------------------------
--------------------------------------------------
--------------------------------------------------
--------------------------------------------------
--------------------------------------------------
--------------------------------------------------
--------------------------------------------------
--------------------------------------------------
--------------------------------------------------
--------------------------------------------------
--------------------------------------------------
--------------------------------------------------
--------------------------------------------------
--------------------------------------------------
--------------------------------------------------
--------------------------------------------------
--------------------------------------------------
--------------------------------------------------
--------------------------------------------------
--------------------------------------------------
--------------------------------------------------
-----------------------------------HRD------------
----------------------------L---------------------
--------------------------------------------------
-----------------------------------HV-------------
----------------------------------------------Q---
SS------------TVRRSDLNHLVSMTMSGVTT---CLR---F--PG--
-----------Q---L----------------------------------
---------------------------------------------NA-D-
--------------------------L-----------RKLAVNMVPFPR
----------LHFFISG--------------------------------F
T---PL-------T-A------------------R----------G----
--------------------------------------------------
--------------------------------------------------
-----S----------------------------------Q---------
-------V--Y-------RA-L--S-VPELT-------------------
-----QQM---------F-D------AKNM--------------------
---------------------------M-----------------A---A
C-------------------------------------------------
------------D-------------------------------------
--------------------------------------------------
----------------------------------------------P---
-------R-------------------H----------------------
-------------------------------G------------------
-----------------------------R--Y-LTVA-A-------IFR
-G--------K--------------------------------------M
-SMK-EV--E--EQM--I--T-------------V--QN---KN------
--------------------------------------------S----A
YF-----------------V--EW--I-P--N--------------NV-K
------------T-------AVC----D----I-PPR-------------
-------------------------G------L----------K------
----------------------MAATFV-GN---------------STSI
QE---------------LFKRISE----QFTAM----FRRKAF--LHWYT
-G----EG------MD---E------------------------------
---MEFSEAESNMN------------D-----------LVSEYQQY----
----Q-EA------------------------------------------
-------------------------------Q---------A--------
--------------D-----D-----------------------------
--------------------------------------------------
--------------------------------------------------
--------------------------------------------------
--------------------------------------------------
--------------------------------------------------
-----------------E----G-------------------E-------
-------------F---------------------D-------A-N---D
------------------------------A--------------G----
--------V-----------SLDN-----------GHED-------HLLV
A-------------------------------------------------
--------------------------------------------------
--------------------------------------------------
--------------------------------------------------
--------------------------------------------------
--------------------------------------------------
--------------------------------------------------
--------------------------------------------------
--------------------------------------------------
--------------------------------------------------
--------------------------------------------------
--------------------------------------------------
--------------------------------------------------
--------------------------------------------------
--------------------------------------------------
--------------------------------------------------
--------------------------------------------------
--------------------------------------------------
--------------------------------------------------
--------------------------------------------------
--------------------------------------------------
--------------------------------------------------
--------------------------------------------------
--------------------------------------------------
---------------------------
>tEt-TRINITY_DN53444_c3_g1_i5
--------------------------------------------------
--------------------------------------------------
--------------------------------------------------
--------------------------------------------------
--------------------------------------------------
--------------------------------------------------
--------------------------------------------------
--------------------------------------------------
--------------------------------------------------
--------------------------------------------------
--------------------------------------------------
--------------------------------------------------
--------------------------------------------------
--------------------------------------------------
--------------------------------------------------
--------------------------------------------------
--------------------------------------------------
--------------------------------------------------
--------------------------------------------------
--------------------------------------------------
--------------------------------------------------
--------------------------------------------------
--------------------------------------------------
--------------------------------------------------
--------------------------------------------------
--------------------------------------------------
--------------------------------------------------
--------------------------------------------------
--------------------------------------------------
---------------------------SL-YD-ICFRT------------
----------------------------L---------------------
--------------------------------------------------
-----------------------------------KL-------------
----------------------------------------------T---
NP------------TY--GDLNHLVSMTMSGVTT---CLR---F--PG--
-----------Q---L----------------------------------
---------------------------------------------NA-D-
--------------------------L-----------RKLAVNMVPFPR
----------LHFFISG--------------------------------F
T---PL-------T-A------------------R----------G----
--------------------------------------------------
--------------------------------------------------
-----S----------------------------------Q---------
-------V--Y-------RA-L--S-VPELT-------------------
-----QQM---------F-D------AKNM--------------------
---------------------------M-----------------A---A
C-------------------------------------------------
------------D-------------------------------------
--------------------------------------------------
----------------------------------------------P---
-------R-------------------H----------------------
-------------------------------G------------------
-----------------------------R--Y-LTVA-A-------IFR
-G--------K--------------------------------------M
-SMK-EV--E--EQM--I--T-------------V--QN---KN------
--------------------------------------------S----A
YF-----------------V--EW--I-P--N--------------NV-K
------------T-------AVC----D----I-PPR-------------
-------------------------G------L----------K------
----------------------MAATFV-GN---------------STSI
QE---------------LFKRISE----QFTAM----FRRKAF--LHWYT
-G----EG------MD---E------------------------------
---MEFSEAESNMN------------D-----------LVSEYQQY----
----Q-EA------------------------------------------
-------------------------------Q---------A--------
--------------D-----D-----------------------------
--------------------------------------------------
--------------------------------------------------
--------------------------------------------------
--------------------------------------------------
--------------------------------------------------
-----------------E----G-------------------E-------
-------------F---------------------D-------A-N---D
------------------------------A------GVSLD--------
--------N-----------------------------------------
--------------------------------------------------
--------------------------------------------------
--------------------------------------------------
--------------------------------------------------
--------------------------------------------------
--------------------------------------------------
--------------------------------------------------
-----------G-H-E-DHL------------------------------
--------------------------------------------------
----------------L---------------------------------
--------------------------------------------------
--------------------------------------------------
--------------------------------------------------
--------------------------------------------------
--------------------------------------------------
--------------------------------------------------
--------------------------------------------------
--------------------------------------------------
--------------------------------------------------
--------------------------------------------------
--------------------------------------------------
--------------------------------------------------
--------------------------------------------------
--------------------------------------------------
---V----A------------------
>tEt-TRINITY_DN53444_c4_g4_i1
-----------------------------------------------M--
--------------------------------------------------
--------------------------------------------------
--------------------------------------------------
-R------E--------IVHIQAGQCGNQIGSRFWEVISD-EHG------
---------ID--PTG------------------------------H---
--------Y----H---G--------------------------D-----
-----S--------------------------------------------
-------------------------------------D------------
--------------------------------------------------
--------------------------L----------Q------------
------------------------------------L--------E----
-------------R-----I--SV-Y---------YNE------------
--------------------------------------------------
-------------------A------------------G-----------
-------------N--------------------N---------------
---------------------------------RYVPRAVLVDLEPGT--
---M---DS-V--------------------------RSS----P-F---
--------GK--L-------------------------------------
--------------------------------------------------
--------------------------------------------------
--------------------------------FRP-DSF-VYG-------
----Q-S------GAGNNWAKG-HY-------------------------
--------------------------------------------------
--TE----GAE------------------L-VDSIMD-VVRKEAEGC---
--------DCL-Q-GFQLTHSLGG--GTGSGMGTLLISKIRE-E--Y---
------------PD------------------------------------
R---IMSTF---SVVP-----------------------S-P-----K--
-------V-S--------DTVVEPYNATLSVHQLVEN-------------
T---------------DET-F-CIDNEAL-YD-ICFRT------------
----------------------------L---------------------
--------------------------------------------------
-----------------------------------KL-------------
----------------------------------------------T---
NP------------TY--GDLNHLVSVTM---------------------
--------------------------------------------------
--------------------------------------------------
--------------------------------------------------
--------------------------------------------------
--------------------------------------------------
--------------------------------------------------
--------------------------------------------------
--------------------------------------------------
--------------------------------------------------
--------------------------------------------------
--------------------------------------------------
--------------------------------------------------
--------------------------------------------------
--------------------------------------------------
--------------------------------------------------
--------------------------------------------------
--------------------------------------------------
--------------------------------------------------
--------------------------------------------------
--------------------------------------------------
--------------------------------------------------
--------------------------------------------------
--------------------------------------------------
--------------------------------------------------
--------------------------------------------------
--------------------------------------------------
--------------------------------------------------
--------------------------------------------------
--------------------------------------------------
--------------------------------------------------
--------------------------------------------------
--------------------------------------------------
--------------------------------------------------
--------------------------------------------------
--------------------------------------------------
--------------------------------------------------
--------------------------------------------------
--------------------------------------------------
--------------------------------------------------
--------------------------------------------------
--------------------------------------------------
--------------------------------------------------
--------------------------------------------------
--------------------------------------------------
--------------------------------------------------
--------------------------------------------------
--------------------------------------------------
--------------------------------------------------
--------------------------------------------------
--------------------------------------------------
--------------------------------------------------
--------------------------------------------------
--------------------------------------------------
--------------------------------------------------
--------------------------------------------------
--------------------------------------------------
--------------------------------------------------
--------------------------------------------------
--------------------------------------------------
--------------------------------------------------
--------------------------------------------------
--------------------------------------------------
--------------------------------------------------
--------------------------------------------------
---------------------------
>tEt-TRINITY_DN54803_c0_g16_i4
--------------------------------------------------
--------------------------------------------------
--------------------------------------------------
--------------------------------------------------
--------------------------------------------------
--------------------------------------------------
--------------------------------------------------
--------------------------------------------------
--------------------------------------------------
--------------------------------------------------
--------------------------------------------------
--------------------------------------------------
--------------------------------------------------
--------------------------------------------------
--------------------------------------------------
--------------------------------------------------
--------------------------------------------------
--------------------------------------------------
--------------------------------------------------
--------------------------------------------------
--------------------------------------------------
--------------------------------------------------
--------------------------------------------------
--------------------------------------------------
--------------------------------------------------
--------------------------------------------------
--------------------------------------------------
------STF---SVFP-----------------------S-P-----K--
-------V-S--------DTVVEPYNATLSVHQLVES-------------
S---------------DET-F-CIDNEAL-YD-ICFRT------------
----------------------------L---------------------
--------------------------------------------------
-----------------------------------KL-------------
----------------------------------------------P---
SP------------SY--VDLNHLVSMTMSGVTT---CLR---F--PG--
-----------Q---L----------------------------------
---------------------------------------------NA-D-
--------------------------L-----------RKLATNLVPFPR
----------LHFFMTG--------------------------------F
T---PL-------T-S------------------R----------G----
--------------------------------------------------
--------------------------------------------------
-----S----------------------------------Q---------
-------E--Y-------RA-M--T-VPELT-------------------
-----VQM---------F-D------SKNM--------------------
---------------------------M-----------------T---A
C-------------------------------------------------
------------D-------------------------------------
--------------------------------------------------
----------------------------------------------P---
-------R-------------------H----------------------
-------------------------------G------------------
-----------------------------R--Y-LTVA-A-------MFR
-G--------R--------------------------------------L
-SMK-EI--D--DHM--H--Q-------------L--HN---KN------
--------------------------------------------S----S
YF-----------------V--EW--I-P--N--------------NI-K
------------T-------ALC----D----I-PPQ-------------
-------------------------G------L----------K------
----------------------MSSTFI-GI---------------SAVP
D-------------------------------------------------
--------------------------------------------------
--------------------------------------------------
--------------------------------------------------
--------------------------------------------------
--------------------------------------------------
--------------------------------------------------
--------------------------------------------------
--------------------------------------------------
--------------------------------------------------
--------------------------------------------------
--------------------------------------------------
--------------------------------------------------
--------------------------------------------------
--------------------------------------------------
--------------------------------------------------
--------------------------------------------------
--------------------------------------------------
--------------------------------------------------
--------------------------------------------------
--------------------------------------------------
--------------------------------------------------
--------------------------------------------------
--------------------------------------------------
--------------------------------------------------
--------------------------------------------------
--------------------------------------------------
--------------------------------------------------
--------------------------------------------------
--------------------------------------------------
--------------------------------------------------
--------------------------------------------------
--------------------------------------------------
--------------------------------------------------
--------------------------------------------------
--------------------------------------------------
--------------------------------------------------
--------------------------------------------------
--------------------------------------------------
---------------------------
>tEt-TRINITY_DN54803_c0_g16_i11
-----------------------------------------------M--
--------------------------------------------------
--------------------------------------------------
--------------------------------------------------
--------------------------------------------------
--------------------------------------------------
--------------------------------------------------
--------------------------------------------------
--------------------------------------------------
--------------------------------------------------
--------------------------------------------------
--------------------------------------------------
--------------------------------------------------
--------------------------------------------------
--------------------------------------------------
--------------------------------------------------
--------------------------------------------------
--------------------------------------------------
--------------------------------------------------
--------------------------------------------------
--------------------------------------------------
--------------------------------------------------
--------------------------------------------------
--------------------------------------------------
--------------------------------------------------
----------------------------------------IR-R--P---
------------PR------------------------------------
S---TRSEFYSPTIFP-----------------------S-P-----K--
-------V-S--------DTVVEPYNATLSVHQLVES-------------
S---------------DET-F-CIDNEAL-YD-ICFRT------------
----------------------------L---------------------
--------------------------------------------------
-----------------------------------KL-------------
----------------------------------------------P---
SP------------SY--VDLNHLVSMTMSGVTT---CLR---F--PG--
-----------Q---L----------------------------------
---------------------------------------------NA-D-
--------------------------L-----------RKLATNLVPFPR
----------LHFFMTG--------------------------------F
T---PL-------T-S------------------R----------G----
--------------------------------------------------
--------------------------------------------------
-----S----------------------------------Q---------
-------E--Y-------RA-M--T-VPELT-------------------
-----VQM---------F-D------SKNM--------------------
---------------------------M-----------------T---A
C-------------------------------------------------
------------D-------------------------------------
--------------------------------------------------
----------------------------------------------P---
-------R-------------------H----------------------
-------------------------------G------------------
-----------------------------R--Y-LTVA-A-------MFR
-G--------R--------------------------------------L
-SMK-EI--D--DHM--H--Q-------------L--HN---KN------
--------------------------------------------S----S
YF-----------------V--EW--I-P--N--------------NI-K
------------T-------ALC----D----I-PPQ-------------
-------------------------G------L----------K------
----------------------MSSTFI-GN---------------NTAI
QE---------------VFKRISE----AVAKS----FTDIR--------
--------------------------------------------------
--------------------------------------------------
--------------------------------------------------
--------------------------------------------------
--------------------------------------------------
--------------------------------------------------
--------------------------------------------------
--------------------------------------------------
--------------------------------------------------
--------------------------------------------------
--------------------------------------------------
--------------------------------------------------
--------------------------------------------------
--------------------------------------------------
--------------------------------------------------
--------------------------------------------------
--------------------------------------------------
--------------------------------------------------
--------------------------------------------------
--------------------------------------------------
--------------------------------------------------
--------------------------------------------------
--------------------------------------------------
--------------------------------------------------
--------------------------------------------------
--------------------------------------------------
--------------------------------------------------
--------------------------------------------------
--------------------------------------------------
--------------------------------------------------
--------------------------------------------------
--------------------------------------------------
--------------------------------------------------
--------------------------------------------------
--------------------------------------------------
--------------------------------------------------
--------------------------------------------------
--------------------------------------------------
---------------------------
>tEt-TRINITY_DN54803_c0_g16_i14
--------------------------------------------------
--------------------------------------------------
--------------------------------------------------
--------------------------------------------------
--------------------------------------------------
--------------------------------------------------
--------------------------------------------------
--------------------------------------------------
--------------------------------------------------
--------------------------------------------------
--------------------------------------------------
--------------------------------------------------
--------------------------------------------------
--------------------------------------------------
--------------------------------------------------
--------------------------------------------------
--------------------------------------------------
--------------------------------------------------
--------------------------------------------------
--------------------------------------------------
--------------------------------------------------
--------------------------------------------------
--------------------------------------------------
--------------------------------------------------
--------------------------------------------------
--------------------------------------------------
--------------------------------------------------
--------------------------------------------------
-----------------------------------QS-------------
S---------------DET-F-CIDNEAL-YD-ICFRT------------
----------------------------L---------------------
--------------------------------------------------
-----------------------------------KL-------------
----------------------------------------------P---
SP------------SY--VDLNHLVSMTMSGVTT---CLR---F--PG--
-----------Q---L----------------------------------
---------------------------------------------NA-D-
--------------------------L-----------RKLATNLVPFPR
----------LHFFMTG--------------------------------F
T---PL-------T-S------------------R----------G----
--------------------------------------------------
--------------------------------------------------
-----S----------------------------------Q---------
-------E--Y-------RA-M--T-VPELT-------------------
-----VQM---------F-D------SKNM--------------------
---------------------------M-----------------T---A
C-------------------------------------------------
------------D-------------------------------------
--------------------------------------------------
----------------------------------------------P---
-------R-------------------H----------------------
-------------------------------G------------------
-----------------------------R--Y-LTVA-A-------MFR
-G--------R--------------------------------------L
-SMK-EI--D--DHM--H--Q-------------L--HN---KN------
--------------------------------------------S----S
YF-----------------V--EW--I-P--N--------------NI-K
------------T-------ALC----D----I-PPQ-------------
-------------------------G------L----------K------
----------------------MSSTFI-GN---------------NTAI
QE---------------VFKRISE----AVAKS----FTDIR--------
--------------------------------------------------
--------------------------------------------------
--------------------------------------------------
--------------------------------------------------
--------------------------------------------------
--------------------------------------------------
--------------------------------------------------
--------------------------------------------------
--------------------------------------------------
--------------------------------------------------
--------------------------------------------------
--------------------------------------------------
--------------------------------------------------
--------------------------------------------------
--------------------------------------------------
--------------------------------------------------
--------------------------------------------------
--------------------------------------------------
--------------------------------------------------
--------------------------------------------------
--------------------------------------------------
--------------------------------------------------
--------------------------------------------------
--------------------------------------------------
--------------------------------------------------
--------------------------------------------------
--------------------------------------------------
--------------------------------------------------
--------------------------------------------------
--------------------------------------------------
--------------------------------------------------
--------------------------------------------------
--------------------------------------------------
--------------------------------------------------
--------------------------------------------------
--------------------------------------------------
--------------------------------------------------
--------------------------------------------------
---------------------------
>tEt-TRINITY_DN54803_c0_g16_i15
--------------------------------------------------
--------------------------------------------------
--------------------------------------------------
--------------------------------------------------
--------------------------------------------------
--------------------------------------------------
--------------------------------------------------
--------------------------------------------------
--------------------------------------------------
--------------------------------------------------
--------------------------------------------------
--------------------------------------------------
--------------------------------------------------
--------------------------------------------------
--------------------------------------------------
--------------------------------------------------
--------------------------------------------------
--------------------------------------------------
--------------------------------------------------
--------------------------------------------------
--------------------------------------------------
--------------------------------------------------
--------------------------------------------------
--------------------------------------------------
--------------------------------------------------
--------------------------------------------------
-------------D------------------------------------
R---IMTTF---SVFP-----------------------S-P-----K--
-------V-S--------DTVVEPYNATLSVHQLVES-------------
S---------------DET-F-CIDNEAL-YD-ICFRT------------
----------------------------L---------------------
--------------------------------------------------
-----------------------------------KL-------------
----------------------------------------------P---
SP------------SY--VDLNHLVSMTMSGVTT---CLR---F--PG--
-----------Q---L----------------------------------
---------------------------------------------NA-D-
--------------------------L-----------RKLATNLVPFPR
----------LHFFMTG--------------------------------F
T---PL-------T-S------------------R----------G----
--------------------------------------------------
--------------------------------------------------
-----S----------------------------------Q---------
-------E--Y-------RA-M--T-VPELT-------------------
-----VQM---------F-D------SKNM--------------------
---------------------------M-----------------T---A
C-------------------------------------------------
------------D-------------------------------------
--------------------------------------------------
----------------------------------------------P---
-------R-------------------H----------------------
-------------------------------G------------------
-----------------------------R--Y-LTVA-A-------MFR
-G--------R--------------------------------------L
-SMK-EI--D--DHM--H--Q-------------L--HN---KN------
--------------------------------------------S----S
YF-----------------V--EW--I-P--N--------------NI-K
------------T-------ALC----D----I-PPQ-------------
-------------------------G------L----------K------
----------------------MSSTFI-GN---------------NTAI
QE---------------VFKRISE----AVAKS----FTDIR--------
--------------------------------------------------
--------------------------------------------------
--------------------------------------------------
--------------------------------------------------
--------------------------------------------------
--------------------------------------------------
--------------------------------------------------
--------------------------------------------------
--------------------------------------------------
--------------------------------------------------
--------------------------------------------------
--------------------------------------------------
--------------------------------------------------
--------------------------------------------------
--------------------------------------------------
--------------------------------------------------
--------------------------------------------------
--------------------------------------------------
--------------------------------------------------
--------------------------------------------------
--------------------------------------------------
--------------------------------------------------
--------------------------------------------------
--------------------------------------------------
--------------------------------------------------
--------------------------------------------------
--------------------------------------------------
--------------------------------------------------
--------------------------------------------------
--------------------------------------------------
--------------------------------------------------
--------------------------------------------------
--------------------------------------------------
--------------------------------------------------
--------------------------------------------------
--------------------------------------------------
--------------------------------------------------
--------------------------------------------------
---------------------------
>tEt-TRINITY_DN54803_c0_g16_i16
--------------------------------------------------
--------------------------------------------------
--------------------------------------------------
--------------------------------------------------
--------------------------------------------------
--------------------------------------------------
--------------------------------------------------
--------------------------------------------------
--------------------------------------------------
--------------------------------------------------
--------------------------------------------------
--------------------------------------------------
--------------------------------------------------
--------------------------------------------------
--------------------------------------------------
--------------------------------------------------
--------------------------------------------------
--------------------------------------------------
--------------------------------------------------
--------------------------------------------------
--------------------------------------------------
--------------------------------------------------
--------------------------------------------------
--------------------------------------------------
--------------------------------------------------
--------------------------------------------------
-------------D------------------------------------
R---IMTTF---SVFP-----------------------S-P-----K--
-------V-S--------DTVVEPYNATLSVHQLVES-------------
S---------------DET-F-CIDNEAL-YD-ICFRT------------
----------------------------L---------------------
--------------------------------------------------
-----------------------------------KL-------------
----------------------------------------------P---
SP------------SY--VDLNHLVSMTMSGVTT---CLR---F--PG--
-----------Q---L----------------------------------
---------------------------------------------NA-D-
--------------------------L-----------RKLATNLVPFPR
----------LHFFMTG--------------------------------F
T---PL-------T-S------------------R----------G----
--------------------------------------------------
--------------------------------------------------
-----S----------------------------------Q---------
-------E--Y-------RA-M--T-VPELT-------------------
-----VQM---------F-D------SKNM--------------------
---------------------------M-----------------T---A
C-------------------------------------------------
------------D-------------------------------------
--------------------------------------------------
----------------------------------------------P---
-------R-------------------H----------------------
-------------------------------G------------------
-----------------------------R--Y-LTVA-A-------MFR
-G--------R--------------------------------------L
-SMK-EI--D--DHM--H--Q-------------L--HN---KN------
--------------------------------------------S----S
YF-----------------V--EW--I-P--N--------------NI-K
------------T-------ALC----D----I-PPQ-------------
-------------------------G------L----------K------
----------------------MSSTFI-GI---------------SAVP
D-------------------------------------------------
--------------------------------------------------
--------------------------------------------------
--------------------------------------------------
--------------------------------------------------
--------------------------------------------------
--------------------------------------------------
--------------------------------------------------
--------------------------------------------------
--------------------------------------------------
--------------------------------------------------
--------------------------------------------------
--------------------------------------------------
--------------------------------------------------
--------------------------------------------------
--------------------------------------------------
--------------------------------------------------
--------------------------------------------------
--------------------------------------------------
--------------------------------------------------
--------------------------------------------------
--------------------------------------------------
--------------------------------------------------
--------------------------------------------------
--------------------------------------------------
--------------------------------------------------
--------------------------------------------------
--------------------------------------------------
--------------------------------------------------
--------------------------------------------------
--------------------------------------------------
--------------------------------------------------
--------------------------------------------------
--------------------------------------------------
--------------------------------------------------
--------------------------------------------------
--------------------------------------------------
--------------------------------------------------
--------------------------------------------------
---------------------------
>tEt-TRINITY_DN54803_c0_g16_i17
--------------------------------------------------
--------------------------------------------------
--------------------------------------------------
--------------------------------------------------
--------------------------------------------------
--------------------------------------------------
--------------------------------------------------
--------------------------------------------------
--------------------------------------------------
--------------------------------------------------
--------------------------------------------------
--------------------------------------------------
--------------------------------------------------
--------------------------------------------------
--------------------------------------------------
--------------------------------------------------
--------------------------------------------------
--------------------------------------------------
--------------------------------------------------
--------------------------------------------------
--------------------------------------------------
--------------------------------------------------
--------------------------------------------------
--------------------------------------------------
--------------------------------------------------
--------------------------------------------------
--------------------------------------------------
--------------------------------------------------
--------------------------------------------------
--------------------------RSL-YD-ICFRT------------
----------------------------L---------------------
--------------------------------------------------
-----------------------------------KL-------------
----------------------------------------------P---
SP------------SY--VDLNHLVSMTMSGVTT---CLR---F--PG--
-----------Q---L----------------------------------
---------------------------------------------NA-D-
--------------------------L-----------RKLATNLVPFPR
----------LHFFMTG--------------------------------F
T---PL-------T-S------------------R----------G----
--------------------------------------------------
--------------------------------------------------
-----S----------------------------------Q---------
-------E--Y-------RA-M--T-VPELT-------------------
-----VQM---------F-D------SKNM--------------------
---------------------------M-----------------T---A
C-------------------------------------------------
------------D-------------------------------------
--------------------------------------------------
----------------------------------------------P---
-------R-------------------H----------------------
-------------------------------G------------------
-----------------------------R--Y-LTVA-A-------MFR
-G--------R--------------------------------------L
-SMK-EI--D--DHM--H--Q-------------L--HN---KN------
--------------------------------------------S----S
YF-----------------V--EW--I-P--N--------------NI-K
------------T-------ALC----D----I-PPQ-------------
-------------------------G------L----------K------
----------------------MSSTFI-GN---------------NTAI
QE---------------VFKRISE----AVAKS----FTDIR--------
--------------------------------------------------
--------------------------------------------------
--------------------------------------------------
--------------------------------------------------
--------------------------------------------------
--------------------------------------------------
--------------------------------------------------
--------------------------------------------------
--------------------------------------------------
--------------------------------------------------
--------------------------------------------------
--------------------------------------------------
--------------------------------------------------
--------------------------------------------------
--------------------------------------------------
--------------------------------------------------
--------------------------------------------------
--------------------------------------------------
--------------------------------------------------
--------------------------------------------------
--------------------------------------------------
--------------------------------------------------
--------------------------------------------------
--------------------------------------------------
--------------------------------------------------
--------------------------------------------------
--------------------------------------------------
--------------------------------------------------
--------------------------------------------------
--------------------------------------------------
--------------------------------------------------
--------------------------------------------------
--------------------------------------------------
--------------------------------------------------
--------------------------------------------------
--------------------------------------------------
--------------------------------------------------
--------------------------------------------------
---------------------------
>tEt-TRINITY_DN54803_c0_g16_i18
-----------------------------------------------M--
--------------------------------------------------
--------------------------------------------------
--------------------------------------------------
--------------------------------------------------
--------------------------------------------------
--------------------------------------------------
--------------------------------------------------
--------------------------------------------------
--------------------------------------------------
--------------------------------------------------
--------------------------------------------------
--------------------------------------------------
--------------------------------------------------
--------------------------------------------------
--------------------------------------------------
--------------------------------------------------
--------------------------------------------------
--------------------------------------------------
--------------------------------------------------
--------------------------------------------------
--------------------------------------------------
--------------------------------------------------
--------------------------------------------------
--------------------------------------------------
----------------------------------------IR-R--P---
------------PR------------------------------------
S---TRSEFYSPTIFP-----------------------S-P-----K--
-------V-S--------DTVVEPYNATLSVHQLVES-------------
S---------------DET-F-CIDNEAL-YD-ICFRT------------
----------------------------L---------------------
--------------------------------------------------
-----------------------------------KL-------------
----------------------------------------------P---
SP------------SY--VDLNHLVSMTMSGVTT---CLR---F--PG--
-----------Q---L----------------------------------
---------------------------------------------NA-D-
--------------------------L-----------RKLATNLVPFPR
----------LHFFMTG--------------------------------F
T---PL-------T-S------------------R----------G----
--------------------------------------------------
--------------------------------------------------
-----S----------------------------------Q---------
-------E--Y-------RA-M--T-VPELT-------------------
-----VQM---------F-D------SKNM--------------------
---------------------------M-----------------T---A
C-------------------------------------------------
------------D-------------------------------------
--------------------------------------------------
----------------------------------------------P---
-------R-------------------H----------------------
-------------------------------G------------------
-----------------------------R--Y-LTVA-A-------MFR
-G--------R--------------------------------------L
-SMK-EI--D--DHM--H--Q-------------L--HN---KN------
--------------------------------------------S----S
YF-----------------V--EW--I-P--N--------------NI-K
------------T-------ALC----D----I-PPQ-------------
-------------------------G------L----------K------
----------------------MSSTFI-GI---------------SAVP
D-------------------------------------------------
--------------------------------------------------
--------------------------------------------------
--------------------------------------------------
--------------------------------------------------
--------------------------------------------------
--------------------------------------------------
--------------------------------------------------
--------------------------------------------------
--------------------------------------------------
--------------------------------------------------
--------------------------------------------------
--------------------------------------------------
--------------------------------------------------
--------------------------------------------------
--------------------------------------------------
--------------------------------------------------
--------------------------------------------------
--------------------------------------------------
--------------------------------------------------
--------------------------------------------------
--------------------------------------------------
--------------------------------------------------
--------------------------------------------------
--------------------------------------------------
--------------------------------------------------
--------------------------------------------------
--------------------------------------------------
--------------------------------------------------
--------------------------------------------------
--------------------------------------------------
--------------------------------------------------
--------------------------------------------------
--------------------------------------------------
--------------------------------------------------
--------------------------------------------------
--------------------------------------------------
--------------------------------------------------
--------------------------------------------------
---------------------------
>tRc-Unigene1699_Richtersius
-----------------------------------------------M--
--------------------------------------------------
--------------------------------------------------
---------------------------------------P----------
-R------E--------IITLQLGQCGNQIGMEFWRKLCQ-EHG------
---------IN--PEG------------------------------R---
--------I----L---D--------------------------S-----
-----A--------------------------------------------
-------------------------------------A------------
--------------------------------------------------
--------------------------A----------A----GG------
------------------------F-----------Y--------D----
-------------R-----K--DV-F---------FYQ------------
--------------------------------------------------
-------------------A------------------D-----------
-------------D--------------------N---------------
---------------------------------HYIPRAVLLDLEPRV--
---I---NS-I--------------------------LNS----E-Y---
--------SK--L-------------------------------------
--------------------------------------------------
--------------------------------------------------
--------------------------------YNP-ENV-YIS-------
----K-E-GG---GAGNNWAAG--Y-------------------------
--------------------------------------------------
--GA----GET------------------L-EDEIFD-IINREAEGS---
--------DGL-E-GFVLCHSIAG--GTGSGMGSFVLEKLHD-R--F---
------------PK------------------------------------
T---LTQTY---SVFP-----------------------N-Q-----A-E
D-S----A-S--------DVVVQPYNSILTLRRLAEN-------------
A---------------DCV-V-VLDNTAL-TR-IATER------------
----------------------------L---------------------
--------------------------------------------------
-----------------------------------RV-------------
----------------------------------------------E---
TP------------TL--TEINNMVSTIMSASTS---TLR---Y--PS--
-----------Y---M----------------------------------
---------------------------------------------HN-N-
--------------------------F-----------IGLIAPLIPTPN
----------LHFLMTG--------------------------------Y
T---PL-------T-S------------------L----------D----
--------------------------------------------------
--------------------------------------------------
-----Q-----GT---------------------------G---------
-------G--I-------QK-T--T-VFDVM-------------------
-----RRL---------L-Q------PKNM--------------------
---------------------------M-----------------V---S
T--------GK---------DH----------------------------
--------------------------------------------------
--------------------------------------------------
----------------------------------------------E---
-------T-------------------V----------------------
-------------------------------N------------------
-----------------------------C--Y-ISIL-N-------IIQ
-G--------E--------------------------------------V
-DPG-EI--Q--KSL--Q--R-------------I--RE---RK------
--------------------------------------------L----I
RF-----------------I--EW--G-P--A--------------SI-H
------------V-------THS----R----R-SPF-V--AM-------
-------------------------P------H----------R------
----------------------VSGLMM-AN---------------HTGV
SE---------------RFDMMLK----EYDKM----KKKGAY--LEQFK
-K----EK------VF---A-----------------N-------G----
--FQEMEESREVVR------------K-----------LIDEYKAA----
----A-TP------------------------------------------
-------------------------------R---------Y--------
--------------L-----E-----W--A-NE---H-------------
--------F-RK-----------QE-------------------------
--------------------------------------------------
--------------------------------------------------
--------------------------------------------------
--------------------------------------------------
--------------------------------------------------
--------------------------------------------------
--------------------------------------------------
--------------------------------------------------
--------------------------------------------------
--------------------------------------------------
--------------------------------------------------
--------------------------------------------------
--------------------------------------------------
--------------------------------------------------
--------------------------------------------------
--------------------------------------------------
--------------------------------------------------
--------------------------------------------------
--------------------------------------------------
--------------------------------------------------
--------------------------------------------------
--------------------------------------------------
--------------------------------------------------
--------------------------------------------------
--------------------------------------------------
--------------------------------------------------
--------------------------------------------------
--------------------------------------------------
--------------------------------------------------
--------------------------------------------------
--------------------------------------------------
--------------------------------------------------
---------------------------
>tRc-Unigene1916_Richtersius
-----------------------------------------------M--
--------------------------------------------------
--------------------------------------------------
--------------------------------------------------
-R------E--------CISVHVGQAGVQIGNACWELYCL-EHG------
---------IQ--PDG------------------------------Q---
--------M----P---S--------------------------D-----
--------------------------------------------------
-----------------------------K-T---I-G------------
--------------------------------------------------
--------------------------G----------G------------
------------------------------------D--------D----
-------------S-----F--NT-F---------FSE------------
--------------------------------------------------
-------------------T------------------G-----------
-------------A--------------------G---------------
---------------------------------KHVPRAVFVDLEPTV--
---I---DE-I--------------------------RTG----T-Y---
--------RQ--L-------------------------------------
--------------------------------------------------
--------------------------------------------------
--------------------------------FHP-EQL-ITG-------
----K-E------DAANNYARG-HY-------------------------
--------------------------------------------------
--TV----GKE------------------I-VDLVLD-RIRKLADQC---
--------TGL-Q-GFLIFHSFGG--GTGSGFTSLLMERLSV-D--Y---
------------GK------------------------------------
K---SKLEF---SVYP-----------------------A-P-----Q--
-------V-S--------TAVVEPYNSILTTHTTLEH-------------
S---------------DCA-F-MVDNEAI-YD-ICRRN------------
----------------------------L---------------------
--------------------------------------------------
-----------------------------------DI-------------
----------------------------------------------E---
RP------------TY--TNLNRLIGQIVSSITA---SLR---F--DG--
-----------A---L----------------------------------
---------------------------------------------NV-D-
--------------------------L-----------TEFQTNLVPYPR
----------IHFPLVT--------------------------------Y
A---PI-------I-S------------------A----------E----
--------------------------------------------------
--------------------------------------------------
-----K----------------------------------A---------
-------Y--H-------EQ-L--T-VSEIT-------------------
-----NAC---------F-E------PANQ--------------------
---------------------------M-----------------V---K
C-------------------------------------------------
------------D-------------------------------------
--------------------------------------------------
----------------------------------------------P---
--------------------------------------------------
--------------------------------------------------
--------------------------------------------------
--------------------------------------------------
--------------------------------------------------
--------------------------------------------------
--------------------------------------------------
--------------------------------------------------
--------------------------------------------------
--------------------------------------------------
--------------------------------------------------
--------------------------------------------------
--------------------------------------------------
--------------------------------------------------
--------------------------------------------------
--------------------------------------------------
--------------------------------------------------
--------------------------------------------------
--------------------------------------------------
--------------------------------------------------
--------------------------------------------------
--------------------------------------------------
--------------------------------------------------
--------------------------------------------------
--------------------------------------------------
--------------------------------------------------
--------------------------------------------------
--------------------------------------------------
--------------------------------------------------
--------------------------------------------------
--------------------------------------------------
--------------------------------------------------
--------------------------------------------------
--------------------------------------------------
--------------------------------------------------
--------------------------------------------------
--------------------------------------------------
--------------------------------------------------
--------------------------------------------------
--------------------------------------------------
--------------------------------------------------
--------------------------------------------------
--------------------------------------------------
--------------------------------------------------
--------------------------------------------------
--------------------------------------------------
--------------------------------------------------
--------------------------------------------------
--------------------------------------------------
---------------------------
>tRc-Unigene2001_Richtersius
-----------------------------------------------M--
--------------------------------------------------
--------------------------------------------------
--------------------------------------------------
-R------E--------CISIHVGQAGVQIGNACWELYCL-EHG------
---------IQ--PDG------------------------------Q---
--------M----P---S--------------------------D-----
--------------------------------------------------
-----------------------------K-T---A-G------------
--------------------------------------------------
--------------------------G----------G------------
------------------------------------D--------D----
-------------S-----F--NT-F---------FSE------------
--------------------------------------------------
-------------------T------------------G-----------
-------------S--------------------G---------------
---------------------------------KHVPRAVFVDLEPTV--
---V---DE-V--------------------------RTG----T-Y---
--------RQ--L-------------------------------------
--------------------------------------------------
--------------------------------------------------
--------------------------------FHP-EQL-ITG-------
----K-E------DAANNYARG-HY-------------------------
--------------------------------------------------
--TV----GKE------------------I-VDLVLD-RVRKLADQC---
--------TGL-Q-GFLIFHSFGG--GTGSGFTSLLMERLSV-D--Y---
------------GK------------------------------------
K---SKLEF---SIYP-----------------------A-P-----Q--
-------V-S--------TAVVEPYNSILTTHTTLEH-------------
S---------------DCA-F-MVDNEAI-YD-ICRRN------------
----------------------------L---------------------
--------------------------------------------------
-----------------------------------DI-------------
----------------------------------------------E---
RP------------TY--TNLNRLIGQIVSSITA---SLR---F--DG--
-----------A---L----------------------------------
---------------------------------------------NV-D-
--------------------------L-----------TEFQTNLVPYPR
----------IHFPLVT--------------------------------Y
A---PI-------I-S------------------A----------E----
--------------------------------------------------
--------------------------------------------------
-----K----------------------------------A---------
-------Y--H-------EQ-L--T-VSEIT-------------------
-----NSC---------F-E------PANQ--------------------
---------------------------M-----------------V---K
C-------------------------------------------------
------------D-------------------------------------
--------------------------------------------------
----------------------------------------------P---
-------R-------------------H----------------------
-------------------------------G------------------
-----------------------------K--Y-MACC-M-------LYR
-G--------D--------------------------------------V
-VPK-DV--N--AAI--A--A-------------I--KT---KR------
--------------------------------------------S----I
QF-----------------V--DW--C-P--T--------------GF-K
------------V-------GIN----Y----Q-PPT-------------
-------------------------V------V----------P------
GGDLA--K-V-----------QRAVCML-SN---------------TTAI
AE---------------AWARLDH----KFDLM----YAKRAF--VHWYV
-G----EG------ME---E------------------------------
---GEFSEAREDLA------------A-----------LEKDYEEV----
----G-VD------------------------------------------
-------------------------------S---------V--------
--------------D-----------------------------------
--------------------------------------------------
--------------------------------------------------
--------------------------------------------------
--------------------------------------------------
--------------------------------------------------
----------N------E----G--------------EE---G-------
-------------E------------------------------------
--------------------------------------------------
--------------------------------------------------
--------------------------------------------------
--------------------------------------------------
--------------------------------------------------
--------------------------------------------------
--------------------------------------------------
--------------------------------------------------
--------------------------------------------------
--------------------------------------------------
--------------------------------------------------
--------------------------E-----------------------
--------------------------------------------------
--------------------------------------------------
--------------------------------------------------
--------------------------------------------------
--------------------------------------------------
--------------------------------------------------
--------------------------------------------------
--------------------------------------------------
--------------------------------------------------
--------------------------------------------------
--------------------------------------------------
--------------------------------------------------
--------------------------------------------------
--------------------------------------------------
--------Y------------------
>tRc-Unigene5565_Richtersius
-----------------------------------------------M--
--------------------------------------------------
--------------------------------------------------
--------------------------------------------------
-R------E--------IVHLQAGQCGNQIGSKFWETING-EHG------
---------ID--PSG------------------------------T---
--------Y----V---G--------------------------D-----
-----N--------------------------------------------
-------------------------------------L------------
--------------------------------------------------
--------------------------N----------Q------------
------------------------------------L--------E----
-------------R-----I--SV-Y---------YQE------------
--------------------------------------------------
-------------------A------------------P-----------
-------------G--------------------S---------------
---------------------------------KYVPRAVLVDLEPGT--
---M---DS-I--------------------------RSS----E-F---
--------GQ--L-------------------------------------
--------------------------------------------------
--------------------------------------------------
--------------------------------FRP-DNF-IFG-------
----Q-S------GAGNNWAKG-HY-------------------------
--------------------------------------------------
--TE----GAD------------------L-IDGVVE-VVRKEAEHC---
--------DCL-Q-GFQLTHSLGG--GTGSGMGTLLISKIRE-E--F---
------------PD------------------------------------
R---MMTTF---SVVP-----------------------S-P-----K--
-------V-S--------DTVVEPYNATLSVHQLVEN-------------
T---------------DET-F-CIDNEAL-YD-ICFRT------------
----------------------------L---------------------
--------------------------------------------------
-----------------------------------KL-------------
----------------------------------------------T---
TP------------NY--GDLNHLVSATMSGVTT---CFR---F--PG--
-----------Q---L----------------------------------
---------------------------------------------NA-D-
--------------------------L-----------RKLAVNMVPFPR
----------LHFFMPG--------------------------------F
A---PL-------T-A------------------R----------G----
--------------------------------------------------
--------------------------------------------------
-----L----------------------------------Q---------
-------S--Y-------RA-M--T-VPELT-------------------
-----HQM---------F-D------ARNM--------------------
---------------------------M-----------------T---A
C-------------------------------------------------
------------D-------------------------------------
--------------------------------------------------
----------------------------------------------P---
-------R-------------------H----------------------
-------------------------------G------------------
-----------------------------R--Y-LTVA-V-------IFR
-G--------R--------------------------------------M
-SMK-EV--D--ENM--L--N-------------V--QN---KN------
--------------------------------------------S----S
HF-----------------V--EW--I-P--N--------------NV-K
------------T-------AVC----D----I-P---------------
--------------------------------------------------
--------------------------------------------------
--------------------------------------------------
--------------------------------------------------
--------------------------------------------------
--------------------------------------------------
--------------------------------------------------
--------------------------------------------------
--------------------------------------------------
--------------------------------------------------
--------------------------------------------------
--------------------------------------------------
--------------------------------------------------
--------------------------------------------------
--------------------------------------------------
--------------------------------------------------
--------------------------------------------------
--------------------------------------------------
--------------------------------------------------
--------------------------------------------------
--------------------------------------------------
--------------------------------------------------
--------------------------------------------------
--------------------------------------------------
--------------------------------------------------
--------------------------------------------------
--------------------------------------------------
--------------------------------------------------
--------------------------------------------------
--------------------------------------------------
--------------------------------------------------
--------------------------------------------------
--------------------------------------------------
--------------------------------------------------
--------------------------------------------------
--------------------------------------------------
--------------------------------------------------
--------------------------------------------------
--------------------------------------------------
--------------------------------------------------
--------------------------------------------------
---------------------------
>tEs-Unigene6309_Echiniscoides
-----------------------------------------------M--
--------------P-----------------------------------
--------------------------------------------------
--------------------------------------------------
-S------N--------TIVIQVGQCGNQIGWRFWDTLLR-ECG------
---------NL--DVD----------------------------------
--------------------------------------------------
--------------------------------------------------
--------------------------------------------------
--------------------------------------------------
--------------------------------------------------
--------------------------------------------------
--------GSFTPA-----M--ST-F---------FRN------------
--------------------------------------------------
-------------------T------------------P-----------
-------------A--------------------L--------------N
SQMGLPVS---SALQ------------------FPKARAILLDMEEGV--
---V---NQ-M--------------------------LNS----E-L---
--------GE--L-------------------------------------
--------------------------------------------------
--------------------------------------------------
--------------------------------FDR-HQL-LTD-------
----V-S------GSGNNWSVG-Y--------------------------
--------------------------------------------------
-----NIYGKQ------------------Y-RDQLLE-MIRFASEEC---
--------DDL-G-SFLMLNSLGG--GTGSGLGSYVMTMLAD-H--F---
------------PK------------------------------------
I---CKSVA---CIIP-----------------------S----------
-----H-V-D--------DVVTSPYNSILALKSLSEN-------------
A---------------DCI-I-PIENSAL-IR-MTRTT------------
----------------------------E--KYNMQMM------------
--------------------------------------------------
--------------------------------------------------
--------------------------------------------------
-----------------------------------------------G--
-----------A---K----------------------------------
---------------------------------------------TV-N-
--------------------------K-----------NKKT--------
--------------------------------------------------
--------------------------------------------------
--------------------------------------------------
--------------------------------------------------
--------------------------------------------------
--------------------------------------------------
--------------------------------------------------
--------------------------------------------------
--------------------------------------------------
--------------------------------------------------
--------------------------------------------------
--------------------------------------------------
--------------------------------------------------
--------------------------------------------------
--------------------------------------------------
--------------------------------------------------
--------------------------------------------------
--------------------------------------------------
--------------------------------------------------
--------------------------------------------------
--------------------------------------------------
--------------------------------------------------
--------------------------------------------------
--------------------------------------------------
--------------------------------------------------
--------------------------------------------------
--------------------------------------------------
--------------------------------------------------
--------------------------------------------------
--------------------------------------------------
--------------------------------------------------
--------------------------------------------------
--------------------------------------------------
--------------------------------------------------
--------------------------------------------------
--------------------------------------------------
--------------------------------------------------
--------------------------------------------------
--------------------------------------------------
--------------------------------------------------
--------------------------------------------------
--------------------------------------------------
--------------------------------------------------
--------------------------------------------------
--------------------------------------------------
--------------------------------------------------
--------------------------------------------------
--------------------------------------------------
--------------------------------------------------
--------------------------------------------------
--------------------------------------------------
--------------------------------------------------
--------------------------------------------------
--------------------------------------------------
--------------------------------------------------
--------------------------------------------------
--------------------------------------------------
--------------------------------------------------
--------------------------------------------------
--------------------------------------------------
--------------------------------------------------
---------------------------
>tEs-Unigene6310_Echiniscoides
--------------------------------------------------
--------------------------------------------------
--------------------------------------------------
--------------------------------------------------
--------------------------------------------------
--------------------------------------------------
--------------------------------------------------
--------------------------------------------------
--------------------------------------------------
--------------------------------------------------
--------------------------------------------------
--------------------------------------------------
--------------------------------------------------
--------------------------------------------------
--------------------------------------------------
--------------------------------------------------
--------------------------------------------------
--------------------------------------------------
--------------------------------------------------
--------------------------------------------------
--------------------------------------------------
--------------------------------------------------
--------------------------------------------------
--------------------------------------------------
--------------------------------------------------
--------------------------------------------------
--------------------------------------------------
--------------------------------------------------
--------------------------------------------------
--------------------------------------------------
--------------------------------------------------
--------------------------------------------------
--------------------------------------------------
--------------------------------------------------
-R------------PY--GLMNDIVASTIV------NITA---P------
--------------------------------------------------
--------------------------------------------SRF-PF
TD--DKNYTSI--------------DY-----------HQLFDALTMDSS
----------TKFLCAG--------------------------------I
S---PL-------L-G------------------Q----------K----
--------------------------------------------------
--------------------------------------------------
-----E----------------------------------S---------
-------E--F-------ET-S--R-LEHLL-------------------
-------VQSMSTQHQLL-D------------------------------
--------------------------------------------------
--------------------------------------------------
--------------------------------------------------
--------------------------------------------------
-------IDVAHSA------------------------FRSLAMN-L---
-------R-------------------W------------------EKCS
IDDL--------HRCGDKCCRMVQ------FT------------------
--------------------------------------------------
--------------------------------------------PCY---
---------N--NNS--Q--F-----------------------------
--------------------------------------------------
IW-----------------N--FT--R-T--P--------------PL-H
------------KK------------------------------------
--------------------------------------------------
----------------------HSLVSM-GV---------------NGAF
TQ---------------VPRRLQH----SFNQL----YKRKAY--THHYT
-E----NY------TT---F------------------------------
---DDFNEAIESIQ------------K-----------IIDCYDSI----
----N-RL--YVNNNTVKSQRKPIK-----------VHNIATEQTRLFKR
KV------------MINNHNIIDSIVTR-TV-------------------
--------------------------------------------------
--------------------------------------------------
--------------------------------------------------
--------------------------------------------------
--------------------------------------------------
--------------------------------------------------
--------------------------------------------------
--------------------------------------------------
--------------------------------------------------
--------------------------------------------------
--------------------------------------------------
--------------------------------------------------
--------------------------------------------------
--------------------------------------------------
--------------------------------------------------
--------------------------------------------------
--------------------------------------------------
--------------------------------------------------
--------------------------------------------------
--------------------------------------------------
--------------------------------------------------
--------------------------------------------------
--------------------------------------------------
--------------------------------------------------
--------------------------------------------------
--------------------------------------------------
--------------------------------------------------
--------------------------------------------------
--------------------------------------------------
--------------------------------------------------
--------------------------------------------------
--------------------------------------------------
--------------------------------------------------
--------------------------------------------------
---------------------------
>tEs-Unigene6361_Echiniscoides
-----------------------------------------------M--
--------------------------------------------------
--------------------------------------------------
--------------------------------------------------
-R------E--------IVCVQVGQCGNQIGSKFWELISE-EHG------
---------LD--AEG------------------------------R---
--------Y----I---G--------------------------K-----
-----Y--------------------------------------------
-------------------------------------N------------
--------------------------------------------------
--------------------------E----------Q------------
------------------------------------L--------E----
-------------R-----I--EV-Y---------FDQ------------
--------------------------------------------------
-------------------A------------------N-----------
-------------N--------------------S---------------
---------------------------------KYVPRSVNVDLEPGV--
---L---DN-I--------------------------RSG----V-M---
--------SN--L-------------------------------------
--------------------------------------------------
--------------------------------------------------
--------------------------------FRP-DNF-VHA-------
----Q-S------GAGNNWAKG-HY-------------------------
--------------------------------------------------
--TE----GAE------------------L-VDNVLD-VIRKEAENC---
--------ECL-Q-GFQLSHSLGG--GTGSGMGTLLLSKIRE-E--Y---
------------PD------------------------------------
R---ILSSF---SVMP-----------------------S-P-----R--
-------V-S--------NTVVEPYNTMLSVNQLIEN-------------
S---------------DMA-F-VIDNEAL-YD-ICFQK------------
----------------------------L---------------------
--------------------------------------------------
-----------------------------------KL-------------
----------------------------------------------A---
KP------------AY--PELNNLIVQTMSGITT---SLR---F--PG--
-----------Q---L----------------------------------
---------------------------------------------NA-D-
--------------------------L-----------RKLGTNMIPFPR
----------LHFFIPS--------------------------------Y
A---PL-------T-A------------------R----------A----
--------------------------------------------------
--------------------------------------------------
-----N----------------------------------I---------
-------A--Y-------DR-P--S-IQDLT-------------------
-----DQM---------F-S------VRNT--------------------
---------------------------M-----------------A---A
C-------------------------------------------------
------------N-------------------------------------
--------------------------------------------------
----------------------------------------------F---
-------Y-------------------H----------------------
-------------------------------G------------------
-----------------------------R--F-LTCA-A-------LFR
-G--------R----------------------D---------------L
-SMK-EI--E--DRM--C--A-------------L--QS---KY------
--------------------------------------------S----P
YF-----------------V--EW--I-P--S--------------NI-K
------------T-------SVC----N----V-PPS-------------
-------------------------S------T----------P------
----------------------ISATFI-AN---------------NTCV
QG---------------LFVRTRD----QFQAM----FRRKAF--LHWYT
-A----EG------MD---E------------------------------
---NEFTEAESNCQ------------D-----------LIDEYIQY----
----Q-EA------------------------------------------
-------------------------------T---------V--------
--------------D-----E-----------------------------
--------------------------------------------------
--------------------------------------------------
--------------------------------------------------
--------------------------------------------------
--------------------------------------------------
-----------------D----E-------------------I-------
-------------N-----------------------------E-E----
------------------------------Y--------------Y----
--------D------ESVQNG---------HS------------------
--------------------------------------------------
--------------------------------------------------
--------------------------------------------------
--------------------------------------------------
--------------------------------------------------
--------------------------------------------------
--------------------------------------------------
----------------------------------------VPEI------
--------------------------------------------------
----------------RE--------------------------------
--------------------------------------------------
--------------------------------------------------
--------------------------------------------------
--------------------------------------------------
--------------------------------------------------
--------------------------------------------------
--------------------------------------------------
--------------------------------------------------
--------------------------------------------------
--------------------------------------------------
--------------------------------------------------
--------------------------------------------------
--------------------------------------------------
--------------------------------------------------
------EEY------------------
>tEs-Unigene7075_Echiniscoides
--------------------------------------------------
--------------------------------------------------
--------------------------------------------------
--------------------------------------------------
----------------------------QIGSKFWEIISD-EHG------
---------IE--PNG------------------------------T---
--------Y----S---G--------------------------D-----
-----S--------------------------------------------
-------------------------------------D------------
--------------------------------------------------
--------------------------L----------Q------------
------------------------------------L--------E----
-------------R-----I--NV-Y---------YNE------------
--------------------------------------------------
-------------------A------------------S-----------
----------------------------------NS--------------
---------------------------------KYVPRAVLVDLEPGT--
---M---DS-V--------------------------RSG----P-F---
--------GE--L-------------------------------------
--------------------------------------------------
--------------------------------------------------
--------------------------------FRP-DNF-IFG-------
----A-S------GAGNNWAKG-HY-------------------------
--------------------------------------------------
--TE----GAE------------------L-VENVLE-VVRKEAESC---
--------DCL-Q-GFQMTHSLGG--GTGSGMGTLLISKIRE-E--Y---
------------PD------------------------------------
R---IMMTF---SVVP-----------------------S-P-----K--
-------V-S--------DTVVEPYNAVLSVHQLVEN-------------
T---------------DET-F-CIDNEAL-YD-ICFRT------------
----------------------------L---------------------
--------------------------------------------------
-----------------------------------KL-------------
----------------------------------------------T---
NP------------SY--GDLNHL--------------------------
--------------------------------------------------
--------------------------------------------------
--------------------------------------------------
--------------------------------------------------
--------------------------------------------------
--------------------------------------------------
--------------------------------------------------
--------------------------------------------------
--------------------------------------------------
--------------------------------------------------
--------------------------------------------------
--------------------------------------------------
--------------------------------------------------
--------------------------------------------------
--------------------------------------------------
--------------------------------------------------
--------------------------------------------------
--------------------------------------------------
--------------------------------------------------
--------------------------------------------------
--------------------------------------------------
--------------------------------------------------
--------------------------------------------------
--------------------------------------------------
--------------------------------------------------
--------------------------------------------------
--------------------------------------------------
--------------------------------------------------
--------------------------------------------------
--------------------------------------------------
--------------------------------------------------
--------------------------------------------------
--------------------------------------------------
--------------------------------------------------
--------------------------------------------------
--------------------------------------------------
--------------------------------------------------
--------------------------------------------------
--------------------------------------------------
--------------------------------------------------
--------------------------------------------------
--------------------------------------------------
--------------------------------------------------
--------------------------------------------------
--------------------------------------------------
--------------------------------------------------
--------------------------------------------------
--------------------------------------------------
--------------------------------------------------
--------------------------------------------------
--------------------------------------------------
--------------------------------------------------
--------------------------------------------------
--------------------------------------------------
--------------------------------------------------
--------------------------------------------------
--------------------------------------------------
--------------------------------------------------
--------------------------------------------------
--------------------------------------------------
--------------------------------------------------
--------------------------------------------------
--------------------------------------------------
--------------------------------------------------
---------------------------
>tRc-Unigene7884_Richtersius
-----------------------------------------------M--
--------------------------------------------------
--------------------------------------------------
--------------------------------------------------
-R------E--------CISIHVGQAGVQIGNACWELYCL-EHG------
---------IG--PDG------------------------------R---
--------M----N------------------------------------
--------------------------------------------------
-----------------------------K-KE--Q-G------------
--------------------------------------------------
--------------------------D----------G------------
------------------------------------G--------D----
-------------S-----F--TT-F---------FSD------------
--------------------------------------------------
-------------------T------------------G-----------
-------------S--------------------G---------------
---------------------------------KYVPRAVFVDLEPTV--
---V---DE-V--------------------------RNG----A-Y---
--------RQ--L-------------------------------------
--------------------------------------------------
--------------------------------------------------
--------------------------------FHP-EQL-ITG-------
----K-E------DAANNYARG-HY-------------------------
--------------------------------------------------
--TV----GKE------------------I-VDLTID-RIRKLAEQC---
--------TGL-Q-GFLIFHSFGG--GTGSGFTSLLMERLSV-E--F---
------------GK------------------------------------
K---SKLEF---CVYP-----------------------A-P-----E--
-------V-A--------TAVVEPYNSILTTHTTLEH-------------
S---------------DCA-F-MVDNEAI-FD-ICRKK------------
----------------------------L---------------------
--------------------------------------------------
-----------------------------------DV-------------
----------------------------------------------E---
RP------------TY--TNLNRLISQIVSSITA---SLR---F--DG--
-----------A---L----------------------------------
---------------------------------------------NV-D-
--------------------------L-----------TEFQTNLVPYPR
----------IHFPLVS--------------------------------Y
S---PV-------I-S------------------A----------E----
--------------------------------------------------
--------------------------------------------------
-----K----------------------------------A---------
-------Y--H-------EQ-L--S-VKEIT-------------------
-----NAC---------F-E------PANQ--------------------
---------------------------M-----------------V---K
C-------------------------------------------------
------------D-------------------------------------
--------------------------------------------------
----------------------------------------------P---
-------R-------------------H----------------------
-------------------------------G------------------
-----------------------------K--Y-MACC-M-------LYR
-G--------D--------------------------------------V
-VPK-DV--T--EAI--A--S-------------V--KS---KS------
--------------------------------------------N----I
RF-----------------V--DW--C-P--T--------------GF-K
------------V-------GLN----F----Q-PPA-------------
-------------------------M------V----------P------
GGDQA--S-V-----------PRAVCML-SN---------------TTAI
VE---------------AWSRLNH----KFDLM----FAKRAF--VHWYV
-G----EG------ME---E------------------------------
---GEFSEAREDLA------------A-----------LEKDYEEA----
----G-AD------------------------------------------
-------------------------------S---------N--------
--------------D-----------------------------------
--------------------------------------------------
--------------------------------------------------
--------------------------------------------------
--------------------------------------------------
--------------------------------------------------
-----------------G----Q-------------EEE---N-------
-------------G------------------------------------
--------------------------------------------------
--------------------------------------------------
--------------------------------------------------
--------------------------------------------------
--------------------------------------------------
--------------------------------------------------
--------------------------------------------------
--------------------------------------------------
--------------------------------------------------
--------------------------------------------------
--------------------------------------------------
--------------------------E-----------------------
--------------------------------------------------
--------------------------------------------------
--------------------------------------------------
--------------------------------------------------
--------------------------------------------------
--------------------------------------------------
--------------------------------------------------
--------------------------------------------------
--------------------------------------------------
--------------------------------------------------
--------------------------------------------------
--------------------------------------------------
--------------------------------------------------
--------------------------------------------------
--------Y------------------
>tEs-Unigene10414_Echiniscoides
-----------------------------------------------M--
--------------------------------------------------
--------------------------------------------------
---------------------------------------P----------
-R------E--------IITLQLGQCGNQIGVEFWKKLCA-EHG------
---------IA--PDG------------------------------R---
--------L----E---P--------------------------F-----
-----A--------------------------------------------
-------------------------------------K------------
--------------------------------------------------
--------------------------D----------G------------
------------------------------------I--------D----
-------------R-----K--EI-F---------FYQ------------
--------------------------------------------------
-------------------A------------------D-----------
-------------D--------------------E---------------
---------------------------------HYIPRAILIDLEPRV--
---I---NS-I--------------------------MNS----P-Y---
--------AR--L-------------------------------------
--------------------------------------------------
--------------------------------------------------
--------------------------------YNP-ENI-YVS-------
----K-S-GG---GAGNNWAVG--Y-------------------------
--------------------------------------------------
--SQ----GEK------------------L-FEEVSD-IIDREAEGS---
--------DGL-S-GFTVCHSIAG--GTGSGMGSFMLEKLQE-N--Y---
------------PK------------------------------------
K---LLQTY---SVFP-----------------------N-Q-----D-Q
N------S-S--------DVVVQPYNSILTLSRLTEC-------------
V---------------DSV-I-VLDNTAL-NN-IAVDR------------
----------------------------L---------------------
--------------------------------------------------
-----------------------------------HI-------------
----------------------------------------------K---
NP------------SF--SDINNMVSTIMSSSTA---TLR---Y--PG--
-----------Y---M----------------------------------
---------------------------------------------DN-D-
--------------------------L-----------IGLISPLIPTPR
----------LHFLMTG--------------------------------Y
[truncated: 16,723,722 more chars]
