# Supplementary material for: Phylogenetic and functional characterization of water bears (Tardigrada) tubulins
Source: Sci Rep. 2023 Mar 30;13:5194. doi: 10.1038/s41598-023-31992-z (PMC10063605; doi:10.1038/s41598-023-31992-z)
Supplement: Supplementary file 1 — Supplementary Information. [file 41598_2023_31992_MOESM1_ESM.zip › Novotna Floriancicova_Supplementary data/Supplementary data 1/CRG dataset_tardigrades_mapping.txt]

orf1 source=BV898_03597.p01 coords=1..1332 length=444 frame=1 desc=hypsibius_dujardini_nhd315_core_32_85_1 cds_translationid description = sp|Q9YHC3|TBB1_GADMO Tubulin beta-1 chain OS=Gadus morhua PE=2 SV=1 [Source:UniProtKB/TrEMBL;Acc:Q9YHC3]
orf2 source=BV898_03793.p01 coords=1..1347 length=449 frame=1 desc=hypsibius_dujardini_nhd315_core_32_85_1 cds_translationid description = sp|P68365|TBA1C_CRIGR Tubulin alpha-1C chain OS=Cricetulus griseus GN=TUBA1C PE=2 SV=1 [Source:UniProtKB/TrEMBL;Acc:P68365]
orf3 source=BV898_03793.p01 coords=1350..277 length=358 frame=4 desc=hypsibius_dujardini_nhd315_core_32_85_1 cds_translationid description = sp|P68365|TBA1C_CRIGR Tubulin alpha-1C chain OS=Cricetulus griseus GN=TUBA1C PE=2 SV=1 [Source:UniProtKB/TrEMBL;Acc:P68365]
orf4 source=BV898_03794.p01 coords=1..1356 length=452 frame=1 desc=hypsibius_dujardini_nhd315_core_32_85_1 cds_translationid description = sp|Q6AYZ1|TBA1C_RAT Tubulin alpha-1C chain OS=Rattus norvegicus GN=Tuba1c PE=1 SV=1 [Source:UniProtKB/TrEMBL;Acc:Q6AYZ1]
orf5 source=BV898_06814.p01 coords=1..1410 length=470 frame=1 desc=hypsibius_dujardini_nhd315_core_32_85_1 cds_translationid description = sp|P11833|TBB_PARLI Tubulin beta chain OS=Paracentrotus lividus PE=2 SV=1 [Source:UniProtKB/TrEMBL;Acc:P11833]
orf6 source=BV898_06814.p01 coords=1413..706 length=236 frame=4 desc=hypsibius_dujardini_nhd315_core_32_85_1 cds_translationid description = sp|P11833|TBB_PARLI Tubulin beta chain OS=Paracentrotus lividus PE=2 SV=1 [Source:UniProtKB/TrEMBL;Acc:P11833]
orf7 source=BV898_06836.p01 coords=1..1341 length=447 frame=1 desc=hypsibius_dujardini_nhd315_core_32_85_1 cds_translationid description = sp|Q6P9T8|TBB4B_RAT Tubulin beta-4B chain OS=Rattus norvegicus GN=Tubb4b PE=1 SV=1 [Source:UniProtKB/TrEMBL;Acc:Q6P9T8]
orf8 source=BV898_06836.p01 coords=987..1 length=329 frame=4 desc=hypsibius_dujardini_nhd315_core_32_85_1 cds_translationid description = sp|Q6P9T8|TBB4B_RAT Tubulin beta-4B chain OS=Rattus norvegicus GN=Tubb4b PE=1 SV=1 [Source:UniProtKB/TrEMBL;Acc:Q6P9T8]
orf9 source=BV898_07340.p01 coords=1..1353 length=451 frame=1 desc=hypsibius_dujardini_nhd315_core_32_85_1 cds_translationid description = sp|P68362|TBA1A_CRIGR Tubulin alpha-1A chain OS=Cricetulus griseus GN=TUBA1A PE=2 SV=1 [Source:UniProtKB/TrEMBL;Acc:P68362]
orf10 source=BV898_07340.p01 coords=1356..709 length=216 frame=4 desc=hypsibius_dujardini_nhd315_core_32_85_1 cds_translationid description = sp|P68362|TBA1A_CRIGR Tubulin alpha-1A chain OS=Cricetulus griseus GN=TUBA1A PE=2 SV=1 [Source:UniProtKB/TrEMBL;Acc:P68362]
orf11 source=BV898_07340.p01 coords=705..19 length=229 frame=4 desc=hypsibius_dujardini_nhd315_core_32_85_1 cds_translationid description = sp|P68362|TBA1A_CRIGR Tubulin alpha-1A chain OS=Cricetulus griseus GN=TUBA1A PE=2 SV=1 [Source:UniProtKB/TrEMBL;Acc:P68362]
orf12 source=BV898_09557.p01 coords=1..1344 length=448 frame=1 desc=hypsibius_dujardini_nhd315_core_32_85_1 cds_translationid description = sp|Q3KRE8|TBB2B_RAT Tubulin beta-2B chain OS=Rattus norvegicus GN=Tubb2b PE=1 SV=1 [Source:UniProtKB/TrEMBL;Acc:Q3KRE8]
orf13 source=BV898_09557.p01 coords=1347..235 length=371 frame=4 desc=hypsibius_dujardini_nhd315_core_32_85_1 cds_translationid description = sp|Q3KRE8|TBB2B_RAT Tubulin beta-2B chain OS=Rattus norvegicus GN=Tubb2b PE=1 SV=1 [Source:UniProtKB/TrEMBL;Acc:Q3KRE8]
orf14 source=BV898_10989.p01 coords=1..1389 length=463 frame=1 desc=hypsibius_dujardini_nhd315_core_32_85_1 cds_translationid description = sp|Q9UJT0|TBE_HUMAN Tubulin epsilon chain OS=Homo sapiens GN=TUBE1 PE=2 SV=1 [Source:UniProtKB/TrEMBL;Acc:Q9UJT0]
orf15 source=BV898_11421.p01 coords=1..2736 length=912 frame=1 desc=hypsibius_dujardini_nhd315_core_32_85_1 cds_translationid
orf16 source=BV898_11421.p01 coords=2397..1630 length=256 frame=4 desc=hypsibius_dujardini_nhd315_core_32_85_1 cds_translationid
orf17 source=BV898_11421.p01 coords=1626..904 length=241 frame=4 desc=hypsibius_dujardini_nhd315_core_32_85_1 cds_translationid
orf18 source=BV898_14575.p01 coords=333..980 length=216 frame=3 desc=hypsibius_dujardini_nhd315_core_32_85_1 cds_translationid description = sp|Q6P9T8|TBB4B_RAT Tubulin beta-4B chain OS=Rattus norvegicus GN=Tubb4b PE=1 SV=1 [Source:UniProtKB/TrEMBL;Acc:Q6P9T8]
orf19 source=BV898_14575.p01 coords=1..1341 length=447 frame=1 desc=hypsibius_dujardini_nhd315_core_32_85_1 cds_translationid description = sp|Q6P9T8|TBB4B_RAT Tubulin beta-4B chain OS=Rattus norvegicus GN=Tubb4b PE=1 SV=1 [Source:UniProtKB/TrEMBL;Acc:Q6P9T8]
orf20 source=BV898_14575.p01 coords=1128..529 length=200 frame=4 desc=hypsibius_dujardini_nhd315_core_32_85_1 cds_translationid description = sp|Q6P9T8|TBB4B_RAT Tubulin beta-4B chain OS=Rattus norvegicus GN=Tubb4b PE=1 SV=1 [Source:UniProtKB/TrEMBL;Acc:Q6P9T8]
orf21 source=CL227.Contig1_Richtersius coords=1705..338 length=456 frame=4 desc=cf. coronifer Kamilari 2019
orf22 source=CL227.Contig2_Richtersius coords=1682..294 length=463 frame=4 desc=cf. coronifer Kamilari 2019
orf23 source=CL227.Contig3_Echiniscoides coords=170..1537 length=456 frame=2 desc=cf. sigismundi Kamilari 2019
orf24 source=CL227.Contig3_Richtersius coords=1748..294 length=485 frame=6 desc=cf. coronifer Kamilari 2019
orf25 source=CL227.Contig4_Echiniscoides coords=449..1822 length=458 frame=2 desc=cf. sigismundi Kamilari 2019
orf26 source=CL227.Contig4_Richtersius coords=1754..294 length=487 frame=5 desc=cf. coronifer Kamilari 2019
orf27 source=CL227.Contig5_Echiniscoides coords=1227..1 length=409 frame=5 desc=cf. sigismundi Kamilari 2019
orf28 source=CL227.Contig5_Richtersius coords=105..1469 length=455 frame=3 desc=cf. coronifer Kamilari 2019
orf29 source=CL227.Contig5_Richtersius coords=2288..1671 length=206 frame=5 desc=cf. coronifer Kamilari 2019
orf30 source=CL4874.Contig2_Echiniscoides coords=83..1468 length=462 frame=2 desc=cf. sigismundi Kamilari 2019
orf31 source=CL4874.Contig3_Echiniscoides coords=192..1553 length=454 frame=3 desc=cf. sigismundi Kamilari 2019
orf32 source=DN1566_c0_g1_i1 coords=105..752 length=216 frame=3 desc=Mesobiotus philippinicus Mapalo 2020 len=752 path=[1:0-487 754:488-511 490:512-751] [-1, 1, 754, 490, -2]
orf33 source=DN1784_c0_g1_i1 coords=1210..263 length=316 frame=4 desc=Mesobiotus philippinicus Mapalo 2020 len=1210 path=[1:0-40 19:41-41 19:42-42 19:43-43 19:44-44 19:45-45 19:46-46 19:47-47 19:48-48 19:49-49 19:50-50 20:51-564 1203:565-588 558:589-1209] [-1, 1, 19, 19, 19, 19, 19, 19, 19, 19, 19, 19, 20, 1203, 558, -2]
orf34 source=DN5370_c0_g1_i1 coords=130..1548 length=473 frame=1 desc=Mesobiotus philippinicus Mapalo 2020 len=1975 path=[1:0-658 2154:659-682 661:683-1630 1609:1631-1673 1652:1674-1776 2018:1777-1798 1775:1799-1799 1776:1800-1974] [-1, 1, 2154, 661, 1609, 1652, 2018, 1775, 1776, -2]
orf35 source=DN5370_c0_g1_i2 coords=130..1548 length=473 frame=1 desc=Mesobiotus philippinicus Mapalo 2020 len=1933 path=[1:0-658 2154:659-682 661:683-1630 1609:1631-1673 1652:1674-1776 2018:1777-1798 1775:1799-1799 2040:1800-1844 2085:1845-1845 2085:1846-1846 2085:1847-1847 2085:1848-1848 2085:1849-1849 2085:1850-1850 2085:1851-1851 2085:1852-1852 2085:1853-1853 2085:1854-1854 2085:1855-1855 2085:1856-1856 2085:1857-1857 2085:1858-1858 2085:1859-1859 2085:1860-1860 2085:1861-1861 2085:1862-1862 2085:1863-1863 2085:1864-1864 2086:1865-1932] [-1, 1, 2154, 661, 1609, 1652, 2018, 1775, 2040, 2085, 2085, 2085, 2085, 2085, 2085, 2085, 2085, 2085, 2085, 2085, 2085, 2085, 2085, 2085, 2085, 2085, 2085, 2085, 2085, 2086, -2]
orf36 source=DN5642_c0_g1_i1 coords=1841..423 length=473 frame=4 desc=Mesobiotus philippinicus Mapalo 2020 len=1910 path=[1:0-193 1953:194-215 192:216-318 295:319-361 338:362-1309 1975:1310-1333 1310:1334-1909] [-1, 1, 1953, 192, 295, 338, 1975, 1310, -2]
orf37 source=DN8121_c0_g1_i1 coords=1..1074 length=358 frame=1 desc=Mesobiotus philippinicus Mapalo 2020 len=1564 path=[1:0-865 1638:866-889 868:890-934 1639:935-958 937:959-1061 1641:1062-1085 1064:1086-1103 1640:1104-1127 1106:1128-1563] [-1, 1, 1638, 868, 1639, 937, 1641, 1064, 1640, 1106, -2]
orf38 source=DN8615_c0_g1_i1 coords=1597..236 length=454 frame=4 desc=Mesobiotus philippinicus Mapalo 2020 len=1762 path=[1:0-363 1881:364-387 366:388-999 1883:1000-1023 1002:1024-1197 1176:1198-1242 1221:1243-1356 1882:1357-1380 1359:1381-1458 1884:1459-1482 1461:1483-1761] [-1, 1, 1881, 366, 1883, 1002, 1176, 1221, 1882, 1359, 1884, 1461, -2]
orf39 source=DN9104_c0_g1_i1 coords=165..1526 length=454 frame=3 desc=Mesobiotus philippinicus Mapalo 2020 len=1814 path=[1:0-300 1890:301-324 303:325-402 1891:403-426 405:427-540 519:541-585 564:586-759 1892:760-783 762:784-1395 1893:1396-1419 1398:1420-1769 1748:1770-1770 1748:1771-1771 1748:1772-1772 1748:1773-1773 1748:1774-1774 1748:1775-1775 1748:1776-1776 1748:1777-1777 1748:1778-1778 1748:1779-1779 1748:1780-1780 1748:1781-1781 1748:1782-1782 1748:1783-1783 1748:1784-1784 1748:1785-1785 1748:1786-1786 1748:1787-1787 1748:1788-1788 1748:1789-1789 1748:1790-1790 1748:1791-1791 1748:1792-1792 1748:1793-1793 1748:1794-1794 1748:1795-1795 1748:1796-1796 1748:1797-1797 1748:1798-1798 1748:1799-1799 1748:1800-1800 1748:1801-1801 1748:1802-1802 1748:1803-1803 1748:1804-1804 1748:1805-1805 1748:1806-1806 1748:1807-1807 1748:1808-1808 1748:1809-1809 1748:1810-1810 1748:1811-1811 1748:1812-1812 1748:1813-1813] [-1, 1, 1890, 303, 1891, 405, 519, 564, 1892, 762, 1893, 1398, 1748, 1748, 1748, 1748, 1748, 1748, 1748, 1748, 1748, 1748, 1748, 1748, 1748, 1748, 1748, 1748, 1748, 1748, 1748, 1748, 1748, 1748, 1748, 1748, 1748, 1748, 1748, 1748, 1748, 1748, 1748, 1748, 1748, 1748, 1748, 1748, 1748, 1748, 1748, 1748, 1748, 1748, 1748, 1748, -2]
orf40 source=DN9384_c0_g1_i1 coords=1450..458 length=331 frame=4 desc=Mesobiotus philippinicus Mapalo 2020 len=1450 path=[1:0-350 1537:351-375 367:376-425 1583:426-449 441:450-467 1584:468-491 483:492-594 1582:595-618 610:619-663 1581:664-687 679:688-1066 1058:1067-1086 1078:1087-1449] [-1, 1, 1537, 367, 1583, 441, 1584, 483, 1582, 610, 1581, 679, 1058, 1078, -2]
orf41 source=DN9384_c0_g1_i2 coords=1463..471 length=331 frame=4 desc=Mesobiotus philippinicus Mapalo 2020 len=1463 path=[1:0-350 329:351-388 367:389-438 1583:439-462 441:463-480 1584:481-504 483:505-607 1582:608-631 610:632-676 1581:677-700 679:701-1079 1058:1080-1099 1078:1100-1462] [-1, 1, 329, 367, 1583, 441, 1584, 483, 1582, 610, 1581, 679, 1058, 1078, -2]
orf42 source=DN10182_c0_g1_i1 coords=93..1499 length=469 frame=3 desc=Mesobiotus philippinicus Mapalo 2020 len=2145 path=[1:0-371 350:372-569 548:570-592 571:593-1197 1176:1198-1700 1679:1701-1704 2201:1705-2142 1733:2143-2144] [-1, 1, 350, 548, 571, 1176, 1679, 2201, 1733, -2]
orf43 source=DN11560_c0_g2_i1 coords=2024..618 length=469 frame=4 desc=Mesobiotus philippinicus Mapalo 2020 len=2111 path=[1:0-296 275:297-356 2819:357-380 359:381-494 473:495-852 831:853-879 858:880-911 890:912-1766 1745:1767-2110] [-1, 1, 275, 2819, 359, 473, 831, 858, 890, 1745, -2]
orf44 source=DN11640_c0_g1_i1 coords=461..1183 length=241 frame=2 desc=Mesobiotus philippinicus Mapalo 2020 len=1329 path=[1:0-185 1651:186-209 188:210-240 1654:241-264 243:265-333 1653:334-357 336:358-480 1652:481-504 483:505-630 609:631-666 645:667-747 726:748-788 767:789-792 1655:793-816 795:817-891 870:892-933 912:934-1225 1204:1226-1273 1252:1274-1328] [-1, 1, 1651, 188, 1654, 243, 1653, 336, 1652, 483, 609, 645, 726, 767, 1655, 795, 870, 912, 1204, 1252, -2]
orf45 source=DN11640_c0_g1_i1 coords=1186..2 length=395 frame=6 desc=Mesobiotus philippinicus Mapalo 2020 len=1329 path=[1:0-185 1651:186-209 188:210-240 1654:241-264 243:265-333 1653:334-357 336:358-480 1652:481-504 483:505-630 609:631-666 645:667-747 726:748-788 767:789-792 1655:793-816 795:817-891 870:892-933 912:934-1225 1204:1226-1273 1252:1274-1328] [-1, 1, 1651, 188, 1654, 243, 1653, 336, 1652, 483, 609, 645, 726, 767, 1655, 795, 870, 912, 1204, 1252, -2]
orf46 source=DN11640_c0_g1_i2 coords=461..1183 length=241 frame=2 desc=Mesobiotus philippinicus Mapalo 2020 len=1283 path=[1:0-185 1651:186-209 188:210-240 1654:241-264 243:265-333 1653:334-357 336:358-480 1652:481-504 483:505-630 609:631-666 645:667-747 726:748-788 767:789-792 1655:793-816 795:817-891 870:892-933 912:934-1225 1587:1226-1266 1635:1267-1282] [-1, 1, 1651, 188, 1654, 243, 1653, 336, 1652, 483, 609, 645, 726, 767, 1655, 795, 870, 912, 1587, 1635, -2]
orf47 source=DN11640_c0_g1_i2 coords=1186..2 length=395 frame=5 desc=Mesobiotus philippinicus Mapalo 2020 len=1283 path=[1:0-185 1651:186-209 188:210-240 1654:241-264 243:265-333 1653:334-357 336:358-480 1652:481-504 483:505-630 609:631-666 645:667-747 726:748-788 767:789-792 1655:793-816 795:817-891 870:892-933 912:934-1225 1587:1226-1266 1635:1267-1282] [-1, 1, 1651, 188, 1654, 243, 1653, 336, 1652, 483, 609, 645, 726, 767, 1655, 795, 870, 912, 1587, 1635, -2]
orf48 source=DN11770_c0_g1_i1 coords=109..1296 length=396 frame=1 desc=Mesobiotus philippinicus Mapalo 2020 len=1296 path=[1:0-28 1577:29-49 1536:50-90 85:91-382 377:383-424 419:425-499 1599:500-523 518:524-527 522:528-568 563:569-649 644:650-685 680:686-811 1600:812-835 830:836-958 1602:959-982 977:983-1051 1598:1052-1075 1070:1076-1106 1601:1107-1130 1125:1131-1295] [-1, 1, 1577, 1536, 85, 377, 419, 1599, 518, 522, 563, 644, 680, 1600, 830, 1602, 977, 1598, 1070, 1601, 1125, -2]
orf49 source=DN11770_c0_g1_i1 coords=834..112 length=241 frame=4 desc=Mesobiotus philippinicus Mapalo 2020 len=1296 path=[1:0-28 1577:29-49 1536:50-90 85:91-382 377:383-424 419:425-499 1599:500-523 518:524-527 522:528-568 563:569-649 644:650-685 680:686-811 1600:812-835 830:836-958 1602:959-982 977:983-1051 1598:1052-1075 1070:1076-1106 1601:1107-1130 1125:1131-1295] [-1, 1, 1577, 1536, 85, 377, 419, 1599, 518, 522, 563, 644, 680, 1600, 830, 1602, 977, 1598, 1070, 1601, 1125, -2]
orf50 source=DN11770_c0_g1_i2 coords=119..1306 length=396 frame=2 desc=Mesobiotus philippinicus Mapalo 2020 len=1306 path=[7:0-52 37:53-100 85:101-392 377:393-434 419:435-509 1599:510-533 518:534-537 522:538-578 563:579-659 644:660-695 680:696-821 1600:822-845 830:846-968 1602:969-992 977:993-1061 1598:1062-1085 1070:1086-1116 1601:1117-1140 1125:1141-1305] [-1, 7, 37, 85, 377, 419, 1599, 518, 522, 563, 644, 680, 1600, 830, 1602, 977, 1598, 1070, 1601, 1125, -2]
orf51 source=DN11770_c0_g1_i2 coords=844..122 length=241 frame=4 desc=Mesobiotus philippinicus Mapalo 2020 len=1306 path=[7:0-52 37:53-100 85:101-392 377:393-434 419:435-509 1599:510-533 518:534-537 522:538-578 563:579-659 644:660-695 680:696-821 1600:822-845 830:846-968 1602:969-992 977:993-1061 1598:1062-1085 1070:1086-1116 1601:1117-1140 1125:1141-1305] [-1, 7, 37, 85, 377, 419, 1599, 518, 522, 563, 644, 680, 1600, 830, 1602, 977, 1598, 1070, 1601, 1125, -2]
orf52 source=DN12242_c0_g1_i1 coords=1480..104 length=459 frame=5 desc=Mesobiotus philippinicus Mapalo 2020 len=1604 path=[229:0-171 2642:172-231 438:232-234 3257:235-258 465:259-273 2078:274-837 1044:838-855 2702:856-1101 3321:1102-1125 2972:1126-1410 1617:1411-1603] [229, 2642, 438, 3257, 465, 2078, 1044, 2702, 3321, 2972, 1617, -2]
orf53 source=DN12242_c0_g1_i2 coords=1708..332 length=459 frame=5 desc=Mesobiotus philippinicus Mapalo 2020 len=1832 path=[1:0-226 205:227-250 229:251-399 378:400-441 420:442-459 438:460-462 441:463-471 450:472-486 465:487-501 480:502-714 693:715-741 720:742-939 3322:940-963 942:964-1029 3324:1030-1053 1032:1054-1065 1044:1066-1083 1062:1084-1260 3323:1261-1284 1263:1285-1638 1617:1639-1831] [-1, 1, 205, 229, 378, 420, 438, 441, 450, 465, 480, 693, 720, 3322, 942, 3324, 1032, 1044, 1062, 3323, 1263, 1617, -2]
orf54 source=DN12255_c0_g1_i1 coords=147..1523 length=459 frame=3 desc=Mesobiotus philippinicus Mapalo 2020 len=1849 path=[1:0-237 216:238-591 3266:592-615 594:616-792 771:793-810 789:811-822 3265:823-846 825:847-912 3268:913-936 915:937-1134 1113:1135-1161 1140:1162-1374 1353:1375-1389 1368:1390-1404 1383:1405-1413 1392:1414-1416 1395:1417-1434 1413:1435-1476 1455:1477-1625 3267:1626-1649 1628:1650-1809 1788:1810-1810 1788:1811-1811 1788:1812-1812 1788:1813-1813 1788:1814-1814 1788:1815-1815 1788:1816-1816 1788:1817-1817 1788:1818-1818 1788:1819-1819 1788:1820-1820 1788:1821-1821 1788:1822-1822 1788:1823-1823 1788:1824-1824 1788:1825-1825 1788:1826-1826 1788:1827-1827 1788:1828-1828 1788:1829-1829 1788:1830-1830 1788:1831-1831 1788:1832-1832 1788:1833-1833 1788:1834-1834 1788:1835-1835 1788:1836-1836 1788:1837-1837 1788:1838-1838 1788:1839-1839 1788:1840-1840 1788:1841-1841 1788:1842-1842 1788:1843-1843 1788:1844-1844 1788:1845-1845 1788:1846-1846 1788:1847-1847 1788:1848-1848] [-1, 1, 216, 3266, 594, 771, 789, 3265, 825, 3268, 915, 1113, 1140, 1353, 1368, 1383, 1392, 1395, 1413, 1455, 3267, 1628, 1788, 1788, 1788, 1788, 1788, 1788, 1788, 1788, 1788, 1788, 1788, 1788, 1788, 1788, 1788, 1788, 1788, 1788, 1788, 1788, 1788, 1788, 1788, 1788, 1788, 1788, 1788, 1788, 1788, 1788, 1788, 1788, 1788, 1788, 1788, 1788, 1788, 1788, 1788, -2]
orf55 source=DN12255_c0_g1_i2 coords=147..1523 length=459 frame=3 desc=Mesobiotus philippinicus Mapalo 2020 len=1849 path=[1:0-237 2646:238-325 2734:326-792 771:793-810 2022:811-1374 1353:1375-1389 3201:1390-1413 1392:1414-1416 2586:1417-1476 1455:1477-1625 3267:1626-1649 1628:1650-1809 1788:1810-1810 1788:1811-1811 1788:1812-1812 1788:1813-1813 1788:1814-1814 1788:1815-1815 1788:1816-1816 1788:1817-1817 1788:1818-1818 1788:1819-1819 1788:1820-1820 1788:1821-1821 1788:1822-1822 1788:1823-1823 1788:1824-1824 1788:1825-1825 1788:1826-1826 1788:1827-1827 1788:1828-1828 1788:1829-1829 1788:1830-1830 1788:1831-1831 1788:1832-1832 1788:1833-1833 1788:1834-1834 1788:1835-1835 1788:1836-1836 1788:1837-1837 1788:1838-1838 1788:1839-1839 1788:1840-1840 1788:1841-1841 1788:1842-1842 1788:1843-1843 1788:1844-1844 1788:1845-1845 1788:1846-1846 1788:1847-1847 1788:1848-1848] [-1, 1, 2646, 2734, 771, 2022, 1353, 3201, 1392, 2586, 1455, 3267, 1628, 1788, 1788, 1788, 1788, 1788, 1788, 1788, 1788, 1788, 1788, 1788, 1788, 1788, 1788, 1788, 1788, 1788, 1788, 1788, 1788, 1788, 1788, 1788, 1788, 1788, 1788, 1788, 1788, 1788, 1788, 1788, 1788, 1788, 1788, 1788, 1788, 1788, 1788, 1788, -2]
orf56 source=DN14796_c0_g1_i1 coords=1..618 length=206 frame=1 desc=Mesobiotus philippinicus Mapalo 2020 len=704 path=[1:0-703] [-1, 1, -2]
orf57 source=DN14796_c0_g1_i1 coords=702..1 length=234 frame=6 desc=Mesobiotus philippinicus Mapalo 2020 len=704 path=[1:0-703] [-1, 1, -2]
orf58 source=DN17124_c0_g1_i1 coords=2..736 length=245 frame=2 desc=Mesobiotus philippinicus Mapalo 2020 len=738 path=[1:0-737] [-1, 1, -2]
orf59 source=DN17124_c0_g1_i1 coords=736..98 length=213 frame=6 desc=Mesobiotus philippinicus Mapalo 2020 len=738 path=[1:0-737] [-1, 1, -2]
orf60 source=GFGY01000052.1 coords=423..2477 length=685 frame=3 desc=TSA: Paramacrobiotus richtersi comp122315_c0 transcribed RNA sequence
orf61 source=GFGY01000052.1 coords=2804..3637 length=278 frame=2 desc=TSA: Paramacrobiotus richtersi comp122315_c0 transcribed RNA sequence
orf62 source=GFGY01000052.1 coords=4908..6257 length=450 frame=3 desc=TSA: Paramacrobiotus richtersi comp122315_c0 transcribed RNA sequence
orf63 source=GFGY01000052.1 coords=8691..6637 length=685 frame=4 desc=TSA: Paramacrobiotus richtersi comp122315_c0 transcribed RNA sequence
orf64 source=GFGY01000052.1 coords=6308..5475 length=278 frame=5 desc=TSA: Paramacrobiotus richtersi comp122315_c0 transcribed RNA sequence
orf65 source=GFGY01000052.1 coords=4204..2855 length=450 frame=6 desc=TSA: Paramacrobiotus richtersi comp122315_c0 transcribed RNA sequence
orf66 source=GFGY01000407.1 coords=23..1255 length=411 frame=2 desc=TSA: Paramacrobiotus richtersi comp126394_c0 transcribed RNA sequence
orf67 source=GFGY01000407.1 coords=1295..2674 length=460 frame=2 desc=TSA: Paramacrobiotus richtersi comp126394_c0 transcribed RNA sequence
orf68 source=GFGY01000407.1 coords=5070..3904 length=389 frame=4 desc=TSA: Paramacrobiotus richtersi comp126394_c0 transcribed RNA sequence
orf69 source=GFGY01000407.1 coords=3989..3090 length=300 frame=5 desc=TSA: Paramacrobiotus richtersi comp126394_c0 transcribed RNA sequence
orf70 source=GFGY01000407.1 coords=2707..1622 length=362 frame=6 desc=TSA: Paramacrobiotus richtersi comp126394_c0 transcribed RNA sequence
orf71 source=GFGY01000553.1 coords=2..1129 length=376 frame=2 desc=TSA: Paramacrobiotus richtersi comp88980_c0 transcribed RNA sequence
orf72 source=GFGY01000553.1 coords=1044..1943 length=300 frame=3 desc=TSA: Paramacrobiotus richtersi comp88980_c0 transcribed RNA sequence
orf73 source=GFGY01000553.1 coords=2326..3411 length=362 frame=1 desc=TSA: Paramacrobiotus richtersi comp88980_c0 transcribed RNA sequence
orf74 source=GFGY01000553.1 coords=5010..3778 length=411 frame=6 desc=TSA: Paramacrobiotus richtersi comp88980_c0 transcribed RNA sequence
orf75 source=GFGY01000553.1 coords=3738..2359 length=460 frame=6 desc=TSA: Paramacrobiotus richtersi comp88980_c0 transcribed RNA sequence
orf76 source=GFGY01002531.1 coords=3598..2648 length=317 frame=5 desc=TSA: Paramacrobiotus richtersi comp40087_c0 transcribed RNA sequence
orf77 source=GFGY01002531.1 coords=2502..1186 length=439 frame=6 desc=TSA: Paramacrobiotus richtersi comp40087_c0 transcribed RNA sequence
orf78 source=GFGY01002632.1 coords=3..851 length=283 frame=3 desc=TSA: Paramacrobiotus richtersi comp39599_c0 transcribed RNA sequence
orf79 source=GFGY01002632.1 coords=997..2313 length=439 frame=1 desc=TSA: Paramacrobiotus richtersi comp39599_c0 transcribed RNA sequence
orf80 source=GFGY01002632.1 coords=3599..2970 length=210 frame=5 desc=TSA: Paramacrobiotus richtersi comp39599_c0 transcribed RNA sequence
orf81 source=GFGY01006227.1 coords=1109..1741 length=211 frame=2 desc=TSA: Paramacrobiotus richtersi comp103339_c0 transcribed RNA sequence
orf82 source=GFGY01006227.1 coords=2467..1124 length=448 frame=6 desc=TSA: Paramacrobiotus richtersi comp103339_c0 transcribed RNA sequence
orf83 source=GFGY01007097.1 coords=2124..703 length=474 frame=4 desc=TSA: Paramacrobiotus richtersi comp112751_c0 transcribed RNA sequence
orf84 source=GFGY01007928.1 coords=186..1607 length=474 frame=3 desc=TSA: Paramacrobiotus richtersi comp112365_c0 transcribed RNA sequence
orf85 source=GFGY01009567.1 coords=141..1529 length=463 frame=3 desc=TSA: Paramacrobiotus richtersi comp116292_c0 transcribed RNA sequence
orf86 source=GFGY01009567.1 coords=1364..552 length=271 frame=4 desc=TSA: Paramacrobiotus richtersi comp116292_c0 transcribed RNA sequence
orf87 source=GFGY01009871.1 coords=725..1744 length=340 frame=2 desc=TSA: Paramacrobiotus richtersi comp97461_c0 transcribed RNA sequence
orf88 source=GFGY01009871.1 coords=1840..389 length=484 frame=4 desc=TSA: Paramacrobiotus richtersi comp97461_c0 transcribed RNA sequence
orf89 source=GFGY01009901.1 coords=275..1693 length=473 frame=2 desc=TSA: Paramacrobiotus richtersi comp121207_c0 transcribed RNA sequence
orf90 source=GFGY01009901.1 coords=1057..395 length=221 frame=4 desc=TSA: Paramacrobiotus richtersi comp121207_c0 transcribed RNA sequence
orf91 source=GFGY01010048.1 coords=986..1753 length=256 frame=2 desc=TSA: Paramacrobiotus richtersi comp121958_c0 transcribed RNA sequence
orf92 source=GFGY01010048.1 coords=1873..455 length=473 frame=4 desc=TSA: Paramacrobiotus richtersi comp121958_c0 transcribed RNA sequence
orf93 source=GFGY01010670.1 coords=1885..530 length=452 frame=4 desc=TSA: Paramacrobiotus richtersi comp119532_c2 transcribed RNA sequence
orf94 source=GFGY01010889.1 coords=1702..362 length=447 frame=6 desc=TSA: Paramacrobiotus richtersi comp108063_c0 transcribed RNA sequence
orf95 source=GFGY01011220.1 coords=1..672 length=224 frame=1 desc=TSA: Paramacrobiotus richtersi comp100752_c0 transcribed RNA sequence
orf96 source=GFGY01011220.1 coords=687..55 length=211 frame=4 desc=TSA: Paramacrobiotus richtersi comp100752_c0 transcribed RNA sequence
orf97 source=GFGY01011699.1 coords=44..1495 length=484 frame=2 desc=TSA: Paramacrobiotus richtersi comp97557_c0 transcribed RNA sequence
orf98 source=GFGY01011699.1 coords=1159..140 length=340 frame=4 desc=TSA: Paramacrobiotus richtersi comp97557_c0 transcribed RNA sequence
orf99 source=GFGY01011756.1 coords=259..1257 length=333 frame=1 desc=TSA: Paramacrobiotus richtersi comp116893_c0 transcribed RNA sequence
orf100 source=GFGY01011756.1 coords=1668..280 length=463 frame=6 desc=TSA: Paramacrobiotus richtersi comp116893_c0 transcribed RNA sequence
orf101 source=GFGY01012659.1 coords=143..1531 length=463 frame=2 desc=TSA: Paramacrobiotus richtersi comp107824_c0 transcribed RNA sequence
orf102 source=GFGY01013124.1 coords=1644..256 length=463 frame=6 desc=TSA: Paramacrobiotus richtersi comp106613_c0 transcribed RNA sequence
orf103 source=GFGY01015094.1 coords=291..1562 length=424 frame=3 desc=TSA: Paramacrobiotus richtersi comp108878_c0 transcribed RNA sequence
orf104 source=GFGY01015094.1 coords=1562..900 length=221 frame=4 desc=TSA: Paramacrobiotus richtersi comp108878_c0 transcribed RNA sequence
orf105 source=GFGY01015094.1 coords=896..219 length=226 frame=4 desc=TSA: Paramacrobiotus richtersi comp108878_c0 transcribed RNA sequence
orf106 source=GFGY01016876.1 coords=209..1408 length=400 frame=2 desc=TSA: Paramacrobiotus richtersi comp120500_c0 transcribed RNA sequence
orf107 source=GFGY01017140.1 coords=1..657 length=219 frame=1 desc=TSA: Paramacrobiotus richtersi comp107548_c0 transcribed RNA sequence
orf108 source=GFGY01017140.1 coords=661..1338 length=226 frame=1 desc=TSA: Paramacrobiotus richtersi comp107548_c0 transcribed RNA sequence
orf109 source=GFGY01017140.1 coords=1266..1 length=422 frame=6 desc=TSA: Paramacrobiotus richtersi comp107548_c0 transcribed RNA sequence
orf110 source=GFGY01017783.1 coords=1..1311 length=437 frame=1 desc=TSA: Paramacrobiotus richtersi comp40085_c0 transcribed RNA sequence
orf111 source=GFGY01017844.1 coords=1335..31 length=435 frame=4 desc=TSA: Paramacrobiotus richtersi comp40085_c1 transcribed RNA sequence
orf112 source=GFGY01017940.1 coords=2..955 length=318 frame=2 desc=TSA: Paramacrobiotus richtersi comp114204_c0 transcribed RNA sequence
orf113 source=GFGY01019737.1 coords=1..1041 length=347 frame=1 desc=TSA: Paramacrobiotus richtersi comp114885_c0 transcribed RNA sequence
orf114 source=GFGY01019737.1 coords=1044..1 length=348 frame=5 desc=TSA: Paramacrobiotus richtersi comp114885_c0 transcribed RNA sequence
orf115 source=GFGY01024575.1 coords=2..649 length=216 frame=2 desc=TSA: Paramacrobiotus richtersi comp110070_c1 transcribed RNA sequence
orf116 source=GFGY01024575.1 coords=649..2 length=216 frame=4 desc=TSA: Paramacrobiotus richtersi comp110070_c1 transcribed RNA sequence
orf117 source=GFGZ01009017.1 coords=1295..384 length=304 frame=6 desc=TSA: Milnesium tardigradum comp6139_c0_seq1 transcribed RNA sequence
orf118 source=GFGZ01017492.1 coords=2..1051 length=350 frame=2 desc=TSA: Milnesium tardigradum comp8534_c0_seq1 transcribed RNA sequence
orf119 source=GFGZ01017493.1 coords=1..1485 length=495 frame=1 desc=TSA: Milnesium tardigradum comp8534_c0_seq2 transcribed RNA sequence
orf120 source=GFGZ01019607.1 coords=103..786 length=228 frame=1 desc=TSA: Milnesium tardigradum comp9040_c0_seq2 transcribed RNA sequence
orf121 source=GFGZ01019607.1 coords=690..1478 length=263 frame=3 desc=TSA: Milnesium tardigradum comp9040_c0_seq2 transcribed RNA sequence
orf122 source=GFGZ01019611.1 coords=103..786 length=228 frame=1 desc=TSA: Milnesium tardigradum comp9040_c0_seq7 transcribed RNA sequence
orf123 source=GFGZ01019611.1 coords=690..1478 length=263 frame=3 desc=TSA: Milnesium tardigradum comp9040_c0_seq7 transcribed RNA sequence
orf124 source=GFGZ01021881.1 coords=132..1514 length=461 frame=3 desc=TSA: Milnesium tardigradum comp9500_c0_seq1 transcribed RNA sequence
orf125 source=GFGZ01021883.1 coords=58..1467 length=470 frame=1 desc=TSA: Milnesium tardigradum comp9500_c0_seq3 transcribed RNA sequence
orf126 source=RvY_09966-1 coords=1..1344 length=448 frame=1 desc=ramazzottius_varieornatus_v1_core_32_85_1 cds_translationid description = sp|Q3KRE8|TBB2B_RAT Tubulin beta-2B chain OS=Rattus norvegicus GN=Tubb2b PE=1 SV=1 [Source:UniProtKB/TrEMBL;Acc:Q3KRE8]
orf127 source=RvY_09966-1 coords=1347..226 length=374 frame=4 desc=ramazzottius_varieornatus_v1_core_32_85_1 cds_translationid description = sp|Q3KRE8|TBB2B_RAT Tubulin beta-2B chain OS=Rattus norvegicus GN=Tubb2b PE=1 SV=1 [Source:UniProtKB/TrEMBL;Acc:Q3KRE8]
orf128 source=RvY_09976-1 coords=1..1341 length=447 frame=1 desc=ramazzottius_varieornatus_v1_core_32_85_1 cds_translationid description = sp|Q6P9T8|TBB4B_RAT Tubulin beta-4B chain OS=Rattus norvegicus GN=Tubb4b PE=1 SV=1 [Source:UniProtKB/TrEMBL;Acc:Q6P9T8]
orf129 source=RvY_09976-1 coords=1128..418 length=237 frame=4 desc=ramazzottius_varieornatus_v1_core_32_85_1 cds_translationid description = sp|Q6P9T8|TBB4B_RAT Tubulin beta-4B chain OS=Rattus norvegicus GN=Tubb4b PE=1 SV=1 [Source:UniProtKB/TrEMBL;Acc:Q6P9T8]
orf130 source=RvY_10073-1 coords=1..1353 length=451 frame=1 desc=ramazzottius_varieornatus_v1_core_32_85_1 cds_translationid description = sp|P68362|TBA1A_CRIGR Tubulin alpha-1A chain OS=Cricetulus griseus GN=TUBA1A PE=2 SV=1 [Source:UniProtKB/TrEMBL;Acc:P68362]
orf131 source=RvY_10073-1 coords=1356..562 length=265 frame=4 desc=ramazzottius_varieornatus_v1_core_32_85_1 cds_translationid description = sp|P68362|TBA1A_CRIGR Tubulin alpha-1A chain OS=Cricetulus griseus GN=TUBA1A PE=2 SV=1 [Source:UniProtKB/TrEMBL;Acc:P68362]
orf132 source=RvY_13916-1 coords=1..1347 length=449 frame=1 desc=ramazzottius_varieornatus_v1_core_32_85_1 cds_translationid description = sp|Q9CWF2|TBB2B_MOUSE Tubulin beta-2B chain OS=Mus musculus GN=Tubb2b PE=1 SV=1 [Source:UniProtKB/TrEMBL;Acc:Q9CWF2]
orf133 source=RvY_13916-1 coords=1350..649 length=234 frame=4 desc=ramazzottius_varieornatus_v1_core_32_85_1 cds_translationid description = sp|Q9CWF2|TBB2B_MOUSE Tubulin beta-2B chain OS=Mus musculus GN=Tubb2b PE=1 SV=1 [Source:UniProtKB/TrEMBL;Acc:Q9CWF2]
orf134 source=RvY_13916-1 coords=645..1 length=215 frame=4 desc=ramazzottius_varieornatus_v1_core_32_85_1 cds_translationid description = sp|Q9CWF2|TBB2B_MOUSE Tubulin beta-2B chain OS=Mus musculus GN=Tubb2b PE=1 SV=1 [Source:UniProtKB/TrEMBL;Acc:Q9CWF2]
orf135 source=RvY_14597-1 coords=1..1395 length=465 frame=1 desc=ramazzottius_varieornatus_v1_core_32_85_1 cds_translationid description = sp|Q9NRH3|TBG2_HUMAN Tubulin gamma-2 chain OS=Homo sapiens GN=TUBG2 PE=2 SV=1 [Source:UniProtKB/TrEMBL;Acc:Q9NRH3]
orf136 source=RvY_14597-1 coords=663..31 length=211 frame=4 desc=ramazzottius_varieornatus_v1_core_32_85_1 cds_translationid description = sp|Q9NRH3|TBG2_HUMAN Tubulin gamma-2 chain OS=Homo sapiens GN=TUBG2 PE=2 SV=1 [Source:UniProtKB/TrEMBL;Acc:Q9NRH3]
orf137 source=RvY_15459-1 coords=1..1350 length=450 frame=1 desc=ramazzottius_varieornatus_v1_core_32_85_1 cds_translationid description = sp|Q9BQE3|TBA1C_HUMAN Tubulin alpha-1C chain OS=Homo sapiens GN=TUBA1C PE=1 SV=1 [Source:UniProtKB/TrEMBL;Acc:Q9BQE3]
orf138 source=RvY_15459-1 coords=1353..457 length=299 frame=4 desc=ramazzottius_varieornatus_v1_core_32_85_1 cds_translationid description = sp|Q9BQE3|TBA1C_HUMAN Tubulin alpha-1C chain OS=Homo sapiens GN=TUBA1C PE=1 SV=1 [Source:UniProtKB/TrEMBL;Acc:Q9BQE3]
orf139 source=RvY_15460-1 coords=1..1347 length=449 frame=1 desc=ramazzottius_varieornatus_v1_core_32_85_1 cds_translationid description = sp|P68365|TBA1C_CRIGR Tubulin alpha-1C chain OS=Cricetulus griseus GN=TUBA1C PE=2 SV=1 [Source:UniProtKB/TrEMBL;Acc:P68365]
orf140 source=RvY_15460-1 coords=1350..742 length=203 frame=4 desc=ramazzottius_varieornatus_v1_core_32_85_1 cds_translationid description = sp|P68365|TBA1C_CRIGR Tubulin alpha-1C chain OS=Cricetulus griseus GN=TUBA1C PE=2 SV=1 [Source:UniProtKB/TrEMBL;Acc:P68365]
orf141 source=TRINITY_DN27823_c0_g2_i1 coords=2..625 length=208 frame=2 desc=Echiniscus testudo Mapalo 2020 len=663 path=[1:0-185 725:186-209 188:210-214 193:215-662] [-1, 1, 725, 188, 193, -2]
orf142 source=TRINITY_DN45645_c0_g2_i3 coords=114..746 length=211 frame=3 desc=Echiniscus testudo Mapalo 2020 len=746 path=[1670:0-43 21:44-69 47:70-98 76:99-115 93:116-151 129:152-201 179:202-385 363:386-573 551:574-582 1443:583-675 653:676-676 654:677-717 1582:718-745] [-1, 1670, 21, 47, 76, 93, 129, 179, 363, 551, 1443, 653, 654, 1582, -2]
orf143 source=TRINITY_DN49704_c0_g1_i1 coords=289..1659 length=457 frame=1 desc=Echiniscus testudo Mapalo 2020 len=2264 path=[1:0-234 3173:235-258 237:259-322 3182:323-346 325:347-448 3180:449-472 451:473-616 3179:617-640 619:641-758 737:759-768 747:769-782 761:783-796 3183:797-820 799:821-1120 3175:1121-1144 1123:1145-1276 3181:1277-1300 1279:1301-1686 2945:1687-1727 1706:1728-1764 3176:1765-1788 1767:1789-1833 1812:1834-1836 1815:1837-1860 1839:1861-1930 3177:1931-1954 1933:1955-1961 1940:1962-2002 1981:2003-2007 3178:2008-2031 2010:2032-2041 2020:2042-2054 2315:2055-2065 2326:2066-2078 2057:2079-2127 3174:2128-2151 2130:2152-2263] [-1, 1, 3173, 237, 3182, 325, 3180, 451, 3179, 619, 737, 747, 761, 3183, 799, 3175, 1123, 3181, 1279, 2945, 1706, 3176, 1767, 1812, 1815, 1839, 3177, 1933, 1940, 1981, 3178, 2010, 2020, 2315, 2326, 2057, 3174, 2130, -2]
orf144 source=TRINITY_DN49704_c0_g1_i1 coords=1695..1015 length=227 frame=6 desc=Echiniscus testudo Mapalo 2020 len=2264 path=[1:0-234 3173:235-258 237:259-322 3182:323-346 325:347-448 3180:449-472 451:473-616 3179:617-640 619:641-758 737:759-768 747:769-782 761:783-796 3183:797-820 799:821-1120 3175:1121-1144 1123:1145-1276 3181:1277-1300 1279:1301-1686 2945:1687-1727 1706:1728-1764 3176:1765-1788 1767:1789-1833 1812:1834-1836 1815:1837-1860 1839:1861-1930 3177:1931-1954 1933:1955-1961 1940:1962-2002 1981:2003-2007 3178:2008-2031 2010:2032-2041 2020:2042-2054 2315:2055-2065 2326:2066-2078 2057:2079-2127 3174:2128-2151 2130:2152-2263] [-1, 1, 3173, 237, 3182, 325, 3180, 451, 3179, 619, 737, 747, 761, 3183, 799, 3175, 1123, 3181, 1279, 2945, 1706, 3176, 1767, 1812, 1815, 1839, 3177, 1933, 1940, 1981, 3178, 2010, 2020, 2315, 2326, 2057, 3174, 2130, -2]
orf145 source=TRINITY_DN49704_c0_g1_i2 coords=24..986 length=321 frame=3 desc=Echiniscus testudo Mapalo 2020 len=1591 path=[2242:0-72 2469:73-73 3127:74-95 747:96-109 761:110-123 3183:124-147 799:148-447 3175:448-471 1123:472-603 3181:604-627 1279:628-1013 2945:1014-1054 1706:1055-1091 3176:1092-1115 1767:1116-1160 1812:1161-1163 1815:1164-1187 1839:1188-1257 3177:1258-1281 1933:1282-1288 1940:1289-1329 1981:1330-1334 3178:1335-1358 2010:1359-1368 2020:1369-1381 2315:1382-1392 2326:1393-1405 2057:1406-1454 3174:1455-1478 2130:1479-1590] [-1, 2242, 2469, 3127, 747, 761, 3183, 799, 3175, 1123, 3181, 1279, 2945, 1706, 3176, 1767, 1812, 1815, 1839, 3177, 1933, 1940, 1981, 3178, 2010, 2020, 2315, 2326, 2057, 3174, 2130, -2]
orf146 source=TRINITY_DN49704_c0_g1_i2 coords=1022..342 length=227 frame=6 desc=Echiniscus testudo Mapalo 2020 len=1591 path=[2242:0-72 2469:73-73 3127:74-95 747:96-109 761:110-123 3183:124-147 799:148-447 3175:448-471 1123:472-603 3181:604-627 1279:628-1013 2945:1014-1054 1706:1055-1091 3176:1092-1115 1767:1116-1160 1812:1161-1163 1815:1164-1187 1839:1188-1257 3177:1258-1281 1933:1282-1288 1940:1289-1329 1981:1330-1334 3178:1335-1358 2010:1359-1368 2020:1369-1381 2315:1382-1392 2326:1393-1405 2057:1406-1454 3174:1455-1478 2130:1479-1590] [-1, 2242, 2469, 3127, 747, 761, 3183, 799, 3175, 1123, 3181, 1279, 2945, 1706, 3176, 1767, 1812, 1815, 1839, 3177, 1933, 1940, 1981, 3178, 2010, 2020, 2315, 2326, 2057, 3174, 2130, -2]
orf147 source=TRINITY_DN50820_c1_g1_i1 coords=1..918 length=306 frame=1 desc=Echiniscus testudo Mapalo 2020 len=918 path=[3009:0-91 4156:92-151 3138:152-160 3147:161-163 3150:164-166 4687:167-184 2240:185-187 2243:188-190 2246:191-193 4938:194-217 2273:218-238 4216:239-241 4219:242-271 4249:272-284 4962:285-286 4964:287-310 2366:311-325 2381:326-329 5729:330-353 2409:354-355 5731:356-379 2435:380-391 4273:392-394 4276:395-424 5725:425-448 4330:449-499 4389:500-507 2563:508-508 345:509-517 354:518-523 360:524-526 363:527-541 4838:542-565 402:566-571 408:572-584 421:585-588 3746:589-591 3749:592-615 3773:616-629 3787:630-635 472:636-706 543:707-730 4011:731-757 2687:758-796 2726:797-853 1410:854-917] [-1, 3009, 4156, 3138, 3147, 3150, 4687, 2240, 2243, 2246, 4938, 2273, 4216, 4219, 4249, 4962, 4964, 2366, 2381, 5729, 2409, 5731, 2435, 4273, 4276, 5725, 4330, 4389, 2563, 345, 354, 360, 363, 4838, 402, 408, 421, 3746, 3749, 3773, 3787, 472, 543, 4011, 2687, 2726, 1410, -2]
orf148 source=TRINITY_DN50820_c1_g1_i2 coords=1..849 length=283 frame=1 desc=Echiniscus testudo Mapalo 2020 len=849 path=[4156:0-82 3138:83-91 3147:92-94 3150:95-97 3153:98-103 5721:104-127 2252:128-148 2273:149-169 4216:170-172 5483:173-202 4249:203-215 4962:216-217 5334:218-325 4276:326-355 5725:356-379 4330:380-430 4381:431-438 3355:439-454 360:455-457 4750:458-481 387:482-496 402:497-502 408:503-515 421:516-519 3746:520-522 5087:523-541 5106:542-546 3773:547-560 3787:561-566 472:567-637 2636:638-688 2687:689-727 2726:728-784 1410:785-848] [-1, 4156, 3138, 3147, 3150, 3153, 5721, 2252, 2273, 4216, 5483, 4249, 4962, 5334, 4276, 5725, 4330, 4381, 3355, 360, 4750, 387, 402, 408, 421, 3746, 5087, 5106, 3773, 3787, 472, 2636, 2687, 2726, 1410, -2]
orf149 source=TRINITY_DN50820_c1_g1_i3 coords=1..960 length=320 frame=1 desc=Echiniscus testudo Mapalo 2020 len=1181 path=[3009:0-91 3078:92-151 3138:152-160 5012:161-184 2240:185-187 2243:188-190 2246:191-193 2249:194-196 2252:197-217 2273:218-238 2294:239-295 2351:296-301 5241:302-325 2381:326-329 5729:330-353 2409:354-355 5731:356-379 2435:380-391 2447:392-418 2474:419-466 2522:467-499 2555:500-507 2563:508-508 345:509-517 354:518-523 360:524-526 363:527-541 378:542-550 387:551-565 402:566-571 408:572-584 4109:585-608 445:609-635 472:636-706 543:707-730 567:731-871 5720:872-895 732:896-937 5726:938-961 798:962-963 800:964-964 801:965-1043 880:1044-1064 901:1065-1164 1001:1165-1180] [-1, 3009, 3078, 3138, 5012, 2240, 2243, 2246, 2249, 2252, 2273, 2294, 2351, 5241, 2381, 5729, 2409, 5731, 2435, 2447, 2474, 2522, 2555, 2563, 345, 354, 360, 363, 378, 387, 402, 408, 4109, 445, 472, 543, 567, 5720, 732, 5726, 798, 800, 801, 880, 901, 1001, -2]
orf150 source=TRINITY_DN50820_c1_g1_i4 coords=188..823 length=212 frame=2 desc=Echiniscus testudo Mapalo 2020 len=823 path=[1474:0-132 1584:133-157 1609:158-158 1610:159-185 1637:186-218 5722:219-242 1694:243-272 5724:273-296 1748:297-318 1770:319-422 1874:423-623 5730:624-647 2099:648-707 5719:708-731 2183:732-757 2209:758-788 2240:789-791 2243:792-794 4910:795-810 4926:811-822] [-1, 1474, 1584, 1609, 1610, 1637, 5722, 1694, 5724, 1748, 1770, 1874, 5730, 2099, 5719, 2183, 2209, 2240, 2243, 4910, 4926, -2]
orf151 source=TRINITY_DN50820_c1_g2_i1 coords=21..776 length=252 frame=3 desc=Echiniscus testudo Mapalo 2020 len=776 path=[1:0-69 48:70-70 49:71-105 5718:106-129 108:130-192 5723:193-216 195:217-225 204:226-252 231:253-255 5727:256-279 258:280-288 267:289-318 297:319-339 318:340-366 345:367-375 3898:376-441 1140:442-492 1191:493-507 1206:508-516 1215:517-579 1278:580-639 5728:640-663 1362:664-711 1410:712-775] [-1, 1, 48, 49, 5718, 108, 5723, 195, 204, 231, 5727, 258, 267, 297, 318, 345, 3898, 1140, 1191, 1206, 1215, 1278, 5728, 1362, 1410, -2]
orf152 source=TRINITY_DN52157_c0_g1_i1 coords=25..1500 length=492 frame=1 desc=Echiniscus testudo Mapalo 2020 len=1696 path=[1:0-73 2111:74-74 2112:75-77 2115:78-96 390:97-97 391:98-166 460:167-196 490:197-244 538:245-436 730:437-463 757:464-478 772:479-523 817:524-535 829:536-559 853:560-589 883:590-597 891:598-647 941:648-652 946:653-664 958:665-676 970:677-745 1039:746-760 3407:761-784 1078:785-872 1166:873-877 1171:878-964 1258:965-1129 1423:1130-1165 1459:1166-1184 3409:1185-1208 1502:1209-1210 3410:1211-1234 1528:1235-1258 2390:1259-1295 1589:1296-1297 1591:1298-1351 1645:1352-1390 3411:1391-1414 1708:1415-1486 2660:1487-1542 1838:1543-1695] [-1, 1, 2111, 2112, 2115, 390, 391, 460, 490, 538, 730, 757, 772, 817, 829, 853, 883, 891, 941, 946, 958, 970, 1039, 3407, 1078, 1166, 1171, 1258, 1423, 1459, 3409, 1502, 3410, 1528, 2390, 1589, 1591, 1645, 3411, 1708, 2660, 1838, -2]
orf153 source=TRINITY_DN52157_c0_g1_i2 coords=364..984 length=207 frame=1 desc=Echiniscus testudo Mapalo 2020 len=1180 path=[2740:0-134 941:135-139 946:140-151 2451:152-360 1166:361-365 2876:366-422 2933:423-448 1258:449-613 1423:614-649 1459:650-668 3409:669-692 1502:693-694 3410:695-718 1528:719-742 2390:743-779 1589:780-781 1591:782-835 1645:836-874 3411:875-898 1708:899-970 2660:971-1026 1838:1027-1179] [-1, 2740, 941, 946, 2451, 1166, 2876, 2933, 1258, 1423, 1459, 3409, 1502, 3410, 1528, 2390, 1589, 1591, 1645, 3411, 1708, 2660, 1838, -2]
orf154 source=TRINITY_DN52157_c0_g1_i3 coords=145..1764 length=540 frame=1 desc=Echiniscus testudo Mapalo 2020 len=1960 path=[52:0-24 54:25-129 159:130-166 3408:167-190 220:191-208 238:209-235 265:236-259 289:260-325 2427:326-349 379:350-360 390:361-361 391:362-430 460:431-460 490:461-508 538:509-700 730:701-727 757:728-742 772:743-787 817:788-799 829:800-823 853:824-853 883:854-861 891:862-911 941:912-916 946:917-928 958:929-940 970:941-1009 1039:1010-1024 3407:1025-1048 1078:1049-1136 1166:1137-1141 1171:1142-1228 1258:1229-1393 1423:1394-1429 1459:1430-1448 3409:1449-1472 1502:1473-1474 3410:1475-1498 1528:1499-1522 2390:1523-1559 1589:1560-1561 1591:1562-1615 1645:1616-1654 3411:1655-1678 1708:1679-1750 2660:1751-1806 1838:1807-1959] [-1, 52, 54, 159, 3408, 220, 238, 265, 289, 2427, 379, 390, 391, 460, 490, 538, 730, 757, 772, 817, 829, 853, 883, 891, 941, 946, 958, 970, 1039, 3407, 1078, 1166, 1171, 1258, 1423, 1459, 3409, 1502, 3410, 1528, 2390, 1589, 1591, 1645, 3411, 1708, 2660, 1838, -2]
orf155 source=TRINITY_DN52157_c0_g1_i4 coords=3..932 length=310 frame=3 desc=Echiniscus testudo Mapalo 2020 len=934 path=[1:0-73 52:74-75 3212:76-96 2252:97-132 238:133-159 2063:160-160 2064:161-183 289:184-249 355:250-273 379:274-284 390:285-285 2134:286-289 2138:290-354 460:355-384 2342:385-432 538:433-624 1991:625-651 757:652-666 2018:667-711 817:712-723 2288:724-777 883:778-785 891:786-835 941:836-840 2087:841-864 970:865-933] [-1, 1, 52, 3212, 2252, 238, 2063, 2064, 289, 355, 379, 390, 2134, 2138, 460, 2342, 538, 1991, 757, 2018, 817, 2288, 883, 891, 941, 2087, 970, -2]
orf156 source=TRINITY_DN52157_c0_g1_i5 coords=2..907 length=302 frame=2 desc=Echiniscus testudo Mapalo 2020 len=909 path=[2203:0-71 2252:72-107 238:108-134 2063:135-135 2064:136-158 289:159-224 355:225-248 379:249-259 390:260-260 2134:261-264 2138:265-329 460:330-359 2342:360-407 538:408-599 1991:600-626 757:627-641 2018:642-686 817:687-698 2288:699-752 883:753-760 891:761-810 941:811-815 2087:816-839 970:840-908] [-1, 2203, 2252, 238, 2063, 2064, 289, 355, 379, 390, 2134, 2138, 460, 2342, 538, 1991, 757, 2018, 817, 2288, 883, 891, 941, 2087, 970, -2]
orf157 source=TRINITY_DN52690_c0_g2_i3 coords=3..719 length=239 frame=3 desc=Echiniscus testudo Mapalo 2020 len=721 path=[1:0-71 50:72-72 51:73-73 3429:74-75 5386:76-94 937:95-132 975:133-137 980:138-148 991:149-154 997:155-182 1025:183-184 1027:185-219 6109:220-243 1086:244-252 1095:253-294 1137:295-321 6112:322-345 1188:346-474 1317:475-498 1341:499-578 1421:579-643 1486:644-660 1503:661-720] [-1, 1, 50, 51, 3429, 5386, 937, 975, 980, 991, 997, 1025, 1027, 6109, 1086, 1095, 1137, 6112, 1188, 1317, 1341, 1421, 1486, 1503]
orf158 source=TRINITY_DN52690_c0_g2_i7 coords=3..665 length=221 frame=3 desc=Echiniscus testudo Mapalo 2020 len=667 path=[1:0-71 2248:72-72 3450:73-73 5012:74-94 991:95-100 997:101-128 1025:129-130 1027:131-165 6109:166-189 1086:190-198 3130:199-240 1137:241-267 6112:268-291 1188:292-420 1317:421-444 1341:445-524 1421:525-589 1486:590-606 1503:607-666] [-1, 1, 2248, 3450, 5012, 991, 997, 1025, 1027, 6109, 1086, 3130, 1137, 6112, 1188, 1317, 1341, 1421, 1486, 1503]
orf159 source=TRINITY_DN52690_c0_g2_i8 coords=1..1023 length=341 frame=1 desc=Echiniscus testudo Mapalo 2020 len=1025 path=[1:0-71 50:72-72 51:73-73 3429:74-75 3431:76-94 633:95-187 726:188-211 6114:212-235 774:236-250 789:251-292 831:293-313 852:314-337 876:338-358 897:359-398 937:399-436 975:437-441 980:442-452 991:453-458 997:459-486 1025:487-488 1027:489-523 6109:524-547 1086:548-556 1095:557-598 1137:599-625 6112:626-649 1188:650-778 1317:779-802 1341:803-882 1421:883-947 1486:948-964 1503:965-1024] [-1, 1, 50, 51, 3429, 3431, 633, 726, 6114, 774, 789, 831, 852, 876, 897, 937, 975, 980, 991, 997, 1025, 1027, 6109, 1086, 1095, 1137, 6112, 1188, 1317, 1341, 1421, 1486, 1503]
orf160 source=TRINITY_DN52690_c0_g2_i9 coords=23..676 length=218 frame=2 desc=Echiniscus testudo Mapalo 2020 len=678 path=[1:0-71 50:72-72 51:73-73 3249:74-74 3250:75-94 980:95-105 991:106-111 997:112-139 1025:140-141 1027:142-176 6109:177-200 1086:201-209 1095:210-251 1137:252-278 6112:279-302 1188:303-431 1317:432-455 1341:456-535 1421:536-600 1486:601-617 1503:618-677] [-1, 1, 50, 51, 3249, 3250, 980, 991, 997, 1025, 1027, 6109, 1086, 1095, 1137, 6112, 1188, 1317, 1341, 1421, 1486, 1503]
orf161 source=TRINITY_DN52690_c0_g2_i13 coords=3..1061 length=353 frame=3 desc=Echiniscus testudo Mapalo 2020 len=1063 path=[1:0-71 50:72-72 573:73-73 574:74-132 633:133-225 726:226-249 6114:250-273 774:274-288 789:289-330 831:331-351 852:352-375 876:376-396 897:397-436 937:437-474 975:475-479 980:480-490 991:491-496 997:497-524 1025:525-526 1027:527-561 6109:562-585 1086:586-594 1095:595-636 1137:637-663 6112:664-687 1188:688-816 1317:817-840 1341:841-920 1421:921-985 1486:986-1002 1503:1003-1062] [-1, 1, 50, 573, 574, 633, 726, 6114, 774, 789, 831, 852, 876, 897, 937, 975, 980, 991, 997, 1025, 1027, 6109, 1086, 1095, 1137, 6112, 1188, 1317, 1341, 1421, 1486, 1503]
orf162 source=TRINITY_DN53444_c3_g1_i1 coords=21..770 length=250 frame=3 desc=Echiniscus testudo Mapalo 2020 len=1075 path=[1:0-69 1570:70-92 122:93-118 1123:119-123 1152:124-142 172:143-147 177:148-167 197:168-168 198:169-354 1844:355-378 408:379-624 1843:625-648 678:649-787 817:788-804 834:805-842 872:843-873 903:874-900 1842:901-924 954:925-978 1008:979-1018 1048:1019-1074] [-1, 1, 1570, 122, 1123, 1152, 172, 177, 197, 198, 1844, 408, 1843, 678, 817, 834, 872, 903, 1842, 954, 1008, 1048, -2]
orf163 source=TRINITY_DN53444_c3_g1_i1 coords=887..153 length=245 frame=6 desc=Echiniscus testudo Mapalo 2020 len=1075 path=[1:0-69 1570:70-92 122:93-118 1123:119-123 1152:124-142 172:143-147 177:148-167 197:168-168 198:169-354 1844:355-378 408:379-624 1843:625-648 678:649-787 817:788-804 834:805-842 872:843-873 903:874-900 1842:901-924 954:925-978 1008:979-1018 1048:1019-1074] [-1, 1, 1570, 122, 1123, 1152, 172, 177, 197, 198, 1844, 408, 1843, 678, 817, 834, 872, 903, 1842, 954, 1008, 1048, -2]
orf164 source=TRINITY_DN53444_c3_g1_i4 coords=21..770 length=250 frame=3 desc=Echiniscus testudo Mapalo 2020 len=1064 path=[1:0-69 1570:70-92 122:93-118 1123:119-123 1128:124-147 177:148-167 197:168-168 198:169-354 1844:355-378 408:379-624 1843:625-648 678:649-787 1469:788-807 834:808-845 1395:846-862 903:863-889 1842:890-913 954:914-967 1506:968-1007 1048:1008-1063] [-1, 1, 1570, 122, 1123, 1128, 177, 197, 198, 1844, 408, 1843, 678, 1469, 834, 1395, 903, 1842, 954, 1506, 1048, -2]
orf165 source=TRINITY_DN53444_c3_g1_i4 coords=866..153 length=238 frame=4 desc=Echiniscus testudo Mapalo 2020 len=1064 path=[1:0-69 1570:70-92 122:93-118 1123:119-123 1128:124-147 177:148-167 197:168-168 198:169-354 1844:355-378 408:379-624 1843:625-648 678:649-787 1469:788-807 834:808-845 1395:846-862 903:863-889 1842:890-913 954:914-967 1506:968-1007 1048:1008-1063] [-1, 1, 1570, 122, 1123, 1128, 177, 197, 198, 1844, 408, 1843, 678, 1469, 834, 1395, 903, 1842, 954, 1506, 1048, -2]
orf166 source=TRINITY_DN53444_c3_g1_i5 coords=21..821 length=267 frame=3 desc=Echiniscus testudo Mapalo 2020 len=1115 path=[1:0-69 48:70-91 70:92-143 122:144-169 1123:170-174 1128:175-198 177:199-218 197:219-219 198:220-405 1844:406-429 408:430-675 1843:676-699 678:700-838 1469:839-858 834:859-896 1395:897-913 903:914-940 1842:941-964 954:965-1018 1506:1019-1058 1048:1059-1114] [-1, 1, 48, 70, 122, 1123, 1128, 177, 197, 198, 1844, 408, 1843, 678, 1469, 834, 1395, 903, 1842, 954, 1506, 1048, -2]
orf167 source=TRINITY_DN53444_c3_g1_i5 coords=917..204 length=238 frame=4 desc=Echiniscus testudo Mapalo 2020 len=1115 path=[1:0-69 48:70-91 70:92-143 122:144-169 1123:170-174 1128:175-198 177:199-218 197:219-219 198:220-405 1844:406-429 408:430-675 1843:676-699 678:700-838 1469:839-858 834:859-896 1395:897-913 903:914-940 1842:941-964 954:965-1018 1506:1019-1058 1048:1059-1114] [-1, 1, 48, 70, 122, 1123, 1128, 177, 197, 198, 1844, 408, 1843, 678, 1469, 834, 1395, 903, 1842, 954, 1506, 1048, -2]
orf168 source=TRINITY_DN53444_c3_g1_i6 coords=21..821 length=267 frame=3 desc=Echiniscus testudo Mapalo 2020 len=1126 path=[1:0-69 48:70-91 70:92-143 122:144-169 1123:170-174 1128:175-198 177:199-218 197:219-219 198:220-405 1844:406-429 408:430-675 1843:676-699 678:700-838 817:839-855 834:856-893 872:894-924 903:925-951 1842:952-975 954:976-1029 1008:1030-1069 1048:1070-1125] [-1, 1, 48, 70, 122, 1123, 1128, 177, 197, 198, 1844, 408, 1843, 678, 817, 834, 872, 903, 1842, 954, 1008, 1048, -2]
orf169 source=TRINITY_DN53444_c3_g1_i6 coords=938..204 length=245 frame=6 desc=Echiniscus testudo Mapalo 2020 len=1126 path=[1:0-69 48:70-91 70:92-143 122:144-169 1123:170-174 1128:175-198 177:199-218 197:219-219 198:220-405 1844:406-429 408:430-675 1843:676-699 678:700-838 817:839-855 834:856-893 872:894-924 903:925-951 1842:952-975 954:976-1029 1008:1030-1069 1048:1070-1125] [-1, 1, 48, 70, 122, 1123, 1128, 177, 197, 198, 1844, 408, 1843, 678, 817, 834, 872, 903, 1842, 954, 1008, 1048, -2]
orf170 source=TRINITY_DN53444_c4_g2_i1 coords=218..967 length=250 frame=2 desc=Echiniscus testudo Mapalo 2020 len=968 path=[1:0-46 25:47-47 26:48-94 73:95-100 1570:101-119 1589:120-135 113:136-161 1879:162-185 163:186-198 176:199-218 1267:219-242 220:243-259 1877:260-283 261:284-287 1875:288-311 289:312-320 1876:321-344 322:345-359 945:360-383 361:384-389 1878:390-413 391:414-419 397:420-440 418:441-476 454:477-491 1049:492-524 1082:525-536 1094:537-554 532:555-584 1363:585-629 607:630-632 610:633-638 616:639-671 1291:672-722 700:723-764 742:765-770 1495:771-821 799:822-967] [-1, 1, 25, 26, 73, 1570, 1589, 113, 1879, 163, 176, 1267, 220, 1877, 261, 1875, 289, 1876, 322, 945, 361, 1878, 391, 397, 418, 454, 1049, 1082, 1094, 532, 1363, 607, 610, 616, 1291, 700, 742, 1495, 799, -2]
orf171 source=TRINITY_DN53444_c4_g4_i1 coords=1..747 length=249 frame=1 desc=Echiniscus testudo Mapalo 2020 len=748 path=[220:0-39 1877:40-63 261:64-67 1875:68-91 289:92-100 1876:101-124 322:125-139 337:140-154 1222:155-199 397:200-220 1459:221-256 454:257-271 469:272-286 1653:287-304 1082:305-316 1605:317-332 1621:333-364 562:365-385 1408:386-412 610:413-418 1112:419-454 652:455-502 700:503-544 1192:545-567 1215:568-574 772:575-601 799:602-747] [-1, 220, 1877, 261, 1875, 289, 1876, 322, 337, 1222, 397, 1459, 454, 469, 1653, 1082, 1605, 1621, 562, 1408, 610, 1112, 652, 700, 1192, 1215, 772, 799, -2]
orf172 source=TRINITY_DN53444_c4_g4_i2 coords=1..747 length=249 frame=1 desc=Echiniscus testudo Mapalo 2020 len=748 path=[220:0-39 1877:40-63 261:64-67 1875:68-91 289:92-100 1876:101-124 322:125-139 337:140-154 352:155-163 361:164-169 1878:170-193 391:194-199 397:200-220 418:221-256 454:257-271 469:272-286 484:287-334 532:335-364 562:365-385 583:386-409 607:410-412 610:413-418 616:419-451 649:452-454 652:455-502 700:503-544 742:545-550 748:551-574 772:575-601 799:602-747] [-1, 220, 1877, 261, 1875, 289, 1876, 322, 337, 352, 361, 1878, 391, 397, 418, 454, 469, 484, 532, 562, 583, 607, 610, 616, 649, 652, 700, 742, 748, 772, 799, -2]
orf173 source=TRINITY_DN53693_c0_g8_i8 coords=634..2 length=211 frame=6 desc=Echiniscus testudo Mapalo 2020 len=1383 path=[3014:0-161 3153:162-174 3166:175-202 3194:203-226 3218:227-256 3248:257-258 3250:259-280 3272:281-448 3440:449-481 2339:482-514 4285:515-572 2408:573-579 2415:580-581 2417:582-598 2434:599-620 2456:621-696 886:697-728 2276:729-770 933:771-858 1021:859-864 1027:865-865 1028:866-887 1050:888-910 1073:911-915 1078:916-1002 1165:1003-1005 1168:1006-1038 1201:1039-1114 1277:1115-1129 1292:1130-1169 1332:1170-1183 1346:1184-1192 1355:1193-1230 1393:1231-1233 1396:1234-1256 1419:1257-1260 1423:1261-1281 1444:1282-1286 1449:1287-1327 1490:1328-1346 1509:1347-1382] [-1, 3014, 3153, 3166, 3194, 3218, 3248, 3250, 3272, 3440, 2339, 4285, 2408, 2415, 2417, 2434, 2456, 886, 2276, 933, 1021, 1027, 1028, 1050, 1073, 1078, 1165, 1168, 1201, 1277, 1292, 1332, 1346, 1355, 1393, 1396, 1419, 1423, 1444, 1449, 1490, 1509, -2]
orf174 source=TRINITY_DN54803_c0_g16_i4 coords=27..707 length=227 frame=3 desc=Echiniscus testudo Mapalo 2020 len=708 path=[1:0-75 2456:76-76 3061:77-77 5853:78-78 5854:79-97 1576:98-109 1588:110-123 1602:124-132 6499:133-156 1635:157-184 1663:185-188 76:189-220 108:221-288 6500:289-312 200:313-345 6501:346-369 257:370-387 6504:388-411 299:412-522 6505:523-546 434:547-596 6506:597-620 508:621-621 3460:622-648 536:649-670 558:671-680 568:681-687 575:688-689 5958:690-707] [-1, 1, 2456, 3061, 5853, 5854, 1576, 1588, 1602, 6499, 1635, 1663, 76, 108, 6500, 200, 6501, 257, 6504, 299, 6505, 434, 6506, 508, 3460, 536, 558, 568, 575, 5958, -2]
orf175 source=TRINITY_DN54803_c0_g16_i11 coords=2..748 length=249 frame=2 desc=Echiniscus testudo Mapalo 2020 len=774 path=[1:0-75 54:76-76 2600:77-77 2601:78-78 2602:79-96 1588:97-110 1602:111-119 6499:120-143 1635:144-171 1663:172-175 76:176-207 108:208-275 6500:276-299 200:300-332 6501:333-356 257:357-374 6504:375-398 299:399-509 6505:510-533 434:534-583 6506:584-607 508:608-608 509:609-623 524:624-635 536:636-657 558:658-667 568:668-674 4458:675-697 4481:698-717 6253:718-740 4683:741-773] [-1, 1, 54, 2600, 2601, 2602, 1588, 1602, 6499, 1635, 1663, 76, 108, 6500, 200, 6501, 257, 6504, 299, 6505, 434, 6506, 508, 509, 524, 536, 558, 568, 4458, 4481, 6253, 4683, -2]
orf176 source=TRINITY_DN54803_c0_g16_i12 coords=1..621 length=207 frame=1 desc=Echiniscus testudo Mapalo 2020 len=622 path=[1:0-75 1689:76-76 1690:77-78 1692:79-98 1663:99-102 76:103-134 108:135-202 6500:203-226 200:227-259 6501:260-283 257:284-301 6504:302-325 299:326-436 6505:437-460 434:461-510 6506:511-534 508:535-535 3460:536-562 536:563-584 558:585-594 568:595-601 575:602-603 5958:604-621] [-1, 1, 1689, 1690, 1692, 1663, 76, 108, 6500, 200, 6501, 257, 6504, 299, 6505, 434, 6506, 508, 3460, 536, 558, 568, 575, 5958, -2]
orf177 source=TRINITY_DN54803_c0_g16_i14 coords=1..675 length=225 frame=1 desc=Echiniscus testudo Mapalo 2020 len=701 path=[1:0-75 1689:76-76 1690:77-78 1692:79-98 1663:99-102 76:103-134 108:135-202 6500:203-226 200:227-259 6501:260-283 257:284-301 6504:302-325 299:326-436 6505:437-460 434:461-510 6506:511-534 508:535-535 509:536-550 524:551-562 536:563-584 558:585-594 568:595-601 4458:602-624 4481:625-644 6253:645-667 4683:668-700] [-1, 1, 1689, 1690, 1692, 1663, 76, 108, 6500, 200, 6501, 257, 6504, 299, 6505, 434, 6506, 508, 509, 524, 536, 558, 568, 4458, 4481, 6253, 4683, -2]
orf178 source=TRINITY_DN54803_c0_g16_i15 coords=27..776 length=250 frame=3 desc=Echiniscus testudo Mapalo 2020 len=802 path=[1:0-75 1689:76-76 1690:77-78 5814:79-97 1561:98-112 1576:113-124 1588:125-138 1602:139-147 6499:148-171 1635:172-199 1663:200-203 76:204-235 108:236-303 6500:304-327 200:328-360 6501:361-384 257:385-402 6504:403-426 299:427-537 6505:538-561 434:562-611 6506:612-635 508:636-636 509:637-651 524:652-663 536:664-685 558:686-695 568:696-702 4458:703-725 4481:726-745 6253:746-768 4683:769-801] [-1, 1, 1689, 1690, 5814, 1561, 1576, 1588, 1602, 6499, 1635, 1663, 76, 108, 6500, 200, 6501, 257, 6504, 299, 6505, 434, 6506, 508, 509, 524, 536, 558, 568, 4458, 4481, 6253, 4683, -2]
orf179 source=TRINITY_DN54803_c0_g16_i16 coords=27..722 length=232 frame=3 desc=Echiniscus testudo Mapalo 2020 len=723 path=[1:0-75 1689:76-76 1690:77-78 5814:79-97 1561:98-112 1576:113-124 1588:125-138 1602:139-147 6499:148-171 1635:172-199 1663:200-203 76:204-235 108:236-303 6500:304-327 200:328-360 6501:361-384 257:385-402 6504:403-426 299:427-537 6505:538-561 434:562-611 6506:612-635 508:636-636 3460:637-663 536:664-685 558:686-695 568:696-702 575:703-704 5958:705-722] [-1, 1, 1689, 1690, 5814, 1561, 1576, 1588, 1602, 6499, 1635, 1663, 76, 108, 6500, 200, 6501, 257, 6504, 299, 6505, 434, 6506, 508, 3460, 536, 558, 568, 575, 5958, -2]
orf180 source=TRINITY_DN54803_c0_g16_i17 coords=27..638 length=204 frame=3 desc=Echiniscus testudo Mapalo 2020 len=664 path=[1:0-75 54:76-76 55:77-77 2644:78-78 4058:79-97 108:98-165 6500:166-189 200:190-222 6501:223-246 257:247-264 6504:265-288 299:289-399 6505:400-423 434:424-473 6506:474-497 508:498-498 509:499-513 524:514-525 536:526-547 558:548-557 568:558-564 4458:565-587 4481:588-607 6253:608-630 4683:631-663] [-1, 1, 54, 55, 2644, 4058, 108, 6500, 200, 6501, 257, 6504, 299, 6505, 434, 6506, 508, 509, 524, 536, 558, 568, 4458, 4481, 6253, 4683, -2]
orf181 source=TRINITY_DN54803_c0_g16_i18 coords=2..694 length=231 frame=2 desc=Echiniscus testudo Mapalo 2020 len=695 path=[1:0-75 54:76-76 2600:77-77 2601:78-78 2602:79-96 1588:97-110 1602:111-119 6499:120-143 1635:144-171 1663:172-175 76:176-207 108:208-275 6500:276-299 200:300-332 6501:333-356 257:357-374 6504:375-398 299:399-509 6505:510-533 434:534-583 6506:584-607 508:608-608 3460:609-635 536:636-657 558:658-667 568:668-674 575:675-676 5958:677-694] [-1, 1, 54, 2600, 2601, 2602, 1588, 1602, 6499, 1635, 1663, 76, 108, 6500, 200, 6501, 257, 6504, 299, 6505, 434, 6506, 508, 3460, 536, 558, 568, 575, 5958, -2]
orf182 source=Unigene1699_Richtersius coords=67..1542 length=492 frame=1 desc=cf. coronifer Kamilari 2019
orf183 source=Unigene1916_Richtersius coords=948..1 length=316 frame=4 desc=cf. coronifer Kamilari 2019
orf184 source=Unigene2001_Richtersius coords=318..962 length=215 frame=3 desc=cf. coronifer Kamilari 2019
orf185 source=Unigene2001_Richtersius coords=1703..321 length=461 frame=5 desc=cf. coronifer Kamilari 2019
orf186 source=Unigene5565_Richtersius coords=1080..1 length=360 frame=6 desc=cf. coronifer Kamilari 2019
orf187 source=Unigene6309_Echiniscoides coords=270..1100 length=277 frame=3 desc=cf. sigismundi Kamilari 2019
orf188 source=Unigene6310_Echiniscoides coords=2..814 length=271 frame=2 desc=cf. sigismundi Kamilari 2019
orf189 source=Unigene6361_Echiniscoides coords=5..1408 length=468 frame=2 desc=cf. sigismundi Kamilari 2019
orf190 source=Unigene7075_Echiniscoides coords=643..2 length=214 frame=5 desc=cf. sigismundi Kamilari 2019
orf191 source=Unigene7884_Richtersius coords=177..1547 length=457 frame=3 desc=cf. coronifer Kamilari 2019
orf192 source=Unigene7884_Richtersius coords=4003..2072 length=644 frame=5 desc=cf. coronifer Kamilari 2019
orf193 source=Unigene7884_Richtersius coords=1628..924 length=235 frame=4 desc=cf. coronifer Kamilari 2019
orf194 source=Unigene10414_Echiniscoides coords=102..1547 length=482 frame=3 desc=cf. sigismundi Kamilari 2019
orf195 source=Unigene12545_Richtersius coords=26..844 length=273 frame=2 desc=cf. coronifer Kamilari 2019
