# Supplementary material for: Phylogenetic and functional characterization of water bears (Tardigrada) tubulins
Source: Sci Rep. 2023 Mar 30;13:5194. doi: 10.1038/s41598-023-31992-z (PMC10063605; doi:10.1038/s41598-023-31992-z)
Supplement: Supplementary file 1 — Supplementary Information. [file 41598_2023_31992_MOESM1_ESM.zip › Novotna Floriancicova_Supplementary data/Supplementary data 1/UJEP dataset_tubulin_mapping.txt]

>BV898_03597.p01 hypsibius_dujardini_nhd315_core_32_85_1 -beta-4-tubulin
MREIVHLQAGQCGNQIGSKFWEVISDEHGIDPTGSYRGTSDLQLERVNVYYNEAGGGKYV
PRAVLVDLEPGTMDSVRSSTFGQLFRPDNFIFGQSGAGNNWAKGHYTEGAELVDAVMDVV
RREAESCDCLQGFQLAHSLGGGTGSGMGTLMISKIREEYPDRIMMSFSVVPSPKVSDTVV
EPYNATLSVHQLVENTDETFCIDNEALYDICFRTLKLTTPTYGDLNHLVSMTMSGVTTCL
RFPGQLNADLRKLAVNMVPFPRLHFFMPGFAPLTSRGSQIYRNLSVTELTTQMFDSKNMM
AACDPRHGRYLTVAAIFRGRMSMKEVDENMLNVQNKNSSYFVEWIPNNVKIAVCDIPPRG
LKMSATFIGNTTAIQELFKRISDQFTAMFRRKAFLHWYTGEGMDEMEFTEAESNMNDLIS
EYQQYQEATADDEGDFDEEDAETD
>BV898_03793.p01 hypsibius_dujardini_nhd315_core_32_85_1 - putative alpha-3-tubulin
MRECISIHVGQAGVQIGNACWELYCLEHGIQPDGQMPSDKTVGAADDSFNTFFSETGSGK
HVPRAVFVDLEPTVVDEVRTGTYRQLFHPEQLITGKEDAANNYARGHYTVGKEIVDLVLD
RVRKLADQCTGLQGFLIFHSFGGGTGSGFTSLLMERLSVDYGKKSKLEFSIYPAPQVSTA
VVEPYNSILTTHTTLEHSDCAFMVDNEAIYDICRRNLDIERPTYTNLNRLIGQIVSSITA
SLRFDGALNVDLTEFQTNLVPYPRIHFPLVTYAPIISAEKAYHEQLTVSEITNSCFEPAN
QMVKCDPRHGKYMACCMLYRGDVVPKDVNAAIAAIKTKRSIQFVDWCPTGFKVGINYQPP
TVVPGGDLAKVQRAVCMLSNTTAIAEAWARLDHKFDLMYAKRAFVHWYVGEGMEEGEFSE
AREDLAALEKDYEEVGVDSVDAGEEGEEY
>BV898_03794.p01 hypsibius_dujardini_nhd315_core_32_85_1 - alpha-1-tubulin
MRECISIHVGQAGVQIGNACWELYCLEHGIQPDGRMSQSKEGGKRDGQDSFTTFFSETGS
GKYVPRAVFVDLEPTVVDEVRTGTYKQLFHPEQLITGKEDAANNYARGHYTVGKEIVDVT
IDRIRKLADQCTGLQGFLIFHSFGGGTGSGFTSLLMERLSVEFGKKSKLEFCVYPAPEVS
TAVVEPYNSILTTHTTLEHSDCAFMVDNEAIFDICRRKLDVERPTYTNLNRLISQIVSSI
TASLRFDGALNVDLTEFQTNLVPYPRIHFPLVSYSPVISAEKAFHEQLSVQEITNACFEP
ANQMVKCDPRQGKYMACCMLYRGDVVPKDVTAAIATVKSKSSIRFVDWCPTGFKVGLNFQ
PPTVVPGADQAAVPRAVCMLSNTTAIVEAWARLNHKFDLMYAKRAFVHWYVGEGMEEGEF
SEAREDLAALERDYEEAGADSTDGQDDENGEF
>BV898_06814.p01 hypsibius_dujardini_nhd315_core_32_85_1 - beta-4-tubulin
MLGLSTPSVLRLPVPSTMREIVHLQAGQCGNQIGSKFWETINGEHGIDPTGSYTGDNANQ
LERIDVYYQNASSGKYVPRAVLVDLEPGTMDSIRSSEYGQLFRPDNFVFGQSGAGNNWAK
GHYTEGADLIDTVIDVVRKEAEHCDCLQGFQLTHSLGGGTGSGMGTLLISKIREEYPDRI
MTTFSVVPSPKVSDTVVEPYNATLSVHQLVENTDETFCIDNEALYDICFRTLKLSTPAYG
DLNHLVSATMSGVTTCFRFPGQLNADLRKLAVNMVPFPRLHFFMPGFAPLTARGSQTYRA
MSVSELTQQMFDSKNMMTACDPRHGRYLTVAAIFRGRMSMKEVDDNMFNVQNKNSSHFVE
WIPNNVKTAVCDIPPRGLSMSGTFIGNSTAIQEIFKRIGEQFTAMFRRKAFLHWYTGEGM
DEMEFTEAESNMMDLVSEYQQYQEATVDDGAEFDEDTENVVVNGHENETA
>BV898_06836.p01 hypsibius_dujardini_nhd315_core_32_85_1 - beta-chain-tubulin
MREIVHLQAGQCGNQIGAKFWEVISDEHGIDPTGTYHGDSDLQLERINVYYNEATGGKYV
PRAVLVDLEPGTMDSVRSGPFGQLFRPDNFIFGQSGAGNNWAKGHYTEGAELVDSVLDVV
RKEAESCDCLQGFQLTHSLGGGTGSGMGTLMISKIREEYPDRIMMTFSVVPSPKVSDTVV
EPYNATLSVHQLVENTDETFCIDNEALYDICFRTLKLTTPTYGDLNHLVSATMSGVTTCL
RFPGQLNADLRKLAVNMVPFPRLHFFMPGFAPLTSRGSQQYRALTVPELTQQMFDAKNMM
AACDPRHGRYLTVAAIFRGRMSMKEVDEQLLNIQNKNSSYFVEWIPNNVKTAVCDIPPRG
LKMSATFIGNSTAIQELFKRVSEQFTAMFRRKAFLHWYTGEGMDEMEFTEAESNMNDLVS
EYQQYQEATAEDEGEFEEEGEGGEAEA
>BV898_07340.p01 hypsibius_dujardini_nhd315_core_32_85_1 - alpha-1-chain-tubulin
MRECISVHVGQAGVQIGNACWELYCLEHGIQPDGQMPSDKTIGGGDDSFNTFFSETGAGK
HVPRAVFVDLEPTVIDEIRTGTYRQLFHPEQLITGKEDAANNYARGHYTVGKEIVDLVLD
RIRKLADQCTGLQGFLIFHSFGGGTGSGFTSLLMERLSVDYGKKSKLEFSIYPAPQVSTA
VVEPYNSILTTHTTLEHSDCAFMVDNEAIYDICRRNLDIERPTYTNLNRLIGQIVSSITA
SLRFDGALNVDLTEFQTNLVPYPRIHFPLVTYAPIISAEKAYHEQLTVSEITNACFEPAN
QMVKCDPRHGKYMACCMLYRGDVVPKDVNAAIAAIKTKRTIQFVDWCPTGFKVGINYQPP
TVVPGGDLAKVQRAVCMLSNTTAIAEAWARLDHKFDLMYAKRAFVHWYVGEGMEEGEFSE
AREDLAALEKDYEEVGVDSVEGEGEGEGEEV
>BV898_09557.p01 hypsibius_dujardini_nhd315_core_32_85_1
MREIVHLQVGQCGNQIGAKFWEVISDEHGIDPTGTYRGDSDLQLERINVYYNEAGNNKYV
PRAVLVDLEPGTMDSVRSSPFGQLFRPDNFIFGQSGAGNNWAKGHYTEGAELVDSVLDVV
RKEAENCDCLQGFQLTHSLGGGTGSGMGTLLISKIREEYPDRIMTTFSVVPSPKVSDTVV
EPYNATLSVHQLVENTDETFCIDNEALYDICFRTLKLTTPTYGDLNHLVSATMSGVTTCF
RFPGQLNADLRKLAVNMVPFPRLHFFMPGFAPLTARGSQGYRALSVAELTTQMFDSKNMM
AACDPRHGRYLTVAAIFRGRMSMKEVDDQMLQIQNKNSSYFVEWIPNNIKTAVCDIPPRG
LKMAATFIGNSTAIQELFKRISEQFTAMFRRKAFLHWYTGEGMDEMEFTEAESNMNDLIS
EYQQYQEATAEDEGEFEEGEQEAQEEAA
>BV898_10989.p01 hypsibius_dujardini_nhd315_core_32_85_1 - epsilon - chain - tubulin
MSHNVVISIGQCGNQIGSEFWDRVVHSHALLDTDGTFTSALATFFRNTDGRHDSSLPIGS
RLKHLQANAVLIDMETRVVDRLLRGPLGDLFDKRMTLTDSCGSGNNWSTGHLTYGLQHED
TISEMLRRSAEPLDQLQSFSVLHSMGGGTGSGLGTAVVKMMARDYGKTARLVSCVFPGDQ
DDVVTSPYNSVLALKVLAEDADSVISLDNNALSTVCSKHVLAGRPLRKSPPVPFDQMNDL
VARMLADLTSSIRFGGELSIPLSELPVRMSPFPRMKFLIPGLSPVTGALPSMESKKIDRT
FYEAFERRNQLMDCDPQRSAYLACLLLARGKDIAPSDVQRNVDKMKRYIHFAPGSKDEWA
VSLCGIPSQSHPRSFLTLANNGCFHKPMQCLKERFVAMYRGRAHLHHYLLNGMEAADFEA
SLESLSALISDYRQVDAAGAVAANVRDRGYVAVGVVKPKVKAG
>BV898_11421.p01 hypsibius_dujardini_nhd315_core_32_85_1 - gamma-2-chain-tubulin
MPRSIISLQLGQCGNQVGMEFWKKLCMEHGIESNGQLKNSGAEGDFRDRKDFFFYQADDS
HYIPRAILIDLEPRVIQTIKNSDYGKLFNPENIYVSEQGGGAGNNWAAGFGMGQDVSEKV
FDMIEREAEGCDGLEGFILSHSIAGGTGSGMGSYVLEHLHDRFPKKLIQTFSIFPNQDDS
ASDVVVQPYNSILTMRRLAENADCVVVLDNTALNSIAAERLRIDQPSLTEINNMVSTVMA
ASTSTLRYPGYMYNNFVGLMAPLIPMPKLHFLMAGYAPLTSLDQTSGGIQKTTVFDVMRR
LLQPKNMMLSPGKDALAADNRYLSILNIIQGEVESGEIHKSLMRIKERNLVKFMEWGPAS
IHVAQSKRSPFVASNHRISGLMLANHTSVQGLFDSIVKQYDKMKKRNAYLDRFTNEKNWA
GVSDMEQSREVVANLIEEYKAAAKPDYIDYLRGKLQISPVSVALETLEVAGHKLTISHII
RVHLLLFPFVIAFLLRHMFAQTRSRLFGKNKINRSQKMEENNRRALRRMEKRPVNPFVYW
AQSNEQLFLRLELEAKGTPQVTTSARRFEFSCRGVAPGHGVQDFEVLLDLQDAIVAGPAG
YRMVCLGSRIQFYIDKDPDHRGFWPSLLQNRAKPAWLKLDFDRFQSGDADSDDEKDKDKA
GGEDRSMRDTVDNLLREAKKKRSEGGPAPLDFKKMYLSTYNTFMLLGFAGVLVSLFRSYQ
AEGLAESIPKAYERVGQNVRFLQFAQTLEIVHAAVGLVHSRPASAVWQAVGRLTLVHLIH
FQPELHNSPLVFWLYVTWASVEMIRYPYYLGQVHGLVPKPLKVLRYTSWMVLYPVGMSLE
VLIILRALETYPESHPATLLEVAGHKLTISHIIGAYLLLCPFAFLFLLRHMFDQTKSQLF
GKKKITRSKKVK
>BV898_14575.p01 hypsibius_dujardini_nhd315_core_32_85_1 - putative beta tubulin
MREIVHLQAGQCGNQIGAKFWEVISDEHGIDPTGTYHGDSDLQLERINVYYNEATGGKYV
PRAVLVDLEPGTMDSVRSGPFGQLFRPDNFIFGQSGAGNNWAKGHYTEGAELVDSVLDVV
RKEAESCDCLQGFQLTHSLGGGTGSGMGTLMISKIREEYPDRIMMTFSVVPSPKVSDTVV
EPYNATLSVHQLVENTDETFCIDNEALYDICFRTLKLTTPTYGDLNHLVSATMSGVTTCL
RFPGQLNADLRKLAVNMVPFPRLHFFMPGFAPLTSRGSQQYRALTVPELTQQMFDAKNMM
AACDPRHGRYLTVAAIFRGRMSMKEVDEQLLNIQNKNSSYFVEWIPNNVKTAVCDIPPRG
LKMSATFIGNSTAIQELFKRVSEQFTAMFRRKAFLHWYTGEGMDEMEFTEAESNMNDLVS
EYQQYQEATAEDEGEFEEEGEGGDAEA
>CL227.Contig1_Richtersius cf. coronifer Kamilari 2019 - putative beta tubulin
MREIVHLQVGQCGNQIGSKFWEVISDEHGIDPTGSYKGDSDLQLERINVYYNEAGGNKYV
PRAILVDLEPGTMDSVRSSPFGQLFRPDNFIYGQSGAGNNWAKGHYTEGAELVDSVLDVV
RKEAENCDCLQGFQLTHSLGGGTGSGMGTLLISKIREEYPDRIMTTFSVVPSPKVSDTVV
EPYNATLSVHQLVENTDETFCIDNEALYDICFRTLKLTTPTYGDLNHLVSATMSGVTTCF
RFPGQLNADLRKLAVNMVPFPRLHFFMPGFAPLTARGSQQYRALTVAELTTQMFDSKNMM
AACDPRHGRYLTVAAIFRGRMSMKEVDDQMLNIQNKNSSYFVEWIPNNIKTAVCDIPPRG
LKMAATFIGNSTAIQELFKRISEQFTAMFRRKAFLHWYTGEGMDEMEFTEAESNMNDLIS
EYQQYQEATAEDEGEFEEGEQEGAEQEAA
>CL227.Contig2_Richtersius cf. coronifer Kamilari 2019 - putative beta-4 tubulin
MVREIVHLQAGQCGNQIGSKFWEVISDEHGIDPTGSYKGTSDLQLERINVYYTEASGGKY
VPRAVLVDLEPGTMDSVRSSTFGQLFRPDNFIFGQSGAGNNWAKGHYTEGAELVDNVMDV
VRREAENCDCLQGFQMAHSLGGGTGSGMGTLMISKIREEYPDRIMNTFSVVPSPKVSDTV
VEPYNATLSVHQLIENTDETFCIDNEALYDICFRTLKLTTPTYGDLNHLVSMTMSGVTTC
LRFPGQLNADLRKLAVNMVPFPRLHFFMPGFVPLTARGSQSYRNLTVGELTTQMFDSKNM
MAACDPRHGRYLTVAAIFRGRMSMKEVDDCMLKVQTKNSSYFVEWIPNNVKIAVCDIPPR
GLKMSATFIGNTTAIQELFKRISDQFTAMFRRKAFLHWYTGEGMDEMEFTEAESNMNDLI
SEYQQYQEATAEDEGDFEEETDPQTNS
>CL227.Contig3_Echiniscoides cf. sigismundi Kamilari 2019 - putative alpha tubulin
MRECISIHVGQAGVQIGNACWELYCLEHGIQPDGQMPSDKSVGAADDSFNTFFSETGSGK
HVPRAVFVDLEPTVVDEVRTGTYKQLFHPEQLITGKEDAANNYARGHYTVGKEIVDQVLD
RIRKLTDQCTGLQGFLIFHSFGGGTGSGFTSLLMERLSVDYGKKSKLEFSIYPAPQVSTS
VVEPYNSILTTHTTLEHSDCAFMVDNEAIYDICRRNLDIERPTYTNLNRLIGQIVSSITA
SLRFDGALNVDLTEFQTNLVPYPRVHFPLVTYAPIISSEKAYHEQLTVSEITNSCFEPTN
QMVKCDPRHGKYMACCMLYRGDVVPKDVNAAIAAIKTKRSIQFVDWCPTGFKVGINYQPP
TVVPGGDLAKTPRAVCMLSNTTAIAEAWSRLDRKFDLMYSKRAFVHWYVGEGMEEGEFCE
AREDLAALEKDYEEVGVDSNPDQADEEY
>CL227.Contig4_Echiniscoides cf. sigismundi Kamilari 2019 - putative alpha-3-tubulin
MRECISIHIGQAGVQVGNACWELYCLEHGIQPDGQMPSDKNIGGGDDSFNTFFSETGAGK
HVPRAVFVDLEPTVVDEVRTGTYRQLFHPEQLITGKEDAANNYARGHYTIGKEIVDLVLD
RIRKLADQCTGLQGFLIFHSFGGGTGSGFTSLLMERLSVDYGKKSKLEFAVYPAPQVSTA
VVEPYNSILTTHTTLEHSDCAFMVDNEAIYDICRRNLDIERPTYTNLNRLIGQIVSSITA
SLRFDGALNVDLTEFQTNLVPYPRIHFPLATYAPVISAEKAYHEQLSVAEITNACFEPAN
QMVKCDPRHGKYMACCMLYRGDVVPKDVNAAIAAIKTKRSIQFVDWCPTGFKVGINYQPP
TVVPGGDLAKTPRAVCMLSNTTAIAEAWSRLDRKFDLMYSKRAFVHWYVGEGMEEGEFCE
AREDLAALEKDYEEVGVDSNPDQADEEY
>CL227.Contig5_Echiniscoides cf. sigismundi Kamilari 2019 - translation [1-1224 reversed] - putative alpha tubulin
MRECINIHIGQAGVQLGNACWELFCLEHGIMPDGTQSPMASLAPDDNSYSTFFGETASGK
HVPRAVMLDLEPTVIDEIRTGTYQKLYHPNQLITGKEDAANNYARGQYTVGREMIDIVLD
QIRRQAESTSSLQSFFVYHSFGGGTGSGFTALLMEKLCLDYGKKSKLEFCIYPSPRLSTA
VVEPYNSILVTHTTLESSDCAFMVDNEALFEICSRNLNVERPTYTNINRLLSQVISSITA
SLRFDGSLNVDITEFQTNLVPYPRIHFPLVSYAPIINVERAMHERLSTSEITNQVFEPAN
SMVKCDPRHGKYMATCVLYRGDIVPKDVNAAVANIKSKRSIQFVSWCPTGFKVGINYQPP
TVIPGGDMSPVPRSCCMLANTTAVAEAWTRLDQKFDLMFRKRAFVHWY
>CL227.Contig5_Richtersius cf. coronifer Kamilari 2019 translation [126-1472] - putative beta tubulin
MREIVHLQAGQCGNQIGSKFWEVISDEHGIDPTGNYIGDSPLQLERINVYYNEASGGKYV
PRAILVDLEPGTMDSVRSSPFGQLFRPDNFIYGQSGAGNNWAKGHYTEGAELVDSVLDVV
RKEAEGCDCLQGFQLTHSLGGGTGSGMGTLLISKIREEYPDRIMTTFSVVPSPKVSDTVV
EPYNATLSVHQLVENTDETFCIDNEALYDICFRTLKLTTPTYGDLNHLVSATMSGVTTCL
RFPGQLNADLRKLAVNMVPFPRLHFFMPGFAPLTARGSAQYRALSVSELTQQMFDSKNMM
AACDPRHGRYLTVAAIFRGRMSMKEVDDQMLMIQNKNSSYFVEWIPNNVKTAVCDIPPRG
LKMSGTFIGNSTAIQELFKRIGEQFTAMFRRKAFLHWYTGEGMDEMEFTEAESNMNDLVS
EYQQYQEATAEDEGEFEEEHGEQETDAA
>CL4874.Contig2_Echiniscoides cf. sigismundi Kamilari 2019 translation [119-1471] - putative beta tubulin
MREIVHMQAGQCGNQIGAKFWEVVSDEHGIDPTGTYHGDSDLQLERINVYYNEASGGKYV
PRAVLVDLEPGTMDSVRSGPFGQLFRPDNFVFGQSGAGNNWAKGHYTEGAELVDSVLDVV
RKEAESCDCLQGFQLTHSLGGGTGSGMGTLLISKIREEYPDRIMSSFSVVPSPKVSDTVV
EPYNATLSVHQLVENTDETFCIDNEALYDICFRTLKLTNPAYGDLNHLVSITMSGVTTCL
RFPGQLNADLRKLAVNMVPFPRLHFFMPGFAPLTARGSQSYRNLSVPELTAQMFDAKNMM
AACDPRHGRYLTVAAIFRGKMSMKEVDEQMLNIQNKNSSYFVEWIPNNVKTAVCDIPPRG
LKMAGTFIGNSTSIQELFKRISEQFTAMFRRKAFLHWYTGEGMDEMEFNEAESNMNDLVS
EYQQYQEAQVDEEDEFEDEQEEVQETYAEA
>CL4874.Contig3_Echiniscoides cf. sigismundi Kamilari 2019 translation [204-1556] - putative beta tubulin
MREIVHIQAGQCGNQIGSKFWEVISDEHGIEPNGEYSGDSDLQLERINVYYNEAGNSRYV
PRAVLVDLEPGTMDSVRNSPFGQLFRPDNFVYGQSGAGNNWAKGHYTEGAELVDSIMEVV
RKESEGCDCLQGFQLTHSLGGGTGSGMGTLLISKIREEYPDRIMSSFSVVPSPKVSDTVV
EPYNATLSVHQLVENTDETFCIDNEALYDICFRTLKLTNPAYGDLNHLVSITMSGVTTCL
RFPGQLNADLRKLAVNMVPFPRLHFFMPGFAPLTARGSQSYRNLSVPELTAQMFDAKNMM
AACDPRHGRYLTVAAIFRGKMSMKEVDEQMLNIQNKNSSYFVEWIPNNVKTAVCDIPPRG
LKMAGTFIGNSTSIQELFKRISEQFTAMFRRKAFLHWYTGEGMDEMEFNEAESNMNDLVS
EYQQYQEAQVDEEDEFEDEQEEVQETYAEA
>DN1784_c0_g1_i1 Mesobiotus philippinicus Mapalo 2020 - translation [260-1141 reversed] - putative beta tubulin
KIREEYPDRIMNTFSVVPSPKVSDTVVEPYNATLSVHQLVENTDETFCIDNEALYDICFR
TLKLTTPTYGDLNHLVSMTMSGVTTCLRFPGQLNADLRKLAVNMVPFPRLHFFMPGFVPL
TARGSQSYRNLTVAELTSQMFDSKNMMAACDPRHGRYLTVAAIFRGRMSMKEVDDCMLNI
QNKNSSYFVEWIPNNVKVAVCDIPPRGLKMSATFIGNTTAIQELFKRISDQFTAMFRRKA
FLHWYTGEGMDEMEFTEAESNMNDLISEYQQYQEATADDEGDFEDAEAEAETA
>DN5370_c0_g1_i2 Mesobiotus philippinicus Mapalo 2020 len=1933 translation [160-1551] - putative gamma tubulin
MPREIITLQLGQCGNQIGLEFWKKLCQEHGIDSEGRLTDSAAGSGRVYDRKDVFFYQADD
DHYVPRAVLMDLEPRVINGITSSEYSTLYNPENIYISKEGGGAGNNWAVGYGYGEKLEEE
LFDMINREAEGSDGLEGFILSHSIAGGTGSGMGSFVLEKLRDRFPKTLTQTFSVFPNQDQ
TSDVVVQPYNSILTLRRLAEHADCVVVLDNTALTRIATERLRLETPSMTEINNMVSTIMA
ASTSTLRYPTYTHNSFVGLIAPLIPTPDLHFLMTGYTPLTSLDHSSGGIQKTTVFDVMRR
LLQPKNMMVSMGNKHEPDNCYISILNIMQGEIDPGEIQKALQRIRERKLAKFIEWGPASL
HVVNSRRSPFVTAPHRVSGLMLANHTGVHEHFDELALQYDKLKKKNAFTDAFRREKHFAD
GLLDMDESREIVRRFIEEYRQAATPNYLDWKNAEYRERLTGLK
>DN9104_c0_g1_i1 Mesobiotus philippinicus Mapalo 2020 len=1814 translation [174-1529] - putative alpha-1 tubulin
MRECISIHVGQAGVQIGNACWELYCLEHGIQPDGQMPSDKTIGGGDDSFNTFFSETGAGK
HVPRAVMVDLEPTVIDEIRTGTYRQLFHPEQLITGKEDAANNYARGHYTVGKEIVDLVLD
RIRKLADQCTGLQGFLIFHSFGGGTGSGFTSLLMERLSVDYGKKSKLEFSVYPAPQVSTA
VVEPYNSILTTHTTLEHSDCAFMVDNEAIYDICRRNLDIERPTYTNLNRLIGQIVSSITA
SLRFDGALNVDLTEFQTNLVPYPRIHFPLVTYAPIISAEKAYHEQLTVSEITNACFEPAN
QMVKCDPRHGKYMACCMLYRGDVVPKDVNAAIAAIKTKRTIQFVDWCPTGFKVGINYQPP
TVVPGGDLAKVQRAVCMLSNTTAIAEAWARLDHKFDLMYAKRAFVHWYVGEGMEEGEFSE
AREDLAALEKDYEEVGVDSVEGEGEGEGDEV
>DN11560_c0_g2_i1 Mesobiotus philippinicus Mapalo 2020 len=2111 translation [615-1964 reversed] - putative alpha tubulin
MRECISIHVGQAGVQIGNSCWELYCLEHGISPDGRMTKKAGDGGDSFTTFFSETGSGKYV
PRAVFVDLEPTVVDEVRTGPYRQLFHPEQLITGKEDAANNYARGHYTVGKEIVDLTIDRI
RKLAEQCTGLQGFLVFHSFGGGTGSGFTSLLMERLSVEFGKKSKLEFCVYPAPEVSTAVV
EPYNSILTTHTTLEHSDCAFMVDNEAIFDICRKKLDVERPTYTNLNRLISQIVSSITASL
RFDGALNVDLTEFQTNLVPYPRIHFPLVSYSPVISAEKAFHEQLSVKEITTACFEPANQM
VKCDPRHGKYMACCMLYRGDVVPKDVTEAIASIKAKSNIRFVDWCPTGFKVGLNFQPPAR
VPNGDQAAVPRAVCMLSNTTAIVEAWARLNHKFDLMFAKRAFVHWYVGEGMEEGEFSEAR
EDLAALEKDYEEAGADSTEAAAEEDNAEY
>DN11770_c0_g1_i2 Mesobiotus philippinicus Mapalo 2020 len=1306 translation [167-1306]
MRECISVHVGQAGVQIGNACWELYCLEHGIQPDGQMPSDKTIGGGDDSFNTFFSETGAGK
HVPRAVMVDLEPTVIDEIRTGTYRQLFHPEQLITGKEDAANNYARGHYTVGKEIVDLVLD
RIRKLADQCTGLQGFLIFHSFGGGTGSGFTSLLMERLSVDYGKKSKLEFSVYPAPQVSTA
VVEPYNSILTTHTTLEHSDCAFMVDNEAIYDICRRNLDIERPTYTNLNRLIGQIVSSITA
SLRFDGALNVDLTEFQTNLVPYPRIHFPLVTYAPIISAEKAYHEQLTVSEITNACFEPAN
QMVKCDPRHGKYMACCMLYRGDVVPKDVNAAIAAIKTKRTIQFVDWCPTGFKVGINYQPP
TVVPGGDLAKVQRAVCMLSN
>DN12242_c0_g1_i2 Mesobiotus philippinicus Mapalo 2020 len=1832 translation [329-1675 reversed] - putative beta tubulin
MREIVHLQAGQCGNQIGSKFWEVISDEHGIDPTGNYVGDSPLQLERINVYYNEASGGKYV
PRAVLVDLEPGTMDSVRSSPFGQLFRPDNFIYGQSGAGNNWAKGHYTEGAELVDAVLDVV
RKESEGCDCLQGFQLTHSLGGGTGSGMGTLLISKIREEYPDRIMTTFSVVPSPKVSDTVV
EPYNATLSVHQLVENTDETFCIDNEALYDICFRTLKLTTPTYGDLNHLVSATMSGVTTCL
RFPGQLNADLRKLAVNMVPFPRLHFFMPGFAPLTARGSAQYRALSVSELTQQMFDSKNMM
AACDPRHGRYLTVAAIFRGRMSMKEVDDQMLSIQNKNSSYFVEWIPNNVKTAVCDIPPRG
LKMSGTFIGNSTAIQELFKRIGEQFTAMFRRKAFLHWYTGEGMDEMEFTEAESNMNDLVS
EYQQYQEATAEDEGEFEEENGEPETEGA
>DN12255_c0_g1_i2 Mesobiotus philippinicus Mapalo 2020 len=1849 translation [180-1526] - putative beta-4 tubulin
MREIVHLQAGQCGNQIGSKFWETINGEHGIDPTGAYVGENPNQLERIDVYYQEATGSKYV
PRAVLVDLEPGTMDAIRSSEYGQLFRPDNFVFGQSGAGNNWAKGHYTEGADLIENVVDVV
RREAEHCDCLQGFQMTHSLGGGTGSGMGTLLISKIREEFPDRMMTTFSVVPSPKVSDTVV
EPYNATLSVHQLVENTDETFCIDNEALYDICFRTLKLTTPNYGDLNHLVSATMSGVTTCF
RFPGQLNADLRKLAVNMVPFPRLHFFMPGFAPLTARGSQQYRALSVPELTQQMFDSRNMM
TACDPRHGRYLTVAAIFRGRMSMKEVDDNMMSVQNKNSSHFVEWIPNNVKTAVCDIPPRG
LTMSGTFIGNTTAIQEIFKRIGEQFTAMFRRKAFLHWYTGEGMDEMEFTEAESNMNDLIS
EYQQYQEATAEDEGEFEEENGEPETEGA
>GFGY01000052.1 TSA: Paramacrobiotus richtersi comp122315_c0 transcribed RNA sequence translation [2852-4201 reversed] - putative alpha tubulin
MRECISIHVGQAGVQIGNACWELYCLEHGIGADGRMTKKDAGDGSDSFTTFFSETGAGKY
VPRAVFVDLEPTVVDEVRTGAYKQLFHPEQLITGKEDAANNYARGHYTVGKEIVDVTIDR
IRKLADQCTGLQGFLIFHSFGGGTGSGFTSLLMERLSVEFGKKSKLEFCVYPAPEVSTAV
VEPYNSILTTHTTLEHSDCAFMVDNEAIFDICRKKLDVERPTYTNLNRLISQIVSSITAS
LRFDGALNVDLTEFQTNLVPYPRIHFPLVSYAPVISAEKAYHEQLSVKEITNACFEPANQ
MVKCDPRHGKYMACCMLYRGDVVPKDVTEAIATIKSKSNIRFVDWCPTGFKVGLNFQPPA
VVPGGDQAAVPRAVCMLSNTTAIVEAWARLNHKFDLMFAKRAFVHWYVGEGMEEGEFSEA
REDLAALEKDYEEAGADSAEAGEEENGEY
>GFGY01000407.1 TSA: Paramacrobiotus richtersi comp126394_c0 transcribed RNA sequence translation [1346-2677] - putative alpha tubulin
MREILSIHVGQGGVQIGNACWELYCLEHGIKPTGEVDAEANKPIESSSSFFSETSNGNMV
PRAVMVDLEPGVIDSIRSSEYRRLYHPSQLISGKEDAANNYARGHYTVGKEIIEPTLEQI
RRLVDNCDSLQGFFIFHSFGGGTGSGLGSLLMERLSAEYGKKSKLEFAVYPAPQVSNSVV
EPYNSVLTTHTTLEHSDCSFLVDNEAIYDMCRNLGIQRPDYIDLNRIIAQVVSSITASLR
FPGSLNVDLTEFQTNLVPYPRIHFPLVAYSPMLSAEKAAHEQLSVTEITSACFEMQNQMV
KCNTKQGKYMACCLLFRGDINPKDANIATGIVKAKKGNQFVEWCPTGFKIGINNEAPTCL
PGGAMAPVRRAVCSLSNTTAIVEAWRRLNVKFDLMFAKRAFVHWYVGEGMEEGEFSEARE
DLAALENDYDELSRDAAPATGYN
>GFGY01002531.1 TSA: Paramacrobiotus richtersi comp40087_c0 transcribed RNA sequence translation [1183-2484 reversed] - putative gamma tubulin
MGEIITLQVGQCGNQTGAEFWDKLCKEHGLSEDGRRVQDVQGDRKDVFFYEADDGRYLPR
ALLIDLEPRVISAAMSQRPDLYNSENVFLSNDGGGAGNNWAYGYQRGVEYKDQIMEMLQR
EAECSDCLDGFFLLHSIAGGTGSGMGSLLLEEIKQEFGSRKKIQAFSIFPNNEEASDVVV
QPYNSVLTLSRLKEYCDSVIVMDNGALGRVAGDALRINTPTFAHTNKLMSTVACASTVTL
RFPGSRFSDLASMIGSVVPTPGCHFIVPSYCPFVDDGFKVIRKTSCLDVQRRLLLPKTRL
ANYEESEANCFLAAINIMMGVTASEVQKSMMRLRQKGNMRFAPWSPSCLQMGIGRSDDSG
KVSGLLLGNNSGFARALKKICVQFDRLKGRNAFIEMYRKEGAISESLSEFQEAREEVQRT
IEDYESSEKSTFV
>GFGY01006227.1 TSA: Paramacrobiotus richtersi comp103339_c0 transcribed RNA sequence translation [1121-2407 reversed] - putative beta-4 tubulin
KFWEVISDEHGIDPTGSYKGNSDLQIERINVYYNEASGGKYVPRAVLVDLEPGTMDSVRS
STFGQLFRPDNFIFGQSGAGNNWAKGHYTEGAELVDAVMDVVRREAEACDCLQGFQLAHS
LGGGTGSGMGTLMISKIREEYPDRIMNTFSVVPSPKVSDTVVEPYNATLSVHQLVENTDE
TFCIDNEALYDICFRTLKLTTPTYGDLNHLVSMTMSGVTTCLRFPGQLNADLRKLAVNMV
PFPRLHFFMPGFVPLTARGSQSYRNLSVSELTTQMFDSKNMMAACDPRHGRYLTVAAIFR
GRMSMKEVDDCMLNIQNKNSSYFVEWIPNNVKVAVCDIPPRGLKMSATFIGNTTAIQELF
KRISDQFTAMFRRKAFLHWYTGEGMDEMEFTEAESNMNDLISEYQQYQEATADDEGDFEE
EANPETEP
>GFGY01007097.1 TSA: Paramacrobiotus richtersi comp112751_c0 transcribed RNA sequence translation [700-2046 reversed] - putative beta tubulin
MREIVHLQAGQCGNQIGSKFWEVISDEHGIDPTGNYVGDSPLQLERINVYYNEASGGKYV
PRAVLVDLEPGTMDSVRSSPFGQLFRPDNFIYGQSGAGNNWAKGHYTEGAELVDSVLDVV
RKEAEGCDCLQGFQLTHSLGGGTGSGMGTLLISKIREEYPDRIMTTFSVVPSPKVSDTVV
EPYNATLSVHQLVENTDETFCIDNEALYDICFRTLKLTTPTYGDLNHLVSATMSGVTTCL
RFPGQLNADLRKLAVNMVPFPRLHFFMPGFAPLTARGSAQYRSLTVSELTQQMFDSKNMM
AACDPRHGRYLTVAAIFRGRMSMKEVDDQMLQIQNKNSSFFVEWIPNNVKTAVCDIPPRG
LKMSGTFIGNSTAIQELFKRIGEQFTAMFRRKAFLHWYTGEGMDEMEFTEAESNMNDLVS
EYQQYQEATAEDEGEFEEEHAEPETEGA
>GFGY01009567.1 TSA: Paramacrobiotus richtersi comp116292_c0 transcribed RNA sequence translation [177-1532] - putative alpha tubulin
MRECISIHVGQAGVQIGNACWELYCLEHGIQPDGQMPSDKTIGGGDDSFNTFFSETGAGK
HVPRAVMVDLEPTVIDEIRTGTYRQLFHPEQLITGKEDAANNYARGHYTVGKEIVDLVLD
RVRKLADQCTGLQGFLIFHSFGGGTGSGFTSLLMERLSVDYGKKSKLEFSVYPAPQVSTA
VVEPYNSILTTHTTLEHSDCAFMVDNEAIYDICRRNLDIERPTYTNLNRLIGQIVSSITA
SLRFDGALNVDLTEFQTNLVPYPRIHFPLVTYAPIISAEKAYHEQLTVSEITNACFEPAN
QMVKCDPRHGKYMACCMLYRGDVVPKDVNAAIAAIKTKRTIQFVDWCPTGFKVGINYQPP
TVVPGGDLAKVQRAVCMLSNTTAIAEAWARLDHKFDLMYAKRAFVHWYVGEGMEEGEFSE
AREDLAALEKDYEEVGVDSVDGEGEGEGEEV
>GFGY01009871.1 TSA: Paramacrobiotus richtersi comp97461_c0 transcribed RNA sequence translation [386-1738 reversed] - putative beta tubulin
MREIVHLQVGQCGNQIGAKFWEVISDEHGIDPTGTYRGDSKLQLERINVYYNEAGGGNKY
VPRAVLVDLEPGTMDSVRSSPFGQLFRPDNFIFGQSGAGNNWAKGHYTEGAELVDSVLDV
VRKEAEGCDCLQGFQLTHSLGGGTGSGMGTLLISKIREEYPDRIMTTFSVVPSPKVSDTV
VEPYNATLSVHQLVENTDETFCIDNEALYDICFRTLKLTTPTYGDLNHLVSATMSGVTTC
FRFPGQLNADLRKLAVNMVPFPRLHFFMPGFAPLTARAAQGYRALTVAELTTQMFDSKNM
MAACDPRHGRYLTVAAIFRGRMSMKDVDDQMLQIQNKNSSYFVEWIPNNIKTAVCDIPPR
GLKMAATFIGNSTAIQELFKRISEQFTAMFRRKAFLHWYTGEGMDEMEFTEAESNMNDLI
SEYQQYQEATAEDEGEFEEGDAEPASQEAA
>GFGY01009901.1 TSA: Paramacrobiotus richtersi comp121207_c0 transcribed RNA sequence translation [320-1696] - putative gamma tubulin
MPREIITLQLGQCGNQIGGEFWQKLCQEHGISPEGRLLHTAAEAGGVYDRKDVFFTQADD
DHYMPRAVLVDLEPRVVNSILNSSSKLYNPENVYICKEGGGAGNNWAAGYEAGQKHEEAV
FDIINREAEGSDGLDGFILCHSIAGGTGSGMGSYVLEKLHDRFPKTLTQTYSVFPNQADD
AASDVVVQPYNSVLSLRRLTEHADCVVVLDNTALHRIAIDRLRIETPSMTEINNMVSTIM
SASTSTLRYPSYMHNDFVGLIAPLIPTPNLHFLMSGYTPLISLNRDPGVIQKTTVFDVMR
RLLKPDNMMVSTGKAYDTDNCYISILNIIQGEIDPGEVQKSLQRLRERKAVKFIQWGPAS
IHVAHARRSPFVPMAHRVSGLMLANHTGVSERFAMMLNQFDKMKKKNAYMEQYKKGNHDV
PEDMVESRAVVQELIEEYRSAATPAYPDYIKEKCARRG
>GFGY01010670.1 TSA: Paramacrobiotus richtersi comp119532_c2 transcribed RNA sequence translation [527-1870 reversed] - putative beta tubulin
MREIVHLQAGQCGNQIGAKFWEVISDEHGIDPTGTYHGDSDLQLERINVYYNEATGGKYV
PRAVLVDLEPGTMDSVRSGPFGQLFRPDNFIFGQSGAGNNWAKGHYTEGAELVDSVLDVV
RKEAESCDCLQGFQLTHSLGGGTGSGMGTLMISKIREEYPDRIMNTFSVVPSPKVSDTVV
EPYNATLSVHQLVENTDETFCIDNEALYDICFRTLKLTTPTYGDLNHLVSATMSGVTTCL
RFPGQLNADLRKLAVNMVPFPRLHFFMPGFAPLTSRGSQQYRALTVPELTQQMFDAKNMM
AACDPRHGRYLTVAAIFRGRMSMKEVDEQLLNIQNKNSSYFVEWIPNNVKTAVCDIPPRG
LKMSATFIGNSTAIQELFKRISEQFTAMFRRKAFLHWYTGEGMDEMEFTEAESNMNDLVS
EYQQYQEATAEDEGEFEEEGEGGEAEG
>GFGY01011756.1 TSA: Paramacrobiotus richtersi comp116893_c0 transcribed RNA sequence translation [277-1632 reversed] - putative alpha-1 tubulin
MRECISIHVGQAGVQIGNACWELYCLEHGIQPDGQMPSDKTIGGGDDSFNTFFSETGAGK
HVPRAVMVDLEPTVIDEIRTGTYRQLFHPEQLITGKEDAANNYARGHYTVGKEIVDLVLD
RVRKLADQCTGLQGFLIFHSFGGGTGSGFTSLLMERLSVDYGKKSKLEFSVYPAPQVSTA
VVEPYNSILTTHTTLEHSDCAFMVDNEAIYDICRRNLDIERPTYTNLNRLIGQIVSSITA
SLRFDGALNVDLTEFQTNLVPYPRIHFPLVTYAPIISAEKAYHEQLTVSEITNACFEPAN
QMVKCDPRHGKYMACCMLYRGDVVPKDVNAAIAAIKTKRTIQFVDWCPTGFKVGINYQPP
TVVPGGDLAKVQRAVCMLSNTTAIAEAWARLDHKFDLMYAKRAFVHWYVGEGMEEGEFSE
AREDLAALEKDYEEVGVDSVEGEGEGEGEEV
>GFGY01012659.1 TSA: Paramacrobiotus richtersi comp107824_c0 transcribed RNA sequence translation [182-1534] - putative alpha tubulin
MRECISVHVGQAGVQIGNACWELYCLEHGIQPDGVMPSDKTIGGGDDSFNTFFSETGSGK
HVPRAVFVDLEPTVVDEVRTGTYRQLFHPEQLITGKEDAANNYARGHYTVGKEIVDLVLD
RVRKLADQCTGLQGFLIFHSFGGGTGSGFTSLLMERLSVDYGKKSKLEFSIYPAPQVSTA
VVEPYNSILTTHTTLEHSDCAFMVDNEAIYDICRRNLDIERPTYTNLNRLIGQIVSSITA
SLRFDGALNVDLTEFQTNLVPYPRIHFPLVTYAPIISAEKAYHEQLTVSEITNSCFEPAN
QMVKCDPRHGKYMACCMLYRGDVVPKDVNAAIAAIKTKRSIQFVDWCPTGFKVGINYQPP
TVVPGGDLAKVQRAVCMLSNTTAIAEAWARLDHKFDLMYAKRAFVHWYVGEGMEEGEFSE
AREDLAALEKDYEEVGIDSVDNAGEEGEEY
>GFGY01015094.1 TSA: Paramacrobiotus richtersi comp108878_c0 transcribed RNA sequence translation [339-1562] - putative beta tubulin
MREIVHLQAGQCGNQIGSKFWETINGEHGIDPTGSYVGHTGNELERINVYYQEAPGAKYV
PRAVLVDLEPGTMDSIRGSEYGKLFRPDNFIFGQSGAGNNWAKGHYTEGADLIETVVDVV
RKEAEHCDCLQGFQLTHSLGGGTGSGMGTLLISKIREEFPDRIMTTFSVVPSPKVSDTVV
EPYNATLSVHQLVENTDETFCIDNEALYDICFRTLKMTNPNYGDLNHLVSATMSGVTTCF
RFPGQLNADLRKLAVNMVPFPRLHFFMPGFAPLTARGSQSYRALTVPELTQQMFDSRNMM
TACDPRHGRYLTVAVIFRGRMSMKEVDENMLSVQNKNSSHFVEWIPNNVKTAVCDIPPRG
LKMSGTFIGNSTAIQEIFKRIGEQFTAMFRRKAFLHWYTGEGMDEMEF
>GFGY01017783.1 TSA: Paramacrobiotus richtersi comp40085_c0 transcribed RNA sequence translation [1-1314] - putative beta tubulin
REIIHLQTGQCGNQIGSKFWEVISGEHGINEEGRYVGSDPLQLDRISVYYNESSTKKYVP
RAVLIDLEPGTMDSVRESPFGALFRPDNFINGQSGAGNNWAKGHYTEGAELVDSVMDVVR
KEAENCDCLQGFQITHSLGGGTGAGMGTLLISKIREEFPERMMCTFSVVPSPKVSDTVVE
PYNATLSIHQLVENSDETFCIDNEALYDICFKTLKLQNPGYGDLNHLVSIVMSGITTCLR
FPGQLNADLRKLAVNMVPFPRLHFFMVGFAPLTARGSTAYRASSVSELTQQMFDPKNMMA
ACDPRRGRYLTVAAMFRGKMSMKEVDEQMLQVQLRNSSHFVEWIPHNVKTAVCDIPPKGL
TMSSTFIGNSTAIQELFKRISDQFSVMFRRKAFLHWYTGEGMDEMEFTEAESNMNDLYSE
YQQYQEATVDDDEYGDG
>GFGY01019737.1 TSA: Paramacrobiotus richtersi comp114885_c0 transcribed RNA sequence translation [1-1026 reversed] - putative alpha-1 tubulin
MRECISIHVGQAGVQIGNACWELYCLEHGIQPDGQMPSDKTIGGGDDSFNTFFSETGAGK
HVPRAVMVDLEPTVIDEIRTGTYRQLFHPEQLITGKEDAANNYARGHYTVGKEIVDLVLD
RVRKLADQCTGLQGFLIFHSFGGGTGSGFTSLLMERLSVDYGKKSKLEFSVYPAPQVSTA
VVEPYNSILTTHTTLEHSDCAFMVDNEAIYDICRRNLDIERPTYTNLNRLIGQIVSSITA
SLRFDGALNVDLTEFQTNLVPYPRIHFPLVTYAPIISAEKAYHEQLTVSEITNACFEPAN
QMVKCDPRHGKYMACCMLYRGDVVPKDVNAAIAAIKTKRTIQ
>GFGZ01009017.1 TSA: Milnesium tardigradum comp6139_c0_seq1 transcribed RNA sequence translation [381-1247 reversed] - putative alpha tubuiin
DESCTTFFSETDNGKHVPRTVMVDLEPSVIDEVRTGTYKQLFHPEELISGKEDAANNYAR
GHYTVGKEMIERVLDRIRKLADNCSGLQGFLIFHSIGGGTGSGFSALLMERLSADFGKKS
KLEFTVYPAPRVSTTVVEPYNSILTTHTKLEHADCSFMVDNEAIYNICQKNLGIERPNYS
NLNRIIAQVVSSITASLRFQGSLNVDLNEFQTNLVPYPRIHFPLISYAPVLSAAKAYHES
LSVAEITNACFDPVNQMVVCDPRKESIWHAVCCIVAMLFLRMSMQQWQ
>GFGZ01017492.1 TSA: Milnesium tardigradum comp8534_c0_seq1 transcribed RNA sequence translation [2-1051] - putative alpha tubulin
DLEPTVIDEIRTGTYRQLFHPEQLITGKEDAANNYARGHYTVGKEIVDLVLDRIRKLADQ
CTGLQGFLIFHSFGGGTGSGFTSLLMERLSVDYGKKSKLEFSIYPAPQVSTAVVEPYNSI
LTTHTTLEHSDCAFMVDNEAIFDICRRNLDIERPTYTNLNRLIGQIVSSITASLRFDGAL
NVDLTEFQTNLVPYPRIHFPLVTYAPIISAEKAYHEQLTVSEITNACFEPANQMVKCDPR
HGKYMACCMLYRGDVVPKDVNAAIAAIKTKRSIQFVDWCPTGFKVGINYQPPTVVPGGDL
AKVQRAVCMLSNTTAIAEAWARLDHKFDLMYAKRAFVHWYVGEGMEEGEF
>GFGZ01017493.1 TSA: Milnesium tardigradum comp8534_c0_seq2 transcribed RNA sequence translation [139-1488] - putative alpha tubulin
MRECISIHVGQAGVQIGNACWELYCLEHGIQPDGHMPSDKGAGASDDSFTTFFSETGSGK
HVPRAVMVDLEPTVIDEIRTGTYRQLFHPEQLITGKEDAANNYARGHYTVGKEIVDLVLD
RVRKLADNCTGLQGFLIFHSFGGGTGSGFTSLLMERLSVDYGKKSKLEFSIYPAPQVSTA
VVEPYNSILTTHTTLEHSDCAFMVDNEAIFDICRRNLDIERPTYTNLNRLIGQIVSSITA
SLRFDGALNVDLTEFQTNLVPYPRIHFPLVTYAPIISAEKAYHEQLTVSEITNACFEPAN
QMVKCDPRHGKYMACCMLYRGDVVPKDVNAAIAAIKTKRSIQFVDWCPTGFKVGINYQPP
TVVPGGDLAKVQRAVCMLSNTTAIAEAWARLDHKFDLMYAKRAFVHWYVGEGMEEGEFSE
AREDLAALEKDYEEVGIDSAENEEGGEEY
>GFGZ01021881.1 TSA: Milnesium tardigradum comp9500_c0_seq1 transcribed RNA sequence translation [135-1517] - putative gamma tubulin
MPREIITLQLGQCGNQIGMEFWKKLCAEHGITPEGRLEAFAQTVGSIQDRKDVFFYQADD
DHYIPRAVLIDLEPRVINSILSSEYQKLYNTENVFMSKDGGGAGNNWAVGYRNGEQLKEE
VFDIIDREADGSDGLQGFVLCHSIAGGTGSGMGSYVLEHLSERFPKKLIQTYSVFPNQDQ
DGSGSDVVVQPYNSILTLRRLAENADAVVVLDNTALNAIAAERLHLVNPSFAEINHMVST
IMAASTSTLRYPTYLHNDLVGLIAPLIPIPNLHFLMTGYTPLTSIGQTTSGVQKTTVFDV
MRRLLQPKNMMVSTGKNRRDLDRYISILNIIQGEVDPSEVQKSLQRIRERRLAQFIEWGP
ASLHVAVSRKSPFVATNHRVSGLMIANQSSISALFDTMVKQYDKLKKKGAFLDQFKREPR
FENDFSDMDKSRQIVGDLIEEYQAAAKPNYLERNCASPLD
>RvY_09966-1 ramazzottius_varieornatus_v1_core_32_85_1 - translation [1-1347] - putative beta tubulin
MREIVHLQAGQCGNQIGSKFWEVISDEHGIDPTGNYVGDSPLQLERVNVYYNEASGSKYV
PRAILVDLEPGTMDSVRSSPFGQLFRPDNFIYGQSGAGNNWAKGHYTEGAELVDSVLDVV
RKEAEGCDCLQGFQLTHSLGGGTGSGMGTLLISKIREEYPDRIMTTFSVVPSPKVSDTVV
EPYNATLSVHQLVENTDETFCIDNEALYDICFRTLKLTTPTYGDLNHLVSATMSGVTTCL
RFPGQLNADLRKLAVNMVPFPRLHFFMPGFAPLTARGSQSYRALSVSELTQQMFDSKNMM
AACDPRHGRYLTVAAIFRGRMSMKEVDDQMLSIQNKNSSYFVEWIPNNVKTAVCDIPPRG
LKMSGTFIGNSTAIQELFKRIGEQFTAMFRRKAFLHWYTGEGMDEMEFTEAESNMNDLVS
EYQQYQEATAEDEGEFEEGDHEAENEAA
>RvY_09976-1 ramazzottius_varieornatus_v1_core_32_85_1 - translation [1-1344] - putative beta tubulin
MREIVHLQAGQCGNQIGAKFWEVISDEHGIDPTGTYHGDSDLQLERINVYYNEATGGKYV
PRAVLVDLEPGTMDSVRSGPFGQLFRPDNFIFGQSGAGNNWAKGHYTEGAELVDSVLDVV
RKEAESCDCLQGFQLTHSLGGGTGSGMGTLMISKIREEYPDRIMNTFSVVPSPKVSDTVV
EPYNATLSVHQLVENTDETFCIDNEALYDICFRTLKLTTPTYGDLNHLVSATMSGVTTCL
RFPGQLNADLRKLAVNMVPFPRLHFFMPGFAPLTSRGSQQYRALTVPELTQQMFDAKNMM
AACDPRHGRYLTVAAIFRGRMSMKEVDEQLLNIQNKNSSYFVEWIPNNVKTAVCDIPPRG
LKMSATFIGNSTAIQELFKRVSEQFTAMFRRKAFLHWYTGEGMDEMEFTEAESNMNDLVS
EYQQYQEATAEDEGEFEEEGEGGEAEA
>RvY_10073-1 ramazzottius_varieornatus_v1_core_32_85_1 - translation [1-1356] - putative alpha tubulin
MRECISVHVGQAGVQIGNACWELYCLEHGIQPDGQMPSDKTIGGGDDSFNTFFSETGAGK
HVPRAVFVDLEPTVIDEIRTGTYRQLFHPEQLITGKEDAANNYARGHYTVGKEIVDLVLD
RIRKLADQCTGLQGFLIFHSFGGGTGSGFTSLLMERLSVDYGKKSKLEFSVYPAPQVSTA
VVEPYNSILTTHTTLEHSDCAFMVDNEAIYDICRRNLDIERPTYTNLNRLIGQIVSSITA
SLRFDGALNVDLTEFQTNLVPYPRIHFPLVTYAPIISAEKAYHEQLTVSEITNACFEPAN
QMVKCDPRHGKYMACCMLYRGDVVPKDVNAAIAAIKTKRTIQFVDWCPTGFKVGINYQPP
TVVPGGDLAKVQRAVCMLSNTTAIAEAWARLDHKFDLMYAKRAFVHWYVGEGMEEGEFSE
AREDLAALEKDYEEVGVDSVEGEGEGEGEEV
>RvY_13916-1 ramazzottius_varieornatus_v1_core_32_85_1 - translation [1-1350] - putative beta tubulin
MREIVHLQVGQCGNQIGAKFWEVISDEHGIDPTGSYVGDSPLQLERINVYYNEAGHGNKY
VPRAVLVDLEPGTMDSVRSSPFGQLFRPDNYIFGQSGAGNNWAKGHYTEGAELVDSVLDV
VRKEAENCDCLQGFQLTHSLGGGTGSGMGTLLISKIREEYPDRIMTTFSVVPSPKVSDTV
VEPYNATLSVHQLVENTDETFCIDNEALYDICFRTLKLTTPTYGDLNHLVSATMSGVTTC
FRFPGQLNADLRKLAVNMVPFPRLHFFMPGFAPLTARGSQGYRALTVAELTAQMFDSKNM
MAACDPRHGRYLTVAAIFRGRMSMKEVDEQMLNIQNKNSSYFVEWIPNNIKTAVCDIPPR
GLKMAATFIGNSTAIQELFKRISEQFTAMFRRKAFLHWYTGEGMDEMEFTEAESNMNDLI
SEYQQYQEATAEDEGEFEEGEQQAEQEAA
>RvY_14597-1 ramazzottius_varieornatus_v1_core_32_85_1 - translation [1-1398] - putative gamma tubulin
MPREIITLQLGQCGNQIGNEFWKKLCKEHGIDTDGRLINGALTAAGGNYDRKDVFFYQAD
DDHYIPRAVLMDLEPRVINTIRNSEYAKLYNPENLYMDNQGGGAGNNWAAGYRLGEQHSE
KVFDIINREADGSDGLEGFCLCHSIAGGTGSGMGSYVLENIHDRFPKKIIQTYSIFPNQD
ENSDVVVGPYNSMLTLRRLAEHADCVVVMDNTALHNIAAERLRIEKPTNDEINNIVSTVM
SASTSTLRYPSYMHNDLISLISPLIPTPNLHFIMTGYTPLTSLDQGTGGIQKTTVFDVMR
RLLQTKNMMASLGKYNEAENAFISILNILQGEVESGEVQKSLQRIRERKLARFIEWGPAS
LHVAHSRKSPFVSTNHRVSGLMMTNHTGVHVLFDSMLKQYDKLKKKGAFLDAFKREPKFA
NGLEDMDESREVVNNLIQEYKAAAKPDYIEWARTKFSAGAGDGPL
>RvY_15459-1 ramazzottius_varieornatus_v1_core_32_85_1 - translation [1-1353] - putative alpha tubulin
MRECISIHVGQAGVQIGNACWELYCLEHGIQPDGQMPSDKSAGAADDSFNTFFSETGSGK
HVPRAVFVDLEPTVVDEVRTGTYRQLFHPEQLITGKEDAANNYARGHYTVGKEIVDLVLD
RVRKLADQCTGLQGFLIFHSFGGGTGSGFTSLLMERLSVDYGKKSKLEFSVYPAPQVSTA
VVEPYNSILTTHTTLEHSDCAFMVDNEAIYDICRRNLDIERPTYTNLNRLIGQIVSSITA
SLRFDGALNVDLTEFQTNLVPYPRIHFPLVTYAPIISAEKAYHEQLTVSEITNSCFEPAN
QMVKCDPRHGKYMACCMLYRGDVVPKDVNAAIAAIKTKRSIQFVDWCPTGFKVGINYQPP
TVVPGGDLAKVQRAVCMLSNTTAIAEAWARLDHKFDLMYAKRAFVHWYVGEGMEEGEFSE
AREDLAALEKDYEEVGVDSVEEGGEEGEEY
>RvY_15460-1 ramazzottius_varieornatus_v1_core_32_85_1 - translation [1-1350] - putative alpha tubulin
MRECISIHVGQAGVQIGNACWELYCLEHGIQPDGRMSQAKGSKRDDSFTTFFSETGSGKY
VPRAVFVDLEPTVVDEVRTGTYAKLFHPEQLITGKEDAANNYARGHYTVGKEIVDLTIDR
IRKLADQCSGLQGFLIFHSFGGGTGSGFTSLLMERLSVEFGKKSKLEFCVYPAPEVSTAV
VEPYNSILTTHTTLEHSDCAFMVDNEAIFDICRKKLDVERPTYVNLNRLISQIVSSITAS
LRFEGALNVDLTEFQTNLVPYPRIHFPLVSYAPVISAEKAFHEQLSVSEITNACFEPSNQ
MVKCDPRQGKYMACCMLYRGDVVPKDVTASIAAIKAKSSIKFVDWCPTGFKVGLNFQPPT
VVPGGDTAAVPRAVCMLSNTTAIVEAWARLNHKFDLMFQKRAFVHWYVGEGMEEGEFSEA
REDLAALERDYDEAGADSTDGQEDQNGEY
>TRINITY_DN49704_c0_g1_i1 Echiniscus testudo Mapalo 2020 - translation [304-1662] - putative alpha tubulin
MRECVSIHIGQAGVQIGNACWELYCLEHGIQPDGQMPADKTLGRADDSFNTFFSETGSGK
HVPRAIMVDLEPTVVDEIRTGTYRQLFHPEQLITGKEDAANNYARGHYTVGKELIDTVLD
RVRRLTDACTGLQGFLIFHSFGGGTGSGFTSLLMERLSADYGKKSKLEFSVYPAPQVSTA
VVEPYNSILTTHTTLEHSDCAFMVDNEAIYDICRRNLDIGRPTYTNLNRLISQIVSSITA
SLRFDGALNVDLTEFQTNLVPYPRVHFPLVTYAPIISAEKAYHEQLTVSEITSACFEPNN
QMVKCDPRHGKYMACCMLYRGDVVPKDVNAAIAQIKTKRSIQFVDWCPTGFKVGINYQPP
TVVPGGDLSKTPRAVCMLSNTTAIAEAWARLDHKFDLMYAKRAFVHWYVGEGMEEGEFSE
AREDLAALEKDYEEVGIESTDAAGGDAANEEY
>TRINITY_DN50820_c1_g1_i1 Echiniscus testudo Mapalo 2020 - translation [34-918] - putative beta tubulin
MGTLLISKVREEYPDRIMNTFSIVPSPKVSVTVVEPYNAVLSVHQLVENTDETFCIDNEA
LYDICFRTLKLTNPTYGDLNHLVSLCMSGVTTCLRFPGQLNADLRKLATNMVPFPRLHFF
VPGFAPLTARASQQYRDVTVKDLTNQLFDATNMMAACDPRHGRYLTVAAIFRGRMSMREV
EENMLSVQNKNSSNFVEWIPNNVKTAVCDIPPRGLKMSATFIGNSTAIQELFKRIGEQFT
AMFRRKAFLHWYTGEGMDLMEFTEAESNMNDLISEYQQYQEATVDEDEEDFVNGV
>TRINITY_DN50820_c1_g1_i2 Echiniscus testudo Mapalo 2020 - translation [1-849] - putative beta tubulin
YPDRIMNTFSIVPSPKVSVTVVEPYNAVLSVHQLVENTDETFCIDNEALYDICFRTLKLT
NPTYGDLNHLVSLCMSGVTTCLRFPGQLNADLRKLATNMVPFPRLHFFVPGFAPLTARAS
QQYRDVTVKDLTNQLFDATNMMAACDPRHGRYLTVAAIFRGRMSMREVEENMLSAQNKNS
SNFVEWIPNNVKTAVCDIPPRGLKMSATFIGNSTAIQELFKRIGEQFTAMFRRKAFLHWY
TGEGMDLMEFTEAESNMNDLISEYQQYQEATVDEDEEDFVNGV
>TRINITY_DN50820_c1_g1_i3 Echiniscus testudo Mapalo 2020 - translation [34-963] - putative beta tubulin
MGTLLISKVREEYPDRIMNTFSVVPSPKVSDTVVEPYNAVLSVHQLVENTDETFCIDNEA
LYDICFRTLKLTNPTYGDLNHLVSLCMSGVTTCLRFPGQLNADLRKLATNMVPFPRLHFF
MPGFAPLTARGSMQYRNVTVNELTQQLFDAKNMMAACDPRHGRYLTVAAIFRGRMSMREV
EENMLNVQNKNSSYFVEWIPNNVKTAVCDIPPRGLKMSATFIGNSTAIQELFKRISEQFT
AMFRRKAFLHWYTGEGMDEMEFTEAESNMNDLVSEYQQYQEATAEDDGDFENNVDEVEHV
AVEERHEEV
>TRINITY_DN52157_c0_g1_i1 Echiniscus testudo Mapalo 2020 - translation [25-1503] - putative gamma tubulin
YGDHRDLHVQSSTVRRSFYQADDEHYIPRAVLLDLEPRVINSIMNSPYSRLYNPENIYVS
KTGGGAGNNWAVGFSQGEKLFSDVFDILDREAEGSDSLAGFTLCHSIAGGTGSGMGSYML
ERLQDYYPKKMLQTYSVFPNQDQNSSDVVVQPYNSILTLRRLAECVDSVIVLDNTALNRI
AVQRLRIQNPSFSDINNMVSTIMSASTATLRYPGYMNNDLIGLISPLIPMPRLHFLMTGY
TPLTVEQHASSDVQRTTVHEVLRRLLQAENMMVSSMMMKPQKAEVSRKGSREEENVKGAS
HHDKDLYISAMAIIQGEADPTQVQQALSKVRERRLANFINWAPAGIQVAISKKSPYISTA
HRVSGLMMANHTSIWRLFDQTVKHYDKLRKREAFLDQFKREPLFKNSLTEFDDAREVVID
LIEEYKAANRDDYVKWSFEKITSKIMNAALASGAGDANIDTAASKTAGDLNAAVAARSGG
ASSRLRQAGDVG
>TRINITY_DN52157_c0_g1_i3 Echiniscus testudo Mapalo 2020 - translation [187-1767] - putative gamma tubulin
MPREIITLQLGQCGNQIGIEFWKKLCAEHGIAPDGRLESFAKEGVDRKEIFFYQADDEHY
IPRAVLLDLEPRVINSIMNSPYSRLYNPENIYVSKTGGGAGNNWAVGFSQGEKLFSDVFD
ILDREAEGSDSLAGFTLCHSIAGGTGSGMGSYMLERLQDYYPKKMLQTYSVFPNQDQNSS
DVVVQPYNSILTLRRLAECVDSVIVLDNTALNRIAVQRLRIQNPSFSDINNMVSTIMSAS
TATLRYPGYMNNDLIGLISPLIPMPRLHFLMTGYTPLTVEQHASSDVQRTTVHEVLRRLL
QAENMMVSSMMMKPQKAEVSRKGSREEENVKGASHHDKDLYISAMAIIQGEADPTQVQQA
LSKVRERRLANFINWAPAGIQVAISKKSPYISTAHRVSGLMMANHTSIWRLFDQTVKHYD
KLRKREAFLDQFKREPLFKNSLTEFDDAREVVIDLIEEYKAANRDDYVKWSFEKITSKIM
NAALASGAGDANIDTAASKTAGDLNAAVAARSGGASSRLRQAGDVG
>TRINITY_DN52157_c0_g1_i4 Echiniscus testudo Mapalo 2020 - translation [21-932] - putative gamma tubulin
MIRRPPRSTRSEFYSPTIIRSFSKVFLFVKMPREIITLQLGQCGNQIGIEFWKKLCAEHG
IAPDGRLESFAKEGVDRKEIFFYQADDEHYIPRAVLLDLEPRVINSIMNSPYSRLYNPEN
IYVSKTGGGAGNNWAVGFSQGEKLFSDVFDILDREAEGSDSLAGFTLCHSIAGGTGSGMG
SYMLERLQDYYPKKMLQTYSVFPNQDQNSSDVVVQPYNSILTLRRLAECVDSVIVLDNTA
LNRIAVQRLRIQNPSFSDINNMVSTIMSASTATLRYPGYMNNDLIGLISPLIPMPRLHFL
MTGY
>TRINITY_DN52690_c0_g2_i8 Echiniscus testudo Mapalo 2020 - translation [88-1023] - putative alpha tubulin
MRECISIHVGQAGVQIGNACWELYCLEHGIQPDGQMPSDKTIGGGDDSFNTFFSETGAGK
HVPRAVYVDLEPTVVDEVRTGTYRQLFHPEQLITGKEDAANNYARGHYTIGKEIVDLVLD
RIRKLSDQCTGLQGFLIFHSFGGGTGSGFTSLLMERLSVDYGKKSKLEFAIYPAPQVSTA
VVEPYNSILTTHTTLEHSDCAFMVDNEAIYDICRRNLDIERPTYTNLNRLIGQIVSSITA
SLRFDGALNVDLTEFQTNLVPYPRIHFPLVTYAPVISAEKAYHEQLTVSEITNACFEPAN
QMVKCDPRHGKY
>TRINITY_DN53444_c3_g1_i4 Echiniscus testudo Mapalo 2020 - translation [30-773] - identity
HRDLHVQSSTVRRSDLNHLVSMTMSGVTTCLRFPGQLNADLRKLAVNMVPFPRLHFFISG
FTPLTARGSQVYRALSVPELTQQMFDAKNMMAACDPRHGRYLTVAAIFRGKMSMKEVEEQ
MITVQNKNSAYFVEWIPNNVKTAVCDIPPRGLKMAATFVGNSTSIQELFKRISEQFTAMF
RRKAFLHWYTGEGMDEMEFSEAESNMNDLVSEYQQYQEAQADDEGEFDANDAGVSLDNGH
EDHLLVA
>TRINITY_DN53444_c3_g1_i5 Echiniscus testudo Mapalo 2020 - translation [69-824] - identity
SLYDICFRTLKLTNPTYGDLNHLVSMTMSGVTTCLRFPGQLNADLRKLAVNMVPFPRLHF
FISGFTPLTARGSQVYRALSVPELTQQMFDAKNMMAACDPRHGRYLTVAAIFRGKMSMKE
VEEQMITVQNKNSAYFVEWIPNNVKTAVCDIPPRGLKMAATFVGNSTSIQELFKRISEQF
TAMFRRKAFLHWYTGEGMDEMEFSEAESNMNDLVSEYQQYQEAQADDEGEFDANDAGVSL
DNGHEDHLLVA
>TRINITY_DN53444_c4_g4_i1 Echiniscus testudo Mapalo 2020 - translation [49-747]
MREIVHIQAGQCGNQIGSRFWEVISDEHGIDPTGHYHGDSDLQLERISVYYNEAGNNRYV
PRAVLVDLEPGTMDSVRSSPFGKLFRPDSFVYGQSGAGNNWAKGHYTEGAELVDSIMDVV
RKEAEGCDCLQGFQLTHSLGGGTGSGMGTLLISKIREEYPDRIMSTFSVVPSPKVSDTVV
EPYNATLSVHQLVENTDETFCIDNEALYDICFRTLKLTNPTYGDLNHLVSVTM
>TRINITY_DN54803_c0_g16_i4 Echiniscus testudo Mapalo 2020 - translation [75-707] - putative beta tubulin
STFSVFPSPKVSDTVVEPYNATLSVHQLVESSDETFCIDNEALYDICFRTLKLPSPSYVD
LNHLVSMTMSGVTTCLRFPGQLNADLRKLATNLVPFPRLHFFMTGFTPLTSRGSQEYRAM
TVPELTVQMFDSKNMMTACDPRHGRYLTVAAMFRGRLSMKEIDDHMHQLHNKNSSYFVEW
IPNNIKTALCDIPPQGLKMSSTFIGISAVPD
>TRINITY_DN54803_c0_g16_i11 Echiniscus testudo Mapalo 2020 - translation [23-751] - putative beta tubulin
MIRRPPRSTRSEFYSPTIFPSPKVSDTVVEPYNATLSVHQLVESSDETFCIDNEALYDIC
FRTLKLPSPSYVDLNHLVSMTMSGVTTCLRFPGQLNADLRKLATNLVPFPRLHFFMTGFT
PLTSRGSQEYRAMTVPELTVQMFDSKNMMTACDPRHGRYLTVAAMFRGRLSMKEIDDHMH
QLHNKNSSYFVEWIPNNIKTALCDIPPQGLKMSSTFIGNNTAIQEVFKRISEAVAKSFTD
IR
>TRINITY_DN54803_c0_g16_i14 Echiniscus testudo Mapalo 2020 - translation [76-678] - putative beta tubulin
QSSDETFCIDNEALYDICFRTLKLPSPSYVDLNHLVSMTMSGVTTCLRFPGQLNADLRKL
ATNLVPFPRLHFFMTGFTPLTSRGSQEYRAMTVPELTVQMFDSKNMMTACDPRHGRYLTV
AAMFRGRLSMKEIDDHMHQLHNKNSSYFVEWIPNNIKTALCDIPPQGLKMSSTFIGNNTA
IQEVFKRISEAVAKSFTDIR
>TRINITY_DN54803_c0_g16_i15 Echiniscus testudo Mapalo 2020 - translation [78-779] - putative beta tubulin
DRIMTTFSVFPSPKVSDTVVEPYNATLSVHQLVESSDETFCIDNEALYDICFRTLKLPSP
SYVDLNHLVSMTMSGVTTCLRFPGQLNADLRKLATNLVPFPRLHFFMTGFTPLTSRGSQE
YRAMTVPELTVQMFDSKNMMTACDPRHGRYLTVAAMFRGRLSMKEIDDHMHQLHNKNSSY
FVEWIPNNIKTALCDIPPQGLKMSSTFIGNNTAIQEVFKRISEAVAKSFTDIR
>TRINITY_DN54803_c0_g16_i16 Echiniscus testudo Mapalo 2020 - translation [78-722] - putative beta tubulin
DRIMTTFSVFPSPKVSDTVVEPYNATLSVHQLVESSDETFCIDNEALYDICFRTLKLPSP
SYVDLNHLVSMTMSGVTTCLRFPGQLNADLRKLATNLVPFPRLHFFMTGFTPLTSRGSQE
YRAMTVPELTVQMFDSKNMMTACDPRHGRYLTVAAMFRGRLSMKEIDDHMHQLHNKNSSY
FVEWIPNNIKTALCDIPPQGLKMSSTFIGISAVPD
>TRINITY_DN54803_c0_g16_i17 Echiniscus testudo Mapalo 2020 - translation [72-641] - putative beta tubulin
RSLYDICFRTLKLPSPSYVDLNHLVSMTMSGVTTCLRFPGQLNADLRKLATNLVPFPRLH
FFMTGFTPLTSRGSQEYRAMTVPELTVQMFDSKNMMTACDPRHGRYLTVAAMFRGRLSMK
EIDDHMHQLHNKNSSYFVEWIPNNIKTALCDIPPQGLKMSSTFIGNNTAIQEVFKRISEA
VAKSFTDIR
>TRINITY_DN54803_c0_g16_i18 Echiniscus testudo Mapalo 2020 - translation [23-694] - putative beta tubulin
MIRRPPRSTRSEFYSPTIFPSPKVSDTVVEPYNATLSVHQLVESSDETFCIDNEALYDIC
FRTLKLPSPSYVDLNHLVSMTMSGVTTCLRFPGQLNADLRKLATNLVPFPRLHFFMTGFT
PLTSRGSQEYRAMTVPELTVQMFDSKNMMTACDPRHGRYLTVAAMFRGRLSMKEIDDHMH
QLHNKNSSYFVEWIPNNIKTALCDIPPQGLKMSSTFIGISAVPD
>Unigene1699_Richtersius cf. coronifer Kamilari 2019 - translation [160-1545] - putative gamma tubulin
MPREIITLQLGQCGNQIGMEFWRKLCQEHGINPEGRILDSAAAAGGFYDRKDVFFYQADD
NHYIPRAVLLDLEPRVINSILNSEYSKLYNPENVYISKEGGGAGNNWAAGYGAGETLEDE
IFDIINREAEGSDGLEGFVLCHSIAGGTGSGMGSFVLEKLHDRFPKTLTQTYSVFPNQAE
DSASDVVVQPYNSILTLRRLAENADCVVVLDNTALTRIATERLRVETPTLTEINNMVSTI
MSASTSTLRYPSYMHNNFIGLIAPLIPTPNLHFLMTGYTPLTSLDQGTGGIQKTTVFDVM
RRLLQPKNMMVSTGKDHETVNCYISILNIIQGEVDPGEIQKSLQRIRERKLIRFIEWGPA
SIHVTHSRRSPFVAMPHRVSGLMMANHTGVSERFDMMLKEYDKMKKKGAYLEQFKKEKVF
ANGFQEMEESREVVRKLIDEYKAAATPRYLEWANEHFRKQE
>Unigene1916_Richtersius cf. coronifer Kamilari 2019 - translation [1-921 reversed] - putative alpha tubulin
MRECISVHVGQAGVQIGNACWELYCLEHGIQPDGQMPSDKTIGGGDDSFNTFFSETGAGK
HVPRAVFVDLEPTVIDEIRTGTYRQLFHPEQLITGKEDAANNYARGHYTVGKEIVDLVLD
RIRKLADQCTGLQGFLIFHSFGGGTGSGFTSLLMERLSVDYGKKSKLEFSVYPAPQVSTA
VVEPYNSILTTHTTLEHSDCAFMVDNEAIYDICRRNLDIERPTYTNLNRLIGQIVSSITA
SLRFDGALNVDLTEFQTNLVPYPRIHFPLVTYAPIISAEKAYHEQLTVSEITNACFEPAN
QMVKCDP
>Unigene2001_Richtersius cf. coronifer Kamilari 2019 - translation [318-1670 reversed] - putative alpha tubulin
MRECISIHVGQAGVQIGNACWELYCLEHGIQPDGQMPSDKTAGGGDDSFNTFFSETGSGK
HVPRAVFVDLEPTVVDEVRTGTYRQLFHPEQLITGKEDAANNYARGHYTVGKEIVDLVLD
RVRKLADQCTGLQGFLIFHSFGGGTGSGFTSLLMERLSVDYGKKSKLEFSIYPAPQVSTA
VVEPYNSILTTHTTLEHSDCAFMVDNEAIYDICRRNLDIERPTYTNLNRLIGQIVSSITA
SLRFDGALNVDLTEFQTNLVPYPRIHFPLVTYAPIISAEKAYHEQLTVSEITNSCFEPAN
QMVKCDPRHGKYMACCMLYRGDVVPKDVNAAIAAIKTKRSIQFVDWCPTGFKVGINYQPP
TVVPGGDLAKVQRAVCMLSNTTAIAEAWARLDHKFDLMYAKRAFVHWYVGEGMEEGEFSE
AREDLAALEKDYEEVGVDSVDNEGEEGEEY
>Unigene5565_Richtersius cf. coronifer Kamilari 2019 - translation [1-1071 reversed] - putative beta tubulin
MREIVHLQAGQCGNQIGSKFWETINGEHGIDPSGTYVGDNLNQLERISVYYQEAPGSKYV
PRAVLVDLEPGTMDSIRSSEFGQLFRPDNFIFGQSGAGNNWAKGHYTEGADLIDGVVEVV
RKEAEHCDCLQGFQLTHSLGGGTGSGMGTLLISKIREEFPDRMMTTFSVVPSPKVSDTVV
EPYNATLSVHQLVENTDETFCIDNEALYDICFRTLKLTTPNYGDLNHLVSATMSGVTTCF
RFPGQLNADLRKLAVNMVPFPRLHFFMPGFAPLTARGLQSYRAMTVPELTHQMFDARNMM
TACDPRHGRYLTVAVIFRGRMSMKEVDENMLNVQNKNSSHFVEWIPNNVKTAVCDIP
>Unigene6309_Echiniscoides cf. sigismundi Kamilari 2019 - translation [381-1100] - putative epsilon tubulin
MPSNTIVIQVGQCGNQIGWRFWDTLLRECGNLDVDGSFTPAMSTFFRNTPALNSQMGLPV
SSALQFPKARAILLDMEEGVVNQMLNSELGELFDRHQLLTDVSGSGNNWSVGYNIYGKQY
RDQLLEMIRFASEECDDLGSFLMLNSLGGGTGSGLGSYVMTMLADHFPKICKSVACIIPS
HVDDVVTSPYNSILALKSLSENADCIIPIENSALIRMTRTTEKYNMQMMGAKTVNKNKKT
>Unigene6310_Echiniscoides cf. sigismundi Kamilari 2019 - translation [29-817] - putative epsilon tubulin
RPYGLMNDIVASTIVNITAPSRFPFTDDKNYTSIDYHQLFDALTMDSSTKFLCAGISPLL
GQKESEFETSRLEHLLVQSMSTQHQLLDIDVAHSAFRSLAMNLRWEKCSIDDLHRCGDKC
CRMVQFTPCYNNNSQFIWNFTRTPPLHKKHSLVSMGVNGAFTQVPRRLQHSFNQLYKRKA
YTHHYTENYTTFDDFNEAIESIQKIIDCYDSINRLYVNNNTVKSQRKPIKVHNIATEQTR
LFKRKVMINNHNIIDSIVTRTV
>Unigene6361_Echiniscoides cf. sigismundi Kamilari 2019 - translation [32-1411] - putative beta tubulin
MREIVCVQVGQCGNQIGSKFWELISEEHGLDAEGRYIGKYNEQLERIEVYFDQANNSKYV
PRSVNVDLEPGVLDNIRSGVMSNLFRPDNFVHAQSGAGNNWAKGHYTEGAELVDNVLDVI
RKEAENCECLQGFQLSHSLGGGTGSGMGTLLLSKIREEYPDRILSSFSVMPSPRVSNTVV
EPYNTMLSVNQLIENSDMAFVIDNEALYDICFQKLKLAKPAYPELNNLIVQTMSGITTSL
RFPGQLNADLRKLGTNMIPFPRLHFFIPSYAPLTARANIAYDRPSIQDLTDQMFSVRNTM
AACNFYHGRFLTCAALFRGRDLSMKEIEDRMCALQSKYSPYFVEWIPSNIKTSVCNVPPS
STPISATFIANNTCVQGLFVRTRDQFQAMFRRKAFLHWYTAEGMDENEFTEAESNCQDLI
DEYIQYQEATVDEDEINEEYYDESVQNGHSVPEIREEEY
>Unigene7075_Echiniscoides cf. sigismundi Kamilari 2019 - translation [2-643 reversed] - putative beta tubulin
QIGSKFWEIISDEHGIEPNGTYSGDSDLQLERINVYYNEASNSKYVPRAVLVDLEPGTMD
SVRSGPFGELFRPDNFIFGASGAGNNWAKGHYTEGAELVENVLEVVRKEAESCDCLQGFQ
MTHSLGGGTGSGMGTLLISKIREEYPDRIMMTFSVVPSPKVSDTVVEPYNAVLSVHQLVE
NTDETFCIDNEALYDICFRTLKLTNPSYGDLNHL
>Unigene7884_Richtersius cf. coronifer Kamilari 2019 - translation [201-1550] - putative alpha tubulin
MRECISIHVGQAGVQIGNACWELYCLEHGIGPDGRMNKKEQGDGGDSFTTFFSDTGSGKY
VPRAVFVDLEPTVVDEVRNGAYRQLFHPEQLITGKEDAANNYARGHYTVGKEIVDLTIDR
IRKLAEQCTGLQGFLIFHSFGGGTGSGFTSLLMERLSVEFGKKSKLEFCVYPAPEVATAV
VEPYNSILTTHTTLEHSDCAFMVDNEAIFDICRKKLDVERPTYTNLNRLISQIVSSITAS
LRFDGALNVDLTEFQTNLVPYPRIHFPLVSYSPVISAEKAYHEQLSVKEITNACFEPANQ
MVKCDPRHGKYMACCMLYRGDVVPKDVTEAIASVKSKSNIRFVDWCPTGFKVGLNFQPPA
MVPGGDQASVPRAVCMLSNTTAIVEAWSRLNHKFDLMFAKRAFVHWYVGEGMEEGEFSEA
REDLAALEKDYEEAGADSNDGQEEENGEY
>Unigene10414_Echiniscoides cf. sigismundi Kamilari 2019 - translation [114-1550] - putative gamma tubulin
MPREIITLQLGQCGNQIGVEFWKKLCAEHGIAPDGRLEPFAKDGIDRKEIFFYQADDEHY
IPRAILIDLEPRVINSIMNSPYARLYNPENIYVSKSGGGAGNNWAVGYSQGEKLFEEVSD
IIDREAEGSDGLSGFTVCHSIAGGTGSGMGSFMLEKLQENYPKKLLQTYSVFPNQDQNSS
DVVVQPYNSILTLSRLTECVDSVIVLDNTALNNIAVDRLHIKNPSFSDINNMVSTIMSSS
TATLRYPGYMDNDLIGLISPLIPTPRLHFLMTGYTPLTTEQQTTSDVQRTTVYDVMRRLL
QPKNMMVSSMNIETAKRSQNKSLYISAMSIIQGEVDPSQIQNALMKVRDRKLANFIEWAP
AGIQVAISKKSPYVNTAHRVSGLMMANHTSIWKLFDQTLRQFDKLFKRGAFLDQFKREAL
FDSSPLLLEEARETVQSLIQEYQAAQKPDYVKWSFDRIQNSKSQTEESDARLASGDHT
>Unigene12545_Richtersius cf. coronifer Kamilari 2019 - translation [32-847] - putative beta tubulin
DTVVEPYNATLSVHQLVENTDETFCIDNEALYDICFRTLKLTTPTYGDLNHLVSATMSGV
TTCLRFPGQLNADLRKLAVNMVPFPRLHFFMPGFAPLTSRGSQQYRALTVPELTQQMFDA
KNMMAACDPRHGRYLTVAAIFRGRMSMKEVDEQLLNIQNKNSSYFVEWIPNNVKTAVCDI
PPRGLKMSATFIGNSTAIQELFKRVSEQFTAMFRRKAFLHWYTGEGMDEMEFTEAESNMN
DLVSEYQQYQEATAEDEGEFEEEGEGGEAEA
