# Supplementary material for: Phylogenetic and functional characterization of water bears (Tardigrada) tubulins
Source: Sci Rep. 2023 Mar 30;13:5194. doi: 10.1038/s41598-023-31992-z (PMC10063605; doi:10.1038/s41598-023-31992-z)
Supplement: Supplementary file 1 — Supplementary Information. [file 41598_2023_31992_MOESM1_ESM.zip › Novotna Floriancicova_Supplementary data/Supplementary data 1/CRG tubulin domains dataset_tardigrades_tubulin_domains_selected_translated_frames_and_Findeisen.decoded.dpa_100.MAFFT-GINSI.with.CLUSTALO.tree_with_species.aln]

>tHe-orf1_coord_3-211
---IVH-LQAGQCGNQIGSKF----WEVISD-EH-----------G----
---I-------D-----P-T-----------------------GS--Y-R
--------------------------------------------------
---------------------G----------------------------
-----T----S---D------L----------------------------
--------------------Q--L------ER-----V-N---V-YY---
-----------------N--------------------------------
---------------------------EAG--------------------
--GG-------------------------K-Y--------------V-PR
------AVLVDLE------PG------TM-D-----------SV------
-----------------------RSST-FG---Q------LF------RP
-DNFI---F----G-------Q-S----GAGNNWAKG-HY-TE-G-----
----------------------------AE--------L-VDAV---MD-
VVR---REAE-SC----D---CLQ-G----------FQLAHSLGGGTGSG
M-GTLMISKIRE-------E--Y-----P-------------D-------
------------------------------R--I--MM-SFSV-VP----
---------S-P------------K--------------V------S---
DT-VVE-PYNA-TLSV-HQLVE-----------N-------T-----DET
-F--CIDNE-------------ALYD-------I-C--------------
-----
>tHe-orf2_coord_3-213
---CIS-IHVGQAGVQIGNAC----WELYCL-EH-----------G----
---I-------Q-----P-D-----------------------GQ--M-P
--------------------------------------------------
---------------------S----------------------------
-----D----K---T------V--G-------------------------
------A-------------A--D------DS-----F-N---T-FF---
-----------------S--------------------------------
---------------------------ET---GS----------------
---G-------------------------K-H--------------V-PR
------AVFVDLE------PT------VV-D-----------EV------
-----------------------RTGT-YR---Q------LF------HP
-EQLI---T----G-------K-E----DAANNYARG-HY-TV-G-----
----------------------------KE--------I-VDLV---LD-
RVR---KLAD-QC----T---GLQ-G----------FLIFHSFGGGTGSG
F-TSLLMERLSV-------D--Y-----G-------------K-------
------------------------------K--S--KL-EFSI-YP----
---------A-P------------Q--------------V------S---
TA-VVE-PYNS-ILTT-HTTLE-----------H-------S-----DCA
-F--MVDNE-------------AIYD-------I-C--------------
-----
>tHe-orf4_coord_3-215
---CIS-IHVGQAGVQIGNAC----WELYCL-EH-----------G----
---I-------Q-----P-D-----------------------GR--M-S
--------------------------------------------------
---------------------Q----------------------------
-----S----K---E------G--G-K-----------------------
-----RD-------------G--Q------DS-----F-T---T-FF---
-----------------S--------------------------------
---------------------------ET---GS----------------
---G-------------------------K-Y--------------V-PR
------AVFVDLE------PT------VV-D-----------EV------
-----------------------RTGT-YK---Q------LF------HP
-EQLI---T----G-------K-E----DAANNYARG-HY-TV-G-----
----------------------------KE--------I-VDVT---ID-
RIR---KLAD-QC----T---GLQ-G----------FLIFHSFGGGTGSG
F-TSLLMERLSV-------E--F-----G-------------K-------
------------------------------K--S--KL-EFCV-YP----
---------A-P------------E--------------V------S---
TA-VVE-PYNS-ILTT-HTTLE-----------H-------S-----DCA
-F--MVDNE-------------AIFD-------I-C--------------
-----
>tHe-orf5_coord_20-228
---IVH-LQAGQCGNQIGSKF----WETING-EH-----------G----
---I-------D-----P-T-----------------------GS--Y-T
--------------------------------------------------
---------------------G----------------------------
-----D----N---A------N----------------------------
--------------------Q--L------ER-----I-D---V-YY---
-----------------Q--------------------------------
---------------------------NA---S-----------------
--SG-------------------------K-Y--------------V-PR
------AVLVDLE------PG------TM-D-----------SI------
-----------------------RSSE-YG---Q------LF------RP
-DNFV---F----G-------Q-S----GAGNNWAKG-HY-TE-G-----
----------------------------AD--------L-IDTV---ID-
VVR---KEAE-HC----D---CLQ-G----------FQLTHSLGGGTGSG
M-GTLLISKIRE-------E--Y-----P-------------D-------
------------------------------R--I--MT-TFSV-VP----
---------S-P------------K--------------V------S---
DT-VVE-PYNA-TLSV-HQLVE-----------N-------T-----DET
-F--CIDNE-------------ALYD-------I-C--------------
-----
>tHe-orf7_coord_3-211
---IVH-LQAGQCGNQIGAKF----WEVISD-EH-----------G----
---I-------D-----P-T-----------------------GT--Y-H
--------------------------------------------------
---------------------G----------------------------
-----D----S---D------L----------------------------
--------------------Q--L------ER-----I-N---V-YY---
-----------------N--------------------------------
---------------------------EA---T-----------------
--GG-------------------------K-Y--------------V-PR
------AVLVDLE------PG------TM-D-----------SV------
-----------------------RSGP-FG---Q------LF------RP
-DNFI---F----G-------Q-S----GAGNNWAKG-HY-TE-G-----
----------------------------AE--------L-VDSV---LD-
VVR---KEAE-SC----D---CLQ-G----------FQLTHSLGGGTGSG
M-GTLMISKIRE-------E--Y-----P-------------D-------
------------------------------R--I--MM-TFSV-VP----
---------S-P------------K--------------V------S---
DT-VVE-PYNA-TLSV-HQLVE-----------N-------T-----DET
-F--CIDNE-------------ALYD-------I-C--------------
-----
>tHe-orf9_coord_3-213
---CIS-VHVGQAGVQIGNAC----WELYCL-EH-----------G----
---I-------Q-----P-D-----------------------GQ--M-P
--------------------------------------------------
---------------------S----------------------------
-----D----K---T------I--G-------------------------
------G-------------G--D------DS-----F-N---T-FF---
-----------------S--------------------------------
---------------------------ET---GA----------------
---G-------------------------K-H--------------V-PR
------AVFVDLE------PT------VI-D-----------EI------
-----------------------RTGT-YR---Q------LF------HP
-EQLI---T----G-------K-E----DAANNYARG-HY-TV-G-----
----------------------------KE--------I-VDLV---LD-
RIR---KLAD-QC----T---GLQ-G----------FLIFHSFGGGTGSG
F-TSLLMERLSV-------D--Y-----G-------------K-------
------------------------------K--S--KL-EFSI-YP----
---------A-P------------Q--------------V------S---
TA-VVE-PYNS-ILTT-HTTLE-----------H-------S-----DCA
-F--MVDNE-------------AIYD-------I-C--------------
-----
>tHe-orf12_coord_3-211
---IVH-LQVGQCGNQIGAKF----WEVISD-EH-----------G----
---I-------D-----P-T-----------------------GT--Y-R
--------------------------------------------------
---------------------G----------------------------
-----D----S---D------L----------------------------
--------------------Q--L------ER-----I-N---V-YY---
-----------------N--------------------------------
---------------------------EA---G-----------------
--NN-------------------------K-Y--------------V-PR
------AVLVDLE------PG------TM-D-----------SV------
-----------------------RSSP-FG---Q------LF------RP
-DNFI---F----G-------Q-S----GAGNNWAKG-HY-TE-G-----
----------------------------AE--------L-VDSV---LD-
VVR---KEAE-NC----D---CLQ-G----------FQLTHSLGGGTGSG
M-GTLLISKIRE-------E--Y-----P-------------D-------
------------------------------R--I--MT-TFSV-VP----
---------S-P------------K--------------V------S---
DT-VVE-PYNA-TLSV-HQLVE-----------N-------T-----DET
-F--CIDNE-------------ALYD-------I-C--------------
-----
>tHe-orf14_coord_5-216
---VIS---IGQCGNQIGSEF----WDRVVH-SH-----------A----
---L-------L-----D-T------------------------------
--------------------------------------------------
--------------------------------------------------
--------------------------------------------DGT---
--------------------F--T------SA-----L-A---T-FF---
-----------------R--------------------------------
---------------------------NT---DG----------------
---R-----HD--SSLPIGSRLK------H-L--------------Q-AN
------AVLIDME------TR------VV-D-----------RL----L-
--------------------------R-GP-LGD------LF------DK
-RMTL----------------T-DSC--GSGNNWSTG--HLTY-G-----
----------------------------LQ--------H-EDTI---SE-
MLR---RSAE-PL----D---QLQ-S----------FSVLHSMGGGTGSG
L-GTAVVKMMAR-------D--Y-----G-------------K-------
------------------------------T--A--RL-VSCV-FP----
---------G----------------------------DQ------D---
DV-VTS-PYNS-VLAL-KVLAE-----------D-------A-----DSV
-I--SLDNN-------------ALST-------V-C--------------
-----
>tHe-orf15_coord_4-217
---IIS-LQLGQCGNQVGMEF----WKKLCM-EH-----------G----
---I-------E-----S-N-----------------------GQ--L-K
-----NSG--A---------------------------------------
--------------------------------------------------
--------------------------------------------------
------------------E-G--D--F--RDR-----K-D---F-FF---
-----------------Y--------------------------------
---------------------------QA---DD----------------
---S-------------------------H-Y--------------I-PR
------AILIDLE------PR------VI-Q-----------TI------
-----------------------KNSD-YG---K------LF------NP
-ENIY---V----S-------E-QGG--GAGNNWAAG--F-GM-G-----
----------------------------QD--------V-SEKV---FD-
MIE---REAE-GC----D---GLE-G----------FILSHSIAGGTGSG
M-GSYVLEHLHD-------R--F-----P-------------K-------
------------------------------K--L--IQ-TFSI-FP----
---------N-Q------------D-------------DS---A--S---
DV-VVQ-PYNS-ILTM-RRLAE-----------N-------A-----DCV
-V--VLDNT-------------ALNS-------I-A--------------
-----
>tHe-orf19_coord_3-211
---IVH-LQAGQCGNQIGAKF----WEVISD-EH-----------G----
---I-------D-----P-T-----------------------GT--Y-H
--------------------------------------------------
---------------------G----------------------------
-----D----S---D------L----------------------------
--------------------Q--L------ER-----I-N---V-YY---
-----------------N--------------------------------
---------------------------EA---T-----------------
--GG-------------------------K-Y--------------V-PR
------AVLVDLE------PG------TM-D-----------SV------
-----------------------RSGP-FG---Q------LF------RP
-DNFI---F----G-------Q-S----GAGNNWAKG-HY-TE-G-----
----------------------------AE--------L-VDSV---LD-
VVR---KEAE-SC----D---CLQ-G----------FQLTHSLGGGTGSG
M-GTLMISKIRE-------E--Y-----P-------------D-------
------------------------------R--I--MM-TFSV-VP----
---------S-P------------K--------------V------S---
DT-VVE-PYNA-TLSV-HQLVE-----------N-------T-----DET
-F--CIDNE-------------ALYD-------I-C--------------
-----
>tRc-orf21_coord_10-218
---IVH-LQVGQCGNQIGSKF----WEVISD-EH-----------G----
---I-------D-----P-T-----------------------GS--Y-K
--------------------------------------------------
---------------------G----------------------------
-----D----S---D------L----------------------------
--------------------Q--L------ER-----I-N---V-YY---
-----------------N--------------------------------
---------------------------EA---G-----------------
--GN-------------------------K-Y--------------V-PR
------AILVDLE------PG------TM-D-----------SV------
-----------------------RSSP-FG---Q------LF------RP
-DNFI---Y----G-------Q-S----GAGNNWAKG-HY-TE-G-----
----------------------------AE--------L-VDSV---LD-
VVR---KEAE-NC----D---CLQ-G----------FQLTHSLGGGTGSG
M-GTLLISKIRE-------E--Y-----P-------------D-------
------------------------------R--I--MT-TFSV-VP----
---------S-P------------K--------------V------S---
DT-VVE-PYNA-TLSV-HQLVE-----------N-------T-----DET
-F--CIDNE-------------ALYD-------I-C--------------
-----
>tRc-orf22_coord_20-228
---IVH-LQAGQCGNQIGSKF----WEVISD-EH-----------G----
---I-------D-----P-T-----------------------GS--Y-K
--------------------------------------------------
---------------------G----------------------------
-----T----S---D------L----------------------------
--------------------Q--L------ER-----I-N---V-YY---
-----------------T--------------------------------
---------------------------EAS--------------------
--GG-------------------------K-Y--------------V-PR
------AVLVDLE------PG------TM-D-----------SV------
-----------------------RSST-FG---Q------LF------RP
-DNFI---F----G-------Q-S----GAGNNWAKG-HY-TE-G-----
----------------------------AE--------L-VDNV---MD-
VVR---REAE-NC----D---CLQ-G----------FQMAHSLGGGTGSG
M-GTLMISKIRE-------E--Y-----P-------------D-------
------------------------------R--I--MN-TFSV-VP----
---------S-P------------K--------------V------S---
DT-VVE-PYNA-TLSV-HQLIE-----------N-------T-----DET
-F--CIDNE-------------ALYD-------I-C--------------
-----
>tEs-orf23_coord_11-221
---CIS-IHVGQAGVQIGNAC----WELYCL-EH-----------G----
---I-------Q-----P-D-----------------------GQ--M-P
--------------------------------------------------
---------------------S----------------------------
-----D----K---S------V--G-------------------------
------A-------------A--D------DS-----F-N---T-FF---
-----------------S--------------------------------
---------------------------ET---GS----------------
---G-------------------------K-H--------------V-PR
------AVFVDLE------PT------VV-D-----------EV------
-----------------------RTGT-YK---Q------LF------HP
-EQLI---T----G-------K-E----DAANNYARG-HY-TV-G-----
----------------------------KE--------I-VDQV---LD-
RIR---KLTD-QC----T---GLQ-G----------FLIFHSFGGGTGSG
F-TSLLMERLSV-------D--Y-----G-------------K-------
------------------------------K--S--KL-EFSI-YP----
---------A-P------------Q--------------V------S---
TS-VVE-PYNS-ILTT-HTTLE-----------H-------S-----DCA
-F--MVDNE-------------AIYD-------I-C--------------
-----
>tRc-orf24_coord_42-250
---IVH-LQAGQCGNQIGSKF----WEVISD-EH-----------G----
---I-------D-----P-T-----------------------GS--Y-K
--------------------------------------------------
---------------------G----------------------------
-----T----S---D------L----------------------------
--------------------Q--L------ER-----I-N---V-YY---
-----------------T--------------------------------
---------------------------EAS--------------------
--GG-------------------------K-Y--------------V-PR
------AVLVDLE------PG------TM-D-----------SV------
-----------------------RSST-FG---Q------LF------RP
-DNFI---F----G-------Q-S----GAGNNWAKG-HY-TE-G-----
----------------------------AE--------L-VDNV---MD-
VVR---REAE-NC----D---CLQ-G----------FQMAHSLGGGTGSG
M-GTLMISKIRE-------E--Y-----P-------------D-------
------------------------------R--I--MN-TFSV-VP----
---------S-P------------K--------------V------S---
DT-VVE-PYNA-TLSV-HQLIE-----------N-------T-----DET
-F--CIDNE-------------ALYD-------I-C--------------
-----
>tEs-orf25_coord_13-223
---CIS-IHIGQAGVQVGNAC----WELYCL-EH-----------G----
---I-------Q-----P-D-----------------------GQ--M-P
--------------------------------------------------
---------------------S----------------------------
-----D----K---N------I--G-------------------------
------G-------------G--D------DS-----F-N---T-FF---
-----------------S--------------------------------
---------------------------ET---GA----------------
---G-------------------------K-H--------------V-PR
------AVFVDLE------PT------VV-D-----------EV------
-----------------------RTGT-YR---Q------LF------HP
-EQLI---T----G-------K-E----DAANNYARG-HY-TI-G-----
----------------------------KE--------I-VDLV---LD-
RIR---KLAD-QC----T---GLQ-G----------FLIFHSFGGGTGSG
F-TSLLMERLSV-------D--Y-----G-------------K-------
------------------------------K--S--KL-EFAV-YP----
---------A-P------------Q--------------V------S---
TA-VVE-PYNS-ILTT-HTTLE-----------H-------S-----DCA
-F--MVDNE-------------AIYD-------I-C--------------
-----
>tEs-orf27_coord_4-214
---CIN-IHIGQAGVQLGNAC----WELFCL-EH-----------G----
---I-------M-----P-D-----------------------GT-----
--------------------------------------------------
--------------------------------------------------
------------------------Q-S-------------PM-A------
---SLAP-------------D--D------NS-----Y-S---T-FF---
-----------------G--------------------------------
---------------------------ET---AS----------------
---G-------------------------K-H--------------V-PR
------AVMLDLE------PT------VI-D-----------EI------
-----------------------RTGT-YQ---K------LY------HP
-NQLI---T----G-------K-E----DAANNYARG-QY-TV-G-----
----------------------------RE--------M-IDIV---LD-
QIR---RQAE-ST----S---SLQ-S----------FFVYHSFGGGTGSG
F-TALLMEKLCL-------D--Y-----G-------------K-------
------------------------------K--S--KL-EFCI-YP----
---------S-P------------R--------------L------S---
TA-VVE-PYNS-ILVT-HTTLE-----------S-------S-----DCA
-F--MVDNE-------------ALFE-------I-C--------------
-----
>tRc-orf28_coord_10-218
---IVH-LQAGQCGNQIGSKF----WEVISD-EH-----------G----
---I-------D-----P-T-----------------------GN--Y-I
--------------------------------------------------
---------------------G----------------------------
-----D----S---P------L----------------------------
--------------------Q--L------ER-----I-N---V-YY---
-----------------N--------------------------------
---------------------------EA---S-----------------
--GG-------------------------K-Y--------------V-PR
------AILVDLE------PG------TM-D-----------SV------
-----------------------RSSP-FG---Q------LF------RP
-DNFI---Y----G-------Q-S----GAGNNWAKG-HY-TE-G-----
----------------------------AE--------L-VDSV---LD-
VVR---KEAE-GC----D---CLQ-G----------FQLTHSLGGGTGSG
M-GTLLISKIRE-------E--Y-----P-------------D-------
------------------------------R--I--MT-TFSV-VP----
---------S-P------------K--------------V------S---
DT-VVE-PYNA-TLSV-HQLVE-----------N-------T-----DET
-F--CIDNE-------------ALYD-------I-C--------------
-----
>tEs-orf30_coord_15-223
---IVH-MQAGQCGNQIGAKF----WEVVSD-EH-----------G----
---I-------D-----P-T-----------------------GT--Y-H
--------------------------------------------------
---------------------G----------------------------
-----D----S---D------L----------------------------
--------------------Q--L------ER-----I-N---V-YY---
-----------------N--------------------------------
---------------------------EA---S-----------------
--GG-------------------------K-Y--------------V-PR
------AVLVDLE------PG------TM-D-----------SV------
-----------------------RSGP-FG---Q------LF------RP
-DNFV---F----G-------Q-S----GAGNNWAKG-HY-TE-G-----
----------------------------AE--------L-VDSV---LD-
VVR---KEAE-SC----D---CLQ-G----------FQLTHSLGGGTGSG
M-GTLLISKIRE-------E--Y-----P-------------D-------
------------------------------R--I--MS-SFSV-VP----
---------S-P------------K--------------V------S---
DT-VVE-PYNA-TLSV-HQLVE-----------N-------T-----DET
-F--CIDNE-------------ALYD-------I-C--------------
-----
>tEs-orf31_coord_7-215
---IVH-IQAGQCGNQIGSKF----WEVISD-EH-----------G----
---I-------E-----P-N-----------------------GE--Y-S
--------------------------------------------------
---------------------G----------------------------
-----D----S---D------L----------------------------
--------------------Q--L------ER-----I-N---V-YY---
-----------------N--------------------------------
---------------------------EA---G-----------------
--NS-------------------------R-Y--------------V-PR
------AVLVDLE------PG------TM-D-----------SV------
-----------------------RNSP-FG---Q------LF------RP
-DNFV---Y----G-------Q-S----GAGNNWAKG-HY-TE-G-----
----------------------------AE--------L-VDSI---ME-
VVR---KESE-GC----D---CLQ-G----------FQLTHSLGGGTGSG
M-GTLLISKIRE-------E--Y-----P-------------D-------
------------------------------R--I--MS-SFSV-VP----
---------S-P------------K--------------V------S---
DT-VVE-PYNA-TLSV-HQLVE-----------N-------T-----DET
-F--CIDNE-------------ALYD-------I-C--------------
-----
>tMp-orf32_coord_4-212
---IVH-LQAGQCGNQIGAKF----WEVISD-EH-----------G----
---I-------D-----P-T-----------------------GT--Y-H
--------------------------------------------------
---------------------G----------------------------
-----D----S---D------L----------------------------
--------------------Q--L------ER-----I-N---V-YY---
-----------------N--------------------------------
---------------------------EA---T-----------------
--GG-------------------------K-Y--------------V-PR
------AVLVDLE------PG------TM-D-----------SV------
-----------------------RSGP-FG---Q------LF------RP
-DNFI---F----G-------Q-S----GAGNNWAKG-HY-TE-G-----
----------------------------AE--------L-VDSV---LD-
VVR---KEAE-SC----D---CLQ-G----------FQLTHSLGGGTGSG
M-GTLMISKIRE-------E--Y-----P-------------D-------
------------------------------R--I--MN-TFSV-VP----
---------S-P------------K--------------V------S---
DT-VVE-PYNA-TLSV-HQLVE-----------N-------T-----DET
-F--CIDNE-------------ALYD-------I-C--------------
-----
>tMp-orf34_coord_14-227
---IIT-LQLGQCGNQIGLEF----WKKLCQ-EH-----------G----
---I-------D-----S-E-----------------------GR--L-T
-----DSA--A---------------------------------------
--------------------------------------------------
--------------------------------------------------
------------------G-S--G--R-VYDR-----K-D---V-FF---
-----------------Y--------------------------------
---------------------------QA---DD----------------
---D-------------------------H-Y--------------V-PR
------AVLMDLE------PR------VI-N-----------GI------
-----------------------TSSE-YS---T------LY------NP
-ENIY---I----S-------K-EGG--GAGNNWAVG--Y-GY-G-----
----------------------------EK--------L-EEEL---FD-
MIN---REAE-GS----D---GLE-G----------FILSHSIAGGTGSG
M-GSFVLEKLRD-------R--F-----P-------------K-------
------------------------------T--L--TQ-TFSV-FP----
---------N-Q------------D-------------QT------S---
DV-VVQ-PYNS-ILTL-RRLAE-----------H-------A-----DCV
-V--VLDNT-------------ALTR-------I-A--------------
-----
>tMp-orf38_coord_6-216
---CIS-IHVGQAGVQIGNAC----WELYCL-EH-----------G----
---I-------Q-----P-D-----------------------GQ--M-P
--------------------------------------------------
---------------------S----------------------------
-----D----K---T------I--G-------------------------
------G-------------G--D------DS-----F-N---T-FF---
-----------------S--------------------------------
---------------------------ET---GA----------------
---G-------------------------K-H--------------V-PR
------AVMVDLE------PT------VI-D-----------EI------
-----------------------RTGT-YR---Q------LF------HP
-EQLI---T----G-------K-E----DAANNYARG-HY-TV-G-----
----------------------------KE--------I-VDLV---LD-
RIR---KLAD-QC----T---GLQ-G----------FLIFHSFGGGTGSG
F-TSLLMERLSV-------D--Y-----G-------------K-------
------------------------------K--S--KL-EFSV-YP----
---------A-P------------Q--------------V------S---
TA-VVE-PYNS-ILTT-HTTLE-----------H-------S-----DCA
-F--MVDNE-------------AIYD-------I-C--------------
-----
>tMp-orf42_coord_23-231
---CIS-IHVGQAGVQIGNSC----WELYCL-EH-----------G----
---I-------S-----P-D-----------------------GR--M-T
--------------------------------------------------
---------------------K----------------------------
-----K----A---G-----------------------------------
------D-------------G--G------DS-----F-T---T-FF---
-----------------S--------------------------------
---------------------------ET---GS----------------
---G-------------------------K-Y--------------V-PR
------AVFVDLE------PT------VV-D-----------EV------
-----------------------RTGP-YR---Q------LF------HP
-EQLI---T----G-------K-E----DAANNYARG-HY-TV-G-----
----------------------------KE--------I-VDLT---ID-
RIR---KLAE-QC----T---GLQ-G----------FLVFHSFGGGTGSG
F-TSLLMERLSV-------E--F-----G-------------K-------
------------------------------K--S--KL-EFCV-YP----
---------A-P------------E--------------V------S---
TA-VVE-PYNS-ILTT-HTTLE-----------H-------S-----DCA
-F--MVDNE-------------AIFD-------I-C--------------
-----
>tMp-orf45_coord_19-229
---CIS-VHVGQAGVQIGNAC----WELYCL-EH-----------G----
---I-------Q-----P-D-----------------------GQ--M-P
--------------------------------------------------
---------------------S----------------------------
-----D----K---T------I--G-------------------------
------G-------------G--D------DS-----F-N---T-FF---
-----------------S--------------------------------
---------------------------ET---GA----------------
---G-------------------------K-H--------------V-PR
------AVMVDLE------PT------VI-D-----------EI------
-----------------------RTGT-YR---Q------LF------HP
-EQLI---T----G-------K-E----DAANNYARG-HY-TV-G-----
----------------------------KE--------I-VDLV---LD-
RIR---KLAD-QC----T---GLQ-G----------FLIFHSFGGGTGSG
F-TSLLMERLSV-------D--Y-----G-------------K-------
------------------------------K--S--KL-EFSV-YP----
---------A-P------------Q--------------V------S---
TA-VVE-PYNS-ILTT-HTTLE-----------H-------S-----DCA
-F--MVDNE-------------AIYD-------I-C--------------
-----
>tMp-orf52_coord_14-222
---IVH-LQAGQCGNQIGSKF----WETING-EH-----------G----
---I-------D-----P-T-----------------------GA--Y-V
--------------------------------------------------
---------------------G----------------------------
-----E----N---P------N----------------------------
--------------------Q--L------ER-----I-D---V-YY---
-----------------Q--------------------------------
---------------------------EA---T-----------------
--GS-------------------------K-Y--------------V-PR
------AVLVDLE------PG------TM-D-----------AI------
-----------------------RSSE-YG---Q------LF------RP
-DNFV---F----G-------Q-S----GAGNNWAKG-HY-TE-G-----
----------------------------AD--------L-IENV---VD-
VVR---REAE-HC----D---CLQ-G----------FQMTHSLGGGTGSG
M-GTLLISKIRE-------E--F-----P-------------D-------
------------------------------R--M--MT-TFSV-VP----
---------S-P------------K--------------V------S---
DT-VVE-PYNA-TLSV-HQLVE-----------N-------T-----DET
-F--CIDNE-------------ALYD-------I-C--------------
-----
>tMp-orf53_coord_14-222
---IVH-LQAGQCGNQIGSKF----WEVISD-EH-----------G----
---I-------D-----P-T-----------------------GN--Y-V
--------------------------------------------------
---------------------G----------------------------
-----D----S---P------L----------------------------
--------------------Q--L------ER-----I-N---V-YY---
-----------------N--------------------------------
---------------------------EA---S-----------------
--GG-------------------------K-Y--------------V-PR
------AVLVDLE------PG------TM-D-----------SV------
-----------------------RSSP-FG---Q------LF------RP
-DNFI---Y----G-------Q-S----GAGNNWAKG-HY-TE-G-----
----------------------------AE--------L-VDAV---LD-
VVR---KESE-GC----D---CLQ-G----------FQLTHSLGGGTGSG
M-GTLLISKIRE-------E--Y-----P-------------D-------
------------------------------R--I--MT-TFSV-VP----
---------S-P------------K--------------V------S---
DT-VVE-PYNA-TLSV-HQLVE-----------N-------T-----DET
-F--CIDNE-------------ALYD-------I-C--------------
-----
>tPr-orf65_coord_4-213
---CIS-IHVGQAGVQIGNAC----WELYCL-EH-----------G----
---I-------G-----A-D-----------------------GR--M-T
--------------------------------------------------
---------------------K----------------------------
-----K----D---A------G----------------------------
------D-------------G--S------DS-----F-T---T-FF---
-----------------S--------------------------------
---------------------------ET---GA----------------
---G-------------------------K-Y--------------V-PR
------AVFVDLE------PT------VV-D-----------EV------
-----------------------RTGA-YK---Q------LF------HP
-EQLI---T----G-------K-E----DAANNYARG-HY-TV-G-----
----------------------------KE--------I-VDVT---ID-
RIR---KLAD-QC----T---GLQ-G----------FLIFHSFGGGTGSG
F-TSLLMERLSV-------E--F-----G-------------K-------
------------------------------K--S--KL-EFCV-YP----
---------A-P------------E--------------V------S---
TA-VVE-PYNS-ILTT-HTTLE-----------H-------S-----DCA
-F--MVDNE-------------AIFD-------I-C--------------
-----
>tPr-orf77_coord_9-216
---IIT-LQVGQCGNQTGAEF----WDKLCK-EH-----------G----
---L-------S-----E-D-----------------------GR--R-V
-----------------------------Q--------------------
--------------------------------------------------
-------------------------------------------DV-----
--------------------Q--G------DR-----K-D---V-FF---
-----------------Y--------------------------------
---------------------------EA---DD----------------
---G-------------------------R-Y--------------L-PR
------ALLIDLE------PR------VI-S-----------AA----M-
-----------------------S--Q-RP---D------LY------NS
-ENVF---L----S-------N-DGG--GAGNNWAYG--Y-QR-G-----
----------------------------VE--------Y-KDQI---ME-
MLQ---REAE-CS----D---CLD-G----------FFLLHSIAGGTGSG
M-GSLLLEEIKQ-------E--F--G--S-------------R-------
------------------------------K--K--IQ-AFSI-FP----
---------N-N------------E--------------E-----AS---
DV-VVQ-PYNS-VLTL-SRLKE-----------Y-------C-----DSV
-I--VMDNG-------------ALGR-------V----------------
-----
>tPr-orf82_coord_5-213
---IVH-LQAGQCGNQIGSKF----WEVISD-EH-----------G----
---I-------D-----P-T-----------------------GS--Y-K
--------------------------------------------------
---------------------G----------------------------
-----N----S---D------L----------------------------
--------------------Q--I------ER-----I-N---V-YY---
-----------------N--------------------------------
---------------------------EAS--------------------
--GG-------------------------K-Y--------------V-PR
------AVLVDLE------PG------TM-D-----------SV------
-----------------------RSST-FG---Q------LF------RP
-DNFI---F----G-------Q-S----GAGNNWAKG-HY-TE-G-----
----------------------------AE--------L-VDAV---MD-
VVR---REAE-AC----D---CLQ-G----------FQLAHSLGGGTGSG
M-GTLMISKIRE-------E--Y-----P-------------D-------
------------------------------R--I--MN-TFSV-VP----
---------S-P------------K--------------V------S---
DT-VVE-PYNA-TLSV-HQLVE-----------N-------T-----DET
-F--CIDNE-------------ALYD-------I-C--------------
-----
>tPr-orf83_coord_29-237
---IVH-LQAGQCGNQIGSKF----WEVISD-EH-----------G----
---I-------D-----P-T-----------------------GN--Y-V
--------------------------------------------------
---------------------G----------------------------
-----D----S---P------L----------------------------
--------------------Q--L------ER-----I-N---V-YY---
-----------------N--------------------------------
---------------------------EA---S-----------------
--GG-------------------------K-Y--------------V-PR
------AVLVDLE------PG------TM-D-----------SV------
-----------------------RSSP-FG---Q------LF------RP
-DNFI---Y----G-------Q-S----GAGNNWAKG-HY-TE-G-----
----------------------------AE--------L-VDSV---LD-
VVR---KEAE-GC----D---CLQ-G----------FQLTHSLGGGTGSG
M-GTLLISKIRE-------E--Y-----P-------------D-------
------------------------------R--I--MT-TFSV-VP----
---------S-P------------K--------------V------S---
DT-VVE-PYNA-TLSV-HQLVE-----------N-------T-----DET
-F--CIDNE-------------ALYD-------I-C--------------
-----
>tPr-orf85_coord_15-225
---CIS-IHVGQAGVQIGNAC----WELYCL-EH-----------G----
---I-------Q-----P-D-----------------------GQ--M-P
--------------------------------------------------
---------------------S----------------------------
-----D----K---T------I--G-------------------------
------G-------------G--D------DS-----F-N---T-FF---
-----------------S--------------------------------
---------------------------ET---GA----------------
---G-------------------------K-H--------------V-PR
------AVMVDLE------PT------VI-D-----------EI------
-----------------------RTGT-YR---Q------LF------HP
-EQLI---T----G-------K-E----DAANNYARG-HY-TV-G-----
----------------------------KE--------I-VDLV---LD-
RVR---KLAD-QC----T---GLQ-G----------FLIFHSFGGGTGSG
F-TSLLMERLSV-------D--Y-----G-------------K-------
------------------------------K--S--KL-EFSV-YP----
---------A-P------------Q--------------V------S---
TA-VVE-PYNS-ILTT-HTTLE-----------H-------S-----DCA
-F--MVDNE-------------AIYD-------I-C--------------
-----
>tPr-orf88_coord_37-246
---IVH-LQVGQCGNQIGAKF----WEVISD-EH-----------G----
---I-------D-----P-T-----------------------GT--Y-R
--------------------------------------------------
---------------------G----------------------------
-----D----S---K------L----------------------------
--------------------Q--L------ER-----I-N---V-YY---
-----------------N--------------------------------
---------------------------EA---G-----------------
-GGN-------------------------K-Y--------------V-PR
------AVLVDLE------PG------TM-D-----------SV------
-----------------------RSSP-FG---Q------LF------RP
-DNFI---F----G-------Q-S----GAGNNWAKG-HY-TE-G-----
----------------------------AE--------L-VDSV---LD-
VVR---KEAE-GC----D---CLQ-G----------FQLTHSLGGGTGSG
M-GTLLISKIRE-------E--Y-----P-------------D-------
------------------------------R--I--MT-TFSV-VP----
---------S-P------------K--------------V------S---
DT-VVE-PYNA-TLSV-HQLVE-----------N-------T-----DET
-F--CIDNE-------------ALYD-------I-C--------------
-----
>tPr-orf89_coord_19-233
---IIT-LQLGQCGNQIGGEF----WQKLCQ-EH-----------G----
---I-------S-----P-E-----------------------GR--L-L
-----HTA--A---------------------------------------
--------------------------------------------------
--------------------------------------------------
------------------E-A--G--G-VYDR-----K-D---V-FF---
-----------------T--------------------------------
---------------------------QA---DD----------------
---D-------------------------H-Y--------------M-PR
------AVLVDLE------PR------VV-N-----------SI------
-----------------------LNSS--S---K------LY------NP
-ENVY---I----C-------K-EGG--GAGNNWAAG--Y-EA-G-----
----------------------------QK--------H-EEAV---FD-
IIN---REAE-GS----D---GLD-G----------FILCHSIAGGTGSG
M-GSYVLEKLHD-------R--F-----P-------------K-------
------------------------------T--L--TQ-TYSV-FP----
---------N-Q------------A-------------DD-A-A--S---
DV-VVQ-PYNS-VLSL-RRLTE-----------H-------A-----DCV
-V--VLDNT-------------ALHR-------I-A--------------
-----
>tPr-orf94_coord_4-212
---IVH-LQAGQCGNQIGAKF----WEVISD-EH-----------G----
---I-------D-----P-T-----------------------GT--Y-H
--------------------------------------------------
---------------------G----------------------------
-----D----S---D------L----------------------------
--------------------Q--L------ER-----I-N---V-YY---
-----------------N--------------------------------
---------------------------EA---T-----------------
--GG-------------------------K-Y--------------V-PR
------AVLVDLE------PG------TM-D-----------SV------
-----------------------RSGP-FG---Q------LF------RP
-DNFI---F----G-------Q-S----GAGNNWAKG-HY-TE-G-----
----------------------------AE--------L-VDSV---LD-
VVR---KEAE-SC----D---CLQ-G----------FQLTHSLGGGTGSG
M-GTLMISKIRE-------E--Y-----P-------------D-------
------------------------------R--I--MN-TFSV-VP----
---------S-P------------K--------------V------S---
DT-VVE-PYNA-TLSV-HQLVE-----------N-------T-----DET
-F--CIDNE-------------ALYD-------I-C--------------
-----
>tPr-orf100_coord_15-225
---CIS-IHVGQAGVQIGNAC----WELYCL-EH-----------G----
---I-------Q-----P-D-----------------------GQ--M-P
--------------------------------------------------
---------------------S----------------------------
-----D----K---T------I--G-------------------------
------G-------------G--D------DS-----F-N---T-FF---
-----------------S--------------------------------
---------------------------ET---GA----------------
---G-------------------------K-H--------------V-PR
------AVMVDLE------PT------VI-D-----------EI------
-----------------------RTGT-YR---Q------LF------HP
-EQLI---T----G-------K-E----DAANNYARG-HY-TV-G-----
----------------------------KE--------I-VDLV---LD-
RVR---KLAD-QC----T---GLQ-G----------FLIFHSFGGGTGSG
F-TSLLMERLSV-------D--Y-----G-------------K-------
------------------------------K--S--KL-EFSV-YP----
---------A-P------------Q--------------V------S---
TA-VVE-PYNS-ILTT-HTTLE-----------H-------S-----DCA
-F--MVDNE-------------AIYD-------I-C--------------
-----
>tPr-orf101_coord_16-226
---CIS-VHVGQAGVQIGNAC----WELYCL-EH-----------G----
---I-------Q-----P-D-----------------------GV--M-P
--------------------------------------------------
---------------------S----------------------------
-----D----K---T------I--G-------------------------
------G-------------G--D------DS-----F-N---T-FF---
-----------------S--------------------------------
---------------------------ET---GS----------------
---G-------------------------K-H--------------V-PR
------AVFVDLE------PT------VV-D-----------EV------
-----------------------RTGT-YR---Q------LF------HP
-EQLI---T----G-------K-E----DAANNYARG-HY-TV-G-----
----------------------------KE--------I-VDLV---LD-
RVR---KLAD-QC----T---GLQ-G----------FLIFHSFGGGTGSG
F-TSLLMERLSV-------D--Y-----G-------------K-------
------------------------------K--S--KL-EFSI-YP----
---------A-P------------Q--------------V------S---
TA-VVE-PYNS-ILTT-HTTLE-----------H-------S-----DCA
-F--MVDNE-------------AIYD-------I-C--------------
-----
>tPr-orf103_coord_19-227
---IVH-LQAGQCGNQIGSKF----WETING-EH-----------G----
---I-------D-----P-T-----------------------GS--Y-V
--------------------------------------------------
---------------------G----------------------------
-----H----T---G------N----------------------------
--------------------E--L------ER-----I-N---V-YY---
-----------------Q--------------------------------
---------------------------EA---P-----------------
--GA-------------------------K-Y--------------V-PR
------AVLVDLE------PG------TM-D-----------SI------
-----------------------RGSE-YG---K------LF------RP
-DNFI---F----G-------Q-S----GAGNNWAKG-HY-TE-G-----
----------------------------AD--------L-IETV---VD-
VVR---KEAE-HC----D---CLQ-G----------FQLTHSLGGGTGSG
M-GTLLISKIRE-------E--F-----P-------------D-------
------------------------------R--I--MT-TFSV-VP----
---------S-P------------K--------------V------S---
DT-VVE-PYNA-TLSV-HQLVE-----------N-------T-----DET
-F--CIDNE-------------ALYD-------I-C--------------
-----
>tPr-orf110_coord_2-210
---IIH-LQTGQCGNQIGSKF----WEVISG-EH-----------G----
---I-------N-----E-E-----------------------GR--Y-V
--------------------------------------------------
---------------------G----------------------------
-----S----D---P------L----------------------------
--------------------Q--L------DR-----I-S---V-YY---
-----------------N--------------------------------
---------------------------ES---S-----------------
--TK-------------------------K-Y--------------V-PR
------AVLIDLE------PG------TM-D-----------SV------
-----------------------RESP-FG---A------LF------RP
-DNFI---N----G-------Q-S----GAGNNWAKG-HY-TE-G-----
----------------------------AE--------L-VDSV---MD-
VVR---KEAE-NC----D---CLQ-G----------FQITHSLGGGTGAG
M-GTLLISKIRE-------E--F-----P-------------E-------
------------------------------R--M--MC-TFSV-VP----
---------S-P------------K--------------V------S---
DT-VVE-PYNA-TLSI-HQLVE-----------N-------S-----DET
-F--CIDNE-------------ALYD-------I-C--------------
-----
>tPr-orf114_coord_9-219
---CIS-IHVGQAGVQIGNAC----WELYCL-EH-----------G----
---I-------Q-----P-D-----------------------GQ--M-P
--------------------------------------------------
---------------------S----------------------------
-----D----K---T------I--G-------------------------
------G-------------G--D------DS-----F-N---T-FF---
-----------------S--------------------------------
---------------------------ET---GA----------------
---G-------------------------K-H--------------V-PR
------AVMVDLE------PT------VI-D-----------EI------
-----------------------RTGT-YR---Q------LF------HP
-EQLI---T----G-------K-E----DAANNYARG-HY-TV-G-----
----------------------------KE--------I-VDLV---LD-
RVR---KLAD-QC----T---GLQ-G----------FLIFHSFGGGTGSG
F-TSLLMERLSV-------D--Y-----G-------------K-------
------------------------------K--S--KL-EFSV-YP----
---------A-P------------Q--------------V------S---
TA-VVE-PYNS-ILTT-HTTLE-----------H-------S-----DCA
-F--MVDNE-------------AIYD-------I-C--------------
-----
>tMt-orf117_coord_17-185
--------------------------------------------------
--------------------------------------------------
--------------------------------------------------
--------------------------------------------------
--------------------------------------------------
------------------------------ES-----C-T---T-FF---
-----------------S--------------------------------
---------------------------ET---DN----------------
---G-------------------------K-H--------------V-PR
------TVMVDLE------PS------VI-D-----------EV------
-----------------------RTGT-YK---Q------LF------HP
-EELI---S----G-------K-E----DAANNYARG-HY-TV-G-----
----------------------------KE--------M-IERV---LD-
RIR---KLAD-NC----S---GLQ-G----------FLIFHSIGGGTGSG
F-SALLMERLSA-------D--F-----G-------------K-------
------------------------------K--S--KL-EFTV-YP----
---------A-P------------R--------------V------S---
TT-VVE-PYNS-ILTT-HTKLE-----------H-------A-----DCS
-F--MVDNE-------------AIYN-------I-C--------------
----Q
>tMt-orf118_coord_1-145
--------------------------------------------------
--------------------------------------------------
--------------------------------------------------
--------------------------------------------------
--------------------------------------------------
--------------------------------------------------
--------------------------------------------------
--------------------------------------------------
--------------------------------------------------
-----------LE------PT------VI-D-----------EI------
-----------------------RTGT-YR---Q------LF------HP
-EQLI---T----G-------K-E----DAANNYARG-HY-TV-G-----
----------------------------KE--------I-VDLV---LD-
RIR---KLAD-QC----T---GLQ-G----------FLIFHSFGGGTGSG
F-TSLLMERLSV-------D--Y-----G-------------K-------
------------------------------K--S--KL-EFSI-YP----
---------A-P------------Q--------------V------S---
TA-VVE-PYNS-ILTT-HTTLE-----------H-------S-----DCA
-F--MVDNE-------------AIFD-------I-C--------------
-----
>tMt-orf119_coord_49-259
---CIS-IHVGQAGVQIGNAC----WELYCL-EH-----------G----
---I-------Q-----P-D-----------------------GH--M-P
--------------------------------------------------
---------------------S----------------------------
-----D----K---G------A--G-------------------------
------A-------------S--D------DS-----F-T---T-FF---
-----------------S--------------------------------
---------------------------ET---GS----------------
---G-------------------------K-H--------------V-PR
------AVMVDLE------PT------VI-D-----------EI------
-----------------------RTGT-YR---Q------LF------HP
-EQLI---T----G-------K-E----DAANNYARG-HY-TV-G-----
----------------------------KE--------I-VDLV---LD-
RVR---KLAD-NC----T---GLQ-G----------FLIFHSFGGGTGSG
F-TSLLMERLSV-------D--Y-----G-------------K-------
------------------------------K--S--KL-EFSI-YP----
---------A-P------------Q--------------V------S---
TA-VVE-PYNS-ILTT-HTTLE-----------H-------S-----DCA
-F--MVDNE-------------AIFD-------I-C--------------
-----
>tMt-orf120_coord_15-207
---IVH-LQAGQCGNQIGAKF----WEVISD-EH-----------G----
---I-------D-----P-T-----------------------GA--Y-K
--------------------------------------------------
---------------------G----------------------------
-----D----S---D------L----------------------------
--------------------Q--L------ER-----I-N---V-YY---
-----------------N--------------------------------
---------------------------EA---G-----------------
--NG-------------------------K-Y--------------V-PR
------AVLVDLE------PG------TM-D-----------AV------
-----------------------RSGP-FG---Q------IF------RP
-DNFI---F----G-------Q-N----GAGNNWAKG-HY-TE-G-----
----------------------------AE--------L-VDSV---LD-
VVR---KEAE-SC----D---CLQ-G----------FQLTHSLGGGTGSG
M-GTLLISKIRE-------E--Y-----P-------------D-------
------------------------------R--I--MN-TFSV-VP----
---------S-P------------K--------------V------S---
DT-VVE-PYNA-TLSV-HQLVE-----------N----------------
--------------------------------------------------
-----
>tMt-orf124_coord_5-221
---IIT-LQLGQCGNQIGMEF----WKKLCA-EH-----------G----
---I-------T-----P-E-----------------------GR--L-E
-----AFA--Q---------------------------------------
--------------------------------------------------
--------------------------------------------------
------------------T-V--G--S-IQDR-----K-D---V-FF---
-----------------Y--------------------------------
---------------------------QA---DD----------------
---D-------------------------H-Y--------------I-PR
------AVLIDLE------PR------VI-N-----------SI------
-----------------------LSSE-YQ---K------LY------NT
-ENVF---M----S-------K-DGG--GAGNNWAVG--Y-RN-G-----
----------------------------EQ--------L-KEEV---FD-
IID---READ-GS----D---GLQ-G----------FVLCHSIAGGTGSG
M-GSYVLEHLSE-------R--F-----P-------------K-------
------------------------------K--L--IQ-TYSV-FP----
---------N-Q------------D-------------QD-GSG--S---
DV-VVQ-PYNS-ILTL-RRLAE-----------N-------A-----DAV
-V--VLDNT-------------ALNA-------I-A--------------
-----
>tRv-orf126_coord_3-211
---IVH-LQAGQCGNQIGSKF----WEVISD-EH-----------G----
---I-------D-----P-T-----------------------GN--Y-V
--------------------------------------------------
---------------------G----------------------------
-----D----S---P------L----------------------------
--------------------Q--L------ER-----V-N---V-YY---
-----------------N--------------------------------
---------------------------EA---S-----------------
--GS-------------------------K-Y--------------V-PR
------AILVDLE------PG------TM-D-----------SV------
-----------------------RSSP-FG---Q------LF------RP
-DNFI---Y----G-------Q-S----GAGNNWAKG-HY-TE-G-----
----------------------------AE--------L-VDSV---LD-
VVR---KEAE-GC----D---CLQ-G----------FQLTHSLGGGTGSG
M-GTLLISKIRE-------E--Y-----P-------------D-------
------------------------------R--I--MT-TFSV-VP----
---------S-P------------K--------------V------S---
DT-VVE-PYNA-TLSV-HQLVE-----------N-------T-----DET
-F--CIDNE-------------ALYD-------I-C--------------
-----
>tRv-orf130_coord_3-213
---CIS-VHVGQAGVQIGNAC----WELYCL-EH-----------G----
---I-------Q-----P-D-----------------------GQ--M-P
--------------------------------------------------
---------------------S----------------------------
-----D----K---T------I--G-------------------------
------G-------------G--D------DS-----F-N---T-FF---
-----------------S--------------------------------
---------------------------ET---GA----------------
---G-------------------------K-H--------------V-PR
------AVFVDLE------PT------VI-D-----------EI------
-----------------------RTGT-YR---Q------LF------HP
-EQLI---T----G-------K-E----DAANNYARG-HY-TV-G-----
----------------------------KE--------I-VDLV---LD-
RIR---KLAD-QC----T---GLQ-G----------FLIFHSFGGGTGSG
F-TSLLMERLSV-------D--Y-----G-------------K-------
------------------------------K--S--KL-EFSV-YP----
---------A-P------------Q--------------V------S---
TA-VVE-PYNS-ILTT-HTTLE-----------H-------S-----DCA
-F--MVDNE-------------AIYD-------I-C--------------
-----
>tRv-orf132_coord_3-212
---IVH-LQVGQCGNQIGAKF----WEVISD-EH-----------G----
---I-------D-----P-T-----------------------GS--Y-V
--------------------------------------------------
---------------------G----------------------------
-----D----S---P------L----------------------------
--------------------Q--L------ER-----I-N---V-YY---
-----------------N--------------------------------
---------------------------EA---G-----------------
-HGN-------------------------K-Y--------------V-PR
------AVLVDLE------PG------TM-D-----------SV------
-----------------------RSSP-FG---Q------LF------RP
-DNYI---F----G-------Q-S----GAGNNWAKG-HY-TE-G-----
----------------------------AE--------L-VDSV---LD-
VVR---KEAE-NC----D---CLQ-G----------FQLTHSLGGGTGSG
M-GTLLISKIRE-------E--Y-----P-------------D-------
------------------------------R--I--MT-TFSV-VP----
---------S-P------------K--------------V------S---
DT-VVE-PYNA-TLSV-HQLVE-----------N-------T-----DET
-F--CIDNE-------------ALYD-------I-C--------------
-----
>tRv-orf135_coord_4-218
---IIT-LQLGQCGNQIGNEF----WKKLCK-EH-----------G----
---I-------D-----T-D-----------------------GR--L-I
-----NGA--L---------------------------------------
--------------------------------------------------
--------------------------------------------------
------------------T-A--A--GGNYDR-----K-D---V-FF---
-----------------Y--------------------------------
---------------------------QA---DD----------------
---D-------------------------H-Y--------------I-PR
------AVLMDLE------PR------VI-N-----------TI------
-----------------------RNSE-YA---K------LY------NP
-ENLY---M----D-------N-QGG--GAGNNWAAG--Y-RL-G-----
----------------------------EQ--------H-SEKV---FD-
IIN---READ-GS----D---GLE-G----------FCLCHSIAGGTGSG
M-GSYVLENIHD-------R--F-----P-------------K-------
------------------------------K--I--IQ-TYSI-FP----
---------N-Q------------D-------------EN------S---
DV-VVG-PYNS-MLTL-RRLAE-----------H-------A-----DCV
-V--VMDNT-------------ALHN-------I-A--------------
-----
>tRv-orf137_coord_3-213
---CIS-IHVGQAGVQIGNAC----WELYCL-EH-----------G----
---I-------Q-----P-D-----------------------GQ--M-P
--------------------------------------------------
---------------------S----------------------------
-----D----K---S------A--G-------------------------
------A-------------A--D------DS-----F-N---T-FF---
-----------------S--------------------------------
---------------------------ET---GS----------------
---G-------------------------K-H--------------V-PR
------AVFVDLE------PT------VV-D-----------EV------
-----------------------RTGT-YR---Q------LF------HP
-EQLI---T----G-------K-E----DAANNYARG-HY-TV-G-----
----------------------------KE--------I-VDLV---LD-
RVR---KLAD-QC----T---GLQ-G----------FLIFHSFGGGTGSG
F-TSLLMERLSV-------D--Y-----G-------------K-------
------------------------------K--S--KL-EFSV-YP----
---------A-P------------Q--------------V------S---
TA-VVE-PYNS-ILTT-HTTLE-----------H-------S-----DCA
-F--MVDNE-------------AIYD-------I-C--------------
-----
>tRv-orf139_coord_3-212
---CIS-IHVGQAGVQIGNAC----WELYCL-EH-----------G----
---I-------Q-----P-D-----------------------GR--M-S
--------------------------------------------------
---------------------Q----------------------------
-----A----K---G------S----------------------------
------K-------------R--D------DS-----F-T---T-FF---
-----------------S--------------------------------
---------------------------ET---GS----------------
---G-------------------------K-Y--------------V-PR
------AVFVDLE------PT------VV-D-----------EV------
-----------------------RTGT-YA---K------LF------HP
-EQLI---T----G-------K-E----DAANNYARG-HY-TV-G-----
----------------------------KE--------I-VDLT---ID-
RIR---KLAD-QC----S---GLQ-G----------FLIFHSFGGGTGSG
F-TSLLMERLSV-------E--F-----G-------------K-------
------------------------------K--S--KL-EFCV-YP----
---------A-P------------E--------------V------S---
TA-VVE-PYNS-ILTT-HTTLE-----------H-------S-----DCA
-F--MVDNE-------------AIFD-------I-C--------------
-----
>tEt-orf141_coord_1-118
--------------------------------------------------
--------------------------------------------------
--------------------------------------------------
--------------------------------------------------
--------------------------------------------------
--------------------------------------------------
--------------------------------------------------
--------------------------------------------------
--------------------------------------------------
--------------------------------------------------
--------------------------------------------------
-----------------------E----DAANNYARG-HY-TI-G-----
----------------------------KE--------I-VDLV---LD-
RIR---KLAD-QC----T---GLQ-G----------FLIFHSFGGGTGSG
F-TSLLMERLSV-------D--Y-----G-------------K-------
------------------------------K--S--KL-EFAI-YP----
---------A-P------------Q--------------V------S---
TA-VVE-PYNS-ILTT-HTTLE-----------H-------S-----DCA
-F--MVDNE-------------AIYD-------I-C--------------
-----
>tEt-orf142_coord_26-210
-----V-VQVGQCGNQIGWRF----WDNVVR-ECR----ST---------
--------------------------------------------E--Q-T
--------------------------------------------------
---------------------Q----------------------------
-----G----G-----------------------------V---------
--------------------S--N------NA-----W-A---S-YF---
-----------------R-NNTPATHSTKSDAADVSSIGTDNSSCCSAP-
R--------------------------GT---RS----------------
---K-------------------------H-A--------------R-AR
------AVLIDME------ES------VV-N-----------QL----LR
SD---------------------L----------------GQ----IFDR
-RQLL---T----D-------V-S----GSGNNWAVG-YH-EY-G-----
----------------------------MQ--------Y-ADAV---TE-
LLR---KEAE-TC----D---FLG-S----------FMVLNSLGGGTGSG
L-GSRVVELLQE-------H--Y-----P-------------K-------
------------------------------V-------------------
--------------------------------------------------
--------------------------------------------------
--------------------------------------------------
-----
>tEt-orf143_coord_8-218
---CVS-IHIGQAGVQIGNAC----WELYCL-EH-----------G----
---I-------Q-----P-D-----------------------GQ--M-P
--------------------------------------------------
---------------------A----------------------------
-----D----K---T------L--G-------------------------
------R-------------A--D------DS-----F-N---T-FF---
-----------------S--------------------------------
---------------------------ET---GS----------------
---G-------------------------K-H--------------V-PR
------AIMVDLE------PT------VV-D-----------EI------
-----------------------RTGT-YR---Q------LF------HP
-EQLI---T----G-------K-E----DAANNYARG-HY-TV-G-----
----------------------------KE--------L-IDTV---LD-
RVR---RLTD-AC----T---GLQ-G----------FLIFHSFGGGTGSG
F-TSLLMERLSA-------D--Y-----G-------------K-------
------------------------------K--S--KL-EFSV-YP----
---------A-P------------Q--------------V------S---
TA-VVE-PYNS-ILTT-HTTLE-----------H-------S-----DCA
-F--MVDNE-------------AIYD-------I-C--------------
-----
>tEt-orf150_coord_7-212
---IVH-VQAGQCGNQIGSRF----WEVISD-EH-----------G----
---I-------A-----P-D-----------------------GS--Y-H
--------------------------------------------------
---------------------G----------------------------
-----D----S---D------L----------------------------
--------------------Q--L------ER-----I-S---V-YY---
-----------------N--------------------------------
---------------------------EA---G-----------------
--GG-------------------------R-Y--------------V-PR
------AILCDLE------PG------TM-D-----------SV------
-----------------------RSSP-FG---K------LF------RP
-DSFV---Y----G-------Q-S----GAGNNWAKG-HY-TE-G-----
----------------------------AE--------L-VDSI---LD-
VVR---KEAE-GC----D---CLQ-G----------FQLTHSLGGGTGSG
M-GTLLISKIRE-------E--Y-----P-------------D-------
------------------------------R--I--MT-TFSV-VP----
---------S-P------------K--------------V------S---
DT-VVE-PYNA-TLSV-HQLVE-----------N-------T-----DET
-F--CIDNE-------------ALY-------------------------
-----
>tEt-orf152_coord_15-181
--------------------------------------------------
--------------------------------------------------
--------------------------------------------------
--------------------------------------------------
--------------------------------------------------
-------------------------------------------R-SF---
-----------------Y--------------------------------
---------------------------QA---DD----------------
---E-------------------------H-Y--------------I-PR
------AVLLDLE------PR------VI-N-----------SI------
-----------------------MNSP-YS---R------LY------NP
-ENIY---V----S-------K-TGG--GAGNNWAVG--F-SQ-G-----
----------------------------EK--------L-FSDV---FD-
ILD---REAE-GS----D---SLA-G----------FTLCHSIAGGTGSG
M-GSYMLERLQD-------Y--Y-----P-------------K-------
------------------------------K--M--LQ-TYSV-FP----
---------N-Q------------D-------------QN---S--S---
DV-VVQ-PYNS-ILTL-RRLAE-----------C-------V-----DSV
-I--VLDNT-------------ALNR-------I-A--------------
-----
>tEt-orf154_coord_18-229
---IIT-LQLGQCGNQIGIEF----WKKLCA-EH-----------G----
---I-------A-----P-D-----------------------GR--L-E
-----SFA--K---------------------------------------
--------------------------------------------------
--------------------------------------------------
------------------E-G--V------DR-----K-E---I-FF---
-----------------Y--------------------------------
---------------------------QA---DD----------------
---E-------------------------H-Y--------------I-PR
------AVLLDLE------PR------VI-N-----------SI------
-----------------------MNSP-YS---R------LY------NP
-ENIY---V----S-------K-TGG--GAGNNWAVG--F-SQ-G-----
----------------------------EK--------L-FSDV---FD-
ILD---REAE-GS----D---SLA-G----------FTLCHSIAGGTGSG
M-GSYMLERLQD-------Y--Y-----P-------------K-------
------------------------------K--M--LQ-TYSV-FP----
---------N-Q------------D-------------QN---S--S---
DV-VVQ-PYNS-ILTL-RRLAE-----------C-------V-----DSV
-I--VLDNT-------------ALNR-------I-A--------------
-----
>tEt-orf155_coord_40-251
---IIT-LQLGQCGNQIGIEF----WKKLCA-EH-----------G----
---I-------A-----P-D-----------------------GR--L-E
-----SFA--K---------------------------------------
--------------------------------------------------
--------------------------------------------------
------------------E-G--V------DR-----K-E---I-FF---
-----------------Y--------------------------------
---------------------------QA---DD----------------
---E-------------------------H-Y--------------I-PR
------AVLLDLE------PR------VI-N-----------SI------
-----------------------MNSP-YS---R------LY------NP
-ENIY---V----S-------K-TGG--GAGNNWAVG--F-SQ-G-----
----------------------------EK--------L-FSDV---FD-
ILD---REAE-GS----D---SLA-G----------FTLCHSIAGGTGSG
M-GSYMLERLQD-------Y--Y-----P-------------K-------
------------------------------K--M--LQ-TYSV-FP----
---------N-Q------------D-------------QN---S--S---
DV-VVQ-PYNS-ILTL-RRLAE-----------C-------V-----DSV
-I--VLDNT-------------ALNR-------I-A--------------
-----
>tEt-orf156_coord_32-243
---IIT-LQLGQCGNQIGIEF----WKKLCA-EH-----------G----
---I-------A-----P-D-----------------------GR--L-E
-----SFA--K---------------------------------------
--------------------------------------------------
--------------------------------------------------
------------------E-G--V------DR-----K-E---I-FF---
-----------------Y--------------------------------
---------------------------QA---DD----------------
---E-------------------------H-Y--------------I-PR
------AVLLDLE------PR------VI-N-----------SI------
-----------------------MNSP-YS---R------LY------NP
-ENIY---V----S-------K-TGG--GAGNNWAVG--F-SQ-G-----
----------------------------EK--------L-FSDV---FD-
ILD---REAE-GS----D---SLA-G----------FTLCHSIAGGTGSG
M-GSYMLERLQD-------Y--Y-----P-------------K-------
------------------------------K--M--LQ-TYSV-FP----
---------N-Q------------D-------------QN---S--S---
DV-VVQ-PYNS-ILTL-RRLAE-----------C-------V-----DSV
-I--VLDNT-------------ALNR-------I-A--------------
-----
>tEt-orf158_coord_24-122
--------------------------------------------------
--------------------------------------------------
--------------------------------------------------
--------------------------------------------------
--------------------------------------------------
--------------------------------------------------
--------------------------------------------------
--------------------------------------------------
--------------------------------------------------
--------------------------------------------------
--------------------------------------------------
--------------------------------------------------
-----------------------------------------DLV---LD-
RIR---KLSD-QC----T---GLQ-G----------FLIFHSFGGGTGSG
F-TSLLMERLSV-------D--Y-----G-------------K-------
------------------------------K--S--KL-EFAI-YP----
---------A-P------------Q--------------V------S---
TA-VVE-PYNS-ILTT-HTTLE-----------H-------S-----DCA
-F--MVDNE-------------AIYD-------I-C--------------
-----
>tEt-orf159_coord_32-242
---CIS-IHVGQAGVQIGNAC----WELYCL-EH-----------G----
---I-------Q-----P-D-----------------------GQ--M-P
--------------------------------------------------
---------------------S----------------------------
-----D----K---T------I--G-------------------------
------G-------------G--D------DS-----F-N---T-FF---
-----------------S--------------------------------
---------------------------ET---GA----------------
---G-------------------------K-H--------------V-PR
------AVYVDLE------PT------VV-D-----------EV------
-----------------------RTGT-YR---Q------LF------HP
-EQLI---T----G-------K-E----DAANNYARG-HY-TI-G-----
----------------------------KE--------I-VDLV---LD-
RIR---KLSD-QC----T---GLQ-G----------FLIFHSFGGGTGSG
F-TSLLMERLSV-------D--Y-----G-------------K-------
------------------------------K--S--KL-EFAI-YP----
---------A-P------------Q--------------V------S---
TA-VVE-PYNS-ILTT-HTTLE-----------H-------S-----DCA
-F--MVDNE-------------AIYD-------I-C--------------
-----
>tEt-orf160_coord_17-119
--------------------------------------------------
--------------------------------------------------
--------------------------------------------------
--------------------------------------------------
--------------------------------------------------
--------------------------------------------------
--------------------------------------------------
--------------------------------------------------
--------------------------------------------------
--------------------------------------------------
--------------------------------------------------
--------------------------------------------------
----------------------------KE--------I-VDLV---LD-
RIR---KLSD-QC----T---GLQ-G----------FLIFHSFGGGTGSG
F-TSLLMERLSV-------D--Y-----G-------------K-------
------------------------------K--S--KL-EFAI-YP----
---------A-P------------Q--------------V------S---
TA-VVE-PYNS-ILTT-HTTLE-----------H-------S-----DCA
-F--MVDNE-------------AIYD-------I-C--------------
-----
>tEt-orf161_coord_44-254
---CIS-IHVGQAGVQIGNAC----WELYCL-EH-----------G----
---I-------Q-----P-D-----------------------GQ--M-P
--------------------------------------------------
---------------------S----------------------------
-----D----K---T------I--G-------------------------
------G-------------G--D------DS-----F-N---T-FF---
-----------------S--------------------------------
---------------------------ET---GA----------------
---G-------------------------K-H--------------V-PR
------AVYVDLE------PT------VV-D-----------EV------
-----------------------RTGT-YR---Q------LF------HP
-EQLI---T----G-------K-E----DAANNYARG-HY-TI-G-----
----------------------------KE--------I-VDLV---LD-
RIR---KLSD-QC----T---GLQ-G----------FLIFHSFGGGTGSG
F-TSLLMERLSV-------D--Y-----G-------------K-------
------------------------------K--S--KL-EFAI-YP----
---------A-P------------Q--------------V------S---
TA-VVE-PYNS-ILTT-HTTLE-----------H-------S-----DCA
-F--MVDNE-------------AIYD-------I-C--------------
-----
>tEt-orf170_coord_20-228
---IVH-IQAGQCGNQIGSRF----WEVISD-EH-----------G----
---I-------D-----P-T-----------------------GH--Y-H
--------------------------------------------------
---------------------G----------------------------
-----D----S---D------L----------------------------
--------------------Q--L------ER-----I-S---V-YY---
-----------------N--------------------------------
---------------------------EA---G-----------------
--NN-------------------------R-Y--------------V-PR
------AVLVDLE------PG------TM-D-----------SV------
-----------------------RSSP-FG---K------LF------RP
-DSFV---Y----G-------Q-S----GAGNNWAKG-HY-TE-G-----
----------------------------AE--------L-VDSI---MD-
VVR---KEAE-GC----D---CLQ-G----------FQLTHSLGGGTGSG
M-GTLLISKIRE-------E--Y-----P-------------D-------
------------------------------R--I--MS-TFSV-VP----
---------S-P------------K--------------V------S---
DT-VVE-PYNA-TLSV-HQLVE-----------N-------T-----DET
-F--CIDNE-------------ALYD-------I-C--------------
-----
>tRc-orf182_coord_35-250
---IIT-LQLGQCGNQIGMEF----WRKLCQ-EH-----------G----
---I-------N-----P-E-----------------------GR--I-L
-----DSA--A---------------------------------------
--------------------------------------------------
--------------------------------------------------
------------------A-A--G--G-FYDR-----K-D---V-FF---
-----------------Y--------------------------------
---------------------------QA---DD----------------
---N-------------------------H-Y--------------I-PR
------AVLLDLE------PR------VI-N-----------SI------
-----------------------LNSE-YS---K------LY------NP
-ENVY---I----S-------K-EGG--GAGNNWAAG--Y-GA-G-----
----------------------------ET--------L-EDEI---FD-
IIN---REAE-GS----D---GLE-G----------FVLCHSIAGGTGSG
M-GSFVLEKLHD-------R--F-----P-------------K-------
------------------------------T--L--TQ-TYSV-FP----
---------N-Q------------A-------------ED-S-A--S---
DV-VVQ-PYNS-ILTL-RRLAE-----------N-------A-----DCV
-V--VLDNT-------------ALTR-------I-A--------------
-----
>tRc-orf185_coord_14-224
---CIS-IHVGQAGVQIGNAC----WELYCL-EH-----------G----
---I-------Q-----P-D-----------------------GQ--M-P
--------------------------------------------------
---------------------S----------------------------
-----D----K---T------A--G-------------------------
------G-------------G--D------DS-----F-N---T-FF---
-----------------S--------------------------------
---------------------------ET---GS----------------
---G-------------------------K-H--------------V-PR
------AVFVDLE------PT------VV-D-----------EV------
-----------------------RTGT-YR---Q------LF------HP
-EQLI---T----G-------K-E----DAANNYARG-HY-TV-G-----
----------------------------KE--------I-VDLV---LD-
RVR---KLAD-QC----T---GLQ-G----------FLIFHSFGGGTGSG
F-TSLLMERLSV-------D--Y-----G-------------K-------
------------------------------K--S--KL-EFSI-YP----
---------A-P------------Q--------------V------S---
TA-VVE-PYNS-ILTT-HTTLE-----------H-------S-----DCA
-F--MVDNE-------------AIYD-------I-C--------------
-----
>tRc-orf186_coord_6-214
---IVH-LQAGQCGNQIGSKF----WETING-EH-----------G----
---I-------D-----P-S-----------------------GT--Y-V
--------------------------------------------------
---------------------G----------------------------
-----D----N---L------N----------------------------
--------------------Q--L------ER-----I-S---V-YY---
-----------------Q--------------------------------
---------------------------EA---P-----------------
--GS-------------------------K-Y--------------V-PR
------AVLVDLE------PG------TM-D-----------SI------
-----------------------RSSE-FG---Q------LF------RP
-DNFI---F----G-------Q-S----GAGNNWAKG-HY-TE-G-----
----------------------------AD--------L-IDGV---VE-
VVR---KEAE-HC----D---CLQ-G----------FQLTHSLGGGTGSG
M-GTLLISKIRE-------E--F-----P-------------D-------
------------------------------R--M--MT-TFSV-VP----
---------S-P------------K--------------V------S---
DT-VVE-PYNA-TLSV-HQLVE-----------N-------T-----DET
-F--CIDNE-------------ALYD-------I-C--------------
-----
>tEs-orf187_coord_42-254
---IV--IQVGQCGNQIGWRF----WDTLLR-ECG----N-----L----
---D-------V-----D------------------------G-------
--------------------------------------------------
--------------------------------------------------
-----------------------------------------S--------
--------------------F--T------PA-----M-S---T-FF---
-----------------R--------------------------------
---------------------------NT---PA-LNSQ-MGLPVS---S
-ALQ-------------------------F-P--------------K-AR
------AILLDME------EG------VV-N-----------QM------
-----------------------LNSE-LG---E------LF------DR
-HQLL---T----D-------V-S----GSGNNWSVG-YN-IY-G-----
----------------------------KQ--------Y-RDQL---LE-
MIR---FASE-EC----D---DLG-S----------FLMLNSLGGGTGSG
L-GSYVMTMLAD-------H--F-----P-------------K-------
------------------------------I--C--KS-VACI-IP----
---------S-H---------------------------V------D---
DV-VTS-PYNS-ILAL-KSLSE-----------N-------A-----DCI
-I--PIENS-------------ALIR-------M----------------
-----
>tEs-orf189_coord_12-220
---IVC-VQVGQCGNQIGSKF----WELISE-EH-----------G----
---L-------D-----A-E-----------------------GR--Y-I
--------------------------------------------------
---------------------G----------------------------
-----K----Y---N------E----------------------------
--------------------Q--L------ER-----I-E---V-YF---
-----------------D--------------------------------
---------------------------QA---N-----------------
--NS-------------------------K-Y--------------V-PR
------SVNVDLE------PG------VL-D-----------NI------
-----------------------RSGV-MS---N------LF------RP
-DNFV---H----A-------Q-S----GAGNNWAKG-HY-TE-G-----
----------------------------AE--------L-VDNV---LD-
VIR---KEAE-NC----E---CLQ-G----------FQLSHSLGGGTGSG
M-GTLLLSKIRE-------E--Y-----P-------------D-------
------------------------------R--I--LS-SFSV-MP----
---------S-P------------R--------------V------S---
NT-VVE-PYNT-MLSV-NQLIE-----------N-------S-----DMA
-F--VIDNE-------------ALYD-------I-C--------------
-----
>tEs-orf190_coord_1-197
----------------IGSKF----WEIISD-EH-----------G----
---I-------E-----P-N-----------------------GT--Y-S
--------------------------------------------------
---------------------G----------------------------
-----D----S---D------L----------------------------
--------------------Q--L------ER-----I-N---V-YY---
-----------------N--------------------------------
---------------------------EA---S-----------------
--NS-------------------------K-Y--------------V-PR
------AVLVDLE------PG------TM-D-----------SV------
-----------------------RSGP-FG---E------LF------RP
-DNFI---F----G-------A-S----GAGNNWAKG-HY-TE-G-----
----------------------------AE--------L-VENV---LE-
VVR---KEAE-SC----D---CLQ-G----------FQMTHSLGGGTGSG
M-GTLLISKIRE-------E--Y-----P-------------D-------
------------------------------R--I--MM-TFSV-VP----
---------S-P------------K--------------V------S---
DT-VVE-PYNA-VLSV-HQLVE-----------N-------T-----DET
-F--CIDNE-------------ALYD-------I-C--------------
-----
>tRc-orf191_coord_11-220
---CIS-IHVGQAGVQIGNAC----WELYCL-EH-----------G----
---I-------G-----P-D-----------------------GR--M-N
--------------------------------------------------
---------------------K----------------------------
-----K----E---------------------------------------
----QGD-------------G--G------DS-----F-T---T-FF---
-----------------S--------------------------------
---------------------------DT---GS----------------
---G-------------------------K-Y--------------V-PR
------AVFVDLE------PT------VV-D-----------EV------
-----------------------RNGA-YR---Q------LF------HP
-EQLI---T----G-------K-E----DAANNYARG-HY-TV-G-----
----------------------------KE--------I-VDLT---ID-
RIR---KLAE-QC----T---GLQ-G----------FLIFHSFGGGTGSG
F-TSLLMERLSV-------E--F-----G-------------K-------
------------------------------K--S--KL-EFCV-YP----
---------A-P------------E--------------V------A---
TA-VVE-PYNS-ILTT-HTTLE-----------H-------S-----DCA
-F--MVDNE-------------AIFD-------I-C--------------
-----
>tEs-orf194_coord_8-219
---IIT-LQLGQCGNQIGVEF----WKKLCA-EH-----------G----
---I-------A-----P-D-----------------------GR--L-E
-----PFA--K---------------------------------------
--------------------------------------------------
--------------------------------------------------
------------------D-G--I------DR-----K-E---I-FF---
-----------------Y--------------------------------
---------------------------QA---DD----------------
---E-------------------------H-Y--------------I-PR
------AILIDLE------PR------VI-N-----------SI------
-----------------------MNSP-YA---R------LY------NP
-ENIY---V----S-------K-SGG--GAGNNWAVG--Y-SQ-G-----
----------------------------EK--------L-FEEV---SD-
IID---REAE-GS----D---GLS-G----------FTVCHSIAGGTGSG
M-GSFMLEKLQE-------N--Y-----P-------------K-------
------------------------------K--L--LQ-TYSV-FP----
---------N-Q------------D-------------QN---S--S---
DV-VVQ-PYNS-ILTL-SRLTE-----------C-------V-----DSV
-I--VLDNT-------------ALNN-------I-A--------------
-----
>AaTub6_coord_3-196
---V-L-LQVGQCGNQLGLEW----WRLLMH-VS----------------
--------------------------------------------------
--------------------------------------------------
--------------------------------------------------
-----G----Q---D------R--E-------------------------
-------------------------------N-----D-G---N-PF---
-----------------C-AR-----------------------------
--------------------------------------------------
-----------------------------D-G--------------K-LG
------AVFVDSE------PK------VL-G-----------GA----R-
---------------------SLV---------R------CK----ILRE
-SNII---A----G-------K-G----GRGSNWAYG-YH-GR-Q-----
----------------GEGE--------HG--------I-LQQS---ME-
AVR---REAERR-----D---CYC-G----------TVMLHSLSGGTGSG
L-GARLCEEIRE-------E--F-----P-------------A-------
------------------------------G--H--IL-SVSV-AP----
---------Y-Q------------S---------------------G---
ES-PLQ-HYNT-LLSL-TSLQR-----------S-------V-----DGV
-L--LFYND-------------QTLA------------------------
-----
>AacTub1A_coord_3-213
---CIS-IHVGQAGVQIGNAC----WELYCL-EH-----------G----
---I-------Q-----P-D-----------------------GQ--M-P
--------------------------------------------------
---------------------S----------------------------
-----D----K---T------I--G-------------------------
------G-------------G--D------DS-----F-N---T-FF---
-----------------S--------------------------------
---------------------------ET---GA----------------
---G-------------------------K-H--------------V-PR
------AVFIDLE------PT------VV-D-----------EV------
-----------------------RTGT-YR---Q------LF------HP
-EQLI---T----G-------K-E----DAANNYARG-HY-TI-G-----
----------------------------KE--------I-VDLV---LD-
RIR---KLAD-QC----T---GLQ-G----------FLIFHSFGGGTGSG
F-TSLLMERLSV-------D--Y-----G-------------K-------
------------------------------K--S--KL-EFAI-YP----
---------A-P------------Q--------------V------S---
TA-VVE-PYNS-ILTT-HTTLE-----------H-------S-----DCA
-F--MVDNE-------------AIYD-------I-C--------------
-----
>AacTub1C_coord_3-213
---CIS-VHVGQAGVQIGNAC----WELYCL-EH-----------G----
---I-------Q-----P-D-----------------------GQ--M-P
--------------------------------------------------
---------------------S----------------------------
-----D----K---I------L--G-------------------------
------G-------------G--D------DS-----F-N---T-FF---
-----------------S--------------------------------
---------------------------ET---GA----------------
---G-------------------------K-H--------------V-PR
------AVFVDLE------PT------VV-D-----------EV------
-----------------------RTGT-YR---Q------LF------HP
-EQLI---T----G-------K-E----DAANNYARG-HY-TI-G-----
----------------------------KE--------I-VDLV---LD-
RIR---KLAD-QC----T---GLQ-G----------FLIFHSFGGGTGSG
F-TSLLMERLSV-------D--Y-----G-------------K-------
------------------------------K--S--KL-EFAI-YP----
---------A-P------------Q--------------V------S---
TA-VVE-PYNS-ILTT-HTTLE-----------H-------S-----DCA
-F--MVDNE-------------AIYD-------I-C--------------
-----
>AacTub1H_coord_3-211
---VLS-VHIGQGGVQMGNAC----WELYCL-EH-----------G----
---I-------Q-----P-D-----------------------GM--L-P
--------------------------------------------------
---------------------P----------------------------
-----Q----T---------------------------------------
-----CT-------------S--D------EG-----F-Q---T-FF---
-----------------S--------------------------------
---------------------------ET---GG----------------
---G-------------------------K-Y--------------V-PR
------AVFLDLE------PT------VI-D-----------EV------
-----------------------RTGT-YH---Q------LF------HP
-EQLI---S----G-------K-E----DAANNYARG-HY-TL-G-----
----------------------------KE--------I-IDLV---LD-
RIR---KIAD-MC----S---GLQ-G----------FLIFHAFGGGTGSG
F-ASLLMDRLSM-------D--Y-----G-------------K-------
------------------------------K--A--KL-EFAI-YP----
---------S-P------------Q--------------I------S---
TA-VVE-PYNA-ILTT-HTTLE-----------N-------S-----DCA
-F--LVDNE-------------AIYD-------I-C--------------
-----
>AacTub1I_coord_3-212
---CIS-IHVGQAGVQMGNSC----WELYCL-EH-----------G----
---I-------Q-----P-D-----------------------GT--M-P
--------------------------------------------------
---------------------S----------------------------
-----D----K---------------------------------------
----ASG-------------S--N------DC-----F-N---T-FF---
-----------------N--------------------------------
---------------------------ET---GS----------------
---G-------------------------K-M--------------V-PR
------AVMIDLE------PT------VV-D-----------EI------
-----------------------RMGT-YK---Q------LY------HP
-EQLI---T----G-------K-E----DAANNYARG-HY-SI-G-----
----------------------------SE--------I-IESV---ID-
RIR---RLTD-QC----T---GLQ-G----------FFVFHSFGGGTGSG
F-TSLLMEKLSD-------D--Y-----G-------------K-------
------------------------------K--S--KL-EFVI-YP----
---------A-P------------Q--------------V------S---
TA-VVE-PYNA-ILTT-HTTIS-----------H-------S-----DCA
-F--MVDNE-------------AIYD-------I-C--------------
-----
>AacTub2D_coord_3-211
---IVH-IQAGQCGNQIGAKF----WEIISD-EH-----------G----
---I-------D-----P-T-----------------------GT--Y-H
--------------------------------------------------
---------------------G----------------------------
-----D----S---D------L----------------------------
--------------------Q--L------ER-----I-N---V-YY---
-----------------N--------------------------------
---------------------------EA---S-----------------
--GG-------------------------K-Y--------------V-PR
------AILVDLE------PG------TM-D-----------SV------
-----------------------RSGP-FG---Q------IF------RP
-DNFV---F----G-------Q-S----GAGNNWAKG-HY-TE-G-----
----------------------------AE--------L-VDSV---LD-
VVR---KEAE-SC----D---CLQ-G----------FQLTHSLGGGTGSG
M-GTLLISKIRE-------E--Y-----P-------------D-------
------------------------------R--I--MN-TYSV-VP----
---------S-P------------K--------------V------S---
DT-VVE-PYNA-TLSV-HQLVE-----------N-------T-----DET
-Y--CIDNE-------------ALYD-------I-C--------------
-----
>AacTub2E_coord_3-217
---IVH-LQAGQCGNQIGAKF----WEVISE-EH-----------G----
---I-------D-----Q-S-----------------------GI--Y-H
--------------------------------------------------
---------------------G----------------------------
-----D----S---D------L----------------------------
--------------------Q--L------ER-----I-S---V-YY---
-----------------N--------------------------------
---------------------------EA---SV-A-----TSTNG----
---G-------------------------K-Y--------------V-PR
------AILLDLE------PG------TM-D-----------AV------
-----------------------RSGA-YG---K------LF------RP
-DNFV---F----G-------Q-S----GAGNNWAKG-HY-TE-G-----
----------------------------AE--------L-VDMV---LD-
VVR---KECE-NC----D---CLQ-G----------FQLTHSLGGGTGSG
M-GTLLISKIRE-------E--Y-----P-------------D-------
------------------------------R--I--MN-TYSV-MP----
---------S-P------------K--------------V------S---
DT-VVE-PYNA-TLSV-HQLVE-----------N-------T-----DET
-Y--CIDNE-------------ALYD-------I-C--------------
-----
>AacTub2F_coord_3-211
---IVH-LQAGQCGNQIGAKF----WEVISD-EH-----------G----
---I-------D-----P-T-----------------------GT--Y-H
--------------------------------------------------
---------------------G----------------------------
-----D----S---D------L----------------------------
--------------------Q--L------ER-----I-N---V-YY---
-----------------N--------------------------------
---------------------------EA---T-----------------
--GG-------------------------K-Y--------------V-PR
------AILVDLE------PG------TM-D-----------AV------
-----------------------RSGP-FG---Q------IF------RP
-DNFV---F----G-------Q-S----GAGNNWAKG-HY-TE-G-----
----------------------------AE--------L-VDSV---LD-
VVR---KEAE-SC----D---CLQ-G----------FQLTHSLGGGTGAG
M-GTLLISKIRE-------E--Y-----P-------------D-------
------------------------------R--I--MM-TFSV-VP----
---------S-P------------K--------------V------S---
DT-VVE-PYNC-TLSV-HQLVE-----------N-------T-----DES
-Y--CIDNE-------------ALYD-------I-C--------------
-----
>AacTub2G_coord_3-211
---IVH-IQAGQCGNQIGAKF----WEVISD-EH-----------G----
---I-------D-----P-T-----------------------GT--Y-H
--------------------------------------------------
---------------------G----------------------------
-----D----S---D------L----------------------------
--------------------Q--L------ER-----I-N---V-YY---
-----------------N--------------------------------
---------------------------EA---SG----------------
---P-------------------------K-Y--------------V-PR
------AILIDLE------PG------TM-D-----------SV------
-----------------------RSGP-FG---Q------IF------RP
-DNFV---F----G-------Q-S----GAGNNWAKG-HY-TE-G-----
----------------------------AE--------L-VDSV---LD-
VVR---KEAE-NC----D---CLQ-G----------FQLTHSLGGGTGSG
M-GTLLISKIRE-------E--Y-----P-------------D-------
------------------------------R--I--MS-TFSV-VP----
---------S-P------------K--------------V------S---
DT-VVE-PYNA-TLSV-HQLVE-----------N-------C-----DQA
-Y--CIDNE-------------ALYD-------I-C--------------
-----
>AacTub4_coord_2-211
-----T-LQFGQCGNQLGCDL----FSKVSS-DIG----SS--STG----
---I-------S-----Y-G-----------------------------A
--------------------------------------------------
---------------------N----------------------------
-----Y----E-----------------------------Y---------
--------------------T--E------NT-----I-E---K-WF---
-----------------D--------------------------------
G--------------------------IA---EC----------------
---G-------------------------R-H--------------F-AK
------AILIDSE------EK------VV-N-----------KV----CK
NT---------------------NA---------------SW----LYRT
-SNVV---C----Q-----S-D-G----GSANNWAYG-YT-IN-S-----
----------------------------RR--------L-SNTV---LK-
VTR---QEIE-KL----D---RSQ-G----------FLLLLSSAGGTGSG
I-GSHMVELLRE-------E--Y-----E-------------T-------
------------------------------E--P--II-ATIV-LP----
---------F-T------------F---------------------G---
EV-CTQ-NYNT-ILTL-AKFSD-----------R-------V-----DFS
-V--LIENE-------------QMYS-------M-C--------------
-----
>AacTub5_coord_4-235
---V-T-VQVGQCGNQIGSAF----WPLALH-EY-----------G----
---I-------Q-----T-T----------------------TGG--V-N
-----LLK--VQRNH-----------------------------------
---------------------V------------K---------------
-----H----I---G------D----------------------------
--------------------L--S------DA-----F-S---S-FF---
-----------------Y--------------------------------
---------------------------IP---NS-KSKLHFQDVAD---L
-NAA-------------------------K-V--------------K-AR
------AVLVDME------DS------VL-S-----------RF------
-----------------------KQGP-LR---Q------LF------DQ
-TCIV---T----N-------Y-P----GSGNNWAIG-YH-VH-G-----
----------------------------NA--------Y-HDRL---EE-
SVR---RIIE-KC----D---RLH-G----------FLLMHSLGGGTGSG
L-GTAILKLLKD-------N--Y-----P-------------H-------
------------------------------V--E--RI-VSCV-YP----
---------A-N------------T---------------------Q---
DT-ITA-PYNT-LLAT-QELIE-----------Y-------A-----TCV
-L--PVENK-------------ALLD-------I-C--------------
----N
>AalTub1A_coord_3-213
---VIS-INVGQAGCQIANSC----WELYCL-EH-----------G----
---I-------Q-----P-D-----------------------GY--L-T
--------------------------------------------------
---------------------E----------------------------
-----E----R---K------K--A-------------------------
------D-------------P--D------HG-----F-S---T-FF---
-----------------S--------------------------------
---------------------------ET---GQ----------------
---G-------------------------K-Y--------------V-PR
------AIYCDLE------PN------VV-D-----------EV------
-----------------------RTGP-YR---N------LF------HP
-EQMI---T----G-------K-E----DASNNYARG-HY-TV-G-----
----------------------------KE--------M-IDQV---MD-
KIR---RVAD-NC----V---GLQ-G----------FLVFHSFGGGTGSG
F-GALLMERLSV-------D--Y-----G-------------K-------
------------------------------K--S--KL-EFCV-YP----
---------A-P------------Q--------------T------A---
TS-VVE-PYNS-ILTT-HTTLE-----------H-------S-----DCS
-F--MVDNE-------------AIYD-------I-C--------------
-----
>AalTub1B_coord_4-214
---ILH-LHLGQAGTQLGNSA----WELYLL-EH-----------G----
---L-------G-----P-D-----------------------GR--P-D
--------------------------------------------------
---------------------P----------------------------
-----N----A---T------D----------------------------
-----VG-------------D--P------GS-----F-E---T-FF---
-----------------T--------------------------------
---------------------------ET---SN----------------
---G-------------------------K-Y--------------V-PR
------SIFMDLD------PS------PI-D-----------EI------
-----------------------RTGE-YR---Q------LF------HP
-ELLI---S----G-------K-E----DAANNYARG-HY-TI-G-----
----------------------------KE--------K-VDEV---MD-
RIR---RVSD-NC----N---SLQ-G----------FLIFHSFGGGTGSG
F-GALLLERLST-------E--Y-----G-------------K-------
------------------------------K--S--KL-EFAV-YP----
---------A-P------------R--------------V------S---
TA-VVE-PYNA-VLST-HSTIE-----------N-------S-----DCT
-F--LVDNE-------------AVYD-------I-C--------------
-----
>AalTub2_coord_3-211
---IVH-LQTGQCGNQIGAAF----WQIISG-EH-----------G----
---L-------D-----A-N-----------------------GV--Y-A
--------------------------------------------------
---------------------G----------------------------
-----S----S---E------L----------------------------
--------------------Q--L------ER-----M-N---V-YF---
-----------------N--------------------------------
---------------------------EA---SG----------------
---N-------------------------K-Y--------------V-PR
------AVLVDLE------PG------TM-D-----------AV------
-----------------------RAGP-FG---Q------LF------RP
-DNFV---F----G-------Q-S----GAGNNWAKG-HY-TE-G-----
----------------------------AE--------L-VDQV---LD-
VVR---REAE-GC----D---CLQ-G----------FQITHSLGGGTGAG
M-GTLLISKIRE-------E--F-----P-------------D-------
------------------------------R--M--MA-TFSV-VP----
---------S-P------------K--------------V------S---
DT-VVE-PYNA-TLSV-HQLVE-----------N-------S-----DET
-F--CIDNE-------------ALYD-------I-C--------------
-----
>AalTub3_coord_4-214
---IIT-IQAGQCGNSIGSQF----WQQLCQ-EH-----------G----
---I-------N-----Q-D-----------------------GN--L-E
--------------------------------------------------
---------------------D----------------------------
-----F----A---T------E----------------------------
--------------------G--G------DR-----K-D---V-FY---
-----------------Y--------------------------------
---------------------------QS---DD----------------
---T-------------------------R-Y--------------I-PR
------AILIDLE------PR------VI-N-----------GI------
-----------------------QTGP-YK---N------IY------NP
-ENFY---V----G-------K-DGA--GAANNWGDG--Y-QT-G-----
----------------------------EQ--------V-CEDI---ME-
MID---READ-GS----D---SLE-G----------FMMLHSIAGGTGSG
L-GSFLLERLND-------R--F-----P-------------K-------
------------------------------K--I--VQ-TYSV-FP----
---------D-T---------------------------T----NAG---
DV-VVH-PYNS-VLAM-RRLTQ-----------N-------A-----DSV
-V--VLDNG-------------ALSR-------I-A--------------
-----
>AbbTub1_coord_3-213
---VIS-VHVGQAGVQIGNAC----WELYTV-EH-----------G----
---L-------S-----P-D-----------------------GR--I-I
--------------------------------------------------
---------------------E----------------------------
-----G----S-------------P-------------------------
-----SQ-------------N--D------DG-----F-S---T-FF---
-----------------S--------------------------------
---------------------------ET---SA----------------
---G-------------------------K-H--------------V-PR
------SLYIDLE------PN------VI-D-----------EV------
-----------------------RNGP-YR---S------LF------HP
-ETLV---T----G-------K-E----DAASNYARG-HY-TV-G-----
----------------------------KE--------R-IDTV---MD-
KVR---RLAD-NC----S---GLQ-G----------FFVFHSFGGGTGSG
F-GALILERLST-------D--Y-----G-------------K-------
------------------------------K--S--KL-EFSV-YP----
---------A-P------------T--------------L------A---
NS-VVE-PYNS-VLTT-HTTLE-----------H-------S-----DCS
-F--MVDNE-------------AIYD-------I-C--------------
----K
>AbbTub2A_coord_3-211
---IVH-LQTGQCGNQIGAKF----WEVVSD-EH-----------G----
---I-------E-----R-D-----------------------GL--Y-K
--------------------------------------------------
---------------------G----------------------------
-----T----N---D------L----------------------------
--------------------Q--L------ER-----I-S---V-YY---
-----------------N--------------------------------
---------------------------EI---G-----------------
--AN-------------------------K-Y--------------V-PR
------AVLVDLE------PG------TM-D-----------SV------
-----------------------RSGP-LG---N------LF------RP
-DNFV---F----G-------Q-S----GAGNNWAKG-HY-TE-G-----
----------------------------AE--------L-VDAV---LD-
VVR---KEAE-GT----D---CLQ-G----------FQITHSLGGGTGAG
M-GTLLISKIRE-------E--Y-----P-------------D-------
------------------------------R--M--MC-TYSV-VP----
---------S-P------------K--------------V------S---
DT-VVE-PYNA-TLSV-HQLVE-----------N-------S-----DET
-F--CIDNE-------------ALYD-------I-C--------------
-----
>AbbTub2B_coord_6-218
---IVN-VQVGQAGNQVGENF----WEMLLA-EH-----------G----
---L-------D-----R-T-----------------------GQ--F-K
--------------------------------------------------
---------------------G----------------------------
-----S----D---P------Q----------------------------
--------------------Q--M------QR-----T-G---V-YF---
-----------------T--------------------------------
---------------------------EV---EY---------------G
-GTT-------------------------R-Y--------------V-PR
------SVQVDLE------AG------VC-D-----------RL------
-----------------------RSGP-LG---S------LF------RP
-DTFM---T----A-------D-S----GAGNNWAKG-YY-TE-G-----
----------------------------AE--------L-VDSV---LD-
VVR---RQTE-AC----E---TLQ-G----------FQIVHSLGGGTGAG
L-GCLLLSKLRE-------E--Y-----P-------------D-------
------------------------------R--M--LA-TFSI-LP----
---------S-P------------K--------------V------S---
ET-VVE-PYNS-LLAV-NQLID-----------N-------G-----DLT
-I--CIDNE-------------ALYN-------I-C--------------
----Q
>AbbTub2C_coord_3-211
---IVH-IQTGQCGNQIGSKF----WEVVSD-EH-----------G----
---I-------D-----Q-D-----------------------GL--Y-K
--------------------------------------------------
---------------------G----------------------------
-----N----N---D------M----------------------------
--------------------Q--L------ER-----I-A---V-YY---
-----------------K--------------------------------
---------------------------ET---G-----------------
--AR-------------------------K-Y--------------V-PR
------AILVDLE------VA------TM-D-----------AV------
-----------------------RSGP-LG---S------LF------RP
-DNFI---S----G-------Q-S----GAGNNWAKG-HY-TE-G-----
----------------------------AE--------L-VDDV---LD-
VVR---KEAE-ST----D---CLQ-G----------FQITHSLGGGTGAG
M-GTLLISKIRE-------E--Y-----P-------------D-------
------------------------------R--M--MC-TYSV-VP----
---------S-P------------K--------------V------S---
DT-VVE-PYNA-TLSV-HQLVE-----------N-------S-----DET
-F--CIDNE-------------ALYD-------I-C--------------
-----
>AbbTub3_coord_4-213
---IVT-VQLGQCGNQMGSVF----WQRLCA-EH-----------G----
---I-------S-----K-E-----------------------GI--L-E
-----EWA--T---------------------------------------
--------------------------------------------------
--------------------------------------------------
------------------E-G--G------DR-----K-D---V-FF---
-----------------Y--------------------------------
---------------------------QA---DD----------------
---E-------------------------H-Y--------------I-PR
------AILVDLE------PR------VI-N-----------NI------
-----------------------LTSP-YA---N------LY------NP
-ENIF---L----S-------G-HGG--GAGNNWAQG--Y-SA-G-----
----------------------------EK--------V-YEEV---ME-
MVD---REAE-GS----D---SLE-G----------FMLMHSIAGGTGSG
L-GSFLLERLND-------K--F-----P-------------K-------
------------------------------K--L--IQ-TYSV-FP----
---------N-A------------Q-------------E-------G---
DV-VVQ-PYNS-LLTL-KRLVN-----------H-------A-----DSV
-V--VLDNG-------------ALAR-------I-S--------------
-----
>AcrTub1A_coord_3-213
---VIS-INVGQAGCQIGNSC----WELYCL-EH-----------G----
---I-------Q-----P-D-----------------------GF--L-S
--------------------------------------------------
---------------------P---------DVS----R-----------
------------------------P-------------------------
------A-------------G--D------ES-----F-S---T-FF---
-----------------S--------------------------------
---------------------------ET---GS----------------
---G-------------------------K-Y--------------V-PR
------TVYVDLE------PN------VI-D-----------EV------
-----------------------RNGK-YR---Q------LF------HP
-EQLI---S----G-------K-E----DAANNYARG-HY-TV-G-----
----------------------------KE--------L-IDQV---MD-
RIR---KVAD-NC----S---GLQ-G----------FLFTHSFGGGTGSG
F-GALLLEQLSL-------D--Y-----G-------------K-------
------------------------------K--S--KL-EFAV-YP----
---------A-P------------Q--------------V------S---
TS-VVE-PYNA-VLTT-HTTLE-----------H-------S-----DCT
-F--MVDNE-------------AIYD-------M-C--------------
-----
>AcrTub1B_coord_3-214
---VIN-INVGQAGCQIGNSC----WELYSL-EH-----------G----
---I-------K-----P-D-----------------------GY--L-I
--------------------------------------------------
---------------------D----------------------------
-----G----L---S------R--P-------------------------
-----KG-------------G--E------EG-----F-S---T-FF---
-----------------H--------------------------------
---------------------------QT---SG----------------
---G-------------------------K-Y--------------I-PR
------SLSIDLE------PN------VI-D-----------EI------
-----------------------RTGT-FK---N------FF------HP
-DQLI---N----G-------K-E----DAANNYARG-HY-TV-G-----
----------------------------RE--------I-LDTV---LD-
KLR---KMAD-QC----D---GLQ-G----------FIFNHSLGGGTGSG
L-GSLLLEHLSM-------D--Y-----S-------------K-------
------------------------------K--A--KL-EFAV-YP----
---------A-P------------Q--------------N------S---
TS-IVE-PYNT-VLTT-HTTLE-----------H-------S-----DVT
-F--MVDNE-------------AIYD-------I-S--------------
-----
>AcrTub2_coord_3-211
---IIH-LSAGQCGNQIGAAF----WETICG-EH-----------A----
---L-------D-----N-S-----------------------GN--F-Q
--------------------------------------------------
---------------------G----------------------------
-----G----D---E------I----------------------------
--------------------Q--R------SR-----L-N---V-YF---
-----------------N--------------------------------
---------------------------EA---NN----------------
---N-------------------------K-Y--------------V-PR
------AVLVDLE------PG------TI-D-----------AV------
-----------------------KNSS-IG---Q------LF------RP
-DNMI---F----G-------Q-S----SAGNVWAKG-HY-TE-G-----
----------------------------AE--------L-VDSV---LD-
VVR---REAE-GC----D---SLQ-G----------FQITHSLGGGTGSG
M-GTLLISKIRE-------E--Y-----P-------------D-------
------------------------------R--M--MA-TFSV-VP----
---------S-P------------K--------------V------S---
DT-VVE-PYNA-TLSV-HQLVE-----------N-------S-----DET
-F--CIDNE-------------ALHD-------I-C--------------
-----
>AcrTub3_coord_4-232
---IIT-LQAGQCGNQIGQQF----WQQICA-EH-----------G----
---I-------S-----L-D-----------------------GE--F-D
-----------------------------ASLYSA---------------
NNNNSSNS------------------------------------------
----------P---F------Y--N-E-------------NN-IL-----
--------------------I--D------DR-----K-N---I-FF---
-----------------Y--------------------------------
---------------------------ES---DN----------------
---N-------------------------R-Y--------------T-PR
------SILIDLE------PR------VL-S-----------TI----Q-
-----------------------N--K-LP---N------LF------NP
-KNYY---S----A-------K-NGS--GAGNNWLSG--F-NY-S-----
----------------------------YQ--------H-NEEL---LD-
VIN---KEID-SC----D---NFE-G----------FKLIHSVAGGTGSG
L-GSYCLESLND-------N--F-----P-------------K-------
------------------------------K--L--IN-TYSI-FP----
---------S-N------------SGN------------N-----SS---
DV-VVQ-PYNT-LLTL-KRLIE-----------F-------S-----DST
-I--LMDNE-------------SLTK-------I----------------
-----
>ActTub1A_coord_3-212
---VIS-IHVGQAGIQIGNAC----WELFCL-EH-----------G----
---I-------Q-----P-D-----------------------GM--M-P
--------------------------------------------------
---------------------T----------------------------
-----D----Q---T-----------------------------------
------A-------------A--D------DS-----F-N---T-FF---
-----------------S--------------------------------
---------------------------ET---GA----------------
---G-------------------------K-H--------------V-PR
------GIFVDLE------PT------VI-D-----------EV------
-----------------------RTGT-YR---Q------LF------HP
-EQLL---A----G-------K-E----DAANNFARG-HY-TV-G-----
----------------------------KE--------I-VDMC---LE-
RIR---KLAD-NC----T---GLQ-G----------FLMFNAVGGGTGSG
L-GCLLLERLSV-------D--Y-----G-------------K-------
------------------------------K--S--KL-NFCT-WP----
---------S-P------------Q--------------V------A---
TS-VVE-PYNS-VLST-HSLLE-----------H-------T-----DVA
-V--MLDNE-------------AIYD-------I-C--------------
----Q
>ActTub2A_coord_3-211
---IVH-LQVGQCGNQIGEKF----WDNILA-EH-----------G----
---L-------D-------R----------------------NGK--Y-Q
--------------------------------------------------
---------------------G----------------------------
-----K----S---A------L----------------------------
--------------------E--L------RK-----I-D---V-YF---
-----------------N--------------------------------
---------------------------TR---------------------
-DDG-------------------------L-Y--------------A-PR
------AVLIDTE------PS------AV-E-----------SV------
-----------------------TSGR-LR---T------LF------SS
-GNVV---V----R-------D-S----GAGSNWAKG-HF-LL-G-----
----------------------------SE--------L-LEPA---ME-
VIR---KEVE-RC----D---SLQ-G----------LQITHSLGGGTGSG
F-GSLLLESLRQ-------E--Y-----P-------------D-------
------------------------------R--I--LN-SFAT-FP----
---------S-S------------D--------------V------S---
NN-VVE-PYNA-VLAT-ESLIE-----------H-------A-----DAV
-H--VIDNK-------------ALGD-------I-T--------------
-----
>AeTub1A_coord_3-213
---CIS-IHVGQAGVQIGNAC----WELYCL-EH-----------G----
---I-------Q-----P-D-----------------------GQ--M-P
--------------------------------------------------
---------------------S----------------------------
-----D----K---T------I--G-------------------------
------G-------------G--D------DS-----F-N---T-FF---
-----------------S--------------------------------
---------------------------ET---GA----------------
---G-------------------------K-H--------------V-PR
------AVFIDLE------PT------VV-D-----------EV------
-----------------------RTGT-YR---Q------LF------HP
-EQLI---T----G-------K-E----DAANNYARG-HY-TI-G-----
----------------------------KE--------I-VDLV---LD-
RIR---KLAD-QC----T---GLQ-G----------FLIFHSFGGGTGSG
F-TSLLMERLSV-------D--Y-----G-------------K-------
------------------------------K--S--KL-EFAI-YP----
---------A-P------------Q--------------V------S---
TA-VVE-PYNS-ILTT-HTTLE-----------H-------S-----DCA
-F--MVDNE-------------AIYD-------I-C--------------
-----
>AeTub1C_coord_3-213
---CIS-VHVGQAGVQIGNAC----WELYCL-EH-----------G----
---I-------Q-----P-D-----------------------GQ--M-P
--------------------------------------------------
---------------------S----------------------------
-----D----K---I------L--G-------------------------
------G-------------G--D------DS-----F-N---T-FF---
-----------------S--------------------------------
---------------------------ET---GA----------------
---G-------------------------K-H--------------V-PR
------AVFVDLE------PT------VV-D-----------EV------
-----------------------RTGT-YR---Q------LF------HP
-EQLI---T----G-------K-E----DAANNYARG-HY-TI-G-----
----------------------------KE--------I-VDLV---LD-
RIR---KLAD-QC----T---GLQ-G----------FLIFHSFGGGTGSG
F-TSLLMERLSV-------D--Y-----G-------------K-------
------------------------------K--S--KL-EFAI-YP----
---------A-P------------Q--------------V------S---
TA-VVE-PYNS-ILTT-HTTLE-----------H-------S-----DCA
-F--MVDNE-------------AIYD-------I-C--------------
-----
>AeTub1D_coord_3-213
---CIS-IHIGQAGVQMGNAC----WELYCL-EH-----------G----
---I-------H-----P-D-----------------------GQ--M-P
--------------------------------------------------
---------------------S----------------------------
-----D----V---T------V--G-------------------------
------S-------------G--D------DS-----F-N---A-FF---
-----------------S--------------------------------
---------------------------ET---GS----------------
---G-------------------------K-H--------------V-PR
------AVLVDLE------PT------VV-D-----------EV------
-----------------------RTGT-YR---Q------LF------HP
-EQMI---T----G-------K-E----DAANNYARG-HY-TI-G-----
----------------------------KE--------I-IDLT---LD-
RIR---RLTE-QC----K---GLQ-G----------FLIFHSFGGGTGSG
F-SSLLMEQLSA-------D--Y-----P-------------K-------
------------------------------K--S--KL-TFSI-YP----
---------A-P------------Q--------------V------S---
TA-VVE-PYNA-ILYT-HPTLE-----------H-------S-----EVA
-F--IVDNQ-------------AIYE-------L-C--------------
-----
>AeTub1H_coord_3-211
---VLS-IHIGQGGVQMGNAC----WELYCL-EH-----------G----
---I-------Q-----P-D-----------------------GM--L-P
--------------------------------------------------
---------------------P----------------------------
-----Q----T---------------------------------------
-----CT-------------S--D------EG-----F-Q---T-FF---
-----------------S--------------------------------
---------------------------ET---GG----------------
---G-------------------------K-Y--------------V-PR
------AVFLDLE------PT------VI-D-----------EV------
-----------------------RTGT-YH---Q------LF------HP
-EQLI---S----G-------K-E----DAANNYARG-HY-TL-G-----
----------------------------KE--------I-IDLV---LD-
RIR---KIAD-MC----S---GLQ-G----------FLIFHAFGGGTGSG
F-TSLLMDRLSM-------D--Y-----G-------------K-------
------------------------------K--A--KL-EFAI-YP----
---------S-P------------Q--------------I------S---
TA-VVE-PYNA-ILTT-HTTLE-----------N-------S-----DCA
-F--LVDNE-------------AIYD-------I-C--------------
-----
>AeTub2D_coord_3-211
---IVH-IQAGQCGNQIGAKF----WEIISD-EH-----------G----
---I-------D-----P-T-----------------------GT--Y-H
--------------------------------------------------
---------------------G----------------------------
-----D----S---D------L----------------------------
--------------------Q--L------ER-----I-N---V-YY---
-----------------N--------------------------------
---------------------------EA---S-----------------
--GG-------------------------K-Y--------------V-PR
------AILVDLE------PG------TM-D-----------SV------
-----------------------RSGP-FG---Q------IF------RP
-DNFV---F----G-------Q-S----GAGNNWAKG-HY-TE-G-----
----------------------------AE--------L-VDSV---LD-
VVR---KEAE-SC----D---CLQ-G----------FQLTHSLGGGTGSG
M-GTLLISKIRE-------E--Y-----P-------------D-------
------------------------------R--I--MN-TYSV-VP----
---------S-P------------K--------------V------S---
DT-VVE-PYNA-TLSV-HQLVE-----------N-------T-----DET
-Y--CIDNE-------------ALYD-------I-C--------------
-----
>AeTub2E_coord_3-217
---IVH-LQAGQCGNQIGAKF----WEVISE-EH-----------G----
---I-------D-----Q-S-----------------------GI--Y-H
--------------------------------------------------
---------------------G----------------------------
-----D----S---D------L----------------------------
--------------------Q--L------ER-----I-S---V-YY---
-----------------N--------------------------------
---------------------------EA---SV-A-----TSTNG----
---G-------------------------K-Y--------------V-PR
------AILLDLE------PG------TM-D-----------AV------
-----------------------RSGA-YG---K------LF------RP
-DNFV---F----G-------Q-S----GAGNNWAKG-HY-TE-G-----
----------------------------AE--------L-VDMV---LD-
VVR---KECE-NC----D---CLQ-G----------FQLTHSLGGGTGSG
M-GTLLISKIRE-------E--Y-----P-------------D-------
------------------------------R--I--MN-TYSV-MP----
---------S-P------------K--------------V------S---
DT-VVE-PYNA-TLSV-HQLVE-----------N-------T-----DET
-Y--CIDNE-------------ALYD-------I-C--------------
-----
>AeTub2F_coord_3-211
---IVH-LQAGQCGNQIGAKF----WEVISD-EH-----------G----
---I-------D-----P-T-----------------------GT--Y-H
--------------------------------------------------
---------------------G----------------------------
-----D----S---D------L----------------------------
--------------------Q--L------ER-----I-N---V-YY---
-----------------N--------------------------------
---------------------------EA---T-----------------
--GG-------------------------K-Y--------------V-PR
------AILVDLE------PG------TM-D-----------AV------
-----------------------RSGP-FG---Q------IF------RP
-DNFV---F----G-------Q-S----GAGNNWAKG-HY-TE-G-----
----------------------------AE--------L-VDSV---LD-
VVR---KEAE-SC----D---CLQ-G----------FQLTHSLGGGTGAG
M-GTLLISKIRE-------E--Y-----P-------------D-------
------------------------------R--I--MM-TFSV-VP----
---------S-P------------K--------------V------S---
DT-VVE-PYNC-TLSV-HQLVE-----------N-------T-----DES
-Y--CIDNE-------------ALYD-------I-C--------------
-----
>AeTub2G_coord_3-211
---IVH-IQAGQCGNQIGAKF----WEVISD-EH-----------G----
---I-------D-----P-T-----------------------GT--Y-H
--------------------------------------------------
---------------------G----------------------------
-----D----S---D------L----------------------------
--------------------Q--L------ER-----I-N---V-YY---
-----------------N--------------------------------
---------------------------EA---SG----------------
---P-------------------------K-Y--------------V-PR
------AILVDLE------PG------TM-D-----------SV------
-----------------------RSAS-FG---Q------IF------RP
-DNFV---F----G-------Q-S----GAGNNWAKG-HY-TE-G-----
----------------------------AE--------L-VDSV---LD-
VVR---KEAE-NC----D---CLQ-G----------FQLTHSLGGGTGSG
M-GTLLISKIRE-------E--Y-----P-------------D-------
------------------------------R--I--MS-TFSV-VP----
---------S-P------------K--------------V------S---
DT-VVE-PYNA-TLSV-HQLVE-----------N-------C-----DQA
-Y--CIDNE-------------ALYD-------I-C--------------
-----
>AeTub3_coord_4-214
---MIT-LQLGQCGNQIGFEF----WKRLCA-EH-----------G----
---I-------N-----P-E-----------------------GI--L-E
-----DYA--T---------------------------------------
--------------------------------------------------
--------------------------------------------------
------------------E-G--M------DR-----K-D---V-FF---
-----------------Y--------------------------------
---------------------------QS---DD----------------
---E-------------------------H-Y--------------I-PR
------AVLLDLE------PR------VI-N-----------AI------
-----------------------MSST-YK---K------LY------NP
-ENIY---L----S-------K-HGG--GAGNNWASG--Y-HQ-G-----
----------------------------EK--------L-QEEI---FD-
ILD---READ-GS----D---SLE-G----------FVLCHSIAGGTGSG
M-GSFMLESLAD-------R--F-----P-------------K-------
------------------------------K--L--IE-TYSV-FP----
---------N-Q------------D-------------EI------S---
DV-VVQ-PYNS-LLTL-KRLTQ-----------C-------A-----DCV
-V--VLDNT-------------ALNR-------I-A--------------
-----
>AeTub4_coord_2-211
-----T-LQFGQCGNQLGCDL----FSKVSS-DIG----SS--STG----
---V-------S-----Y-G-----------------------------A
--------------------------------------------------
---------------------N----------------------------
-----Y----E-----------------------------Y---------
--------------------T--E------NT-----I-E---K-WF---
-----------------D--------------------------------
G--------------------------IA---EC----------------
---G-------------------------R-H--------------F-AK
------AILIDTE------EK------VV-N-----------KV----CK
DA---------------------NA---------------SW----LYRT
-SNIV---C----Q-----S-G-G----GSANNWAYG-YT-IN-S-----
----------------------------QR--------L-SNII---LN-
VTR---QEIE-KL----D---RSQ-G----------FLLLLSSAGGTGSG
I-GSHMVELLRE-------E--Y-----E-------------T-------
------------------------------E--P--II-ATIV-LP----
---------F-T------------F---------------------G---
EV-CTQ-NYNT-ILTL-AKFSD-----------R-------V-----DLS
-V--LIENE-------------QMYS-------M-C--------------
-----
>AeTub5_coord_4-235
---V-T-VQVGQCGNQIGSAF----WPLALH-EY-----------G----
---I-------Q-----T-T----------------------TGG--V-N
-----LLK--VQRNH-----------------------------------
---------------------V------------K---------------
-----H----I---G------D----------------------------
--------------------L--S------NA-----F-S---S-FF---
-----------------H--------------------------------
---------------------------IP---NN-NSKLHFQDVAD---L
-NAA-------------------------K-V--------------K-AR
------AVLVDME------DS------VL-S-----------RF------
-----------------------KQGP-LR---Q------LF------DQ
-TCVV---T----N-------Y-P----GSGNNWAIG-YH-VH-G-----
----------------------------ND--------Y-HDRL---EE-
SVR---CIVE-KC----D---RLH-G----------FLLMHSLGGGTGSG
L-GTAVLKLLKD-------N--Y-----P-------------H-------
------------------------------V--E--RI-VSCV-YP----
---------A-N------------I---------------------Q---
DT-ITA-PYNT-LLAT-QELVE-----------H-------A-----TCV
-L--PVENK-------------ALLD-------I-C--------------
----N
>AeaTub1A_coord_3-213
---CIS-VHVGQAGVQIGNAC----WELYCL-EH-----------G----
---I-------Q-----P-D-----------------------GQ--M-P
--------------------------------------------------
---------------------S----------------------------
-----D----K---T------I--G-------------------------
------G-------------G--D------DS-----F-N---T-FF---
-----------------S--------------------------------
---------------------------ET---GA----------------
---G-------------------------K-H--------------V-PR
------AVFVDLE------PT------VV-D-----------EV------
-----------------------RTGT-YR---Q------LF------HP
-EQLI---T----G-------K-E----DAANNYARG-HY-TI-G-----
----------------------------KE--------I-VDLV---LD-
RIR---KLAD-QC----T---GLQ-G----------FLIFHSFGGGTGSG
F-TSLLMERLSV-------D--Y-----G-------------K-------
------------------------------K--S--KL-EFAI-YP----
---------A-P------------Q--------------V------S---
TA-VVE-PYNS-ILTT-HTTLE-----------H-------S-----DCA
-F--MVDNE-------------AIYD-------I-C--------------
-----
>AeaTub1B_coord_10-217
---IIQ-LHVGQAGVQIASAC----WELYCL-EH-----------G----
---I-------Y-----P-D-----------------------GR--F-C
--------------------------------------------------
---------------------D----------------------------
-----C---------------T----------------------------
--------------------I--Y------DD-----C-S---A-FF---
-----------------S--------------------------------
---------------------------CD---KK----------------
---G-------------------------R-C--------------V-PR
------VVMADLE------PS------VI-D-----------EI------
-----------------------RIGA-YR---H------LF------HP
-STLI---T----G-------K-E----DASSNFARG-HF-TL-G-----
----------------------------RM--------M-IEGV---ME-
RIR---KVAE-GC----S---TVQ-G----------FMIFHSLGGGTGSG
F-GTLALEKLFD-------D--Y-----G-------------K-------
------------------------------T--T--KI-EFNI-FP----
---------S-P------------R--------------I------S---
PV-IVE-PYNA-VLST-HVGMD-----------Y-------S-----DCA
-F--LLDNE-------------AIYD-------V-CD-------------
-----
>AeaTub1C_coord_3-213
---CIS-VHVGQAGVQIGNAC----WELYCL-EH-----------G----
---I-------Q-----P-D-----------------------GQ--M-P
--------------------------------------------------
---------------------S----------------------------
-----D----K---T------I--G-------------------------
------G-------------G--D------DS-----F-N---T-FF---
-----------------S--------------------------------
---------------------------ET---GA----------------
---G-------------------------K-H--------------V-PR
------AVFVDLE------PT------VV-D-----------EV------
-----------------------RTGT-YR---Q------LF------HP
-EQLI---T----G-------K-E----DAANNYARG-HY-TI-G-----
----------------------------KE--------I-VDVV---LD-
RIR---KLAD-QC----T---GLQ-G----------FLIFHSFGGGTGSG
F-TSLLMERLSV-------D--Y-----G-------------K-------
------------------------------K--S--KL-EFAI-YP----
---------A-P------------Q--------------V------S---
TA-VVE-PYNS-ILTT-HTTLE-----------H-------S-----DCA
-F--MVDNE-------------AIYD-------I-C--------------
-----
>AeaTub1D_coord_3-213
---CIS-VHIGQAGVQIGNAC----WELYCL-EH-----------G----
---I-------Q-----P-D-----------------------GQ--M-P
--------------------------------------------------
---------------------S----------------------------
-----D----K---T------I--G-------------------------
------G-------------G--D------DS-----F-N---T-FF---
-----------------S--------------------------------
---------------------------ET---GS----------------
---G-------------------------K-H--------------V-PR
------AVFVDLE------PT------VV-D-----------EV------
-----------------------RTGT-YR---Q------LF------HP
-EQLI---T----G-------K-E----DAANNYARG-HY-TI-G-----
----------------------------KE--------I-VDLV---LD-
RIR---KLAD-QC----T---GLQ-G----------FLVFHSFGGGTGSG
F-TSLLMERLSV-------D--Y-----G-------------K-------
------------------------------K--S--KL-EFSI-YP----
---------A-P------------Q--------------V------S---
TA-VVE-PYNS-ILTT-HTTLE-----------H-------S-----DCA
-F--MVDNE-------------AIYD-------I-C--------------
-----
>AeaTub1E_coord_11-218
---VLS-INIGQAGCQIGNAC----WQLFTL-EH-----------G----
---I-------Q-----A-D-----------------------GT--V-S
--------------------------------------------------
---------------------E----------------------------
-----K----V----------P----------------------------
--------------------I--D------EN-----M-A---A-FF---
-----------------H--------------------------------
---------------------------NT---DS----------------
---G-------------------------R-V--------------V-PR
------NIFIDLE------ES------VI-S-----------EL------
-----------------------KSGP-YK---Y------LY------HP
-LHMI---A----G-------K-E----DAANNYARG-HY-TV-G-----
----------------------------KQ--------I-IEQV---CT-
SIQ---KQAE-QC----D---GLQ-G----------FLVFHSFGGGTGSG
F-TSLLMQRLAS-------E--F-----G-------------K-------
------------------------------K--C--KL-EFAV-YP----
---------S-P------------R--------------I------S---
TA-VVE-PYNT-VIST-STTMA-----------N-------S-----DCC
-F--IMDNE-------------ATYD-------I-C--------------
-----
>AeaTub1K_coord_7-220
---TIS-VHIGQAGIQLGNST----WELYCL-EH-----------Q----
---I-------A-----Q-D-----------------------GQ--L--
--------------------------------------------------
--------------------------------------------------
--------------N------A--S-E-------------GN-C------
----GDD-------------G--N------SF-----C-G---T-FF---
-----------------Q--------------------------------
---------------------------RT---AS----------------
---E-------------------------R-Y--------------V-PR
------AILVDTE------PS------VI-D-----------QV------
-----------------------KTGE-FR---N------LF------HP
-DNLI---S----G-------K-E----DAANNFARG-HF-HI-G-----
----------------------------KQ--------L-LNDT---MD-
VIR---RMAE-EA----N---SLQ-G----------FFMFHSFGGGTGSG
F-TSLLAQKLAD-------N--F-----S-------------K-------
------------------------------K--C--KL-EVAI-YP----
---------S-P------------H--------------I------C---
TS-VVE-PYNS-VLTT-HMSMD-----------H-------T-----DCT
-F--LVDNQ-------------AIYD-------I-C-----N--------
-----
>AeaTub2A_coord_3-211
---IVH-IQAGQCGNQIGAKF----WEVISD-EH-----------G----
---I-------D-----A-T-----------------------GA--Y-C
--------------------------------------------------
---------------------G----------------------------
-----D----S---D------L----------------------------
--------------------Q--L------ER-----I-N---V-YY---
-----------------N--------------------------------
---------------------------EA---T-----------------
--GG-------------------------K-Y--------------V-PR
------AVLVDLE------PG------TM-D-----------SV------
-----------------------RAGP-FG---Q------LF------RP
-DNFV---F----G-------Q-S----GAGNNWAKG-HY-TE-G-----
----------------------------AE--------L-VDSV---LD-
VVR---KESE-GC----D---CLQ-G----------FQLTHSLGGGTGSG
M-GTLLISKIRE-------E--Y-----P-------------D-------
------------------------------R--I--MN-TFSV-VP----
---------S-P------------K--------------V------S---
DT-VVE-PYNA-TLSV-HQLVE-----------N-------T-----DES
-Y--CIDNE-------------ALYD-------I-C--------------
-----
>AeaTub2B_coord_3-211
---IVT-LHLGQCGNKIAQTF----WETICE-EH-----------C----
---L-------N-------E----------------------RGQ--F-I
--------------------------------------------------
---------------------G----------------------------
-----K----H---F------L----------------------------
--------------------P--L------QR-----I-N---V-YF---
-----------------E--------------------------------
---------------------------EA---------------------
-PCC-------------------------N-F--------------V-PR
------AIFADLE------PG------AM-V-----------GL------
-----------------------KCSR-FG---Q------LF------SP
-ESMV---N----G-------M-L----GAGNNWARG-YH-TE-G-----
----------------------------AE--------M-LDRI---MN-
VAR---KMVE-GC----D---CFQ-G----------FQMVHSIGGGTGSG
L-GTLMMENMKD-------E--F-----P-------------R-------
------------------------------K--I--LN-TFSV-IP----
---------S-E------------K--------------V------S---
EV-VVE-PYNA-VFAL-NSMTD-----------C-------S-----DET
-F--CLDNE-------------ALYN-------I-N--------------
-----
>AeaTub2Ca_coord_3-211
---IVH-LQAGQCGNQIGSKF----WEIISD-EH-----------G----
---I-------D-----P-T-----------------------GH--Y-H
--------------------------------------------------
---------------------G----------------------------
-----D----N---D------L----------------------------
--------------------Q--L------DR-----I-D---V-YY---
-----------------T--------------------------------
---------------------------EV---N-----------------
--GN-------------------------K-Y--------------V-PR
------AVLVDLE------PG------TM-D-----------SV------
-----------------------RQSP-YG---A------LF------RP
-DNYV---Y----G-------Q-S----GAGNNWAKG-HY-TE-G-----
----------------------------AE--------L-VDNV---LE-
VIR---KESE-NC----D---CLQ-G----------FQLAHSLGGGTGSG
M-GTLLISKIRE-------E--Y-----P-------------D-------
------------------------------R--I--MN-TFSV-VP----
---------S-P------------K--------------V------S---
DT-VVE-PYNA-TLSI-HQLVE-----------N-------T-----DET
-F--CIDNE-------------ALYD-------I-C--------------
-----
>AeaTub2Cb_coord_3-211
---IVH-LQVGQCGNQIGSKF----WETISD-EH-----------G----
---I-------N-----P-T-----------------------GM--Y-Q
--------------------------------------------------
---------------------G----------------------------
-----N----N---D------L----------------------------
--------------------Q--L------ER-----I-D---V-YY---
-----------------S--------------------------------
---------------------------EA---N-----------------
--GY-------------------------R-Y--------------V-PR
------AVLVDLE------PG------TM-D-----------SV------
-----------------------RQSP-YG---D------LF------RP
-DNFV---F----A-------Q-S----GAGNNWAKG-HY-TE-G-----
----------------------------AE--------L-VETV---LD-
VVR---KEAE-TC----D---CLQ-G----------FQLAHSLGGGSGSG
M-GTLLVSKIRE-------E--Y-----P-------------D-------
------------------------------R--I--IN-SFSV-FP----
---------S-P------------K--------------V------S---
DT-VVE-PYNA-VLSI-HQLVE-----------N-------T-----DGT
-F--CIDNE-------------ALYD-------I-C--------------
-----
>AeaTub2D_coord_3-211
---IVH-IQAGQCGNQIGAKF----WEIISD-EH-----------G----
---I-------D-----A-T-----------------------GA--Y-H
--------------------------------------------------
---------------------G----------------------------
-----D----S---D------L----------------------------
--------------------Q--L------ER-----I-N---V-YY---
-----------------N--------------------------------
---------------------------EA---S-----------------
--GG-------------------------K-Y--------------V-PR
------AVLVDLE------PG------TM-D-----------SV------
-----------------------RSGP-FG---Q------IF------RP
-DNFV---F----G-------Q-S----GAGNNWAKG-HY-TE-G-----
----------------------------AE--------L-VDSV---LD-
VVR---KEAE-SC----D---CLQ-G----------FQLTHSLGGGTGSG
M-GTLLISKIRE-------E--Y-----P-------------D-------
------------------------------R--I--MN-TYSV-VP----
---------S-P------------K--------------V------S---
DT-VVE-PYNA-TLSV-HQLVE-----------N-------T-----DET
-Y--CIDNE-------------ALYD-------I-C--------------
-----
>AeaTub2E_coord_3-217
---IVH-LQAGQCGNQIGAKF----WEIISE-EH-----------G----
---I-------D-----A-T-----------------------GI--Y-H
--------------------------------------------------
---------------------G----------------------------
-----E----S---D------L----------------------------
--------------------Q--L------ER-----V-S---V-YY---
-----------------N--------------------------------
---------------------------EA---SA-V-----SRSSG----
---G-------------------------K-Y--------------V-PR
------AILLDLE------PG------TM-E-----------AV------
-----------------------RSGA-YG---K------LF------RP
-DNFV---F----G-------Q-S----GAGNNWAKG-HY-TE-G-----
----------------------------AE--------L-VDAV---LD-
VVR---KECE-NC----D---CLQ-G----------FQLTHSLGGGTGSG
M-GTLLISKIRE-------E--Y-----P-------------D-------
------------------------------R--I--MN-TYSV-VP----
---------S-P------------K--------------V------S---
DT-VVE-PYNA-TLSI-HQLVE-----------N-------T-----DET
-Y--CIDNE-------------ALYD-------I-C--------------
-----
>AeaTub3A_coord_4-214
---IIT-LQLGQCGNQIGFEF----WKRLCL-EH-----------G----
---I-------S-----P-S-----------------------GV--L-Q
-----DFA--T---------------------------------------
--------------------------------------------------
--------------------------------------------------
------------------D-G--I------DR-----K-D---V-FF---
-----------------Y--------------------------------
---------------------------QA---DD----------------
---D-------------------------H-Y--------------I-PR
------AVLLDLE------PR------VI-H-----------TI------
-----------------------MTSP-YA---K------LY------NP
-ENVY---L----S-------K-DGG--GAGNNWASG--F-SQ-G-----
----------------------------EK--------L-HEEV---FD-
IID---READ-GS----D---SLE-G----------FVLCHSIAGGTGSG
M-GSYIMERLSD-------H--F-----P-------------K-------
------------------------------K--L--VQ-TYSV-FP----
---------N-Q------------D-------------EI------S---
DV-VVQ-PYNS-LLTL-KRLTS-----------C-------A-----DCV
-V--VLDNT-------------ALNR-------I-A--------------
-----
>AeaTub3B_coord_4-214
---IIT-LQLGQCGNQIGFEF----WKRLCL-EH-----------G----
---I-------S-----P-S-----------------------GV--L-Q
-----DFA--T---------------------------------------
--------------------------------------------------
--------------------------------------------------
------------------D-G--I------DR-----K-D---V-FF---
-----------------Y--------------------------------
---------------------------QA---DD----------------
---D-------------------------H-Y--------------I-PR
------AVLLDLE------PR------VI-H-----------TI------
-----------------------MTSP-YA---K------LY------NP
-ENVY---L----S-------K-DGG--GAGNNWASG--F-SQ-G-----
----------------------------EK--------L-HEEV---FD-
IID---READ-GS----D---SLE-G----------FVLCHSIAGGTGSG
M-GSYIMERLSD-------H--F-----P-------------K-------
------------------------------K--L--VQ-TYSV-FP----
---------N-Q------------D-------------EI------S---
DV-VVQ-PYNS-LLTL-KRLTS-----------C-------A-----DCV
-V--VLDNT-------------ALNR-------I-A--------------
-----
>AecTub1A_coord_3-213
---VIS-LNVGQAGCQIANSC----WELYCL-EH-----------G----
---I-------Q-----A-D-----------------------GY--L-T
--------------------------------------------------
---------------------E----------------------------
-----E----R---K------K--D-------------------------
------D-------------P--D------HG-----F-S---T-FF---
-----------------S--------------------------------
---------------------------ET---GQ----------------
---G-------------------------K-Y--------------V-PR
------TIYADLE------PN------VV-D-----------EV------
-----------------------RTGT-YR---S------LF------HP
-ENMI---T----G-------K-E----DASNNYARG-HY-TV-G-----
----------------------------KE--------M-IDQV---LD-
KVR---RVAD-NC----A---GLQ-G----------FLVFHSFGGGTGSG
F-GALLMERLSV-------D--Y-----G-------------K-------
------------------------------K--S--KL-EFCV-YP----
---------A-P------------Q--------------N------A---
TS-VVE-PYNS-ILTT-HTTLE-----------H-------S-----DCS
-F--MVDNE-------------AIYD-------I-C--------------
-----
>AecTub1B_coord_4-215
---ICH-IHIGQAGIQLGNSA----WELYLL-EH-----------G----
---L-------K-----E-D-----------------------GQ--L-N
--------------------------------------------------
---------------------P----------------------------
-----D----A---S------D--L-------------------------
-----IN-------------S--G------GS-----F-E---T-FF---
-----------------S--------------------------------
---------------------------ET---NN----------------
---G-------------------------K-H--------------V-PR
------SIFVDLD------PS------PV-D-----------EI------
-----------------------RTGK-YR---Q------LF------HP
-EMLI---S----G-------K-E----DAANNYARG-HY-TI-G-----
----------------------------KE--------L-VEEV---AD-
RIR---RVAD-NC----S---SLQ-G----------FLVFHSFGGGTGSG
F-GALLLERLSA-------E--Y-----G-------------K-------
------------------------------K--S--KL-EFAV-YP----
---------S-P------------R--------------V------S---
TA-VVE-PYNA-VLST-HSTIE-----------N-------A-----DCT
-F--LVDNE-------------AVYD-------I-C--------------
-----
>AecTub2_coord_3-211
---IVH-LQTGQCGNQIGAAF----WQTISG-EH-----------G----
---L-------D-----G-T-----------------------GV--Y-N
--------------------------------------------------
---------------------G----------------------------
-----T----S---D------L----------------------------
--------------------Q--L------ER-----M-N---V-YF---
-----------------N--------------------------------
---------------------------EA---SG----------------
---N-------------------------K-Y--------------V-PR
------AVLVDLE------PG------TM-D-----------AV------
-----------------------RAGP-FG---Q------LF------RP
-DNFV---F----G-------Q-S----GAGNNWAKG-HY-TE-G-----
----------------------------AE--------L-VDQV---VD-
VVR---REAE-GC----D---CLQ-G----------FQITHSLGGGTGAG
M-GTLLISKIRE-------E--F-----P-------------D-------
------------------------------R--M--MA-TFSV-VP----
---------S-P------------K--------------V------S---
DT-VVE-PYNA-TLSV-HQLVE-----------H-------S-----DET
-F--CIDNE-------------ALYD-------I-C--------------
-----
>AecTub3_coord_4-213
---IIT-IQAGQCGNNVGAQF----WQQLCL-EH-----------G----
---I-------S-----Q-D-----------------------GN--L-E
--------------------------------------------------
---------------------D----------------------------
-----F----A---T------E----------------------------
--------------------G--G------DR-----K-D---V-FF---
-----------------Y--------------------------------
---------------------------QS---DD----------------
---T-------------------------R-Y--------------I-PR
------AILLDLE------PR------VL-N-----------AI------
-----------------------QAGP-YR---N------IY------NP
-ENFF---I----G-------Q-QGI--GAGNNWGAG--Y-SA-G-----
----------------------------EV--------V-QEEI---FD-
MID---READ-GS----D---SLE-G----------FMFLHSIAGGTGSG
L-GSFILERMND-------R--F-----P-------------K-------
------------------------------K--L--IQ-TYSV-FP----
---------D-T---------------------------Q-----SA---
DV-VVN-PYNS-LLAM-RRLTQ-----------N-------A-----DSV
-V--VLDNG-------------ALSR-------I-V--------------
-----
>AfTub1A_coord_3-213
---VIS-LNVGQAGCQIANSC----WELYCL-EH-----------G----
---I-------Q-----P-D-----------------------GY--L-T
--------------------------------------------------
---------------------E----------------------------
-----E----R---K------K--E-------------------------
------D-------------P--D------HG-----F-S---T-FF---
-----------------S--------------------------------
---------------------------ET---GQ----------------
---G-------------------------K-Y--------------V-PR
------TIYADLE------PN------VV-D-----------EV------
-----------------------RTGT-YR---T------LF------HP
-ENMI---T----G-------K-E----DASNNYARG-HY-TV-G-----
----------------------------KE--------M-IDQV---LD-
KVR---RVAD-NC----A---GLQ-G----------FLVFHSFGGGTGSG
F-GALLMERLSV-------D--Y-----G-------------K-------
------------------------------K--S--KL-EFCV-YP----
---------A-P------------Q--------------N------A---
TS-VVE-PYNS-ILTT-HTTLE-----------H-------S-----DCS
-F--MVDNE-------------AIYD-------I-C--------------
-----
>AfTub1B_coord_4-215
---ICH-IHIGQAGTQLGNSA----WELYLL-EH-----------G----
---L-------K-----A-D-----------------------GR--I-D
--------------------------------------------------
---------------------P----------------------------
-----E----A---S------E--E-------------------------
-----LN-------------S--G------AS-----F-E---T-FF---
-----------------S--------------------------------
---------------------------ET---SN----------------
---G-------------------------K-Y--------------V-PR
------SIFVDLD------PS------PI-D-----------EI------
-----------------------RTGD-YR---Q------LF------HP
-ELLI---S----G-------K-E----DAANNYARG-HY-TI-G-----
----------------------------KE--------L-VDNV---VD-
RVR---RVAD-NC----S---SLQ-G----------FLVFHSFGGGTGSG
F-GALLLERLST-------E--Y-----G-------------K-------
------------------------------K--A--KL-EFAV-YP----
---------A-P------------R--------------V------S---
TA-VVE-PYNA-VLST-HSTIE-----------N-------A-----DCT
-F--LVDNE-------------AVYD-------I-C--------------
-----
>AfTub2A_coord_1-207
-----H-LQTGQCGNQIGAAF----WQTISG-EH-----------G----
---L-------D-----G-S-----------------------GV--Y-N
--------------------------------------------------
---------------------G----------------------------
-----S----S---D------L----------------------------
--------------------Q--L------ER-----M-N---V-YF---
-----------------N--------------------------------
---------------------------EA---SG----------------
---N-------------------------K-Y--------------V-PR
------AVLVDLE------PG------TM-D-----------AV------
-----------------------RAGP-FG---Q------LF------RP
-DNFV---F----G-------Q-S----GAGNNWAKG-HY-TE-G-----
----------------------------AE--------L-VDQV---VD-
VVR---REAE-GC----D---CLQ-G----------FQITHSLGGGTGAG
M-GTLLISKIRE-------E--F-----P-------------D-------
------------------------------R--M--MA-TFSV-VP----
---------S-P------------K--------------V------S---
DT-VVE-PYNA-TLSV-HQLVE-----------H-------S-----DET
-F--CIDNE-------------ALYD-------I-C--------------
-----
>AfTub2B_coord_3-211
---IVH-LQTGQCGNQVGTAF----WQIISG-EH-----------G----
---L-------D-----A-S-----------------------GV--Y-T
--------------------------------------------------
---------------------G----------------------------
-----S----N---D------Q----------------------------
--------------------E--L------ER-----M-N---V-YF---
-----------------N--------------------------------
---------------------------EV---GN----------------
---Q-------------------------K-Y--------------V-PR
------AVLVDLE------PG------TM-D-----------AV------
-----------------------RAGP-FG---Q------LF------RP
-DNFV---F----G-------Q-S----SAGNNWAKG-HY-TE-G-----
----------------------------AE--------L-VDSV---VD-
VVR---REAE-SC----D---CLQ-G----------FQITHSLGGGTGSG
M-GTLLISKIRE-------E--F-----P-------------D-------
------------------------------R--M--MA-TFSV-AP----
---------S-P------------K--------------V------S---
DT-VVE-PYNA-TLSV-HQLVE-----------H-------S-----DET
-F--CIDNE-------------ALYD-------I-C--------------
-----
>AfTub3_coord_4-213
---IIT-IQAGQCGNNVGSQF----WQQLCL-EH-----------G----
---I-------S-----Q-D-----------------------GN--L-E
--------------------------------------------------
---------------------E----------------------------
-----F----A---T------E----------------------------
--------------------G--G------DR-----K-D---V-FF---
-----------------Y--------------------------------
---------------------------QS---DD----------------
---T-------------------------R-Y--------------I-PR
------AILLDLE------PR------VL-N-----------TI------
-----------------------QTGP-YR---N------IY------NP
-ENFF---V----G-------Q-QGV--GAGNNWGAG--Y-SA-G-----
----------------------------ES--------V-QEDI---FD-
MID---READ-GS----D---SLE-G----------FMFLHSIAGGTGSG
M-GSFILERMND-------R--F-----P-------------K-------
------------------------------K--L--IQ-TYSV-FP----
---------D-T---------------------------Q-----AA---
DV-VVN-PYNS-ILAM-RRLTQ-----------N-------A-----DSV
-V--VLDNG-------------ALSR-------I-V--------------
-----
>AgbTub1_coord_3-213
---VIS-VHVGQAGVQIGNAC----WELYTV-EH-----------G----
---L-------S-----P-D-----------------------GR--I-I
--------------------------------------------------
---------------------E----------------------------
-----G----S-------------P-------------------------
-----SQ-------------N--D------DG-----F-S---T-FF---
-----------------S--------------------------------
---------------------------ET---SA----------------
---G-------------------------K-H--------------V-PR
------SLYIDLE------PN------VI-D-----------EV------
-----------------------RNGP-YR---S------LF------HP
-ETLV---T----G-------K-E----DAASNYARG-HY-TV-G-----
----------------------------KE--------R-IDTV---MD-
KVR---RLAD-NC----S---GLQ-G----------FFVFHSFGGGTGSG
F-GALILERLST-------D--Y-----G-------------K-------
------------------------------K--S--KL-EFSV-YP----
---------A-P------------T--------------L------A---
NS-VVE-PYNS-VLTT-HTTLE-----------H-------S-----DCS
-F--MVDNE-------------AIYD-------I-C--------------
----K
>AgbTub2A_coord_3-211
---IVH-LQTGQCGNQIGAKF----WEVVSD-EH-----------G----
---I-------E-----R-D-----------------------GL--Y-K
--------------------------------------------------
---------------------G----------------------------
-----T----N---D------L----------------------------
--------------------Q--L------ER-----I-S---V-YY---
-----------------N--------------------------------
---------------------------EI---G-----------------
--AN-------------------------K-Y--------------V-PR
------AVLVDLE------PG------TM-D-----------SV------
-----------------------RSGP-LG---N------LF------RP
-DNFV---F----G-------Q-S----GAGNNWAKG-HY-TE-G-----
----------------------------AE--------L-VDAV---LD-
VVR---KEAE-GT----D---CLQ-G----------FQITHSLGGGTGAG
M-GTLLISKIRE-------E--Y-----P-------------D-------
------------------------------R--M--MC-TYSV-VP----
---------S-P------------K--------------V------S---
DT-VVE-PYNA-TLSV-HQLVE-----------N-------S-----DET
-F--CIDNE-------------ALYD-------I-C--------------
-----
>AgbTub2B_coord_6-218
---IVN-VQVGQAGNQVGENF----WEMLLA-EH-----------G----
---L-------D-----R-T-----------------------GQ--F-K
--------------------------------------------------
---------------------G----------------------------
-----S----D---P------Q----------------------------
--------------------Q--M------QR-----T-G---V-YF---
-----------------T--------------------------------
---------------------------EV---EY---------------G
-GTT-------------------------R-Y--------------V-PR
------SVQVDLE------AG------VC-D-----------RL------
-----------------------RSGP-LG---S------LF------RP
-DTFM---T----A-------D-S----GAGNNWAKG-YY-TE-G-----
----------------------------AE--------L-VDSV---LD-
VVR---RQTE-AC----E---TLQ-G----------FQIVHSLGGGTGAG
L-GCLLLSKLRE-------E--Y-----P-------------D-------
------------------------------R--M--LA-TFSI-LP----
---------S-P------------K--------------V------S---
ET-VVE-PYNS-LLAV-NQLID-----------N-------G-----DLT
-I--CIDNE-------------ALYN-------I-C--------------
----Q
>AgbTub2C_coord_3-211
---IVH-IQTGQCGNQIGSKF----WEVVSD-EH-----------G----
---I-------D-----Q-D-----------------------GL--Y-K
--------------------------------------------------
---------------------G----------------------------
-----N----N---D------M----------------------------
--------------------Q--L------ER-----I-A---V-YY---
-----------------K--------------------------------
---------------------------ET---G-----------------
--AR-------------------------K-Y--------------V-PR
------AILVDLE------VA------TM-D-----------AV------
-----------------------RSGP-LG---S------LF------RP
-DNFI---S----G-------Q-S----GAGNNWAKG-HY-TE-G-----
----------------------------AE--------L-VDDV---LD-
VVR---KEAE-ST----D---CLQ-G----------FQITHSLGGGTGAG
M-GTLLISKIRE-------E--Y-----P-------------D-------
------------------------------R--M--MC-TYSV-VP----
---------S-P------------K--------------V------S---
DT-VVE-PYNA-TLSV-HQLVE-----------N-------S-----DET
-F--CIDNE-------------ALYD-------I-C--------------
-----
>AgbTub3_coord_4-213
---IVT-VQLGQCGNQMGSVF----WQRLCA-EH-----------G----
---I-------S-----K-E-----------------------GI--L-E
-----EWA--T---------------------------------------
--------------------------------------------------
--------------------------------------------------
------------------E-G--G------DR-----K-D---V-FF---
-----------------Y--------------------------------
---------------------------QA---DD----------------
---E-------------------------H-Y--------------I-PR
------AILVDLE------PR------VI-N-----------NI------
-----------------------LTSP-YA---N------LY------NP
-ENIF---L----S-------G-HGG--GAGNNWAQG--Y-SA-G-----
----------------------------EK--------V-YEEV---ME-
MVD---REAE-GS----D---SLE-G----------FMLMHSIAGGTGSG
L-GSFLLERLND-------K--F-----P-------------K-------
------------------------------K--L--IQ-TYSV-FP----
---------N-A------------Q-------------E-------G---
DV-VVQ-PYNS-LLTL-KRLVN-----------H-------A-----DSV
-V--VLDNG-------------ALAR-------I-S--------------
-----
>AgsTub1A_coord_3-213
---VIS-LNVGQAGCQIANSC----WELYCL-EH-----------G----
---I-------Q-----P-D-----------------------GY--L-T
--------------------------------------------------
---------------------E----------------------------
-----E----R---K------K--E-------------------------
------D-------------P--D------HG-----F-S---T-FF---
-----------------S--------------------------------
---------------------------ET---GQ----------------
---G-------------------------K-Y--------------V-PR
------TIYADLE------PN------VV-D-----------EV------
-----------------------RTGT-YR---T------LF------HP
-ENMI---T----G-------K-E----DASNNYARG-HY-TV-G-----
----------------------------KE--------M-IDQV---LD-
KVR---RVAD-NC----A---GLQ-G----------FLVFHSFGGGTGSG
F-GALLMERLSV-------D--Y-----G-------------K-------
------------------------------K--S--KL-EFCV-YP----
---------A-P------------Q--------------N------A---
TS-VVE-PYNS-ILTT-HTTLE-----------H-------S-----DCS
-F--MVDNE-------------AIYD-------I-C--------------
-----
>AgsTub1B_coord_4-215
---ICH-IHIGQAGTQLGNSA----WELYLL-EH-----------G----
---L-------K-----A-D-----------------------GR--I-D
--------------------------------------------------
---------------------P----------------------------
-----E----A---S------E--E-------------------------
-----LN-------------A--G------AS-----F-E---T-FF---
-----------------S--------------------------------
---------------------------ET---SN----------------
---G-------------------------K-Y--------------V-PR
------SIFVDLD------PS------PI-D-----------EI------
-----------------------RTGD-YR---Q------LF------HP
-ELLI---S----G-------K-E----DAANNYARG-HY-TI-G-----
----------------------------KE--------L-VDNV---VD-
RVR---RVAD-NC----S---SLQ-G----------FLVFHSFGGGTGSG
F-GALLLERLST-------D--Y-----G-------------K-------
------------------------------K--A--KL-EFAV-YP----
---------A-P------------R--------------V------S---
TA-VVE-PYNA-VLST-HSTIE-----------N-------A-----DCT
-F--LVDNE-------------AVYD-------I-C--------------
-----
>AgsTub2A_coord_3-211
---IVH-LQTGQCGNQIGAAF----WQTISG-EH-----------G----
---L-------D-----G-S-----------------------GV--Y-N
--------------------------------------------------
---------------------G----------------------------
-----S----S---D------L----------------------------
--------------------Q--L------ER-----M-N---V-YF---
-----------------N--------------------------------
---------------------------EA---SG----------------
---N-------------------------K-Y--------------V-PR
------AVLVDLE------PG------TM-D-----------AV------
-----------------------RAGP-FG---Q------LF------RP
-DNFV---F----G-------Q-S----GAGNNWAKG-HY-TE-G-----
----------------------------AE--------L-VDQV---VD-
VVR---REAE-GC----D---CLQ-G----------FQITHSLGGGTGAG
M-GTLLISKIRE-------E--F-----P-------------D-------
------------------------------R--M--MA-TFSV-MP----
---------S-P------------K--------------V------S---
DT-VVE-PYNA-TLSV-HQLVE-----------H-------S-----DET
-F--CIDNE-------------ALYD-------I-C--------------
-----
>AgsTub2B_coord_3-211
---IVH-LQTGQCGNQVGTAF----WQIISG-EH-----------G----
---L-------D-----A-S-----------------------GM--Y-T
--------------------------------------------------
---------------------G----------------------------
-----S----N---D------Q----------------------------
--------------------E--L------ER-----M-N---V-YF---
-----------------N--------------------------------
---------------------------EV---GN----------------
---Q-------------------------K-Y--------------V-PR
------AVLVDLE------PG------TM-D-----------AV------
-----------------------RAGP-FG---Q------LF------RP
-DNFV---F----G-------Q-S----SAGNNWAKG-HY-TE-G-----
----------------------------AE--------L-VDSV---VD-
VVR---REAE-SC----D---CLQ-G----------FQITHSLGGGTGSG
M-GTLLISKIRE-------E--F-----P-------------D-------
------------------------------R--M--MA-TFSV-AP----
---------S-P------------K--------------V------S---
DT-VVE-PYNA-TLSV-HQLVE-----------H-------S-----DET
-F--CIDNE-------------ALYD-------I-C--------------
-----
>AgsTub3_coord_4-213
---IIT-IQAGQCGNNVGSQF----WQQLCL-EH-----------G----
---I-------S-----Q-D-----------------------GN--L-E
--------------------------------------------------
---------------------E----------------------------
-----F----A---T------E----------------------------
--------------------G--G------DR-----K-D---V-FF---
-----------------Y--------------------------------
---------------------------QS---DD----------------
---T-------------------------R-Y--------------I-PR
------AILLDLE------PR------VL-N-----------TI------
-----------------------QTGP-YR---N------IY------NP
-ENFF---V----G-------Q-QGV--GAGNNWGAG--Y-SA-G-----
----------------------------ES--------V-QEDI---FD-
MID---READ-GS----D---SLE-G----------FMFLHSIAGGTGSG
M-GSFILERMND-------R--F-----P-------------K-------
------------------------------K--L--IQ-TYSV-FP----
---------D-T---------------------------Q-----AA---
DV-VVN-PYNS-ILAM-RRLTQ-----------N-------A-----DSV
-V--VLDNG-------------ALSR-------I-V--------------
-----
>AimTub4_coord_2-213
---IVT-VQLGQCGNQIGFEV----FDALNT-DSH----------C----
------------PQGLC---------------------------S--K-R
--------------------------------------------------
---------------------E----------------------------
-----N----E---A------Y----------------------------
--------------------Q--A------SC-----K-E---R-FF---
-----------------S--------------------------------
---------------------------EE---EN----------------
---G-------------------------V-P--------------I-AR
------AVLVDME------PK------VT-S-----------QT----L-
-----------------------SKAA-QS---G------RW----KYGQ
-HSCF---C----Q-------K-Q----GSGNNWAYG-YS-VH-G-----
----------------------------PR--------H-EEAI---MN-
LIQ---KEVE-KC----D---SLS-G----------FFIIMSMAGGTGSG
L-GAFVTQNLQD-------Q--Y-----S-------------N-------
------------------------------S--L--KM-NQII-WP----
---------Y-G------------T---------------------G---
EV-IVQ-NYNS-VLTL-SHLYR-----------S-------S-----DAL
-L--VHEND-------------ALHK-------I-C--------------
-----
>AimTub5_coord_5-218
---V---VQVGQCGNQIGCCF----WDLALR-EHA----------A----
---V-------N-----Q-K-----------------------GI--Y-D
--------------------------------------------------
--------------------------------------------------
--------------------------------------------------
------------------------------EA-----I-S---S-FF---
-----------------R--------------------------------
---------------------------NV---DT-RVVGDGGSISK---G
-KIC-------------------------S-L--------------K-AR
------AVLIDME------EG------VV-N-----------EI------
-----------------------LQGP-LR---D------VF------DS
-KQLI---T----D-------I-S----GSGNNWAVG-HK-VF-G-----
----------------------------SL--------Y-QEQI---LE-
KLR---KSAE-HC----D---CLQ-C----------FFIIHSMGGGTGSG
L-GTFLLKVLED-------E--F-----P-------------E-------
------------------------------V--Y--RF-VTSI-YP----
---------S-G------------E---------------------D---
DV-ITS-PYNS-ILAM-KELNE-----------H-------A-----DCV
-L--PIDNQ-------------SLFD-------I-I--------------
-----
>AitTub1A_coord_3-213
---VIS-INVGQAGCQIANSC----WELYCL-EH-----------G----
---I-------Q-----P-D-----------------------GY--L-T
--------------------------------------------------
---------------------E----------------------------
-----E----R---K------A--Q-------------------------
------D-------------P--D------QG-----F-S---T-FF---
-----------------S--------------------------------
---------------------------ET---GH----------------
---G-------------------------K-H--------------V-PR
------AIYCDLE------PN------VV-D-----------EV------
-----------------------RTGT-YR---N------LF------HP
-EMMI---T----G-------K-E----DASNNYARG-HY-TV-G-----
----------------------------KE--------L-IEGV---LD-
KIR---RVAD-NC----V---GLQ-G----------FLVFHSFGGGTGSG
F-GALLMERLSV-------D--Y-----G-------------K-------
------------------------------K--S--KL-EFCV-YP----
---------A-P------------Q--------------T------A---
TS-VVE-PYNS-ILTT-HTTLE-----------H-------S-----DCS
-F--MVDNE-------------AIYD-------I-C--------------
-----
>AitTub1B_coord_4-214
---ILH-IHLGQAGTQLGNSA----WELYLL-EH-----------G----
---L-------G-----P-D-----------------------GR--P-D
--------------------------------------------------
---------------------P----------------------------
-----N----A---E------D----------------------------
-----IG-------------D--A------GS-----F-E---T-FF---
-----------------T--------------------------------
---------------------------ET---SG----------------
---G-------------------------K-H--------------V-PR
------SIFMDLD------PS------PI-D-----------EI------
-----------------------RTGA-YR---N------LF------HP
-EMLI---S----G-------K-E----DAANNYARG-HY-TI-G-----
----------------------------KE--------M-VDTV---MD-
RVR---RVTD-NC----N---SLQ-G----------FLIFHSFGGGTGSG
F-GALMLERLAT-------E--Y-----G-------------K-------
------------------------------K--T--KL-EFAV-YP----
---------S-P------------R--------------T------N---
TS-VVE-PYNA-VLST-HSTIE-----------N-------S-----DCT
-F--LVDNE-------------AVYD-------I-C--------------
-----
>AitTub2A_coord_3-211
---IVH-LQTGQCGNQIGAAF----WQTISG-EH-----------G----
---L-------D-----S-N-----------------------GV--Y-N
--------------------------------------------------
---------------------G----------------------------
-----T----S---E------L----------------------------
--------------------Q--L------ER-----M-S---V-YF---
-----------------N--------------------------------
---------------------------EA---SG----------------
---N-------------------------K-Y--------------V-PR
------AVLVDLE------PG------TM-D-----------AV------
-----------------------RAGP-FG---Q------LF------RP
-DNFV---F----G-------Q-S----GAGNNWAKG-HY-TE-G-----
----------------------------AE--------L-VDTV---LD-
VVR---REAE-GC----D---CLQ-G----------FQITHSLGGGTGAG
M-GTLLISKIRE-------E--F-----P-------------D-------
------------------------------R--M--MA-TFSV-VP----
---------S-P------------K--------------V------S---
DT-VVE-PYNA-TLSV-HQLVE-----------N-------S-----DET
-F--CIDNE-------------ALYD-------I-C--------------
-----
>AitTub2B_coord_3-212
---IVH-LQVGQCGNQVGTAF----WQTILG-EH-----------G----
---L-------D-----S-N-----------------------GE--Y-H
--------------------------------------------------
---------------------G----------------------------
-----D----N---R------L----------------------------
--------------------Q--L------DR-----I-N---V-YF---
-----------------N--------------------------------
---------------------------EA---SN----------------
---K-------------------------K-Y--------------V-PR
------AVLVDLE------PG------TM-D-----------TV------
-----------------------RAGP-LA---R------LF------RP
-DNFV---F----G-------Q-S----SAANNWAKG-HY-TE-G-----
----------------------------AE--------L-VEDV---ID-
VVR---REAE-SC----D---ILQ-G----------FQITHSLGGGTGSG
M-GTLLLSKIRE-------E--F-----P-------------D-------
------------------------------R--M--LA-TFSV-VP----
---------S-A------------Q--------------F------S---
DT-VVE-PYNT-TLSI-HQLVE-----------N-------S-----DAT
-F--CIDNQ-------------ALHD-------I-C--------------
----Q
>AitTub3_coord_4-214
---IIT-IQAGQCGNSIGSQF----WQQLCL-EH-----------G----
---I-------S-----Q-D-----------------------GN--L-E
--------------------------------------------------
---------------------D----------------------------
-----F----A---T------E----------------------------
--------------------G--G------DR-----K-D---V-FY---
-----------------Y--------------------------------
---------------------------QS---DD----------------
---T-------------------------R-Y--------------I-PR
------AILIDLE------PR------VI-N-----------GI------
-----------------------QTGP-YK---N------IY------NP
-ENFY---V----G-------K-NGM--GAANNWGDG--Y-QS-G-----
----------------------------EA--------V-YEDI---ME-
MID---READ-GS----D---SLE-G----------FMMLHSIAGGTGSG
L-GSFLLERLND-------R--F-----P-------------K-------
------------------------------K--I--LQ-TYSV-FP----
---------D-T---------------------------T----NSG---
DV-VVH-PYNS-VLSM-RRLVQ-----------N-------A-----DSV
-V--VLDNG-------------ALSH-------I-A--------------
-----
>AjTub6_coord_3-196
---V-L-LQVGQCGNQLGLEW----WRLLMH-VS----------------
--------------------------------------------------
--------------------------------------------------
--------------------------------------------------
-----G----Q---D------R--E-------------------------
-------------------------------N-----D-G---S-PF---
-----------------C-AR-----------------------------
--------------------------------------------------
-----------------------------D-G--------------K-LG
------AVFVDSE------PK------VL-G-----------GA----R-
---------------------SLV---------R------CK----ILRE
-SNII---A----G-------K-G----GRGSNWAYG-YH-GR-Q-----
----------------GEGE--------HG--------I-LQQA---ME-
AVR---REAERR-----D---CYC-G----------TVMLHSLSGGTGSG
L-GARLCEEIRE-------E--F-----P-------------A-------
------------------------------G--H--IL-SVSV-AP----
---------Y-Q------------S---------------------G---
ES-PLQ-HYNT-LLSL-TSLQR-----------S-------V-----DGV
-L--LFYND-------------QTLA------------------------
-----
>Ajc_aTub1A_coord_3-213
---VVS-LNVGQAGCQIANSC----WELYCL-EH-----------G----
---I-------Q-----P-D-----------------------GY--L-T
--------------------------------------------------
---------------------E----------------------------
-----E----R---K------A--A-------------------------
------D-------------P--D------QG-----F-N---T-FF---
-----------------S--------------------------------
---------------------------ET---GQ----------------
---G-------------------------K-Y--------------V-PR
------TIYCDLE------PN------VV-D-----------EV------
-----------------------RTGP-YR---A------LF------HP
-EQMI---T----G-------K-E----DASNNYARG-HY-TV-G-----
----------------------------KE--------M-IDQV---LD-
KVR---RVAD-NC----S---GLQ-G----------FLVFHSFGGGTGSG
F-GALLMERLSV-------D--Y-----G-------------K-------
------------------------------K--T--KL-EFCV-YP----
---------A-P------------Q--------------N------A---
TS-VVE-PYNS-ILTT-HTTLE-----------H-------S-----DCS
-F--MVDNE-------------AIYD-------I-C--------------
-----
>Ajc_aTub1B_coord_4-214
---VCH-LHIGQAGTQLGNSA----WELYLL-EH-----------G----
---L-------K-----A-D-----------------------GR--L-D
--------------------------------------------------
---------------------P----------------------------
-----E----A---T------D----------------------------
-----VG-------------E--A------GS-----F-E---T-FF---
-----------------T--------------------------------
---------------------------ET---GS----------------
---G-------------------------K-Y--------------V-PR
------SIFVDLD------PS------PI-D-----------EI------
-----------------------RTGP-YR---Q------LF------HP
-EMLI---S----G-------K-E----DAANNYARG-HY-TI-G-----
----------------------------KE--------L-VDSV---ID-
RIR---RVAD-NC----T---SLQ-G----------FLIFHSFGGGTGSG
F-GALLLERLST-------D--Y-----G-------------K-------
------------------------------K--S--KL-EFAV-YP----
---------A-P------------R--------------V------S---
TA-VVE-PYNA-VLST-HSTIE-----------N-------S-----DCT
-F--LVDNE-------------AVYD-------I-C--------------
-----
>Ajc_aTub2_coord_3-211
---IVH-LQTGQCGNQIGAAF----WQTISG-EH-----------G----
---L-------D-----G-A-----------------------GY--Y-N
--------------------------------------------------
---------------------G----------------------------
-----S----S---D------I----------------------------
--------------------Q--L------ER-----M-N---V-YF---
-----------------N--------------------------------
---------------------------EA---TE----------------
---K-------------------------K-Y--------------V-PR
------AVLVDLE------PG------TM-D-----------AV------
-----------------------RAGP-FG---Q------LF------RP
-DNFV---F----G-------Q-S----GAGNNWAKG-HY-TE-G-----
----------------------------AE--------L-VDQV---ID-
VVR---REAE-GC----D---CLQ-G----------FQITHSLGGGTGAG
M-GTLLISKIRE-------E--F-----P-------------D-------
------------------------------R--M--MA-TFSV-VP----
---------S-P------------K--------------V------S---
DT-VVE-PYNA-TLSI-HQLVE-----------H-------S-----DET
-F--CIDNE-------------ALYD-------I-C--------------
-----
>Ajc_aTub3_coord_4-213
---IIT-IQAGQCGNNVGSQF----WQQLCL-EH-----------G----
---I-------N-----K-D-----------------------GN--L-A
--------------------------------------------------
---------------------E----------------------------
-----F----A---T------E----------------------------
--------------------G--G------DR-----K-D---V-FF---
-----------------Y--------------------------------
---------------------------QS---DD----------------
---T-------------------------R-Y--------------I-PR
------AILLDLE------PR------VL-N-----------TI------
-----------------------QTGA-YR---N------IY------NP
-ENFF---I----G-------R-QGI--GAGNNWAAG--Y-AA-G-----
----------------------------EI--------V-QEEV---FD-
MID---READ-GS----D---SLE-G----------FMLLHSIAGGTGSG
L-GSYILERMND-------R--F-----P-------------K-------
------------------------------K--L--IQ-TYSV-FP----
---------D-T---------------------------Q-----AA---
DV-VVN-PYNS-LLAM-RRLTQ-----------N-------A-----DSV
-V--VVDNG-------------ALSR-------I-A--------------
-----
>Ajc_bTub1A_coord_3-213
---VVS-LNVGQAGCQIANSC----WELYCL-EH-----------G----
---I-------Q-----P-D-----------------------GY--L-T
--------------------------------------------------
---------------------E----------------------------
-----E----R---K------A--A-------------------------
------D-------------P--D------QG-----F-N---T-FF---
-----------------S--------------------------------
---------------------------ET---GQ----------------
---G-------------------------K-Y--------------V-PR
------TIYCDLE------PN------VV-D-----------EV------
-----------------------RTGP-YR---A------LF------HP
-EQMI---T----G-------K-E----DASNNYARG-HY-TV-G-----
----------------------------KE--------M-IDQV---LD-
KVR---RVAD-NC----S---GLQ-G----------FLVFHSFGGGTGSG
F-GALLMERLSV-------D--Y-----G-------------K-------
------------------------------K--T--KL-EFCV-YP----
---------A-P------------Q--------------N------A---
TS-VVE-PYNS-ILTT-HTTLE-----------H-------S-----DCS
-F--MVDNE-------------AIYD-------I-C--------------
-----
>Ajc_bTub1B_coord_4-214
---VCH-LHIGQAGTQLGNSA----WELYLL-EH-----------G----
---L-------K-----A-D-----------------------GR--L-D
--------------------------------------------------
---------------------P----------------------------
-----E----A---T------D----------------------------
-----VG-------------E--A------GS-----F-E---T-FF---
-----------------T--------------------------------
---------------------------ET---GS----------------
---G-------------------------K-Y--------------V-PR
------SIFVDLD------PS------PI-D-----------EI------
-----------------------RTGP-YR---Q------LF------HP
-EMLI---S----G-------K-E----DAANNYARG-HY-TI-G-----
----------------------------KE--------L-VDSV---ID-
RIR---RVAD-NC----S---SLQ-G----------FLIFHSFGGGTGSG
F-GALLLERLST-------D--Y-----G-------------K-------
------------------------------K--S--KL-EFAV-YP----
---------A-P------------R--------------V------S---
TA-VVE-PYNA-VLST-HSTIE-----------N-------S-----DCT
-F--LVDNE-------------AVYD-------I-C--------------
-----
>Ajc_bTub2_coord_3-211
---IVH-LQTGQCGNQIGAAF----WQTISG-EH-----------G----
---L-------D-----G-A-----------------------GY--Y-N
--------------------------------------------------
---------------------G----------------------------
-----S----S---D------I----------------------------
--------------------Q--L------ER-----M-N---V-YF---
-----------------N--------------------------------
---------------------------EA---TE----------------
---K-------------------------K-Y--------------V-PR
------AVLVDLE------PG------TM-D-----------AV------
-----------------------RAGP-FG---Q------LF------RP
-DNFV---F----G-------Q-S----GAGNNWAKG-HY-TE-G-----
----------------------------AE--------L-VDQV---ID-
VVR---REAE-GC----D---CLQ-G----------FQITHSLGGGTGAG
M-GTLLISKIRE-------E--F-----P-------------D-------
------------------------------R--M--MA-TFSV-VP----
---------S-P------------K--------------V------S---
DT-VVE-PYNA-TLSI-HQLVE-----------H-------S-----DET
-F--CIDNE-------------ALYD-------I-C--------------
-----
>Ajc_bTub3_coord_4-213
---IIT-IQAGQCGNNVGSQF----WQQLCL-EH-----------G----
---I-------N-----K-D-----------------------GN--L-A
--------------------------------------------------
---------------------E----------------------------
-----F----A---T------E----------------------------
--------------------G--G------DR-----K-D---V-FF---
-----------------Y--------------------------------
---------------------------QS---DD----------------
---T-------------------------R-Y--------------I-PR
------AILLDLE------PR------VL-N-----------TI------
-----------------------QTGA-YR---N------IY------NP
-ENFF---I----G-------R-QGI--GAGNNWAAG--Y-AA-G-----
----------------------------EI--------V-QEEV---FD-
MID---READ-GS----D---SLE-G----------FMLLHSIAGGTGSG
L-GSYILERMND-------R--F-----P-------------K-------
------------------------------K--L--IQ-TYSV-FP----
---------D-T---------------------------Q-----AA---
DV-VVN-PYNS-LLAM-RRLTQ-----------N-------A-----DSV
-V--VVDNG-------------ALSR-------I-A--------------
-----
>Ajc_cTub1A_coord_3-213
---VVS-LNVGQAGCQIANSC----WELYCL-EH-----------G----
---I-------Q-----P-D-----------------------GY--L-T
--------------------------------------------------
---------------------E----------------------------
-----E----R---K------A--A-------------------------
------D-------------P--D------QG-----F-N---T-FF---
-----------------S--------------------------------
---------------------------ET---GQ----------------
---G-------------------------K-Y--------------V-PR
------TIYCDLE------PN------VV-D-----------EV------
-----------------------RTGP-YR---A------LF------HP
-EQMI---T----G-------K-E----DASNNYARG-HY-TV-G-----
----------------------------KE--------M-IDQV---LD-
KVR---RVAD-NC----S---GLQ-G----------FLVFHSFGGGTGSG
F-GALLMERLSV-------D--Y-----G-------------K-------
------------------------------K--T--KL-EFCV-YP----
---------A-P------------Q--------------N------A---
TS-VVE-PYNS-ILTT-HTTLE-----------H-------S-----DCS
-F--MVDNE-------------AIYD-------I-C--------------
-----
>Ajc_cTub1B_coord_4-214
---VCH-LHIGQAGTQLGNSA----WELYLL-EH-----------G----
---L-------K-----A-D-----------------------GR--L-D
--------------------------------------------------
---------------------P----------------------------
-----E----A---T------D----------------------------
-----VG-------------E--A------GS-----F-E---T-FF---
-----------------T--------------------------------
---------------------------ET---GS----------------
---G-------------------------K-Y--------------V-PR
------SIFVDLD------PS------PI-D-----------EI------
-----------------------RTGP-YR---Q------LF------HP
-EMLI---S----G-------K-E----DAANNYARG-HY-TI-G-----
----------------------------KE--------L-VDSV---ID-
RIR---RVAD-NC----S---SLQ-G----------FLIFHSFGGGTGSG
F-GALLLERLST-------D--Y-----G-------------K-------
------------------------------K--S--KL-EFAV-YP----
---------A-P------------R--------------V------S---
TA-VVE-PYNA-VLST-HSTIE-----------N-------S-----DCT
-F--LVDNE-------------AVYD-------I-C--------------
-----
>Ajc_cTub3_coord_4-213
---IIT-IQAGQCGNNVGSQF----WQQLCL-EH-----------G----
---I-------N-----K-D-----------------------GN--L-A
--------------------------------------------------
---------------------E----------------------------
-----F----A---T------E----------------------------
--------------------G--G------DR-----K-D---V-FF---
-----------------Y--------------------------------
---------------------------QS---DD----------------
---T-------------------------R-Y--------------I-PR
------AILLDLE------PR------VL-N-----------TI------
-----------------------QTGA-YR---N------IY------NP
-ENFF---I----G-------R-QGI--GAGNNWAAG--Y-AA-G-----
----------------------------EI--------V-QEEV---FD-
MID---READ-GS----D---SLE-G----------FMLLHSIAGGTGSG
L-GSYILERMND-------R--F-----P-------------K-------
------------------------------K--L--IQ-TYSV-FP----
---------D-T---------------------------Q-----AA---
DV-VVN-PYNS-LLAM-RRLTQ-----------N-------A-----DSV
-V--VVDNG-------------ALSR-------I-A--------------
-----
>Ajc_dTub1A_coord_3-213
---VVS-LNVGQAGCQIANSC----WELYCL-EH-----------G----
---I-------Q-----P-D-----------------------GY--L-T
--------------------------------------------------
---------------------E----------------------------
-----E----R---K------A--A-------------------------
------D-------------P--D------QG-----F-N---T-FF---
-----------------S--------------------------------
---------------------------ET---GQ----------------
---G-------------------------K-Y--------------V-PR
------TIYCDLE------PN------VV-D-----------EV------
-----------------------RTGP-YR---A------LF------HP
-EQMI---T----G-------K-E----DASNNYARG-HY-TV-G-----
----------------------------KE--------M-IDQV---LD-
KVR---RVAD-NC----S---GLQ-G----------FLVFHSFGGGTGSG
F-GALLMERLSV-------D--Y-----G-------------K-------
------------------------------K--T--KL-EFCV-YP----
---------A-P------------Q--------------N------A---
TS-VVE-PYNS-ILTT-HTTLE-----------H-------S-----DCS
-F--MVDNE-------------AIYD-------I-C--------------
-----
>Ajc_dTub1B_coord_4-214
---VCH-LHIGQAGTQLGNSA----WELYLL-EH-----------G----
---L-------K-----A-D-----------------------GR--L-D
--------------------------------------------------
---------------------P----------------------------
-----E----A---T------D----------------------------
-----VG-------------E--A------GS-----F-E---T-FF---
-----------------T--------------------------------
---------------------------ET---GS----------------
---G-------------------------K-Y--------------V-PR
------SIFVDLD------PS------PI-D-----------EI------
-----------------------RTGP-YR---Q------LF------HP
-EMLI---S----G-------K-E----DAANNYARG-HY-TI-G-----
----------------------------KE--------L-VDSV---ID-
RIR---RVAD-NC----T---SLQ-G----------FLIFHSFGGGTGSG
F-GALLLERLST-------D--Y-----G-------------K-------
------------------------------K--S--KL-EFAV-YP----
---------A-P------------R--------------V------S---
TA-VVE-PYNA-VLST-HSTIE-----------N-------S-----DCT
-F--LVDNE-------------AVYD-------I-C--------------
-----
>Ajc_dTub2_coord_3-211
---IVH-LQTGQCGNQIGAAF----WQTISG-EH-----------G----
---L-------D-----G-A-----------------------GY--Y-N
--------------------------------------------------
---------------------G----------------------------
-----S----S---D------I----------------------------
--------------------Q--L------ER-----M-N---V-YF---
-----------------N--------------------------------
---------------------------EA---TE----------------
---K-------------------------K-Y--------------V-PR
------AVLVDLE------PG------TM-D-----------AV------
-----------------------RAGP-FG---Q------LF------RP
-DNFV---F----G-------Q-S----GAGNNWAKG-HY-TE-G-----
----------------------------AE--------L-VDQV---ID-
VVR---REAE-GC----D---CLQ-G----------FQITHSLGGGTGAG
M-GTLLISKIRE-------E--F-----P-------------D-------
------------------------------R--M--MA-TFSV-VP----
---------S-P------------K--------------V------S---
DT-VVE-PYNA-TLSI-HQLVE-----------H-------S-----DET
-F--CIDNE-------------ALYD-------I-C--------------
-----
>Ajc_dTub3_coord_4-213
---IIT-IQAGQCGNNVGSQF----WQQLCL-EH-----------G----
---I-------N-----K-D-----------------------GN--L-A
--------------------------------------------------
---------------------E----------------------------
-----F----A---T------E----------------------------
--------------------G--G------DR-----K-D---V-FF---
-----------------Y--------------------------------
---------------------------QS---DD----------------
---T-------------------------R-Y--------------I-PR
------AILLDLE------PR------VL-N-----------TI------
-----------------------QTGA-YR---N------IY------NP
-ENFF---I----G-------R-QGI--GAGNNWAAG--Y-AA-G-----
----------------------------EI--------V-QEEV---FD-
MID---READ-GS----D---SLE-G----------FMLLHSIAGGTGSG
L-GSYILERMND-------R--F-----P-------------K-------
------------------------------K--L--IQ-TYSV-FP----
---------D-T---------------------------Q-----AA---
DV-VVN-PYNS-LLAM-RRLTQ-----------N-------A-----DSV
-V--VVDNG-------------ALSR-------I-A--------------
-----
>Ajc_eTub1B_coord_4-214
---VCH-LHIGQAGTQLGNSA----WELYLL-EH-----------G----
---L-------K-----A-D-----------------------GR--L-D
--------------------------------------------------
---------------------P----------------------------
-----E----A---T------D----------------------------
-----VG-------------E--A------GS-----F-E---T-FF---
-----------------T--------------------------------
---------------------------ET---GS----------------
---G-------------------------K-Y--------------V-PR
------SIFVDLD------PS------PI-D-----------EI------
-----------------------RTGP-YR---Q------LF------HP
-EMLI---S----G-------K-E----DAANNYARG-HY-TI-G-----
----------------------------KE--------L-VDSV---ID-
RIR---RVAD-NC----T---SLQ-G----------FLIFHSFGGGTGSG
F-GALLLERLST-------D--Y-----G-------------K-------
------------------------------K--S--KL-EFAV-YP----
---------A-P------------R--------------V------S---
TA-VVE-PYNA-VLST-HSTIE-----------N-------S-----DCT
-F--LVDNE-------------AVYD-------I-C--------------
-----
>Ajc_eTub2_coord_3-211
---IVH-LQTGQCGNQIGAAF----WQTISG-EH-----------G----
---L-------D-----G-A-----------------------GY--Y-N
--------------------------------------------------
---------------------G----------------------------
-----S----S---D------I----------------------------
--------------------Q--L------ER-----M-N---V-YF---
-----------------N--------------------------------
---------------------------EA---TE----------------
---K-------------------------K-Y--------------V-PR
------AVLVDLE------PG------TM-D-----------AV------
-----------------------RAGP-FG---Q------LF------RP
-DNFV---F----G-------Q-S----GAGNNWAKG-HY-TE-G-----
----------------------------AE--------L-VDQV---ID-
VVR---REAE-GC----D---CLQ-G----------FQITHSLGGGTGAG
M-GTLLISKIRE-------E--F-----P-------------D-------
------------------------------R--M--MA-TFSV-VP----
---------S-P------------K--------------V------S---
DT-VVE-PYNA-TLSI-HQLVE-----------H-------S-----DET
-F--CIDNE-------------ALYD-------I-C--------------
-----
>Ajc_eTub3_coord_4-213
---IIT-IQAGQCGNNVGSQF----WQQLCL-EH-----------G----
---I-------N-----K-D-----------------------GN--L-A
--------------------------------------------------
---------------------E----------------------------
-----F----A---T------E----------------------------
--------------------G--G------DR-----K-D---V-FF---
-----------------Y--------------------------------
---------------------------QS---DD----------------
---T-------------------------R-Y--------------I-PR
------AILLDLE------PR------VL-N-----------TI------
-----------------------QTGA-YR---N------IY------NP
-ENFF---I----G-------R-QGI--GAGNNWAAG--Y-AA-G-----
----------------------------EI--------V-QEEV---FD-
MID---READ-GS----D---SLE-G----------FMLLHSIAGGTGSG
L-GSYILERMND-------R--F-----P-------------K-------
------------------------------K--L--IQ-TYSV-FP----
---------D-T---------------------------Q-----AA---
DV-VVN-PYNS-LLAM-RRLTQ-----------N-------A-----DSV
-V--VVDNG-------------ALSR-------I-A--------------
-----
>Ajd_aTub1A_coord_3-213
---VVS-LNVGQAGCQIANSC----WELYCL-EH-----------G----
---I-------Q-----P-D-----------------------GY--L-T
--------------------------------------------------
---------------------E----------------------------
-----E----R---K------A--A-------------------------
------D-------------P--D------QG-----F-N---T-FF---
-----------------S--------------------------------
---------------------------ET---GQ----------------
---G-------------------------K-Y--------------V-PR
------TIYCDLE------PN------VV-D-----------EV------
-----------------------RTGP-YR---A------LF------HP
-EQMI---T----G-------K-E----DASNNYARG-HY-TV-G-----
----------------------------KE--------M-IDQV---LD-
KVR---RVAD-NC----G---GLQ-G----------FLVFHSFGGGTGSG
F-GALLMERLSV-------D--Y-----G-------------K-------
------------------------------K--T--KL-EFCV-YP----
---------A-P------------Q--------------N------A---
TS-VVE-PYNS-ILTT-HTTLE-----------H-------S-----DCS
-F--MVDNE-------------AIYD-------I-C--------------
-----
>Ajd_aTub1B_coord_4-214
---VCH-LHIGQAGTQLGNSA----WELYLL-EH-----------G----
---L-------K-----A-D-----------------------GR--L-D
--------------------------------------------------
---------------------P----------------------------
-----E----A---T------D----------------------------
-----IG-------------E--A------GS-----F-E---T-FF---
-----------------T--------------------------------
---------------------------ET---GS----------------
---G-------------------------K-Y--------------V-PR
------SIFVDLD------PS------PI-D-----------EI------
-----------------------RTGP-YR---Q------LF------HP
-EMLI---S----G-------K-E----DAANNYARG-HY-TI-G-----
----------------------------KE--------L-VDSV---ID-
RIR---RVAD-NC----S---SLQ-G----------FLIFHSFGGGTGSG
F-GALLLERLST-------D--Y-----G-------------K-------
------------------------------K--S--KL-EFAV-YP----
---------A-P------------R--------------V------S---
TA-VVE-PYNA-VLST-HSTIE-----------N-------S-----DCT
-F--LVDNE-------------AVYD-------I-C--------------
-----
>Ajd_aTub2_coord_3-211
---IVH-LQTGQCGNQIGAAF----WQNISG-EH-----------G----
---L-------D-----G-A-----------------------GY--Y-N
--------------------------------------------------
---------------------G----------------------------
-----S----S---D------I----------------------------
--------------------Q--L------ER-----M-N---V-YF---
-----------------N--------------------------------
---------------------------EA---TE----------------
---K-------------------------K-Y--------------V-PR
------AVLVDLE------PG------TM-D-----------AV------
-----------------------RASP-FG---Q------LF------RP
-DNFV---F----G-------Q-S----GAGNNWAKG-HY-TE-G-----
----------------------------AE--------L-VDQV---ID-
VVR---REAE-GC----D---CLQ-G----------FQITHSLGGGTGAG
M-GTLLISKIRE-------E--F-----P-------------D-------
------------------------------R--M--MA-TFSV-VP----
---------S-P------------K--------------V------S---
DT-VVE-PYNA-TLSI-HQLVE-----------H-------S-----DET
-F--CIDNE-------------ALYD-------I-C--------------
-----
>Ajd_aTub3_coord_4-213
---IIT-IQAGQCGNNVGSQF----WQQLCL-EH-----------G----
---I-------N-----K-D-----------------------GN--L-A
--------------------------------------------------
---------------------E----------------------------
-----F----A---T------E----------------------------
--------------------G--G------DR-----K-D---V-FF---
-----------------Y--------------------------------
---------------------------QS---DD----------------
---T-------------------------R-Y--------------I-PR
------AILLDLE------PR------VL-N-----------TI------
-----------------------QTGA-YR---N------IY------NP
-ENFF---I----G-------R-QGI--GAGNNWAAG--Y-AA-G-----
----------------------------EI--------V-QEEV---FD-
MID---READ-GS----D---SLE-G----------FMLLHSIAGGTGSG
L-GSYILERMND-------R--F-----P-------------K-------
------------------------------K--L--IQ-TYSV-FP----
---------D-T---------------------------Q-----AA---
DV-VVN-PYNS-LLAM-RRLTQ-----------N-------A-----DSV
-V--VVDNG-------------ALSR-------I-A--------------
-----
>Ajd_bTub1A_coord_3-213
---VVS-LNVGQAGCQIANSC----WELYCL-EH-----------G----
---I-------Q-----P-D-----------------------GY--L-T
--------------------------------------------------
---------------------E----------------------------
-----E----R---K------A--A-------------------------
------D-------------P--D------QG-----F-N---T-FF---
-----------------S--------------------------------
---------------------------ET---GQ----------------
---G-------------------------K-Y--------------V-PR
------TIYCDLE------PN------VV-D-----------EV------
-----------------------RTGP-YR---A------LF------HP
-EQMI---T----G-------K-E----DASNNYARG-HY-TV-G-----
----------------------------KE--------M-IDQV---LD-
KVR---RVAD-NC----G---GLQ-G----------FLVFHSFGGGTGSG
F-GALLMERLSV-------D--Y-----G-------------K-------
------------------------------K--T--KL-EFCV-YP----
---------A-P------------Q--------------N------A---
TS-VVE-PYNS-ILTT-HTTLE-----------H-------S-----DCS
-F--MVDNE-------------AIYD-------I-C--------------
-----
>Ajd_bTub1B_coord_4-214
---VCH-LHIGQAGTQLGNSA----WELYLL-EH-----------G----
---L-------K-----A-D-----------------------GR--L-D
--------------------------------------------------
---------------------P----------------------------
-----E----A---T------D----------------------------
-----IG-------------E--A------GS-----F-E---T-FF---
-----------------T--------------------------------
---------------------------ET---GS----------------
---G-------------------------K-Y--------------V-PR
------SIFVDLD------PS------PI-D-----------EI------
-----------------------RTGP-YR---Q------LF------HP
-EMLI---S----G-------K-E----DAANNYARG-HY-TI-G-----
----------------------------KE--------L-VDSV---ID-
RIR---RVAD-NC----S---SLQ-G----------FLIFHSFGGGTGSG
F-GALLLERLST-------D--Y-----G-------------K-------
------------------------------K--S--KL-EFAV-YP----
---------A-P------------R--------------V------S---
TA-VVE-PYNA-VLST-HSTIE-----------N-------S-----DCT
-F--LVDNE-------------AVYD-------I-C--------------
-----
>Ajd_bTub2_coord_3-211
---IVH-LQTGQCGNQIGAAF----WQNISG-EH-----------G----
---L-------D-----G-A-----------------------GY--Y-N
--------------------------------------------------
---------------------G----------------------------
-----S----S---D------I----------------------------
--------------------Q--L------ER-----M-N---V-YF---
-----------------N--------------------------------
---------------------------EA---TE----------------
---K-------------------------K-Y--------------V-PR
------AVLVDLE------PG------TM-D-----------AV------
-----------------------RASP-FG---Q------LF------RP
-DNFV---F----G-------Q-S----GAGNNWAKG-HY-TE-G-----
----------------------------AE--------L-XDQV---IX-
XXR---REAX-GC----D---CLX-G----------FQITHSLGGGTGAG
M-GTLLISKIRE-------E--F-----P-------------D-------
------------------------------R--M--MA-TFSV-VP----
---------S-P------------K--------------V------S---
DT-VVE-PYNA-TLSI-HQLVE-----------H-------S-----DET
-F--CIDNE-------------ALYD-------I-C--------------
-----
>Ajd_bTub3_coord_4-213
---IIT-IQAGQCGNNVGSQF----WQQLCL-EH-----------G----
---I-------N-----K-D-----------------------GN--L-A
--------------------------------------------------
---------------------E----------------------------
-----F----A---T------E----------------------------
--------------------G--G------DR-----K-D---V-FF---
-----------------Y--------------------------------
---------------------------QS---DD----------------
---T-------------------------R-Y--------------I-PR
------AILLDLE------PR------VL-N-----------TI------
-----------------------QTGA-YR---N------IY------NP
-ENFF---I----G-------R-QGI--GAGNNWAAG--Y-AA-G-----
----------------------------EI--------V-QEEV---FD-
MID---READ-GS----D---SLE-G----------FMLLHSIAGGTGSG
L-GSYILERMND-------R--F-----P-------------K-------
------------------------------K--L--IQ-TYSV-FP----
---------D-T---------------------------Q-----AA---
DV-VVN-PYNS-LLAM-RRLTQ-----------N-------A-----DSV
-V--VVDNG-------------ALSR-------I-A--------------
-----
>AlbTub1A_coord_3-213
---VIS-LNVGQAGCQIANSC----WELYCL-EH-----------G----
---I-------Q-----P-D-----------------------GF--L-T
--------------------------------------------------
---------------------E----------------------------
-----E----R---K------A--V-------------------------
------N-------------D--D------HG-----F-S---T-FF---
-----------------S--------------------------------
---------------------------ET---GQ----------------
---G-------------------------K-Y--------------V-PR
------TIYADLE------PN------VV-D-----------EV------
-----------------------RTGP-YR---T------LF------HP
-EQMI---T----G-------K-E----DASNNYARG-HY-TV-G-----
----------------------------KE--------L-IDQV---LD-
KVR---RVAD-NC----S---GLQ-G----------FLVFHSFGGGTGSG
F-GALLMERLSV-------D--Y-----G-------------K-------
------------------------------K--C--KL-EFCV-YP----
---------A-P------------Q--------------V------A---
TS-VVE-PYNS-ILTT-HTTLE-----------H-------S-----DCS
-F--MVDNE-------------AIYD-------I-C--------------
-----
>AlbTub1B_coord_4-214
---ICH-LHIGQAGTQLGNSA----WELYLL-EH-----------G----
---L-------L-----P-D-----------------------GR--P-N
--------------------------------------------------
---------------------P----------------------------
-----D----A---K------E----------------------------
-----LG-------------E--G------GS-----Y-E---T-FF---
-----------------T--------------------------------
---------------------------ET---GS----------------
---G-------------------------K-Y--------------V-PR
------SIFVDLD------PS------PI-D-----------EI------
-----------------------RTGA-YR---Q------LF------HP
-ELLI---S----G-------K-E----DAANNYARG-HY-TI-G-----
----------------------------KE--------M-VDSV---IE-
KIR---RVAD-NC----S---SLQ-G----------FLIFHSFGGGTGSG
F-GALLLERLST-------D--Y-----G-------------K-------
------------------------------K--C--KL-EFAV-YP----
---------A-P------------R--------------V------S---
TS-VVE-PYNA-VLST-HSTIE-----------N-------S-----DCT
-F--LVDNE-------------AVYD-------I-C--------------
-----
>AlbTub2_coord_3-211
---IVH-LQTGQCGNQIGAAF----WQTISG-EH-----------G----
---L-------D-----G-S-----------------------GV--Y-N
--------------------------------------------------
---------------------G----------------------------
-----T----S---D------L----------------------------
--------------------Q--L------ER-----M-N---V-YF---
-----------------N--------------------------------
---------------------------EA---SN----------------
---N-------------------------K-F--------------V-PR
------AVLVDLE------PG------TM-D-----------AV------
-----------------------RAGP-FG---Q------LF------RP
-DNFV---F----G-------Q-S----GAGNNWAKG-HY-TE-G-----
----------------------------AE--------L-VDQV---LD-
VVR---REAE-GC----D---CLQ-G----------FQITHSLGGGTGAG
M-GTLLISKIRE-------E--F-----P-------------D-------
------------------------------R--M--MA-TYSV-VP----
---------S-P------------K--------------V------S---
DT-VVE-PYNA-TLSI-HQLVE-----------N-------S-----DET
-F--CIDNE-------------ALYD-------I-C--------------
-----
>AlbTub3_coord_4-213
---IIT-LQAGQCGNSVGQQF----WQQLCQ-EH-----------G----
---I-------N-----R-D-----------------------GN--L-E
--------------------------------------------------
---------------------D----------------------------
-----F----A---T------E----------------------------
--------------------G--G------DR-----K-D---V-FF---
-----------------Y--------------------------------
---------------------------QS---DD----------------
---T-------------------------R-Y--------------I-PR
------AILLDLE------PR------VL-N-----------SI------
-----------------------QSSA-YK---N------IY------NP
-ENFY---I----H-------K-DGT--GAGNNWGMG--Y-SM-G-----
----------------------------EQ--------V-HEDI---LD-
MID---READ-GS----D---SLE-G----------FMMLHSIAGGTGSG
L-GSYMLERLND-------R--F-----P-------------K-------
------------------------------K--L--IQ-TYSV-FP----
---------N-T---------------------------Q----D-G---
DI-VVQ-PYNS-LLSM-RRLTQ-----------N-------A-----DSV
-V--VLDNG-------------ALTR-------I-A--------------
-----
>AllTub4_coord_2-204
-----T-VQIGQCGNQIGNNL----FDELRK-QDA----RC--NT-----
-------------------------------------------------D
--------------------------------------------------
---------------------S----------------------------
-----N----N-----------------------------V---------
--------------------S--R------TR-----E-S---A-FF---
-----------------K--------------------------------
----------------------------A---DK----------------
---E-------------------------R-Y--------------L-AR
------ALLIDME------PK------VV-Q-----------RC----LT
RK---------------------VGQ--------------IW----SYES
-SNAL---Y----Q-------Q-S----GSGNNWAHG-YF-VH-G-----
----------------------------VK--------M-EAAF---QE-
CLR---KEAE-QS----D---RLQ-G----------FLTLQSVAGGTGSG
L-GSFLTQSIVD-------S--F-----P-------------K-------
------------------------------K--S--IL-STVI-WP----
---------Y-T------------S---------------------G---
EV-VVQ-NYNA-LLTI-ASLAQ-----------L-------A-----DGI
-L--VMEND-------------TAHA-------V-C--------------
-----
>AlmTub1_coord_3-213
---CIS-IHVGQAGVQIGNAC----WELYCL-EH-----------G----
---I-------Q-----P-D-----------------------GQ--M-P
--------------------------------------------------
---------------------S----------------------------
-----D----K---T------I--G-------------------------
------G-------------G--D------DS-----F-N---T-FF---
-----------------S--------------------------------
---------------------------ET---GA----------------
---G-------------------------K-H--------------V-PR
------TVFVDLE------PT------VV-D-----------EV------
-----------------------RTGT-YR---Q------LF------HP
-EQLI---T----G-------K-E----DAANNYARG-HY-TI-G-----
----------------------------KE--------I-VDLV---LD-
RIR---KLAD-NC----T---GLQ-G----------FLVFHSFGGGTGSG
F-GALLLERLSV-------D--Y-----G-------------K-------
------------------------------K--S--KL-EFSV-YP----
---------A-P------------Q--------------V------S---
TA-VVE-PYNS-ILTT-HTTLE-----------H-------S-----DCA
-F--MVDNE-------------AIYD-------I-C--------------
-----
>AlmTub2Aalpha_coord_3-211
---IVH-LQTGQCGNQIGAKF----WEVISD-EH-----------G----
---I-------D-----P-T-----------------------GT--Y-H
--------------------------------------------------
---------------------G----------------------------
-----D----S---D------L----------------------------
--------------------Q--L------ER-----V-N---V-YY---
-----------------N--------------------------------
---------------------------EA---T-----------------
--GG-------------------------K-Y--------------V-PR
------AVLVDLE------PG------TM-D-----------SV------
-----------------------RAGP-FG---Q------LF------RP
-DNFV---F----G-------Q-S----GAGNNWAKG-HY-TE-G-----
----------------------------AE--------L-VDSV---LD-
VVR---KEAE-SC----D---CLQ-G----------FQITHSLGGGTGAG
M-GTLLISKIRE-------E--Y-----P-------------D-------
------------------------------R--M--MC-TFSV-VP----
---------S-P------------K--------------V------S---
DT-VVE-PYNA-TLSV-HQLVE-----------N-------S-----DET
-F--CIDNE-------------ALYD-------I-C--------------
-----
>AlmTub2Abeta_coord_3-211
---IVH-LQTGQCGNQIGAKF----WEVISD-EX-----------G----
---I-------D-----P-T-----------------------GT--Y-H
--------------------------------------------------
---------------------G----------------------------
-----D----S---D------L----------------------------
--------------------Q--L------ER-----V-N---V-YY---
-----------------N--------------------------------
---------------------------EA---T-----------------
--GG-------------------------K-Y--------------V-PR
------AVLVDLE------PG------TM-D-----------SV------
-----------------------RAGP-FG---Q------LF------RP
-DNFV---F----G-------Q-S----GAGNNWAKG-HY-TE-G-----
----------------------------AE--------L-VDSV---LD-
VVR---KEAE-SC----D---CLQ-G----------FQITHSLGGGTGAG
M-GTLLISKIRE-------E--Y-----P-------------D-------
------------------------------R--M--MC-TFSV-VP----
---------S-P------------K--------------V------S---
DT-VVE-PYNA-TLSV-HQLVE-----------N-------S-----DET
-F--CIDNE-------------ALYD-------I-C--------------
-----
>AlmTub2Balpha_coord_3-211
---IVC-LAVGQCGNQIGAKF----WEVISD-EH-----------G----
---I-------D-----S-S-----------------------GA--Y-S
--------------------------------------------------
---------------------G----------------------------
-----D----N---P------L----------------------------
--------------------Q--L------ER-----V-N---V-YY---
-----------------N--------------------------------
---------------------------EA---S-----------------
--GG-------------------------K-Y--------------V-PR
------SILVDLE------PG------TM-D-----------SV------
-----------------------RAGP-YG---A------LF------RP
-DNFI---F----G-------Q-S----GAGNNWAKG-YY-TE-G-----
----------------------------AE--------L-VESV---LD-
VVH---KEVE-TC----D---CLQ-G----------FQITHSLGGGTGSG
L-GTLLISKVRE-------E--F-----P-------------D-------
------------------------------R--M--MC-TFSV-AP----
---------S-P------------K--------------V------S---
DT-VVE-PYNA-TLSV-HQLVE-----------N-------A-----DMT
-F--CIDNE-------------ALYD-------I-C--------------
-----
>AlmTub2Bbeta_coord_3-211
---IVC-LAVGQCGNQIGAKF----WEVISD-EH-----------G----
---I-------D-----A-S-----------------------GT--Y-S
--------------------------------------------------
---------------------G----------------------------
-----D----N---P------L----------------------------
--------------------Q--L------ER-----V-N---V-YY---
-----------------N--------------------------------
---------------------------EA---S-----------------
--GG-------------------------K-Y--------------V-PR
------SILVDLE------PG------TM-D-----------SV------
-----------------------RAGP-YG---A------LF------RP
-DNFI---F----G-------Q-S----GAGNNWAKG-YY-TE-G-----
----------------------------AE--------L-VESV---LD-
VVR---KEVE-TC----D---CLQ-G----------FQITHSLGGGTGSG
L-GTLLISKVRE-------E--F-----P-------------D-------
------------------------------R--M--MC-TFSV-AP----
---------S-P------------K--------------V------S---
DT-VVE-PYNA-TLSV-HQLVE-----------N-------A-----DMT
-F--CIDNE-------------ALYD-------I-C--------------
-----
>AlmTub2Calpha_coord_3-211
---IVH-LQTGQCGNQIGAKF----WEVISD-EH-----------G----
---I-------D-----P-T-----------------------GT--Y-H
--------------------------------------------------
---------------------G----------------------------
-----D----S---D------L----------------------------
--------------------Q--L------ER-----V-N---V-YY---
-----------------N--------------------------------
---------------------------EA---T-----------------
--GG-------------------------K-Y--------------V-PR
------AVLVDLE------PG------TM-D-----------SV------
-----------------------RAGP-FG---Q------LF------RP
-DNFV---F----G-------Q-S----GAGNNWAKG-HY-TE-G-----
----------------------------AE--------L-VDSV---LD-
VVR---KEAE-SC----D---CLQ-G----------FQITHSLGGGTGAG
M-GTLLISKIRE-------E--Y-----P-------------D-------
------------------------------R--M--MC-TFSV-VP----
---------S-P------------K--------------V------S---
DT-VVE-PYNA-TLSV-HQLVE-----------N-------S-----DET
-F--CIDNE-------------ALYD-------I-C--------------
-----
>AlmTub2Cbeta_coord_3-211
---IVH-LQTGQCGNQIGAKF----WEVISD-EH-----------G----
---I-------D-----P-T-----------------------GT--Y-H
--------------------------------------------------
---------------------G----------------------------
-----D----S---D------L----------------------------
--------------------Q--L------ER-----V-N---V-YY---
-----------------N--------------------------------
---------------------------EA---T-----------------
--GG-------------------------K-Y--------------V-PR
------AVLVDLE------PG------TM-D-----------SV------
-----------------------RAGP-FG---Q------LF------RP
-DNFV---F----G-------Q-S----GAGNNWAKG-HY-TE-G-----
----------------------------AE--------L-VDSV---LD-
VVR---KEAE-SC----D---CLQ-G----------FQITHSLGGGTGAG
M-GTLLISKIRE-------E--Y-----P-------------D-------
------------------------------R--M--MC-TFSV-VP----
---------S-P------------K--------------V------S---
DT-VVE-PYNA-TLSV-HQLVE-----------N-------S-----DET
-F--CIDNE-------------ALYD-------I-C--------------
-----
>AlmTub3_coord_4-214
---LIT-LQVGQCGNQIGNEF----GKQLCA-EH-----------G----
---I-------A-----Q-D-----------------------GI--L-E
-----SFA--T---------------------------------------
--------------------------------------------------
--------------------------------------------------
------------------E-G--G------DR-----K-D---V-FF---
-----------------Y--------------------------------
---------------------------QA---DD----------------
---E-------------------------X-Y--------------I-PR
------ALLLDLE------PR------VI-N-----------NI------
-----------------------LTSP-YA---N------LY------NP
-ENIY---K----S-------T-DGG--GAGNNWGHG--Y-ES-G-----
----------------------------QK--------V-CDEI---ID-
MID---READ-GS----D---SLE-G----------FMLLHSIAGGTGSG
M-GSFLLEQLNA-------R--Y-----P-------------K-------
------------------------------K--L--VQ-TYSV-FP----
---------N-N------------E-------------ET------S---
DV-VVQ-PYNS-MLSL-KRLTL-----------H-------A-----DSV
-V--VLDNA-------------ALNR-------I-A--------------
-----
>AlmTub5_coord_5-222
---VI---QVGQCGNQIGSRF----WEQALA-EHS----Q-----T----
---N-------R-----K------------------------A-------
--------------------------------------------------
--------------------------------------------------
-----------------------------------------I--------
--------------------Y--D------ES-----M-A---T-FF---
-----------------Q--------------------------------
---------------------------NI---ER-RGKRRAAVPVGDGTG
-QIK-------------------------G-L--------------E-AR
------GLMIDME------EG------VI-N-----------AM------
-----------------------DGSP-LR---E------LF------TP
-DQIL---T----A-------T-S----GSGNNWAVG-HH-HY-G-----
----------------------------VQ--------Y-GDHL---RD-
MIR---KQAE-AC----D---ALQ-S----------VFLIHSLGGGTGSG
L-GTRIAAFLAD-------E--L-----P-------------D-------
------------------------------V--Y--RF-ATVV-AP----
---------S-P--------------------------QH------D---
DV-VTS-PYNA-VLAL-RHLAE-----------H-------A-----DAV
-V--PVENQ-------------ALMD-------I-C--------------
-----
>AmTub1A_coord_3-213
---CIS-IHVGQAGVQIGNAC----WELYCL-EH-----------G----
---I-------Q-----P-D-----------------------GQ--M-P
--------------------------------------------------
---------------------S----------------------------
-----D----K---T------I--G-------------------------
------G-------------G--D------DS-----F-N---T-FF---
-----------------S--------------------------------
---------------------------ET---GA----------------
---G-------------------------K-H--------------V-PR
------AVFIDLE------PT------VV-D-----------EV------
-----------------------RTGT-YR---Q------LF------HP
-EQLI---T----G-------K-E----DAANNYARG-HY-TI-G-----
----------------------------KE--------I-VDLV---LD-
RIR---KLAD-QC----T---GLQ-G----------FLIFHSFGGGTGSG
F-TSLLMERLSV-------D--Y-----G-------------K-------
------------------------------K--S--KL-EFAI-YP----
---------A-P------------Q--------------V------S---
TA-VVE-PYNS-ILTT-HTTLE-----------H-------S-----DCA
-F--MVDNE-------------AIYD-------I-C--------------
-----
>AmTub1B_coord_6-214
---IIT-IFIGQAGTQLANAC----WELFCL-EH-----------G----
---I-------S-----P-N-----------------------GC--L-R
--------------------------------------------------
---------------------Q----------------------------
-----G----Y---Y------P----------------------------
--------------------T--D------PT-----M-C---A-FF---
-----------------S--------------------------------
---------------------------ES---QV----------------
---R-------------------------K-L--------------T-PR
------TMIIDLE------PS------VI-D-----------EI------
-----------------------KTGD-YK---Q------LF------SP
-DSLV---T----G-------K-Q----DASNNYARG-YH-SI-G-----
----------------------------RE--------A-IPLV---LS-
RIS---KIWE-AC----S---KPA-G----------FIVFRSISGGTGSG
F-ASLLLQQLSA-------D--Y-----P-------------K-------
------------------------------T--I--TL-DFVI-YP----
---------S-P------------N--------------I------S---
AV-IVE-PYNA-LFST-HASLD-----------H-------V-----DCS
-F--LVDNE-------------ALYN-------I-C--------------
-----
>AmTub1D_coord_3-213
---CIS-IHIGQAGVQMGNAC----WELYCL-EH-----------G----
---I-------H-----P-N-----------------------GQ--M-P
--------------------------------------------------
---------------------S----------------------------
-----D----T---T------V--G-------------------------
------Y-------------G--D------DS-----F-N---T-FF---
-----------------S--------------------------------
---------------------------ET---DS----------------
---G-------------------------K-H--------------V-PR
------AVFVDLE------PT------VV-D-----------EV------
-----------------------RTGT-YR---Q------LF------HP
-EQLI---T----G-------K-E----DAANNYARG-HY-TI-G-----
----------------------------KE--------I-IDLT---LD-
RIR---RLTE-RC----R---GLQ-G----------FLIFHSFGGGTGSG
F-SSLLMERLSV-------D--Y-----P-------------K-------
------------------------------K--S--KL-TFSI-YP----
---------A-P------------Q--------------V------S---
TA-VVE-PYNA-ILYT-HPTLE-----------H-------C-----EVA
-F--IVDNQ-------------AIYE-------L-C--------------
-----
>AmTub1G_coord_3-213
---CIS-VHVGQAGVQIGNAC----WELYCL-EH-----------G----
---I-------Q-----P-D-----------------------GQ--M-P
--------------------------------------------------
---------------------S----------------------------
-----D----K---T------I--G-------------------------
------G-------------G--D------DS-----F-N---T-FF---
-----------------S--------------------------------
---------------------------ET---GA----------------
---G-------------------------K-H--------------V-PR
------AVFIDLE------PT------VV-D-----------EV------
-----------------------RTGT-YR---Q------LF------HP
-EQLI---T----G-------K-E----DAANNYARG-HY-TI-G-----
----------------------------KE--------I-VDLV---LD-
RIR---KLAD-QC----T---GLQ-G----------FLIFHSFGGGTGSG
F-TSLLMERLSV-------D--Y-----G-------------K-------
------------------------------K--S--KL-EFAI-YP----
---------A-P------------Q--------------V------S---
TA-VVE-PYNS-ILTT-HTTLE-----------H-------S-----DCA
-F--MVDNE-------------AIYD-------I-C--------------
-----
>AmTub1H_coord_3-211
---VLS-VHIGQGGVQMGNAC----WELYCL-EH-----------G----
---I-------Q-----P-D-----------------------GM--L-P
--------------------------------------------------
---------------------P----------------------------
-----T----S---------------------------------------
-----CS-------------S--D------EG-----F-Q---T-FF---
-----------------S--------------------------------
---------------------------ET---GG----------------
---G-------------------------K-Y--------------V-PR
------AVFLDLE------PT------VI-D-----------EV------
-----------------------RTGT-YH---Q------LF------HP
-EQLI---S----G-------K-E----DAANNYARG-HY-TL-G-----
----------------------------KE--------I-IDLV---LD-
RIR---KIAD-MC----T---GLQ-G----------FLIFHAFGGGTGSG
F-TSLLMERLSM-------D--Y-----G-------------K-------
------------------------------K--A--KL-EFAI-YP----
---------S-P------------Q--------------I------S---
TA-VVE-PYNA-ILTT-HTTLE-----------H-------S-----DCA
-F--LVDNE-------------AIYD-------I-C--------------
-----
>AmTub1I_coord_3-212
---CIS-MHVGQAGVQMGNAC----WELYCL-EH-----------G----
---I-------Q-----P-D-----------------------GT--I-P
--------------------------------------------------
---------------------S----------------------------
-----D----K---------------------------------------
----VSG-------------T--N------DC-----F-N---T-FF---
-----------------N--------------------------------
---------------------------ET---SS----------------
---G-------------------------K-M--------------V-PR
------AVMVDLE------PT------VV-D-----------EV------
-----------------------RIGR-YK---Q------LY------HP
-EQLI---T----G-------K-E----DAANNYARG-HY-SI-G-----
----------------------------RE--------V-IDSV---MD-
RVR---RLTD-QC----T---GLQ-G----------FFVFHSFGGGTGSG
F-TSLLMQKLSD-------D--Y-----G-------------K-------
------------------------------K--S--KL-EFAV-YP----
---------A-P------------Q--------------V------S---
TA-VVE-PYNA-ILTT-HTTIG-----------H-------S-----DCA
-F--MVDNE-------------AIYD-------I-C--------------
-----
>AmTub1J_coord_3-212
---CIS-IHVGQAGVQIGNAC----WELYCL-EH-----------G----
---I-------Q-----P-D-----------------------GQ--M-P
--------------------------------------------------
---------------------S----------------------------
-----D----K---T------F----------------------------
------G-------------G--D------DS-----F-S---T-FF---
-----------------N--------------------------------
---------------------------ET---SS----------------
---G-------------------------K-H--------------V-PR
------AVFVDLE------PT------VV-D-----------EV------
-----------------------RTGI-YK---H------LF------HP
-EQLI---T----G-------K-E----DAANNYARG-HY-TI-G-----
----------------------------KE--------I-VDLV---ID-
RVR---KLAD-QC----T---GLQ-G----------FLIFHSFGGGTGSG
F-ASLLMERLSV-------E--Y-----G-------------K-------
------------------------------K--S--KL-EFAI-YP----
---------A-P------------R--------------V------S---
TA-VVE-PYNS-ILTT-HTTLE-----------H-------S-----DCA
-F--MVDNE-------------AIYD-------I-C--------------
-----
>AmTub2B_coord_3-211
---IVH-VQIGQCGNGIGAKF----WEVIAD-EH-----------G----
---L-------T-------P----------------------DGN--F-Q
--------------------------------------------------
---------------------G----------------------------
-----E----S---D------L----------------------------
--------------------Q--S------QR-----L-N---V-YF---
-----------------V--------------------------------
---------------------------EG---------------------
-ADK-------------------------R-Y--------------V-PR
------AILVDLD------PS------SV-N-----------NV------
-----------------------LSGA-WG---K------MF------KP
-DNVA---T----G-------K-A----GTGNNWAKG-YY-TE-G-----
----------------------------AE--------L-ISVA---LD-
LIR---TEAE-AC----D---LIQ-G----------IQLVHSLGGGSGGG
M-SALLMTKLKE-------E--Y-----P-------------E-------
------------------------------T--I--IK-SYCV-IP----
---------H-S------------S--------------M------P---
TV-VVE-PYNA-ILTL-VKAID-----------C-------N-----DQT
-F--CVDNR-------------AMHH-------I-C--------------
-----
>AmTub2D_coord_3-211
---IVH-IQAGQCGNQIGAKF----WEIISD-EH-----------G----
---I-------D-----P-T-----------------------GT--Y-H
--------------------------------------------------
---------------------G----------------------------
-----D----S---D------L----------------------------
--------------------Q--L------ER-----I-N---V-YY---
-----------------N--------------------------------
---------------------------EA---S-----------------
--GG-------------------------K-Y--------------V-PR
------AILVDLE------PG------TM-D-----------SV------
-----------------------RSGP-FG---Q------IF------RP
-DNFV---F----G-------Q-S----GAGNNWAKG-HY-TE-G-----
----------------------------AE--------L-VDSV---LD-
VVR---KEAE-SC----D---CLQ-G----------FQLTHSLGGGTGSG
M-GTLLISKIRE-------E--Y-----P-------------D-------
------------------------------R--I--MN-TYSV-VP----
---------S-P------------K--------------V------S---
DT-VVE-PYNA-TLSV-HQLVE-----------N-------T-----DET
-Y--CIDNE-------------ALYD-------I-C--------------
-----
>AmTub2E_coord_3-217
---IVH-LQAGQCGNQIGAKF----WEVISE-EH-----------G----
---I-------D-----Q-S-----------------------GI--Y-H
--------------------------------------------------
---------------------G----------------------------
-----D----S---D------L----------------------------
--------------------Q--L------ER-----I-S---V-YY---
-----------------N--------------------------------
---------------------------EA---SV-A-----TSTNG----
---G-------------------------K-Y--------------V-PR
------AILLDLE------PG------TM-D-----------AV------
-----------------------RSGA-YG---K------LF------RP
-DNFV---F----G-------Q-S----GAGNNWAKG-HY-TE-G-----
----------------------------AE--------L-VDSV---LD-
VVR---KECE-NC----D---CLQ-G----------FQLTHSLGGGTGSG
M-GTLLISKIRE-------E--Y-----P-------------D-------
------------------------------R--I--MN-TYSV-MP----
---------S-P------------K--------------V------S---
DT-VVE-PYNA-TLSV-HQLVE-----------N-------T-----DET
-Y--CIDNE-------------ALYD-------I-C--------------
-----
>AmTub2F_coord_3-211
---IAH-LQAGQCGNQIGAKF----WEVISD-EH-----------G----
---I-------D-----P-T-----------------------GT--Y-H
--------------------------------------------------
---------------------G----------------------------
-----D----S---D------L----------------------------
--------------------Q--L------ER-----I-N---V-YY---
-----------------N--------------------------------
---------------------------EA---S-----------------
--GG-------------------------K-Y--------------V-PR
------AILVDLE------PG------TM-D-----------AV------
-----------------------RSGP-FG---Q------IF------RP
-DNFV---F----G-------Q-S----GAGNNWAKG-HY-TE-G-----
----------------------------AE--------L-VDSV---LD-
VVR---KEAE-SC----D---CLQ-G----------VQLTHSLGGGTGAG
M-GTLLISKIRE-------E--Y-----P-------------D-------
------------------------------R--I--MM-TFSV-VP----
---------S-P------------K--------------V------S---
DT-VVE-PYNC-TLSV-HQLVE-----------N-------T-----DES
-Y--CIDNE-------------ALYD-------I-C--------------
-----
>AmTub2G_coord_3-211
---IVH-IQAGQCGNQIGAKF----WEVISD-EH-----------G----
---I-------D-----P-S-----------------------GT--Y-H
--------------------------------------------------
---------------------G----------------------------
-----D----S---D------L----------------------------
--------------------Q--L------ER-----I-N---V-YY---
-----------------N--------------------------------
---------------------------EA---S-----------------
--GG-------------------------K-Y--------------V-PR
------AILVDLE------PG------TM-D-----------SV------
-----------------------RSGP-FG---H------IF------RP
-DNFV---F----G-------Q-S----GAGNNWAKG-HY-TE-G-----
----------------------------AE--------L-VDSV---LD-
VVR---KEAE-SC----D---CLQ-G----------FQLTHSLGGGTGSG
M-GTLLISKIRE-------E--Y-----P-------------D-------
------------------------------R--I--MT-TFSV-VP----
---------S-P------------K--------------V------S---
DT-VVE-PYNA-TLSV-HQLVE-----------N-------T-----DQA
-Y--CIDNE-------------ALYD-------I-C--------------
-----
>AmTub3_coord_4-214
---MIT-LQLGQCGNQIGFEF----WKKLCA-EH-----------G----
---I-------S-----P-E-----------------------GI--L-E
-----DYA--T---------------------------------------
--------------------------------------------------
--------------------------------------------------
------------------E-G--T------DR-----K-D---V-FF---
-----------------Y--------------------------------
---------------------------QS---DD----------------
---E-------------------------H-Y--------------I-PR
------AVLLDLE------PR------VI-H-----------TI------
-----------------------MNSP-YS---K------LY------NP
-ENIY---L----S-------K-HGG--GAGNNWASG--Y-HQ-G-----
----------------------------EK--------L-QEEI---FD-
ILD---READ-GS----D---SLE-G----------FVLCHSIAGGTGSG
M-GSFMLESLAD-------R--F-----P-------------K-------
------------------------------K--L--IE-TYSV-FP----
---------N-Q------------D-------------EI------S---
DV-VVQ-PYNS-LLTL-KRLTQ-----------C-------A-----DCV
-V--VLDNT-------------ALNR-------I-A--------------
-----
>AmTub4_coord_2-211
-----T-IQFGQCGNQLGHTL----FSEIST-DME----CV--NTG----
---V-------S-----Y-K-----------------------------T
--------------------------------------------------
---------------------N----------------------------
-----Y----Q-----------------------------Y---------
--------------------V--E------DT-----F-N---R-WF---
-----------------S--------------------------------
G--------------------------IS---KS----------------
---N-------------------------D-R--------------L-AR
------AILIDTE------QK------VI-N-----------KI----YN
NK---------------------NN---------------SW----TYST
-KNVI---C----Q-----A-G-G----GCANNWAFG-YL-VK-G-----
----------------------------YE--------L-SDVI---LN-
CIR---QEIE-KL----D---HFD-G----------FLLLLSSAGGTGSG
I-GSYITKLLHE-------E--Y-----N-------------K-------
------------------------------K--P--IL-NTTI-LP----
---------F-S------------F---------------------G---
EV-CTQ-NYNT-LLTL-AKLYN-----------E-------S-----DIN
-I--LFENE-------------QIYN-------I-C--------------
-----
>AmTub5_coord_5-236
-----S-VQVGQCGNQIGSVF----WPLALH-EY-----------G----
---I-------Q-----T-T-----------------------NT--G-I
-----NLL--KTQQN-----------------------------------
--------------------------------------------------
--------------------------H-------------IK-NIND---
--------------------L--S------NA-----F-D---S-FFVIP
DNSPKDLCFKSM-----S--------------------------------
---------------------------DL---RK----------------
---A-------------------------K-V--------------K-AR
------AILIDME------DS------VI-G-----------EI----R-
--------------------------R-GP-VRD------LF------DQ
-TCVV----------------T-NYP--GSANNWAVG--YYTH-G-----
----------------------------TE--------Y-YDKL---ED-
NIR---RMAE-KC----S---RLH-G----------FLTMHSLGGGTGSG
L-GTAVLKLLAD-------N--Y-----P-------------T-------
------------------------------V--D--RL-VSCV-YP----
---------I----------------------------VM------Q---
DV-VTA-PYNV-LLAT-RELID-----------Y-------A-----TCV
-F--PIENE-------------ALVD-------I-C--------------
-N---
>AmqTub1B_coord_3-213
---CVS-LHVGQAGVQIGNAC----WELYCH-EH-----------G----
---I-------Q-----T-D-----------------------GQ--M-V
--------------------------------------------------
---------------------P----------------------------
-----D----T---------------------------------------
----GVI-------------G--G------NS-----F-S---T-FF---
-----------------S--------------------------------
---------------------------ET---RS----------------
---G-------------------------K-Y--------------I-PR
------SIFVDLE------PT------VV-D-----------EV------
-----------------------RTGD-YR---Q------LF------HP
-EQLI---T----G-------K-E----DAANNYARG-HY-TV-G-----
----------------------------KE--------M-IDGV---LD-
RVR---KLAD-QC----T---NLQ-G----------FLLFRSIGGGTGSG
F-GSLLMERLSV-------D--Y-----G-------------K-------
------------------------------K--S--KL-EFCV-YP----
---------A-P------------K--------------V------A---
TA-VVE-PYNA-VLTT-HSTME-----------H-------S-----DCT
-F--MMDNE-------------ATFD-------I-C------------Q-
-----
>AmqTub1C_coord_3-212
---VIS-VHIGQAGVQIGNSC----WELYCL-EH-----------G----
---I-------S-----P-N-----------------------GT--V-K
--------------------------------------------------
---------------------E----------------------------
-----E----G---------------------------------------
----VNI-------------A--E------AA-----F-G---T-FF---
-----------------S--------------------------------
---------------------------TT---GA----------------
---G-------------------------K-Y--------------V-PR
------AVFADLE------ST------VV-D-----------EI------
-----------------------RTGP-YR---Q------LF------HP
-DQLI---T----G-------K-E----DAANNYARG-HY-TV-G-----
----------------------------KE--------Q-VDNV---LD-
KVR---KLAE-NC----T---SMQ-G----------FFIFRSFGGGTGSG
F-ASLLMERLSV-------D--Y-----G-------------K-------
------------------------------K--S--KL-EFSI-YP----
---------A-P------------Q--------------V------A---
TA-VVE-PYNT-ILTT-HTTLE-----------H-------S-----DCA
-F--MMDNE-------------AIYE-------I-C--------------
-----
>AmqTub1D_coord_3-212
---VIS-LHIGQAGVQIGNAC----WELYCI-EH-----------G----
---I-------E-----P-D-----------------------GK--K-P
--------------------------------------------------
---------------------D----------------------------
-----G----S---------------------------------------
-----SS-------------K--E------DS-----F-S---T-FF---
-----------------N--------------------------------
---------------------------PT---GA----------------
---G-------------------------K-Y--------------V-PR
------AVFVDLE------PS------VV-D-----------EV------
-----------------------RTGK-YR---Q------LF------HP
-EQLV---T----G-------K-E----DAANNFARG-HF-TV-G-----
----------------------------RE--------K-IDEV---VD-
RVG---KLTE-QC----N---SLQ-G----------FFVFRSFGGGTGSG
F-ASLLLERLSV-------E--Y-----G-------------K-------
------------------------------K--S--KL-EFTI-YP----
---------A-P------------Q--------------V------A---
TA-VVE-PYNA-VLTS-HTSLE-----------H-------S-----DCG
-F--MMDNE-------------AIYE-------I-C------------K-
-----
>AmqTub2_coord_3-211
---IVH-LQAGQCGNQIGAKF----WEVISD-EH-----------G----
---I-------D-----P-T-----------------------GT--Y-H
--------------------------------------------------
---------------------G----------------------------
-----D----S---D------L----------------------------
--------------------Q--L------ER-----I-N---V-YY---
-----------------N--------------------------------
---------------------------EA---T-----------------
--GG-------------------------K-Y--------------V-PR
------AVLVDLE------PG------TM-D-----------SV------
-----------------------RSGP-FG---Q------IF------RP
-DNFV---F----G-------Q-S----GAGNNWAKG-HY-TE-G-----
----------------------------AE--------L-VDSV---LD-
VVR---KEAE-SC----D---CLQ-G----------FQLTHSLGGGTGSG
M-GTLLISKIRE-------E--Y-----P-------------D-------
------------------------------R--I--MN-TFSV-VP----
---------S-P------------K--------------V------S---
DT-VVE-PYNA-TLSV-HQLVE-----------N-------T-----DET
-F--CIDNE-------------ALYD-------I-C--------------
-----
>AmqTub3_coord_4-214
---IIT-LQLGQCGNQIGMEF----WKQLCA-EH-----------G----
---I-------S-----P-D-----------------------GI--L-Q
-----DSV--V---------------------------------------
--------------------------------------------------
--------------------------------------------------
------------------E-G--L------DR-----K-D---V-FF---
-----------------Y--------------------------------
---------------------------QA---DD----------------
---E-------------------------H-Y--------------I-PR
------AVLLDLE------PR------VI-N-----------TI------
-----------------------QTST-YG---K------LY------NP
-ENIY---I----S-------E-HGG--GAGNNWGSG--Y-SQ-A-----
----------------------------DK--------L-SESI---FD-
ILD---READ-NS----D---SLE-G----------FVICHSISGGTGSG
V-GSYLLERIGD-------R--Y-----P-------------K-------
------------------------------T--L--VQ-TYSV-FP----
---------N-I------------G-------------SL------G---
DV-VVQ-PYNS-ILTL-KRLSL-----------N-------A-----DSV
-V--ILDNT-------------ALNS-------I-A--------------
-----
>AmqTub4_coord_4-215
---VV--VQLGQCGNQIGPQL----FSLLLS-DA-----------S----
---A-------T----CK-S-----------------------PP--L-S
--------------------------------------------------
---------------------S----------------------------
-----S----S---N------Y----------------------------
--------------------Y--Q------KT-----L-S---R-YF---
-----------------H--------------------------------
---------------------------KN---DG-K--------------
---N-------------------------T-L--------------K-AR
------SVLIDTE------LK------VI-E-----------SS----L-
-----------------------TEAK-RG---G------AW----EYDS
-SSIY---K----G-------R-Q----GSGNNWAHG-FY-QH-G-----
----------------------------PA--------A-HEGI---LN-
AVQ---REAE-KC----D---SLE-G----------FLILMSVAGGTGSG
L-GTYVTQLLHD-------E--Y-----P-------------T-------
------------------------------S--C--LV-NPVI-WP----
---------Y-A------------S---------------------G---
EV-IVQ-NYNA-LLTT-ASLYS-----------S-------S-----DAV
-I--LLPND-------------HLHK-------V-C--------------
-----
>AmqTub5_coord_5-215
---VI---QVGQCGNQVGRCF----WDLALC-EHA----Q-----W----
---N-------K-----K------------------------G-------
--------------------------------------------------
--------------------------------------------------
-----------------------------------------I--------
--------------------Y--D------EP-----L-S---S-FF---
-----------------R--------------------------------
---------------------------NV---DM-RG---HDLSVG---N
-RIS-------------------------N-L--------------R-AR
------AVLIDME------EG------VV-S-----------EL------
-----------------------LHSS-LG---E------IF------DH
-RQLI---T----D-------V-S----GSGNNWAVG-NM-YY-G-----
----------------------------GQ--------Y-KEQL---LD-
VIR---LSAE-HC----D---CLQ-S----------FFILHSMGGGTGSG
V-GSRVLDIIQN-------E--Y-----P-------------D-------
------------------------------V--Y--RF-VVPV-FP----
---------S-S---------------------------D------D---
DV-ITS-PYNC-VLAL-SELTS-----------K-------A-----DCV
-L--PIENQ-------------ALLD-------I-C--------------
-----
>AmqTub6_coord_3-177
-----Y-VHVGQCGVQLGHAY----WEQVLS-SD----------------
--------------------------------------------------
--------------------------------------------------
--------------------------------------------------
--------------------------------------------------
-------------------------------------Y-S---S-SL---
-----------------L-LP-----------------------------
--------------------------------------------------
-----------------------------N-K--------------D-IP
------GISIDTE------RK------T----------------------
---------------------------------R------SP----SLQY
-SSVV---T----G-------SCR----GCGNNWSYG-LK-EG-M-----
-----------------------------R--------M-GSFV---TE-
EIR---KVAERL-----D---YFM-G----------TIFTHSLAGGTGSG
L-TCYILETIRD-------A--F-----P-------------V-------
------------------------------Q--Y--IS-NVAI-TP----
---------F-L------------S---------------------G---
ET-PLQ-YYNT-LLSI-PYLQQ-----------Y-------S-----DCI
-L--LLHND-------------TILK------------------------
-----
>AmrTub1A_coord_3-213
---VIS-INVGQAGCQIANSC----WELYCL-EH-----------G----
---I-------Q-----P-D-----------------------GY--L-T
--------------------------------------------------
---------------------E----------------------------
-----E----R---K------A--A-------------------------
------E-------------P--D------QG-----F-S---T-FF---
-----------------S--------------------------------
---------------------------ET---GQ----------------
---G-------------------------K-Y--------------V-PR
------TIYCDLE------PN------VV-D-----------EV------
-----------------------RTGT-YR---S------LF------HP
-EQMI---T----G-------K-E----DASNNYARG-HY-TV-G-----
----------------------------KE--------L-IDQV---LD-
KVR---RVAD-NC----S---GLQ-G----------FLVFHSFGGGTGSG
F-GALLMERLSV-------D--F-----G-------------K-------
------------------------------K--V--KL-EFCV-YP----
---------A-P------------Q--------------T------A---
TS-VVE-PYNS-ILTT-HTTLE-----------H-------S-----DCS
-F--MVDNE-------------AIYD-------I-C--------------
-----
>AmrTub1B_coord_5-215
---ILH-LHIGQAGTQLGNSA----WELYLL-EH-----------G----
---L-------K-----H-D-----------------------GR--P-D
--------------------------------------------------
---------------------P----------------------------
-----D----A---K------A----------------------------
-----LH-------------D--S------GE-----L-D---T-VF---
-----------------T--------------------------------
---------------------------ET---GS----------------
---G-------------------------K-Y--------------V-PR
------SIFVDLD------PS------PI-D-----------EI------
-----------------------RTGD-YR---Q------LF------HP
-ELLI---S----G-------K-E----DAANNYARG-HY-TI-G-----
----------------------------KE--------I-LDGT---LD-
KIR---RVLD-NC----S---SLQ-G----------FLIFHSFGGGTGSG
F-GSLLLERLST-------D--Y-----G-------------K-------
------------------------------K--S--KL-EFAV-YP----
---------A-P------------R--------------V------S---
TA-VVE-PYNA-VLST-HSTIE-----------N-------S-----DCT
-F--LVDNE-------------AVYD-------I-C--------------
-----
>AmrTub2_coord_3-211
---IVH-LQTGQCGNQIGAAF----WQTISG-EH-----------G----
---L-------D-----G-S-----------------------GV--Y-N
--------------------------------------------------
---------------------G----------------------------
-----T----S---D------L----------------------------
--------------------Q--L------ER-----M-N---V-YF---
-----------------N--------------------------------
---------------------------EA---SG----------------
---N-------------------------K-Y--------------V-PR
------AVLVDLE------PG------TM-D-----------AV------
-----------------------RAGP-FG---Q------LF------RP
-DNFV---F----G-------Q-S----GAGNNWAKG-HY-TE-G-----
----------------------------AE--------L-VDQV---LD-
VVR---REAE-GC----D---CLQ-G----------FQITHSLGGGTGAG
M-GTLLISKIRE-------E--F-----P-------------D-------
------------------------------R--M--MA-TFSV-VP----
---------S-P------------K--------------V------S---
DT-VVE-PYNA-TLSV-HQLVE-----------N-------S-----DET
-F--CIDNE-------------ALYD-------I-C--------------
-----
>AmrTub3_coord_4-214
---IIT-VQAGQCGNSIGSQF----WQQLCQ-EH-----------G----
---I-------S-----Q-D-----------------------GN--L-E
--------------------------------------------------
---------------------D----------------------------
-----F----A---T------E----------------------------
--------------------G--G------DR-----K-D---V-FF---
-----------------Y--------------------------------
---------------------------QS---DD----------------
---T-------------------------R-Y--------------I-PR
------AILIDLE------PR------VI-N-----------GI------
-----------------------QSGP-YK---N------IY------NP
-ENFF---V----G-------K-NGI--GAANNWGDG--Y-QT-G-----
----------------------------EL--------V-HEDV---ME-
MID---READ-GS----D---SLE-G----------FMMLHSIAGGTGSG
L-GSFLLERLND-------R--F-----P-------------K-------
------------------------------K--I--IQ-TYSV-FP----
---------D-T---------------------------T----NSG---
DV-VVH-PYNS-LLSM-RRLTQ-----------N-------A-----DSV
-V--VLDNG-------------ALSR-------I-A--------------
-----
>Anaeromusa_acidaminophila_coord_22-169
--------------------------------------------------
--------------------------------------------------
--------------------------------------------------
--------------------------------------------------
--------------------------------------------------
--------------------------------------------------
--------------------------------------------------
--------------------------------------------------
-------------------------------F--------------D-YE
------AIAINTT------EK------DM-A-----------TL----D-
---------------------YIAPQN-RK---T------IT--------
---LP---S----S-------K-G----GAGKDPSIG-EE-AA-I-----
----------------------------YH----------GEML---CD-
FIK---EKMA-GC----D---R--------------VFVCGGLGGGTGTG
S-INILAKILLH--------------------------------------
------------------------------L--EIPVG-LIFT-IP----
---------A-K------------Q--------------E------D---
AI-VKT-NAIGGLKGI-TTLAN-----------E-Y-----T-----LPI
-F--LFDNE-------------RLQRF-----------------------
-----
>AngTub1A_coord_3-213
---CIS-VHVGQAGVQIGNAC----WELYCL-EH-----------G----
---I-------Q-----P-D-----------------------GQ--M-P
--------------------------------------------------
---------------------S----------------------------
-----D----K---T------I--G-------------------------
------G-------------G--D------DS-----F-N---T-FF---
-----------------S--------------------------------
---------------------------ET---GA----------------
---G-------------------------K-H--------------V-PR
------AVFVDLE------PT------VV-D-----------EV------
-----------------------RTGT-YR---Q------LF------HP
-EQLI---T----G-------K-E----DAANNYARG-HY-TI-G-----
----------------------------KE--------I-VDVV---LD-
RIR---KLAD-QC----T---GLQ-G----------FLIFHSFGGGTGSG
F-TSLLMERLSV-------D--Y-----G-------------K-------
------------------------------K--S--KL-EFAI-YP----
---------A-P------------Q--------------V------S---
TA-VVE-PYNS-ILTT-HTTLE-----------H-------S-----DCA
-F--MVDNE-------------AIYD-------I-C--------------
-----
>AngTub1B_coord_6-213
---IIQ-LHVGQAGVQMASAC----WELYCL-EH-----------G----
---I-------Y-----P-D-----------------------GL--F-C
--------------------------------------------------
---------------------D----------------------------
-----C---------------S----------------------------
--------------------I--N------ED-----C-S---A-FF---
-----------------S--------------------------------
---------------------------CD---RS----------------
---G-------------------------Q-C--------------V-PR
------VLLVDLE------PS------VV-D-----------EI------
-----------------------RIGT-YR---D------LF------HP
-NSLL---T----G-------C-E----DAASNFGRG-HY-RL-G-----
----------------------------QT--------M-IEPA---MD-
RLR---KLCE-HC----S---SLQ-G----------FMMFHSVGGGTGAG
L-GTLLLERLGE-------D--F-----G-------------K-------
------------------------------A--S--RM-EFDI-FP----
---------S-P------------K--------------I------S---
PV-IVE-PYNA-ILAS-HVAME-----------H-------S-----DCT
-F--VLDNE-------------ALYD-------V-CD-------------
-----
>AngTub1C_coord_3-213
---CIS-VHVGQAGVQIGNAC----WELYCL-EH-----------G----
---I-------Q-----P-D-----------------------GQ--M-P
--------------------------------------------------
---------------------S----------------------------
-----D----K---T------I--G-------------------------
------G-------------G--D------DS-----F-N---T-FF---
-----------------S--------------------------------
---------------------------ET---GA----------------
---G-------------------------K-H--------------V-PR
------AVFVDLE------PT------VV-D-----------EV------
-----------------------RTGT-YR---Q------LF------HP
-EQLI---T----G-------K-E----DAANNYARG-HY-TI-G-----
----------------------------KE--------I-VDLV---LD-
RIR---KLAD-QC----T---GLQ-G----------FLIFHSFGGGTGSG
F-TSLLMERLSV-------D--Y-----G-------------K-------
------------------------------K--S--KL-EFAI-YP----
---------A-P------------Q--------------V------S---
TA-VVE-PYNS-ILTT-HTTLE-----------H-------S-----DCA
-F--MVDNE-------------AIYD-------I-C--------------
-----
>AngTub1E_coord_3-210
---VIS-IQVGQAGCQIGNAC----WQLFTT-EH-----------G----
---I-------Q-----P-D-----------------------GL--M-A
--------------------------------------------------
---------------------P----------------------------
-----N----Q----------A----------------------------
--------------------V--E------EN-----M-A---A-FF---
-----------------Q--------------------------------
---------------------------DT---RS----------------
---G-------------------------R-V--------------V-PR
------SIFIDLE------ES------VI-D-----------DI------
-----------------------RNSS-YK---Q------LY------HP
-EYMI---M----G-------K-E----DAANNFARG-HY-TV-G-----
----------------------------KQ--------I-IDRV---GN-
TIR---KLSE-QC----D---GLQ-G----------FLLFHSFGGGTGSG
F-TSLLLDQIVM-------D--Y-----A-------------K-------
------------------------------K--C--KL-QFAV-YP----
---------S-P------------K--------------I------S---
TA-VVE-PYNA-VLCT-HGTMN-----------T-------S-----DCC
-F--IMDNE-------------ATYE-------I-C--------------
-----
>AngTub1G_coord_3-213
---CIS-VHVGQAGVQIGNAC----WELYCL-EH-----------G----
---I-------Q-----P-D-----------------------GQ--M-P
--------------------------------------------------
---------------------S----------------------------
-----D----K---T------I--G-------------------------
------G-------------G--D------DS-----F-N---T-FF---
-----------------S--------------------------------
---------------------------ET---GA----------------
---G-------------------------K-H--------------V-PR
------AVFVDLE------PT------VV-D-----------EV------
-----------------------RTGT-YR---Q------LF------HP
-EQLI---T----G-------K-E----DAANNYARG-HY-TI-G-----
----------------------------KE--------I-VDVV---LD-
RIR---KLAD-QC----T---GLQ-G----------FLIFHSFGGGTGSG
F-TSLLMERLSV-------D--Y-----G-------------K-------
------------------------------K--S--KL-EFAI-YP----
---------A-P------------Q--------------V------S---
TA-VVE-PYNS-ILTT-HTTLE-----------H-------S-----DCA
-F--MVDNE-------------AIYD-------I-C--------------
-----
>AngTub1K_coord_7-219
---TMS-IHLGQAGVQMGEAI----WTQYGL-EH-----------G----
---I-------G-----M-D-----------------------GQ--R-M
-----AE-------------------------------------------
-------------------------------M------------------
-----A----D---G------C--D-------------------------
------T-------------Q--F------HA-----C-P---A-FY---
-----------------S--------------------------------
---------------------------EN---GE----------------
---G-------------------------R-Y--------------V-PR
------AVFIDTE------PM------VI-D-----------QM------
-----------------------QAAE-IG---E------LF------NP
-DYLV---R----G-------K-E----DAANNYARG-YY-SL-S-----
----------------------------HR--------T-LVGA---FE-
AIR---QMAE-DA----D---NLQ-G----------MLLYHSFGGGTGSG
V-TAHLLQQLEE-------E--F-----P-------------R-------
------------------------------K--T--RL-SFSV-YP----
---------S-S------------Y--------------L------C---
TS-VVE-PYNT-VLMT-HRSMN-----------S-------M-----ECS
-F--MMDNQ-------------AIYS-------I-C--------------
-----
>AngTub2A_coord_3-212
---IVH-LQTGQCGNQIGAKF----WEVISN-EH-----------G----
---I-------D-----A-T-----------------------GA--F-Q
--------------------------------------------------
---------------------G----------------------------
-----DC---G---D------L----------------------------
--------------------Q--L------ER-----I-N---V-YY---
-----------------N--------------------------------
---------------------------EA---S-----------------
--GG-------------------------K-Y--------------V-PR
------AILVDLE------PG------TM-D-----------SV------
-----------------------RSGP-YG---Q------LF------RP
-DNFA---F----G-------Q-S----GAGNNWAKG-HY-TE-G-----
----------------------------AE--------L-VDSV---LD-
IVR---KEAE-GC----D---CLQ-G----------FQLTHSLGGGTGSG
M-GTLLISKIRE-------E--Y-----P-------------D-------
------------------------------R--I--MN-TFSI-VP----
---------S-P------------K--------------V------S---
DT-VVE-PYNA-TLSV-HQLIE-----------N-------T-----DET
-Y--CIDNE-------------ALYD-------I-C--------------
-----
>AngTub2B_coord_3-211
---IVV-FHLGQCGNRVAENF----WEYICD-EH-----------C----
---L-------N-------T----------------------EGQ--F-E
--------------------------------------------------
---------------------G----------------------------
-----Q----H---Y------L----------------------------
--------------------P--L------QR-----I-N---V-YF---
-----------------D--------------------------------
---------------------------ES---------------------
-PCC-------------------------N-F--------------V-PR
------SIFADLE------PS------TL-N-----------YL------
-----------------------RCSR-YG---S------LF------SP
-ESFI---S----G-------K-T----SAGNNWARG-YH-TE-G-----
----------------------------AE--------L-LDQI---ED-
CTR---RMVE-GC----D---CLQ-G----------FQLVHSIGGGTGSG
L-GTLLLENLKD-------H--F-----P-------------G-------
------------------------------K--I--TN-TFSV-IP----
---------S-P------------K--------------V------S---
EV-VVE-PYNA-VFAL-SSMIR-----------S-------S-----DET
-F--CLDNE-------------ALYD-------I-C--------------
-----
>AngTub2C_coord_3-211
---IVH-LQAGQCGNQIGSKF----WEIISD-EH-----------G----
---I-------D-----P-T-----------------------GH--Y-H
--------------------------------------------------
---------------------G----------------------------
-----D----S---D------L----------------------------
--------------------Q--L------ER-----I-D---V-YY---
-----------------T--------------------------------
---------------------------EV---N-----------------
--GN-------------------------K-Y--------------V-PR
------AVLVDLE------PG------TM-D-----------SV------
-----------------------RQSP-YG---A------LF------RP
-DNFV---Y----A-------Q-S----GAGNNWAKG-HY-TE-G-----
----------------------------AE--------L-VDNV---LD-
VIR---KETE-SC----D---CLQ-G----------FQLAHSLGGGTGSG
M-GTLLISKIRE-------E--Y-----P-------------D-------
------------------------------R--I--MN-TFSV-VP----
---------S-P------------K--------------V------S---
DT-VVE-PYNA-TLSI-HQLVE-----------N-------T-----DDT
-F--CIDNE-------------ALYD-------I-C--------------
-----
>AngTub2D_coord_3-211
---IVH-IQAGQCGNQIGAKF----WEIISD-EH-----------G----
---I-------D-----A-T-----------------------GG--Y-H
--------------------------------------------------
---------------------G----------------------------
-----D----S---D------L----------------------------
--------------------Q--L------ER-----I-N---V-YY---
-----------------N--------------------------------
---------------------------EA---S-----------------
--GG-------------------------K-Y--------------V-PR
------AVLVDLE------PG------TM-D-----------SV------
-----------------------RSGP-FG---Q------IF------RP
-DNFV---F----G-------Q-S----GAGNNWAKG-HY-TE-G-----
----------------------------AE--------L-VDSV---LD-
VVR---KEAE-SC----D---CLQ-G----------FQLTHSLGGGTGSG
M-GTLLISKIRE-------E--Y-----P-------------D-------
------------------------------R--I--MN-TYSV-VP----
---------S-P------------K--------------V------S---
DT-VVE-PYNA-TLSV-HQLVE-----------N-------T-----DET
-Y--CIDNE-------------ALYD-------I-C--------------
-----
>AngTub2E_coord_3-217
---IVH-LQAGQCGNQIGAKF----WEIISE-EH-----------G----
---I-------D-----A-S-----------------------GV--Y-N
--------------------------------------------------
---------------------G----------------------------
-----E----S---D------L----------------------------
--------------------Q--L------ER-----V-S---V-YY---
-----------------N--------------------------------
---------------------------EA---SA-V-----SRASG----
---G-------------------------K-Y--------------V-PR
------AILLDLE------PG------TM-E-----------AV------
-----------------------RSGS-YG---K------LF------RP
-DNFV---F----G-------Q-S----GAGNNWAKG-HY-TE-G-----
----------------------------AE--------L-VDAV---LD-
VVR---KECE-NC----D---CLQ-G----------FQLTHSLGGGTGSG
M-GTLLISKIRE-------E--Y-----P-------------D-------
------------------------------R--I--MN-TYSV-VP----
---------S-P------------K--------------V------S---
DT-VVE-PYNA-TLSI-HQLVE-----------N-------T-----DET
-Y--CIDNE-------------ALYD-------I-C--------------
-----
>AngTub3_coord_5-214
----IT-LQLGQCGNQIGFEF----WKRLCL-EH-----------G----
---I-------S-----P-S-----------------------GM--L-R
-----EFA--S---------------------------------------
--------------------------------------------------
--------------------------------------------------
------------------D-G--I------DR-----K-D---V-FF---
-----------------Y--------------------------------
---------------------------QA---DD----------------
---D-------------------------H-Y--------------I-PR
------AVLLDLE------PR------VI-H-----------SI------
-----------------------MASP-YA---K------LY------NP
-ENIY---L----S-------K-DGG--GAGNNWASG--F-SQ-G-----
----------------------------EK--------L-HEEV---FD-
IID---READ-GS----D---SLE-G----------FVLCHSIAGGTGSG
M-GSYIMERLSD-------H--F-----P-------------K-------
------------------------------K--L--IQ-TYSV-FP----
---------N-Q------------D-------------EI------S---
DV-VVQ-PYNS-LLTL-RRLTS-----------S-------A-----DCV
-V--VLDNT-------------ALNR-------I-A--------------
-----
>AnpTub4_coord_3-213
----VT-VQLGQCGNQIGREV----FNAICS-DVH----------G----
------------THGLC---------------------------S--K-K
--------------------------------------------------
---------------------E----------------------------
-----N----E---S------Y----------------------------
--------------------H--D------AC-----K-E---R-FF---
-----------------I--------------------------------
---------------------------EA---ES----------------
---G-------------------------V-P--------------V-AR
------AVLVDME------PK------VI-S-----------QT----L-
-----------------------SIAA-KS---G------YW----KYDD
-HSHF---C----Q-------K-Q----GSGNNWANG-YT-VH-G-----
----------------------------PR--------H-KEAI---MN-
LVQ---KEAE-KC----D---RLG-G----------FFTIMSMAGGTGSG
L-GAFVTQCLRD-------D--F-----P-------------S-------
------------------------------S--F--IL-NHVI-WP----
---------Y-G------------T---------------------G---
EV-IVQ-NYNS-VLTL-SHLYQ-----------S-------S-----DAL
-L--VHEND-------------VIHK-------I-C--------------
-----
>An_aTub1A_coord_3-213
---VIS-LNVGQAGCQIANSC----WELYCL-EH-----------G----
---I-------Q-----A-D-----------------------GY--L-T
--------------------------------------------------
---------------------E----------------------------
-----E----R---K------K--D-------------------------
------D-------------P--D------HG-----F-S---T-FF---
-----------------S--------------------------------
---------------------------ET---GQ----------------
---G-------------------------K-Y--------------V-PR
------TIYCDLE------PN------VV-D-----------EV------
-----------------------RTGT-YR---S------LF------HP
-ENMI---T----G-------K-E----DASNNYARG-HY-TV-G-----
----------------------------KE--------M-IDQV---LD-
KVR---RVAD-NC----A---GLQ-G----------FLVFHSFGGGTGSG
F-GALLMERLSV-------D--Y-----G-------------K-------
------------------------------K--S--KL-EFCV-YP----
---------A-P------------Q--------------N------A---
TS-VVE-PYNS-ILTT-HTTLE-----------H-------S-----DCS
-F--MVDNE-------------AIYD-------I-C--------------
-----
>An_aTub1B_coord_4-215
---VCH-IHIGQAGIQLGNSA----WELYLL-EH-----------G----
---L-------K-----A-D-----------------------GQ--L-N
--------------------------------------------------
---------------------P----------------------------
-----E----A---D------D--A-------------------------
-----IN-------------S--G------GS-----F-E---T-FF---
-----------------T--------------------------------
---------------------------ET---HS----------------
---G-------------------------K-Y--------------V-PR
------SIFVDLD------PS------PV-D-----------EI------
-----------------------RTGQ-YR---Q------LF------HP
-ETLI---S----G-------K-E----DAANNYARG-HY-TI-G-----
----------------------------KE--------L-VEAV---AD-
RIR---RVSD-NC----N---SLQ-G----------FLVFHSFGGGTGSG
F-GALLLERLST-------D--Y-----G-------------K-------
------------------------------K--S--KL-EFAV-YP----
---------S-P------------R--------------V------S---
TA-VVE-PYNA-VLST-HSTIE-----------N-------A-----DCT
-F--LVDNE-------------AVYD-------I-C--------------
-----
>An_aTub2_coord_3-211
---IVH-LQTGQCGNQIGAAF----WYTISG-EH-----------G----
---L-------D-----G-S-----------------------GV--Y-N
--------------------------------------------------
---------------------G----------------------------
-----T----S---D------L----------------------------
--------------------Q--L------ER-----M-N---V-YF---
-----------------N--------------------------------
---------------------------EA---SG----------------
---N-------------------------K-Y--------------V-PR
------AVLVDLE------PG------TM-D-----------AV------
-----------------------RAGP-FG---Q------LF------RP
-DNFV---F----G-------Q-S----GAGNNWAKG-HY-TE-G-----
----------------------------AE--------L-VDQV---VD-
VVR---REAE-AC----D---CLQ-G----------FQITHSLGGGTGAG
M-GTLLISKIRE-------E--F-----P-------------D-------
------------------------------R--M--MA-TFSV-VP----
---------S-P------------K--------------V------S---
DT-VVE-PYNA-TLSV-HQLVE-----------H-------S-----DET
-F--CIDNE-------------ALYD-------I-C--------------
-----
>An_aTub3_coord_4-213
---IIT-IQAGQCGNNVGAQF----WQQLCL-EH-----------G----
---I-------S-----Q-D-----------------------GN--L-E
--------------------------------------------------
---------------------D----------------------------
-----F----A---T------E----------------------------
--------------------G--G------DR-----K-D---V-FF---
-----------------Y--------------------------------
---------------------------QS---DD----------------
---T-------------------------R-Y--------------I-PR
------AILLDLE------PR------VL-N-----------AI------
-----------------------QAGP-YR---N------IY------NP
-ENFF---I----G-------Q-QGI--GAGNNWGAG--Y-SA-G-----
----------------------------EV--------V-QEEI---FD-
MID---READ-GS----D---SLE-G----------FMFLHSIAGGTGSG
L-GSFILERMND-------R--F-----P-------------K-------
------------------------------K--L--IQ-TYSV-FP----
---------D-T---------------------------Q-----SA---
DV-VVN-PYNS-LLAM-RRLTQ-----------N-------A-----DSV
-V--VLDNG-------------ALSR-------I-V--------------
-----
>An_bTub1A_coord_3-213
---VIS-LNVGQAGCQIANSC----WELYCL-EH-----------G----
---I-------Q-----A-D-----------------------GY--L-T
--------------------------------------------------
---------------------E----------------------------
-----E----R---K------K--D-------------------------
------D-------------P--D------HG-----F-S---T-FF---
-----------------S--------------------------------
---------------------------ET---GQ----------------
---G-------------------------K-Y--------------V-PR
------TIYCDLE------PN------VV-D-----------EV------
-----------------------RTGT-YR---S------LF------HP
-ENMI---T----G-------K-E----DASNNYARG-HY-TV-G-----
----------------------------KE--------M-IDQV---LD-
KVR---RVAD-NC----A---GLQ-G----------FLVFHSFGGGTGSG
F-GALLMERLSV-------D--Y-----G-------------K-------
------------------------------K--S--KL-EFCV-YP----
---------A-P------------Q--------------N------A---
TS-VVE-PYNS-ILTT-HTTLE-----------H-------S-----DCS
-F--MVDNE-------------AIYD-------I-C--------------
-----
>An_bTub1B_coord_4-215
---VCH-IHIGQAGIQLGNSA----WELYLL-EH-----------G----
---L-------K-----A-D-----------------------GQ--L-N
--------------------------------------------------
---------------------P----------------------------
-----E----A---D------D--A-------------------------
-----IN-------------S--G------GS-----F-E---T-FF---
-----------------T--------------------------------
---------------------------ET---HS----------------
---G-------------------------K-Y--------------V-PR
------SIFVDLD------PS------PV-D-----------EI------
-----------------------RTGQ-YR---Q------LF------HP
-ETLI---S----G-------K-E----DAANNYARG-HY-TI-G-----
----------------------------KE--------L-VEAV---AD-
RIR---RVSD-NC----N---SLQ-G----------FLVFHSFGGGTGSG
F-GALLLERLST-------D--Y-----G-------------K-------
------------------------------K--S--KL-EFAV-YP----
---------S-P------------R--------------V------S---
TA-VVE-PYNA-VLST-HSTIE-----------N-------A-----DCT
-F--LVDNE-------------AVYD-------I-C--------------
-----
>An_bTub2_coord_3-211
---IVH-LQTGQCGNQIGAAF----WYTISG-EH-----------G----
---L-------D-----G-S-----------------------GV--Y-N
--------------------------------------------------
---------------------G----------------------------
-----T----S---D------L----------------------------
--------------------Q--L------ER-----M-N---V-YF---
-----------------N--------------------------------
---------------------------EA---SG----------------
---N-------------------------K-Y--------------V-PR
------AVLVDLE------PG------TM-D-----------AV------
-----------------------RAGP-FG---Q------LF------RP
-DNFV---F----G-------Q-S----GAGNNWAKG-HY-TE-G-----
----------------------------AE--------L-VDQV---VD-
VVR---REAE-AC----D---CLQ-G----------FQITHSLGGGTGAG
M-GTLLISKIRE-------E--F-----P-------------D-------
------------------------------R--M--MA-TFSV-VP----
---------S-P------------K--------------V------S---
DT-VVE-PYNA-TLSV-HQLVE-----------H-------S-----DET
-F--CIDNE-------------ALYD-------I-C--------------
-----
>An_bTub3_coord_4-213
---IIT-IQAGQCGNNVGAQF----WQQLCL-EH-----------G----
---I-------S-----Q-D-----------------------GN--L-E
--------------------------------------------------
---------------------D----------------------------
-----F----A---T------E----------------------------
--------------------G--G------DR-----K-D---V-FF---
-----------------Y--------------------------------
---------------------------QS---DD----------------
---T-------------------------R-Y--------------I-PR
------AILLDLE------PR------VL-N-----------AI------
-----------------------QAGP-YR---N------IY------NP
-ENFF---I----G-------Q-QGI--GAGNNWGAG--Y-SA-G-----
----------------------------EV--------V-QEEI---FD-
MID---READ-GS----D---SLE-G----------FMFLHSIAGGTGSG
L-GSFILERMND-------R--F-----P-------------K-------
------------------------------K--L--IQ-TYSV-FP----
---------D-T---------------------------Q-----SA---
DV-VVN-PYNS-LLAM-RRLTQ-----------N-------A-----DSV
-V--VLDNG-------------ALSR-------I-V--------------
-----
>AoTub1A_coord_3-213
---VIS-LNVGQAGCQIANSC----WELYCL-EH-----------G----
---I-------Q-----P-D-----------------------GY--L-T
--------------------------------------------------
---------------------E----------------------------
-----E----R---K------K--E-------------------------
------D-------------P--D------HG-----F-S---T-FF---
-----------------S--------------------------------
---------------------------ET---GQ----------------
---G-------------------------K-Y--------------V-PR
------TIYADLE------PN------VV-D-----------EV------
-----------------------RTGT-YR---T------LF------HP
-ENMI---T----G-------K-E----DASNNYARG-HY-TV-G-----
----------------------------KE--------M-IDQV---LD-
KVR---RVAD-NC----A---GLQ-G----------FLVFHSFGGGTGSG
F-GALLMERLSV-------D--Y-----G-------------K-------
------------------------------K--S--KL-EFCV-YP----
---------A-P------------Q--------------N------A---
TS-VVE-PYNS-ILTT-HTTLE-----------H-------S-----DCS
-F--MVDNE-------------AIYD-------I-C--------------
-----
>AoTub1B_coord_4-215
---ICH-IHIGQAGTQLGNSA----WELYLL-EH-----------G----
---L-------K-----A-D-----------------------GR--I-D
--------------------------------------------------
---------------------P----------------------------
-----E----A---S------E--E-------------------------
-----LN-------------S--G------AS-----F-E---T-FF---
-----------------S--------------------------------
---------------------------ET---SN----------------
---G-------------------------K-Y--------------V-PR
------SIFVDLD------PS------PI-D-----------EI------
-----------------------RTGD-YR---Q------LF------HP
-ELLI---S----G-------K-E----DAANNYARG-HY-TI-G-----
----------------------------KE--------L-VDNV---VD-
RVR---RVAD-NC----S---SLQ-G----------FLVFHSFGGGTGSG
F-GALLLERLST-------E--Y-----G-------------K-------
------------------------------K--A--KL-EFAV-YP----
---------A-P------------R--------------V------S---
TA-VVE-PYNA-VLST-HSTIE-----------N-------A-----DCT
-F--LVDNE-------------AVYD-------I-C--------------
-----
>AoTub2A_coord_3-211
---IVH-LQTGQCGNQIGAAF----WQTISG-EH-----------G----
---L-------D-----G-S-----------------------GV--Y-N
--------------------------------------------------
---------------------G----------------------------
-----S----S---D------L----------------------------
--------------------Q--L------ER-----M-N---V-YF---
-----------------N--------------------------------
---------------------------EA---SG----------------
---N-------------------------K-Y--------------V-PR
------AVLVDLE------PG------TM-D-----------AV------
-----------------------RAGP-FG---Q------LF------RP
-DNFV---F----G-------Q-S----GAGNNWAKG-HY-TE-G-----
----------------------------AE--------L-VDQV---VD-
VVR---REAE-GC----D---CLQ-G----------FQITHSLGGGTGAG
M-GTLLISKIRE-------E--F-----P-------------D-------
------------------------------R--M--MA-TFSV-VP----
---------S-P------------K--------------V------S---
DT-VVE-PYNA-TLSV-HQLVE-----------H-------S-----DET
-F--CIDNE-------------ALYD-------I-C--------------
-----
>AoTub2B_coord_3-211
---IVH-LQTGQCGNQVGTAF----WQIISG-EH-----------G----
---L-------D-----A-S-----------------------GV--Y-T
--------------------------------------------------
---------------------G----------------------------
-----S----N---D------Q----------------------------
--------------------E--L------ER-----M-N---V-YF---
-----------------N--------------------------------
---------------------------EV---GN----------------
---Q-------------------------K-Y--------------V-PR
------AVLVDLE------PG------TM-D-----------AV------
-----------------------RAGP-FG---Q------LF------RP
-DNFV---F----G-------Q-S----SAGNNWAKG-HY-TE-G-----
----------------------------AE--------L-VDSV---VD-
VVR---REAE-SC----D---CLQ-G----------FQITHSLGGGTGSG
M-GTLLISKIRE-------E--F-----P-------------D-------
------------------------------R--M--MA-TFSV-AP----
---------S-P------------K--------------V------S---
DT-VVE-PYNA-TLSV-HQLVE-----------H-------S-----DET
-F--CIDNE-------------ALYD-------I-C--------------
-----
>AoTub3_coord_4-213
---IIT-IQAGQCGNNVGSQF----WQQLCL-EH-----------G----
---I-------S-----Q-D-----------------------GN--L-E
--------------------------------------------------
---------------------E----------------------------
-----F----A---T------E----------------------------
--------------------G--G------DR-----K-D---V-FF---
-----------------Y--------------------------------
---------------------------QS---DD----------------
---T-------------------------R-Y--------------I-PR
------AILLDLE------PR------VL-N-----------TI------
-----------------------QTGP-YR---N------IY------NP
-ENFF---V----G-------Q-QGV--GAGNNWGAG--Y-SA-G-----
----------------------------ES--------V-QEDI---FD-
MID---READ-GS----D---SLE-G----------FMFLHSIAGGTGSG
M-GSFILERMND-------R--F-----P-------------K-------
------------------------------K--L--IQ-TYSV-FP----
---------D-T---------------------------Q-----AA---
DV-VVN-PYNS-ILAM-RRLTQ-----------N-------A-----DSV
-V--VLDNG-------------ALSR-------I-V--------------
-----
>AocTub1A_coord_3-213
---CIS-IHVGQAGVQIGNAC----WELYCL-EH-----------G----
---I-------Q-----P-D-----------------------GQ--M-P
--------------------------------------------------
---------------------S----------------------------
-----D----K---T------I--G-------------------------
------G-------------G--D------DS-----F-N---T-FF---
-----------------S--------------------------------
---------------------------ET---GA----------------
---G-------------------------K-H--------------V-PR
------AVFVDLE------PT------VI-D-----------EV------
-----------------------RTGT-YR---Q------LF------HP
-EQLI---T----G-------K-E----DAANNYARG-HY-TI-G-----
----------------------------KE--------I-IDLV---LD-
RIR---KLAD-QC----T---GLQ-G----------FLVFHSFGGGTGSG
F-TSLLMERLSV-------D--Y-----G-------------K-------
------------------------------K--S--KL-EFSI-YP----
---------A-P------------Q--------------V------S---
TA-VVE-PYNS-ILTT-HTTLE-----------H-------S-----DCA
-F--MVDNE-------------AIYD-------I-C--------------
-----
>AocTub1B_coord_3-213
---CIS-IHVGQAGVQIGNAC----WELYCL-EH-----------G----
---I-------Q-----P-D-----------------------GQ--M-P
--------------------------------------------------
---------------------S----------------------------
-----D----K---T------I--G-------------------------
------G-------------G--D------DS-----F-N---T-FF---
-----------------S--------------------------------
---------------------------ET---GA----------------
---G-------------------------K-H--------------V-PR
------AVFVDLE------PT------VI-D-----------EV------
-----------------------RTGT-YR---Q------LF------HP
-EQLI---T----G-------K-E----DAANNYARG-HY-TI-G-----
----------------------------KE--------I-IDLV---LD-
RIR---KLAD-QC----T---GLQ-G----------FLVFHSFGGGTGSG
F-TSLLMERLSV-------D--Y-----G-------------K-------
------------------------------K--S--KL-EFSI-YP----
---------A-P------------Q--------------V------S---
TA-VVE-PYNS-ILTT-HTTLE-----------H-------S-----DCA
-F--MVDNE-------------AIYD-------I-C--------------
-----
>AocTub1C_coord_3-213
---CIS-IHVGQAGVQIGNAC----WELYCL-EH-----------G----
---I-------Q-----P-D-----------------------GQ--M-P
--------------------------------------------------
---------------------S----------------------------
-----D----K---T------I--G-------------------------
------G-------------G--D------DS-----F-N---T-FF---
-----------------S--------------------------------
---------------------------ET---GA----------------
---G-------------------------K-H--------------V-PR
------AVFVDLE------PT------VI-D-----------EV------
-----------------------RTGT-YR---Q------LF------HP
-EQLI---T----G-------K-E----DAANNYARG-HY-TI-G-----
----------------------------KE--------I-IDLV---LD-
RIR---KLAD-QC----T---GLQ-G----------FLVFHSFGGGTGSG
F-TSLLMERLSV-------D--Y-----G-------------K-------
------------------------------K--S--KL-EFSI-YP----
---------A-P------------Q--------------V------S---
TA-VVE-PYNS-ILTT-HTTLE-----------H-------S-----DCA
-F--MVDNE-------------AIYD-------I-C--------------
-----
>AocTub1E_coord_3-213
---CIS-IHVGQAGVQIGNAC----WELYCL-EH-----------G----
---I-------Q-----P-D-----------------------GQ--M-P
--------------------------------------------------
---------------------S----------------------------
-----D----K---T------I--G-------------------------
------G-------------G--D------DS-----F-N---T-FF---
-----------------S--------------------------------
---------------------------ET---GA----------------
---G-------------------------K-H--------------V-PR
------AVFVDLE------PT------VV-D-----------EV------
-----------------------RTGT-YR---Q------LF------HP
-EQLI---T----G-------K-E----DAANNYARG-HY-TI-G-----
----------------------------KE--------I-VDLV---LD-
RIR---KLAD-LC----T---GLQ-G----------FLIFHSFGGGTGSG
F-ASLLMERLSV-------D--Y-----G-------------K-------
------------------------------K--S--KL-EFAI-YP----
---------A-P------------Q--------------V------S---
TA-VVE-PYNS-ILTT-HTTLE-----------H-------S-----DCA
-F--MVDNE-------------AIYD-------I-C--------------
-----
>AocTub1Fa_coord_3-213
---CIS-VHVGQAGVQMGNTC----WELYCL-EH-----------G----
---I-------Q-----P-D-----------------------GQ--M-P
--------------------------------------------------
---------------------S----------------------------
-----E----K---T------I--G-------------------------
------G-------------G--D------DS-----F-T---T-FF---
-----------------C--------------------------------
---------------------------ET---GA----------------
---G-------------------------K-H--------------V-PR
------AVFVDLE------PT------VI-D-----------EI------
-----------------------RTGA-YR---Q------LF------HP
-EQMI---T----G-------K-E----DAANNYARG-HY-TI-G-----
----------------------------KE--------I-IDLV---LD-
RIR---KLAD-QC----T---GLQ-G----------FLVFHSFGGGTGSG
F-TSLLMERLSV-------D--F-----G-------------K-------
------------------------------K--S--KL-EFAI-YP----
---------A-P------------Q--------------I------S---
TA-VVE-PYNS-ILTT-HTTLE-----------H-------S-----DCA
-F--MVDNE-------------AIYD-------I-C--------------
-----
>AocTub1Fb_coord_3-213
---CIS-IHVGQAGVQMGNTC----WELYCL-EH-----------G----
---I-------Q-----P-D-----------------------GQ--M-P
--------------------------------------------------
---------------------S----------------------------
-----E----K---T------I--G-------------------------
------G-------------G--D------DS-----F-T---T-FF---
-----------------C--------------------------------
---------------------------ET---GA----------------
---G-------------------------N-H--------------V-PR
------AVFVDLE------PT------VI-D-----------EI------
-----------------------RTGA-YR---Q------LF------HP
-EQMI---T----G-------K-E----DAANNYARG-HY-TI-G-----
----------------------------KE--------I-IDLV---LD-
RIR---KLAD-QC----T---GLQ-G----------FLVFHSFGGGTGSG
F-TSLLMERLSV-------D--F-----G-------------K-------
------------------------------K--S--KL-EFAI-YP----
---------A-P------------Q--------------I------S---
TA-VVE-PYNS-ILTT-HTTLE-----------H-------S-----DCA
-F--MVDNE-------------AIYD-------I-C--------------
-----
>AocTub1Ga_coord_3-213
---CIS-VHVGQAGVQIGNAC----WELFCL-EH-----------G----
---I-------Q-----P-D-----------------------GT--F-E
--------------------------------------------------
---------------------N----------------------------
-----Q----P---N------K--F-------------------------
------N-------------D--D------DS-----F-T---T-FF---
-----------------S--------------------------------
---------------------------ET---RT----------------
---G-------------------------K-H--------------V-PR
------AVMVDLE------PT------VV-D-----------EV------
-----------------------RAGS-YR---Q------LF------HP
-EQLI---A----G-------K-E----DAANNYARG-HY-TI-G-----
----------------------------KE--------S-IDLV---LD-
RVR---KLTD-AC----S---GLQ-G----------FLIFHSFGGGTGSG
F-TSLLMERLSV-------D--Y-----G-------------K-------
------------------------------K--S--KL-EFAI-YP----
---------A-P------------Q--------------V------S---
TA-VVE-PYNS-ILTT-HTTLE-----------H-------S-----DCA
-F--MVDNE-------------AIYD-------I-C--------------
-----
>AocTub1Gb_coord_3-212
---CIS-IHVGQAGVQIGNAC----WELFCL-EH-----------G----
---I-------Q-----P-D-----------------------GT--F-K
--------------------------------------------------
---------------------E----------------------------
-----N----S---------------------------------------
----VNI-------------T--D------DS-----F-A---T-FF---
-----------------R--------------------------------
---------------------------ET---GT----------------
---G-------------------------K-H--------------V-PR
------AIMVDLE------QT------VV-D-----------EV------
-----------------------RTGT-YR---Q------LF------HP
-EQLI---T----G-------K-E----DAANNYARG-HY-TI-G-----
----------------------------KD--------R-IEIA---LD-
RIR---KLSD-TC----S---GLQ-G----------FLIFHSFGGGTGSG
F-TSLLMERLSA-------D--Y-----G-------------K-------
------------------------------K--S--KL-EFAI-YP----
---------A-P------------Q--------------V------S---
TA-VVE-PYNS-ILTT-HTTLE-----------H-------S-----DCA
-F--MVDNE-------------AIYD-------I-C--------------
-----
>AocTub1H_coord_3-221
---CLS-IHIGQAGVQIGNAC----WELYCL-EH-----------G----
---I-------Q-----A-D-----------------------GT--I-P
--------------------------------------------------
---------------------G----------------------------
-----N----Q---V------V--Q-K-------------IL-P------
---EAEQ-------------A--D------AS-----F-E---T-FF---
-----------------C--------------------------------
---------------------------ET---SS----------------
---G-------------------------K-H--------------V-PR
------AVFIDLE------PT------VI-D-----------EI------
-----------------------RTGP-YH---S------LF------HP
-EQLI---S----G-------K-E----DAANNYARG-HY-TI-G-----
----------------------------KE--------I-IDTV---LG-
RIR---KMAD-QC----C---GLQ-G----------FLVFHSFGGGTGSG
F-TSLLMERLSV-------E--Y-----S-------------K-------
------------------------------K--S--KL-EFSV-YP----
---------A-P------------Q--------------V------S---
TA-VVE-PYNS-ILTT-HTTLE-----------H-------S-----DCS
-F--MVDNE-------------AIYD-------I-C--------------
----N
>AocTub1I_coord_3-213
---CIS-IHVGQAGVQIGNAC----WELYCL-EH-----------G----
---I-------Q-----P-S-----------------------GT--M-P
--------------------------------------------------
---------------------S----------------------------
-----D----K---T------I--G-------------------------
------G-------------G--D------DS-----F-N---T-FF---
-----------------S--------------------------------
---------------------------ET---GA----------------
---G-------------------------K-H--------------V-PR
------AVFVDLE------PA------VI-D-----------EV------
-----------------------RNGT-YK---Q------LF------HP
-EQLI---S----G-------K-E----DAANNYARG-HY-TV-G-----
----------------------------KE--------I-IDLV---LE-
RVR---KLAD-QC----T---GLQ-G----------FLIFHSFGGGTGSG
F-TSLLMERLSV-------D--Y-----G-------------K-------
------------------------------K--S--KL-EFAI-YP----
---------A-P------------Q--------------V------S---
TA-VVE-PYNS-ILTT-HTTLE-----------H-------S-----DCA
-F--MVDNE-------------AIYD-------I-C--------------
-----
>AocTub1K_coord_3-213
---CIS-IHVGQAGVQIGNAC----WELYCL-EH-----------G----
---I-------Q-----P-D-----------------------GQ--M-P
--------------------------------------------------
---------------------S----------------------------
-----D----K---T------I--G-------------------------
------G-------------G--D------DS-----F-N---T-FF---
-----------------S--------------------------------
---------------------------ET---GA----------------
---G-------------------------K-H--------------V-PR
------AVFVDLE------PT------VI-D-----------EV------
-----------------------RTGT-YR---Q------LF------HP
-EQLI---T----G-------K-E----DAANNYARG-HY-TI-G-----
----------------------------KE--------I-IDLV---LD-
RIR---KLAD-QC----T---GLQ-G----------FLIFHSFGGGTGSG
F-TSLLMERLSV-------D--Y-----G-------------K-------
------------------------------K--S--KL-EFSI-YP----
---------A-P------------Q--------------I------S---
TA-VVE-PYNS-ILTT-HTTLE-----------H-------S-----DCA
-F--MVDNE-------------AIYD-------I-C--------------
-----
>AocTub2A_coord_3-211
---IVH-LQAGQCGNQIGAKF----WEVISD-EH-----------G----
---I-------D-----P-T-----------------------GT--Y-H
--------------------------------------------------
---------------------G----------------------------
-----D----S---D------L----------------------------
--------------------Q--L------ER-----I-N---V-YY---
-----------------N--------------------------------
---------------------------EA---T-----------------
--GG-------------------------K-Y--------------V-PR
------AVLVDLE------PG------TM-D-----------SV------
-----------------------RSGP-FG---Q------IF------RP
-DNFV---F----G-------Q-S----GAGNNWAKG-HY-TE-G-----
----------------------------AE--------L-VDSV---LD-
VVR---KEAE-SC----D---CLQ-G----------FQLTHSLGGGTGSG
M-GTLLISKIRE-------E--Y-----P-------------D-------
------------------------------R--I--MN-TFSV-VP----
---------S-P------------K--------------V------S---
DT-VVE-PYNA-TLSV-HQLVE-----------N-------T-----DET
-Y--CIDNE-------------ALYD-------I-C--------------
-----
>AocTub2B_coord_3-211
---IVH-LQAGQCGNQIGAKF----WEVISD-EH-----------G----
---I-------D-----P-T-----------------------GT--Y-H
--------------------------------------------------
---------------------G----------------------------
-----D----S---D------L----------------------------
--------------------Q--L------ER-----I-N---V-YY---
-----------------N--------------------------------
---------------------------EA---S-----------------
--GG-------------------------K-Y--------------V-PR
------AVLVDLE------PG------TM-D-----------SV------
-----------------------RSGP-FG---Q------IF------RP
-DNFV---F----G-------Q-S----GAGNNWAKG-HY-TE-G-----
----------------------------AE--------L-VDSV---LD-
VVR---KEAE-SC----D---CLQ-G----------FQLTHSLGGGTGSG
M-GTLLISKIRE-------E--Y-----P-------------D-------
------------------------------R--I--MN-TFSV-VP----
---------S-P------------K--------------V------S---
DT-VVE-PYNA-TLSV-HQLVE-----------N-------T-----DET
-F--CIDNE-------------ALYD-------I-C--------------
-----
>AocTub2C_coord_3-211
---IVH-IQAGQCGNQIGAKF----WEVISD-EH-----------G----
---I-------D-----P-T-----------------------GT--Y-H
--------------------------------------------------
---------------------G----------------------------
-----D----S---D------L----------------------------
--------------------Q--L------DR-----I-S---V-YY---
-----------------N--------------------------------
---------------------------EA---T-----------------
--GG-------------------------K-Y--------------V-PR
------AILVDLE------PG------TM-D-----------SV------
-----------------------RSGP-FG---Q------IF------RP
-DNFV---F----G-------Q-S----GAGNNWAKG-HY-TE-G-----
----------------------------AE--------L-VDSV---LD-
VVR---KEAE-SC----D---CLQ-G----------FQLTHSLGGGTGSG
M-GTLLISKIRE-------E--Y-----P-------------D-------
------------------------------R--I--MN-TFSV-VP----
---------S-P------------K--------------V------S---
DT-VVE-PYNA-TLSV-HQLVE-----------N-------T-----DET
-Y--CIDNE-------------ALYD-------I-C--------------
-----
>AocTub2D_coord_3-211
---IVH-IQAGQCGNQIGAKF----WEVISD-EH-----------G----
---I-------D-----P-T-----------------------GS--Y-H
--------------------------------------------------
---------------------G----------------------------
-----D----S---D------L----------------------------
--------------------Q--L------ER-----I-N---V-YY---
-----------------N--------------------------------
---------------------------EA---TG----------------
---N-------------------------K-Y--------------V-PR
------AILVDLE------PG------TM-D-----------SV------
-----------------------RSGP-FG---Q------IF------RP
-DNFV---F----G-------Q-S----GAGNNWAKG-HY-TE-G-----
----------------------------AE--------L-VDSV---LD-
VVR---KESE-SC----D---CLQ-G----------FQLTHSLGGGTGSG
M-GTLLISKIRE-------E--Y-----P-------------D-------
------------------------------R--I--MN-TFSV-MP----
---------S-P------------K--------------V------S---
DT-VVE-PYNA-TLSV-HQLVE-----------N-------T-----DET
-Y--CIDNE-------------ALYD-------I-C--------------
-----
>AocTub2E_coord_3-211
---IVH-IQAGQCGNQIGAKF----WEVISD-EH-----------G----
---I-------D-----P-T-----------------------GS--Y-Q
--------------------------------------------------
---------------------G----------------------------
-----E----A---D------L----------------------------
--------------------Q--L------ER-----I-S---V-YY---
-----------------N--------------------------------
---------------------------EA---AG----------------
---N-------------------------K-Y--------------V-PR
------AILVDLE------PG------TM-D-----------SV------
-----------------------RSGP-FG---Q------IF------RP
-DNFV---F----G-------Q-S----GAGNNWAKG-HY-TE-G-----
----------------------------AE--------L-VDAV---LD-
VVR---KESE-SC----D---CLQ-G----------FQLTHSLGGGTGSG
M-GTLLISKIRE-------E--Y-----P-------------D-------
------------------------------R--I--MN-TFSV-MP----
---------S-P------------K--------------V------S---
DT-VVE-PYNA-TLSV-HQLVE-----------N-------T-----DET
-Y--CIDNE-------------ALYD-------I-C--------------
-----
>AocTub2H_coord_3-211
---IVH-VQIGQCGNQIGAKF----WEVIST-EH-----------G----
---I-------D-----I-T-----------------------GN--Y-C
--------------------------------------------------
---------------------G----------------------------
-----D----S---P------L----------------------------
--------------------Q--K------ER-----L-N---V-YF---
-----------------N--------------------------------
---------------------------EA---Y-----------------
--SN-------------------------K-Y--------------V-PR
------AVLVDLE------PG------TM-D-----------SV------
-----------------------RSSK-IG---P------LF------RP
-DNFI---H----G-------N-S----GAGNNWAKG-HY-TE-G-----
----------------------------AE--------L-IESV---MD-
VVR---NECE-GC----D---CLQ-G----------FQLAHSLGGGTGSG
M-GTLLINKIKE-------E--Y-----P-------------D-------
------------------------------R--I--MN-TFSV-LP----
---------S-P------------K--------------V------S---
DT-VVE-PYNA-ILSV-HQLIE-----------N-------T-----DET
-F--CIDNE-------------ALYD-------I-C--------------
-----
>AocTub4_coord_2-213
---IIT-IQLGQCGNQVGREV----FDTICT-DLH----------G----
------------GHGLC---------------------------S--K-K
--------------------------------------------------
---------------------E----------------------------
-----N----E---S------Y----------------------------
--------------------L--A------AG-----R-E---R-FF---
-----------------S--------------------------------
---------------------------EE---KP----------------
---G-------------------------V-L--------------A-AR
------AVLVDME------PK------VI-G-----------QT----L-
-----------------------SLAS-KS---G------CW----TYDH
-QSHF---C----Q-------K-Q----GSGNNWANG-YC-VH-G-----
----------------------------PK--------H-KESI---MN-
LVR---KEAE-KC----D---RLS-G----------FLTVMSMAGGTGSG
L-GAFVTAGLKD-------A--Y-----P-------------S-------
------------------------------S--F--LL-NHVV-WP----
---------Y-G------------T---------------------G---
EV-IVQ-NYNA-VLTL-SHLYQ-----------S-------S-----DAL
-L--VHEND-------------AVHK-------I-C--------------
-----
>AocTub5_coord_5-218
---V---VQVGQCGNQIGCRF----WDLALR-EHS----------A----
---V-------N-----K-K-----------------------GI--Y-D
--------------------------------------------------
--------------------------------------------------
--------------------------------------------------
------------------------------EA-----L-S---S-FF---
-----------------R--------------------------------
---------------------------NV---NT-RTDGDGADLCK---G
-KIR-------------------------S-L--------------K-AR
------ALLIDME------EG------VV-N-----------EI------
-----------------------LQGP-LR---D------LF------DS
-KQLI---T----D-------V-S----GSGNNWAVG-HK-MY-G-----
----------------------------CQ--------F-RDQI---VE-
KLR---KTAE-HC----D---CLQ-C----------FFIIHSMGGGTGSG
L-GTFILKVLED-------E--F-----P-------------E-------
------------------------------V--Y--RF-VTSV-YP----
---------S-R------------E---------------------D---
DV-ITS-PYNS-VLAM-KELSD-----------H-------A-----DCV
-L--PIENE-------------SLFD-------I-V--------------
-----
>AocTub6_coord_2-127
--------------------------------------------------
--------------------------------------------------
--------------------------------------------------
--------------------------------------------------
--------------------------------------------------
--------------------------------------------------
--------------------------------------------------
--------------------------------------------------
--------------------------------------------------
--------------------------------------------------
------------------------------------------------RE
-SNLI---V----G-------K-A----GRGNNWAYG-YH-GS-K-----
--------------------------GERD--------L-FSQT---ME-
SLR---KEVE-RK----D---CYC-G----------TVLLHSLSGGTGAG
L-SSRLCEAIRE-------E--Y-----P-------------L-------
------------------------------G--R--IL-SVSV-AP----
---------H-Q------------S---------------------G---
EG-SLQ-PYNA-LLCL-SWLQR-----------F-------A-----DGV
-L--LFQND-------------EVLK------------------------
-----
>ApaTub1A_coord_3-213
---VIS-LNVGQAGCQIANSC----WELYCL-EH-----------G----
---I-------Q-----A-D-----------------------GY--L-T
--------------------------------------------------
---------------------E----------------------------
-----E----R---K------Q--A-------------------------
------E-------------P--D------HG-----F-S---T-FF---
-----------------S--------------------------------
---------------------------ET---GQ----------------
---G-------------------------K-Y--------------V-PR
------TIYADLE------PN------VV-D-----------EV------
-----------------------RTGT-YR---S------LF------HP
-ENMI---T----G-------K-E----DASNNYARG-HY-TV-G-----
----------------------------KE--------M-IDQV---LD-
KVR---RVAD-NC----A---GLQ-G----------FLVFHSFGGGTGSG
F-GALLMERLSV-------D--Y-----G-------------K-------
------------------------------K--S--KL-EFCV-YP----
---------A-P------------Q--------------N------A---
TS-VVE-PYNS-ILTT-HTTLE-----------H-------S-----DCS
-F--MVDNE-------------AIYD-------I-C--------------
-----
>ApaTub1B_coord_4-215
---VCH-IHIGQAGIQLGNSA----WELYLL-EH-----------G----
---L-------K-----A-D-----------------------GH--L-N
--------------------------------------------------
---------------------P----------------------------
-----D----A---V------D--E-------------------------
-----TR-------------S--A------GS-----F-E---T-FF---
-----------------S--------------------------------
---------------------------ES---SN----------------
---G-------------------------K-Y--------------V-PR
------SIFVDLD------PS------PV-D-----------EV------
-----------------------RTGQ-YR---Q------LF------HP
-ETLI---N----G-------K-E----DAANNYARG-HY-TI-G-----
----------------------------KE--------M-VEEV---AD-
RIR---RVAD-NC----S---SLQ-G----------FLVFHSFGGGTGSG
F-GALLLERLST-------E--Y-----G-------------K-------
------------------------------K--S--KL-EFAI-YP----
---------S-P------------R--------------V------S---
TA-VVE-PYNA-VLST-HSTIE-----------N-------A-----DCT
-F--LVDNE-------------AVYE-------I-C--------------
-----
>ApaTub2A_coord_3-211
---IVH-LQTGQCGNQIGAAF----WQTISG-EH-----------G----
---L-------D-----G-A-----------------------GV--Y-N
--------------------------------------------------
---------------------G----------------------------
-----S----S---D------L----------------------------
--------------------Q--L------ER-----M-N---V-YF---
-----------------N--------------------------------
---------------------------EA---SG----------------
---N-------------------------K-Y--------------V-PR
------AVLVDLE------PG------TM-D-----------AV------
-----------------------RAGP-FG---Q------LF------RP
-DNFV---F----G-------Q-S----GAGNNWAKG-HY-TE-G-----
----------------------------AE--------L-VDQV---ID-
VVR---REAE-GC----D---CLQ-G----------FQITHSLGGGTGAG
M-GTLLISKIRE-------E--F-----P-------------D-------
------------------------------R--M--MA-TFSV-VP----
---------S-P------------K--------------V------S---
DT-VVE-PYNA-TLSV-HQLVE-----------H-------S-----DET
-F--CIDNE-------------ALYD-------I-C--------------
-----
>ApaTub2B_coord_3-212
---IVH-LQTGQCGNQIGSAF----WQTISG-EH-----------G----
---L-------D-----G-D-----------------------GV--Y-N
--------------------------------------------------
---------------------G----------------------------
-----S----S---D------L----------------------------
--------------------Q--L------ER-----M-N---V-YF---
-----------------N--------------------------------
---------------------------EA---GN----------------
---N-------------------------K-Y--------------V-PR
------AVLVDLE------PG------TM-D-----------AL------
-----------------------RSGP-MG---G------LF------RP
-DNYV---F----G-------Q-S----GAGNNWAKG-HY-TE-G-----
----------------------------AE--------L-VDQV---VD-
VVR---REAE-NC----D---CLQ-G----------FQITHSLGGGTGSG
M-GTLLISKIRE-------E--F-----P-------------D-------
------------------------------R--M--MA-TFSV-MP----
---------S-P------------K--------------V------S---
DT-VVE-PYNA-TLSV-HQLVE-----------H-------A-----DET
-F--CLDND-------------ALYD-------I-C--------------
----Q
>ApaTub3_coord_4-213
---IIT-IQAGQCGNNVGSQF----WQQLCL-EH-----------G----
---I-------S-----Q-D-----------------------GN--L-E
--------------------------------------------------
---------------------D----------------------------
-----F----A---T------E----------------------------
--------------------G--G------DR-----K-D---V-FF---
-----------------Y--------------------------------
---------------------------QS---DD----------------
---T-------------------------R-Y--------------I-PR
------AILLDLE------PR------VL-N-----------AI------
-----------------------QAGP-YR---N------IY------NP
-ENFF---I----G-------Q-QGI--GAGNNWGAG--Y-SA-G-----
----------------------------EV--------V-QEEI---FD-
MID---READ-GS----D---SLE-G----------FMFLHSIAGGTGSG
L-GSFILERMND-------R--F-----P-------------K-------
------------------------------K--L--MQ-TYSV-FP----
---------D-T---------------------------H-----SV---
DV-VVN-PYNS-LLTM-RRLTQ-----------N-------A-----DSV
-V--VLDNG-------------ALSR-------I-V--------------
-----
>ApfTub1A_coord_3-213
---CIS-IHVGQAGVQIGNAC----WELYCL-EH-----------G----
---I-------Q-----P-D-----------------------GQ--M-P
--------------------------------------------------
---------------------S----------------------------
-----D----K---T------I--G-------------------------
------G-------------G--D------DS-----F-N---T-FF---
-----------------S--------------------------------
---------------------------ET---GA----------------
---G-------------------------K-H--------------V-PR
------AVFIDLE------PT------VV-D-----------EV------
-----------------------RTGT-YR---Q------LF------HP
-EQLI---T----G-------K-E----DAANNYARG-HY-TI-G-----
----------------------------KE--------I-VDLV---LD-
RIR---KLAD-QC----T---GLQ-G----------FLIFHSFGGGTGSG
F-TSLLMERLSV-------D--Y-----G-------------K-------
------------------------------K--S--KL-EFAI-YP----
---------A-P------------Q--------------V------S---
TA-VVE-PYNS-ILTT-HTTLE-----------H-------S-----DCA
-F--MVDNE-------------AIYD-------I-C--------------
-----
>ApfTub1B_coord_6-214
---IIT-IFIGQAGTQLGNAC----WELFCL-EH-----------G----
---V-------S-----P-N-----------------------GC--L-R
--------------------------------------------------
---------------------Q----------------------------
-----G----Y---Y------P----------------------------
--------------------T--D------PT-----M-C---A-FF---
-----------------S--------------------------------
---------------------------ET---QV----------------
---R-------------------------K-L--------------T-PR
------TMIIDLE------PS------VI-D-----------EI------
-----------------------KTGE-YR---Q------LF------SP
-DSLI---T----G-------K-Q----DASNNYARG-YY-SI-G-----
----------------------------RE--------A-IPLA---LS-
RIS---KLIE-GC----S---KPA-G----------FIVFRSISGGTGSG
F-ASLLLQQLSV-------D--Y-----P-------------K-------
------------------------------T--I--IL-DFII-YP----
---------S-P------------N--------------I------S---
SV-IVE-PYNA-LFST-HGTLD-----------H-------V-----DCS
-F--LVDNE-------------ALYN-------I-C--------------
-----
>ApfTub1D_coord_3-213
---CIS-IHIGQAGVQMGNAC----WELYCL-EH-----------G----
---I-------Q-----P-N-----------------------GQ--M-P
--------------------------------------------------
---------------------S----------------------------
-----D----T---------------------------------------
---TIGY-------------G--D------DS-----F-N---T-FF---
-----------------S--------------------------------
---------------------------ET---DS----------------
---G-------------------------K-H--------------V-PR
------AVFVDLE------PT------VV-D-----------EV------
-----------------------RTGT-YR---Q------LF------HP
-EQLI---T----G-------K-E----DAANNYARG-HY-TI-G-----
----------------------------KE--------I-IDLT---LD-
RIR---RLTE-RC----R---GLQ-G----------FLIFHSFGGGTGSG
F-SSLLMERLSV-------D--Y-----P-------------K-------
------------------------------K--S--KL-TFSI-YP----
---------A-P------------Q--------------V------S---
TA-VVE-PYNA-ILYT-HPTLE-----------H-------C-----EVA
-F--IVDNQ-------------AIYE-------L-C--------------
-----
>ApfTub1H_coord_3-211
---VLS-VHIGQGGVQMGNAC----WELYCL-EH-----------G----
---I-------Q-----P-D-----------------------GM--L-P
--------------------------------------------------
---------------------P----------------------------
-----T----S---------------------------------------
-----CS-------------S--D------EG-----F-Q---T-FF---
-----------------S--------------------------------
---------------------------ET---GG----------------
---G-------------------------K-Y--------------V-PR
------AVFLDLE------PT------VI-D-----------EV------
-----------------------RTGT-YH---Q------LF------HP
-EQLI---S----G-------K-E----DAANNYARG-HY-TL-G-----
----------------------------KE--------I-IDLV---LD-
RIR---KIAD-MC----T---GLQ-G----------FLIFHAFGGGTGSG
F-TSLLMERLSM-------D--Y-----G-------------K-------
------------------------------K--A--KL-EFAI-YP----
---------S-P------------Q--------------I------S---
TA-VVE-PYNA-ILTT-HTTLE-----------H-------S-----DCA
-F--LVDNE-------------AIYD-------I-C--------------
-----
>ApfTub1I_coord_3-212
---CIS-MHVGQAGVQMGNAC----WELYCL-EH-----------G----
---I-------Q-----P-D-----------------------GT--I-P
--------------------------------------------------
---------------------S----------------------------
-----D----K---------------------------------------
----VSG-------------T--N------DC-----F-N---T-FF---
-----------------N--------------------------------
---------------------------ET---SS----------------
---G-------------------------K-M--------------V-PR
------AVMVDLE------PT------VV-D-----------EV------
-----------------------RIGR-YK---Q------LY------HP
-EQLI---T----G-------K-E----DAANNYARG-HY-SI-G-----
----------------------------RE--------V-IDSV---MD-
RVR---RLTD-QC----T---GLQ-G----------FFVFHSFGGGTGSG
F-TSLLMQKLSD-------D--Y-----G-------------K-------
------------------------------K--S--KL-EFAV-YP----
---------A-P------------Q--------------V------S---
TA-VVE-PYNA-ILTT-HTTIG-----------H-------S-----DCA
-F--MVDNE-------------AIYD-------I-C--------------
-----
>ApfTub1J_coord_3-212
---CIS-IHVGQAGVQIGNAC----WELYCL-EH-----------G----
---I-------Q-----P-D-----------------------GQ--M-P
--------------------------------------------------
---------------------S----------------------------
-----D----K---T------F----------------------------
------G-------------G--D------DS-----F-S---T-FF---
-----------------N--------------------------------
---------------------------ET---SS----------------
---G-------------------------K-H--------------V-PR
------AVFVDLE------PT------VV-D-----------EV------
-----------------------RTGI-YK---H------LF------HP
-EQLI---T----G-------K-E----DAANNYARG-HY-TI-G-----
----------------------------KE--------I-VDLV---ID-
RVR---KLAD-QC----T---GLQ-G----------FLIFHSFGGGTGSG
F-ASLLMERLSV-------E--Y-----G-------------K-------
------------------------------K--S--KL-EFAI-YP----
---------A-P------------R--------------V------S---
TA-VVE-PYNS-ILTT-HTTLE-----------H-------S-----DCA
-F--MVDNE-------------AIYD-------I-C--------------
-----
>ApfTub2D_coord_3-211
---IVH-IQAGQCGNQIGAKF----WEIISD-EH-----------G----
---I-------D-----P-T-----------------------GT--Y-H
--------------------------------------------------
---------------------G----------------------------
-----D----S---D------L----------------------------
--------------------Q--L------ER-----I-N---V-YY---
-----------------N--------------------------------
---------------------------EA---S-----------------
--GG-------------------------K-Y--------------V-PR
------AILVDLE------PG------TM-D-----------SV------
-----------------------RSGP-FG---Q------IF------RP
-DNFV---F----G-------Q-S----GAGNNWAKG-HY-TE-G-----
----------------------------AE--------L-VDSV---LD-
VVR---KEAE-SC----D---CLQ-G----------FQLTHSLGGGTGSG
M-GTLLISKIRE-------E--Y-----P-------------D-------
------------------------------R--I--MN-TYSV-VP----
---------S-P------------K--------------V------S---
DT-VVE-PYNA-TLSV-HQLVE-----------N-------T-----DET
-Y--CIDNE-------------ALYD-------I-C--------------
-----
>ApfTub2E_coord_3-217
---IVH-LQAGQCGNQIGAKF----WEVISE-EH-----------G----
---I-------D-----Q-S-----------------------GI--Y-H
--------------------------------------------------
---------------------G----------------------------
-----D----S---D------L----------------------------
--------------------Q--L------ER-----I-S---V-YY---
-----------------N--------------------------------
---------------------------EA---SV-A-----TSTNG----
---G-------------------------K-Y--------------V-PR
------AILLDLE------PG------TM-D-----------AV------
-----------------------RSGA-YG---K------LF------RP
-DNFV---F----G-------Q-S----GAGNNWAKG-HY-TE-G-----
----------------------------AE--------L-VDSV---LD-
VVR---KECE-NC----D---CLQ-G----------FQLTHSLGGGTGSG
M-GTLLISKIRE-------E--Y-----P-------------D-------
------------------------------R--I--MN-TYSV-MP----
---------S-P------------K--------------V------S---
DT-VVE-PYNA-TLSV-HQLVE-----------N-------T-----DET
-Y--CIDNE-------------ALYD-------I-C--------------
-----
>ApfTub2F_coord_3-211
---IAH-LQAGQCGNQIGAKF----WEVISD-EH-----------G----
---I-------D-----P-T-----------------------GT--Y-H
--------------------------------------------------
---------------------G----------------------------
-----D----S---D------L----------------------------
--------------------Q--L------ER-----I-N---V-YY---
-----------------N--------------------------------
---------------------------EA---S-----------------
--GG-------------------------K-Y--------------V-PR
------AILVDLE------PG------TM-D-----------AV------
-----------------------RSGP-FG---Q------IF------RP
-DNFV---F----G-------Q-S----GAGNNWAKG-HY-TE-G-----
----------------------------AE--------L-VDSV---LD-
VVR---KEAE-SC----D---CLQ-G----------FQLTHSLGGGTGAG
M-GTLLISKIRE-------E--Y-----P-------------D-------
------------------------------R--I--MM-TFSV-VP----
---------S-P------------K--------------V------S---
DT-VVE-PYNC-TLSV-HQLVE-----------N-------T-----DES
-Y--CIDNE-------------ALYD-------I-C--------------
-----
>ApfTub2G_coord_3-211
---IVH-IQAGQCGNQIGAKF----WEVISD-EH-----------G----
---I-------D-----P-S-----------------------GT--Y-H
--------------------------------------------------
---------------------G----------------------------
-----D----S---D------L----------------------------
--------------------Q--L------ER-----I-N---V-YY---
-----------------N--------------------------------
---------------------------EA---S-----------------
--GG-------------------------K-Y--------------V-PR
------AILVDLE------PG------TM-D-----------SV------
-----------------------RSGP-FG---H------IF------RP
-DNFV---F----G-------Q-S----GAGNNWAKG-HY-TE-G-----
----------------------------AE--------L-VDSV---LD-
VVR---KEAE-SC----D---CLQ-G----------FQLTHSLGGGTGSG
M-GTLLISKIRE-------E--Y-----P-------------D-------
------------------------------R--I--MT-TFSV-VP----
---------S-P------------K--------------V------S---
DT-VVE-PYNA-TLSV-HQLVE-----------N-------T-----DQA
-Y--CIDNE-------------ALYD-------I-C--------------
-----
>ApfTub3_coord_4-214
---MIT-LQLGQCGNQIGFEF----WKKLCA-EH-----------G----
---I-------S-----P-E-----------------------GI--L-E
-----DYA--T---------------------------------------
--------------------------------------------------
--------------------------------------------------
------------------E-G--T------DR-----K-D---V-FF---
-----------------Y--------------------------------
---------------------------QS---DD----------------
---E-------------------------H-Y--------------I-PR
------AVLLDLE------PR------VI-H-----------TI------
-----------------------MNSP-YS---K------LY------NP
-ENIX---L----S-------K-HGG--GAGNNWASG--Y-HQ-G-----
----------------------------EK--------L-QEEI---FD-
ILD---READ-GS----D---SLE-G----------FVLCHSIAGGTGSG
M-GSFMLESLAD-------R--F-----P-------------K-------
------------------------------K--L--IE-TYSV-FP----
---------N-Q------------D-------------EI------S---
DV-VVQ-PYNS-LLTL-KRLTQ-----------C-------A-----DCV
-V--VLDNT-------------ALNR-------I-A--------------
-----
>ApfTub4_coord_2-211
-----T-IQFGQCGNQLGHTL----FSEIST-DME----CV--NTG----
---V-------S-----Y-K-----------------------------T
--------------------------------------------------
---------------------N----------------------------
-----H----Q-----------------------------Y---------
--------------------I--E------DT-----F-N---R-WF---
-----------------S--------------------------------
G--------------------------LS---KS----------------
---N-------------------------D-R--------------L-AR
------AILIDTE------QK------VI-N-----------KI----YN
KK---------------------SN---------------LW----TYST
-KNVI---C----Q-----A-G-G----GCANNWAFG-YL-IK-G-----
----------------------------YE--------L-SDVI---LN-
CVR---QEIE-KL----D---HFD-G----------FLLLLSSAGGTGSG
I-GSYITKLLHE-------E--Y-----N-------------K-------
------------------------------K--P--IL-NTTI-LP----
---------F-S------------F---------------------G---
EV-CTQ-NYNT-LLTL-AKLYN-----------E-------S-----DIN
-I--LFENE-------------QIYN-------I-C--------------
-----
>ApfTub5_coord_5-236
-----S-IQVGQCGNQIGSVF----WPLALH-EY-----------G----
---I-------Q-----T-T-----------------------NT--G-I
-----NLL--KTQRN-----------------------------------
--------------------------------------------------
--------------------------H-------------IK-NIND---
--------------------L--S------NA-----F-D---S-FFVIP
DNSPKDLCFKSM-----N--------------------------------
---------------------------DL---RK----------------
---A-------------------------K-V--------------K-AR
------AILIDME------DS------VI-G-----------EM----R-
--------------------------R-GP-VRD------LF------DQ
-TCIV----------------T-NYP--GSANNWAVG--YYTH-G-----
----------------------------TE--------Y-YDKL---ED-
NIR---RMAE-KC----S---RLH-G----------FLTMHSLGGGTGSG
L-GTAVLKLLAD-------N--Y-----P-------------T-------
------------------------------I--D--RL-VSCV-YP----
---------I----------------------------VM------Q---
DV-VTA-PYNV-LLAT-RELID-----------Y-------A-----TCV
-F--PIENE-------------ALID-------I-C--------------
-N---
>ArbTub1A_coord_3-214
---VIS-LNVGQAGCQIANSS----WELYCL-EH-----------G----
---L-------Q-----P-D-----------------------GY--L-T
--------------------------------------------------
---------------------E----------------------------
-----E----R---K------A--E-------------------------
-----NP-------------D--K------DT-----F-H---T-FF---
-----------------S--------------------------------
---------------------------ET---GS----------------
---G-------------------------K-Y--------------V-PR
------TIYCDLE------PN------VV-D-----------EV------
-----------------------RTGT-YR---Q------LF------HP
-AQMI---T----G-------K-E----DASNNFARG-HY-TI-G-----
----------------------------RE--------I-IDDV---VE-
RVN---RLAE-NC----D---DLQ-G----------FLLFHSLGGGTGSG
F-GTLLLERLAT-------H--F-----A-------------K-------
------------------------------K--S--KL-EFCV-YP----
---------A-P------------N--------------L------S---
TS-VVE-PYNS-VLAT-SSTME-----------L-------S-----DCS
-F--LLDNE-------------AIYD-------I-C--------------
-----
>ArbTub1B_coord_4-214
---VCH-LHIGQAGTQLGNSA----WELYLL-EH-----------G----
---L-------K-----A-D-----------------------GR--L-D
--------------------------------------------------
---------------------P----------------------------
-----E----A---T------D----------------------------
-----IG-------------E--P------GS-----F-E---T-FF---
-----------------T--------------------------------
---------------------------ET---RD----------------
---N-------------------------K-Y--------------V-PR
------SIFVDLD------PS------PI-D-----------EI------
-----------------------RTGP-YR---Q------LF------HP
-EMLI---S----G-------K-E----DAANNYARG-HY-TI-G-----
----------------------------KE--------L-VDNV---ID-
RIR---RVAD-NC----S---ALQ-G----------FLIFHSFGGGTGSG
F-GALLLERLST-------D--Y-----G-------------K-------
------------------------------K--S--KL-EFAV-YP----
---------A-P------------R--------------V------S---
TA-VVE-PYNA-VLST-HSTIE-----------N-------S-----DCT
-F--LVDNE-------------AVYD-------I-C--------------
-----
>ArbTub2_coord_3-211
---IVH-LQTGQCGNQIGAAF----WQTIAG-EH-----------G----
---L-------D-----G-S-----------------------GH--Y-T
--------------------------------------------------
---------------------G----------------------------
-----S----S---D------L----------------------------
--------------------Q--L------ER-----M-N---V-YF---
-----------------N--------------------------------
---------------------------EA---SS----------------
---K-------------------------K-Y--------------V-PR
------AVLVDLE------PA------AL-D-----------AV------
-----------------------RAGP-FG---Q------LF------RP
-DNVV---F----G-------Q-S----GAGNNWAKG-HY-TE-G-----
----------------------------AN--------L-VDQV---ID-
VVR---REAE-GC----D---CLQ-G----------FQITHSLGGGTGAG
M-GTLLISKIRE-------E--F-----P-------------D-------
------------------------------R--M--MA-TFSV-VP----
---------S-P------------M--------------V------S---
DT-VVE-PYNA-TLSI-HQLVE-----------H-------S-----DET
-F--CIDNE-------------ALYN-------I-C--------------
-----
>ArbTub3_coord_4-213
---IIT-IQAGQCGNNIGTQF----WQQLCL-EH-----------G----
---I-------N-----Q-D-----------------------GN--L-E
--------------------------------------------------
---------------------E----------------------------
-----F----A---T------E----------------------------
--------------------G--G------DR-----K-D---V-FF---
-----------------Y--------------------------------
---------------------------QS---DD----------------
---T-------------------------R-Y--------------I-PR
------AILIDLE------PR------VL-S-----------AI------
-----------------------QNGP-YS---N------IY------NP
-ENFF---I----G-------K-DGS--GAGNNWAAG--Y-AT-G-----
----------------------------DT--------V-QEEI---FD-
MID---READ-GS----D---SLE-G----------FMLLHSIAGGTGSG
L-GSYILERMND-------R--F-----P-------------K-------
------------------------------K--L--IQ-TYSV-FP----
---------D-T---------------------------Q-----AA---
DV-VVN-PYNS-LLTM-RRLTQ-----------N-------A-----DSV
-V--VLDNG-------------ALSR-------I-A--------------
-----
>ArgTub1A_coord_3-214
---VIS-LNVGQAGCQIANSS----WELYCL-EH-----------G----
---L-------Q-----P-D-----------------------GY--L-T
--------------------------------------------------
---------------------E----------------------------
-----E----R---K------A--E-------------------------
-----NP-------------D--R------DT-----F-H---T-FF---
-----------------S--------------------------------
---------------------------ET---GN----------------
---G-------------------------K-Y--------------V-PR
------TIYCDLE------PN------VI-D-----------EV------
-----------------------RTGT-YR---Q------LF------HP
-AQMI---T----G-------K-E----DASNNFARG-HY-TI-G-----
----------------------------RE--------I-IDDV---VE-
RVN---RLAE-NC----D---DLQ-G----------FLLFHSLGGGTGSG
F-GTLLLERLAA-------S--F-----A-------------K-------
------------------------------K--S--KL-EFCV-YP----
---------A-P------------N--------------L------S---
TS-VVE-PYNS-VLAT-SSTME-----------L-------S-----DCS
-F--LLDNE-------------AIYD-------I-C--------------
-----
>ArgTub1B_coord_4-214
---VCH-IHIGQAGTQLGNSA----WELYLL-EH-----------G----
---L-------K-----A-D-----------------------GR--L-D
--------------------------------------------------
---------------------P----------------------------
-----E----A---T------D----------------------------
-----IG-------------E--P------GS-----F-E---T-FF---
-----------------T--------------------------------
---------------------------ET---RD----------------
---N-------------------------K-Y--------------V-PR
------SIFVDLD------PS------PI-D-----------EI------
-----------------------RTGP-YR---Q------LF------HP
-ELLI---S----G-------K-E----DAANNYARG-HY-TI-G-----
----------------------------KE--------L-VDNV---ID-
RIR---RVAD-NC----S---ALQ-G----------FLIFHSFGGGTGSG
F-GALLLERLST-------D--Y-----G-------------K-------
------------------------------K--S--KL-EFAV-YP----
---------A-P------------R--------------V------S---
TA-VVE-PYNA-VLST-HSTIE-----------N-------S-----DCT
-F--LVDNE-------------AVYD-------I-C--------------
-----
>ArgTub2_coord_3-211
---IVH-LQTGQCGNQIGAAF----WQTIAG-EH-----------G----
---L-------D-----G-S-----------------------GH--Y-T
--------------------------------------------------
---------------------G----------------------------
-----S----S---D------L----------------------------
--------------------Q--L------ER-----M-N---V-YF---
-----------------N--------------------------------
---------------------------EA---SS----------------
---K-------------------------K-Y--------------V-PR
------AVLVDLE------PA------AL-D-----------AV------
-----------------------RAGP-FG---Q------LF------RP
-DNVV---F----G-------Q-S----GAGNNWAKG-HY-TE-G-----
----------------------------AN--------L-VDQV---ID-
VVR---REAE-GC----D---CLQ-G----------FQITHSLGGGTGAG
M-GTLLISKIRE-------E--F-----P-------------D-------
------------------------------R--M--MA-TFSV-VP----
---------S-P------------M--------------V------S---
DT-VVE-PYNA-TLSI-HQLVE-----------H-------S-----DET
-F--CIDNE-------------ALYN-------I-C--------------
-----
>ArgTub3_coord_4-213
---IIT-IQAGQCGNNIGTQF----WQQLCL-EH-----------G----
---I-------N-----Q-D-----------------------GN--L-E
--------------------------------------------------
---------------------E----------------------------
-----F----A---T------E----------------------------
--------------------G--G------DR-----K-D---V-FF---
-----------------Y--------------------------------
---------------------------QS---DD----------------
---T-------------------------R-Y--------------I-PR
------AILIDLE------PR------VL-S-----------TI------
-----------------------QNGP-YS---N------IY------NP
-ENFF---I----G-------K-DGS--GAGNNWAAG--Y-AT-G-----
----------------------------DT--------V-QEEI---FD-
MID---READ-GS----D---SLE-G----------FMLLHSIAGGTGSG
L-GSFILERMND-------R--F-----P-------------K-------
------------------------------K--L--IQ-TYSV-FP----
---------D-T---------------------------Q-----AA---
DV-VVN-PYNS-LLTM-RRLTQ-----------N-------A-----DSV
-V--VLDNG-------------ALSR-------I-A--------------
-----
>ArlTub1Aa_coord_3-213
---CIS-IHIGQAGIQVGNAC----WELYCL-EH-----------G----
---I-------Q-----P-D-----------------------GQ--M-P
--------------------------------------------------
---------------------S----------------------------
-----D----K---T------V--G-------------------------
------G-------------G--D------DA-----F-N---T-FF---
-----------------S--------------------------------
---------------------------ET---GA----------------
---G-------------------------K-H--------------V-PR
------AVFVDLE------PT------VI-D-----------EV------
-----------------------RTGT-YR---Q------LF------HP
-EQLI---S----G-------K-E----DAANNFARG-HY-TI-G-----
----------------------------KE--------I-VDLC---LD-
RIR---KLAD-NC----T---GLQ-G----------FLVFNAVGGGTGSG
L-GSLLLERLSV-------D--Y-----G-------------K-------
------------------------------K--S--KL-GFTV-YP----
---------S-P------------Q--------------V------S---
TS-VVE-PYNS-VLST-HSLLE-----------H-------T-----DVS
-I--LLDNE-------------AIYD-------I-C--------------
-----
>ArlTub1Ab_coord_3-213
---CIS-IHIGQAGIQVGNAC----WELYCL-EH-----------G----
---I-------Q-----P-D-----------------------GQ--M-P
--------------------------------------------------
---------------------S----------------------------
-----D----K---T------V--G-------------------------
------G-------------G--D------DA-----F-N---T-FF---
-----------------S--------------------------------
---------------------------ET---GA----------------
---G-------------------------K-H--------------V-PR
------AVFVDLE------PT------VI-D-----------EV------
-----------------------RTGT-YR---Q------LF------HP
-EQLI---S----G-------K-E----DAANNFARG-HY-TI-G-----
----------------------------KE--------I-VDLC---LD-
RIR---KLAD-NC----T---GLQ-G----------FLVFNAVGGGTGSG
L-GSLLLERLSV-------D--Y-----G-------------K-------
------------------------------K--S--KL-GFTV-YP----
---------S-P------------Q--------------V------S---
TS-VVE-PYNS-VLST-HSLLE-----------H-------T-----DVS
-I--LLDNE-------------AIYD-------I-C--------------
-----
>ArlTub1Ba_coord_3-213
---IIS-IHIGQAGIQVGNSC----WELYCL-EH-----------G----
---I-------Q-----P-D-----------------------GM--M-P
--------------------------------------------------
---------------------S----------------------------
-----D----T---T------V--G-------------------------
------V-------------A--H------DA-----F-N---T-FF---
-----------------S--------------------------------
---------------------------ET---GA----------------
---G-------------------------K-H--------------V-PR
------AVFVDLE------PT------VI-D-----------EV------
-----------------------RTGT-YR---Q------LF------HP
-EQLI---S----G-------K-E----DAANNFARG-HY-TV-G-----
----------------------------KE--------I-VDLC---LD-
RVR---KLAD-NC----T---GLQ-G----------FLVFNAVGGGTGSG
L-GSLLLERLSV-------D--Y-----G-------------K-------
------------------------------K--S--KL-GFTI-YP----
---------S-P------------Q--------------V------S---
TA-VVE-PYNS-VLST-HSLLE-----------H-------T-----DVA
-V--LLDNE-------------AIYD-------I-C--------------
-----
>ArlTub1Bb_coord_3-213
---IIS-IHIGQAGIQVGNSC----WELYCL-EH-----------G----
---I-------Q-----P-D-----------------------GM--M-P
--------------------------------------------------
---------------------S----------------------------
-----D----T---T------V--G-------------------------
------V-------------A--H------DA-----F-N---T-FF---
-----------------S--------------------------------
---------------------------ET---GA----------------
---G-------------------------K-H--------------V-PR
------AVFVDLE------PT------VI-D-----------EV------
-----------------------RTGT-YR---Q------LF------HP
-EQLI---S----G-------K-E----DAANNFARG-HY-TV-G-----
----------------------------KE--------I-VDLC---LD-
RVR---KLAD-NC----T---GLQ-G----------FLVFNAVGGGTGSG
L-GSLLLERLSV-------D--Y-----G-------------K-------
------------------------------K--S--KL-GFTI-YP----
---------S-P------------Q--------------V------S---
TA-VVE-PYNS-VLST-HSLLE-----------H-------T-----DVA
-V--LLDNE-------------AIYD-------I-C--------------
-----
>ArlTub1Bc_coord_3-213
---IIS-IHIGQAGIQVGNSC----WELYCL-EH-----------G----
---I-------Q-----P-D-----------------------GT--M-P
--------------------------------------------------
---------------------S----------------------------
-----D----S---T------V--G-------------------------
------V-------------C--H------DA-----F-N---T-FF---
-----------------S--------------------------------
---------------------------ET---SS----------------
---G-------------------------Q-H--------------V-PR
------AVFLDLE------PT------VI-D-----------EV------
-----------------------RTGT-YR---Q------LF------HP
-EQLI---S----G-------K-E----DAANNFARG-HY-TV-G-----
----------------------------RE--------I-VDTC---LE-
RLR---KLAD-NC----T---GLQ-G----------FLVFNAVGGGTGSG
L-GSLLLERLSV-------D--F-----G-------------K-------
------------------------------K--S--KL-GFTI-YP----
---------S-P------------Q--------------V------S---
TA-VVE-PYNS-VLST-HSLLE-----------H-------T-----DVV
-V--LLDNE-------------AIYD-------I-C--------------
-----
>ArlTub2A_coord_3-211
---ILH-IQGGQCGNQIGSKF----WEVVCD-EH-----------G----
---I-------D-----P-T-----------------------GR--Y-V
--------------------------------------------------
---------------------G---------N------------------
----------S---D------L----------------------------
--------------------Q--L------ER-----V-N---V-YY---
-----------------N--------------------------------
---------------------------EA---SC----------------
---G-------------------------R-Y--------------V-PR
------AILMDLE------PG------TM-D-----------SV------
-----------------------RTGP-YG---Q------IF------RP
-DNFV---F----G-------Q-S----GAGNNWAKG-HY-TE-G-----
----------------------------AE--------L-IDAV---LD-
VVR---KEAE-NC----D---CLQ-G----------FQVCHSLGGGTGSG
M-GTLLISKIRE-------E--Y-----P-------------D-------
------------------------------R--M--ML-TFSV-FP----
---------S-P------------K--------------V------S---
DT-VVE-PYNA-TLSV-HQLVE-----------N-------A-----DEC
-M--VLDNE-------------ALYD-------I-C--------------
-----
>ArlTub2Ba_coord_3-211
---ILH-IQGGQCGNQIGAKF----WEVVCA-EH-----------G----
---I-------D-----P-T-----------------------GR--Y-T
--------------------------------------------------
---------------------G---------D------------------
----------S---D------L----------------------------
--------------------Q--L------ER-----I-N---V-YY---
-----------------N--------------------------------
---------------------------EA---SC----------------
---G-------------------------R-F--------------V-PR
------AVLMDLE------PG------TM-D-----------SL------
-----------------------RSGP-YG---Q------TF------RP
-DNFV---F----G-------Q-S----GAGNNWAKG-HY-TE-G-----
----------------------------AE--------L-IDSV---LD-
VVR---KEAE-NC----D---CLQ-G----------FQVCHSLGGGTGSG
M-GTLLISKIRE-------E--Y-----P-------------D-------
------------------------------R--M--ML-TFSV-FP----
---------S-P------------K--------------V------S---
DT-VVE-PYNA-TLSV-HQLVE-----------N-------A-----DEC
-M--VLDNE-------------ALYD-------I-C--------------
-----
>ArlTub2Bb_coord_3-211
---ILH-IQGGQCGNQIGAKF----WEVVCA-EH-----------G----
---I-------D-----P-T-----------------------GR--Y-T
--------------------------------------------------
---------------------G---------D------------------
----------S---D------L----------------------------
--------------------Q--L------ER-----I-N---V-YY---
-----------------N--------------------------------
---------------------------EA---SC----------------
---G-------------------------R-F--------------V-PR
------AVLMDLE------PG------TM-D-----------SL------
-----------------------RSGP-YG---Q------TF------RP
-DNFV---F----G-------Q-S----GAGNNWAKG-HY-TE-G-----
----------------------------AE--------L-IDSV---LD-
VVR---KEAE-NC----D---CLQ-G----------FQVCHSLGGGTGSG
M-GTLLISKIRE-------E--Y-----P-------------D-------
------------------------------R--M--ML-TFSV-FP----
---------S-P------------K--------------V------S---
DT-VVE-PYNA-TLSV-HQLVE-----------N-------A-----DEC
-M--VLDNE-------------ALYD-------I-C--------------
-----
>ArlTub2Bc_coord_3-211
---ILH-IQGGQCGNQIGAKF----WEVVCA-EH-----------G----
---I-------D-----S-T-----------------------GR--Y-Q
--------------------------------------------------
---------------------G---------E------------------
----------N---D------L----------------------------
--------------------Q--L------ER-----V-N---V-YY---
-----------------N--------------------------------
---------------------------EA---SC----------------
---G-------------------------R-F--------------V-PR
------AVLMDLE------PG------TM-D-----------SV------
-----------------------RSGP-YG---Q------IF------RP
-DNFI---F----G-------Q-S----GAGNNWAKG-HY-TE-G-----
----------------------------AE--------L-IDSV---LD-
VVR---KEAE-NC----D---CLQ-G----------FQVCHSLGGGTGSG
M-GTLLISKIRE-------E--Y-----P-------------D-------
------------------------------R--M--ML-TFSV-FP----
---------S-P------------K--------------V------S---
DT-VVE-PYNA-TLSV-HQLVE-----------N-------A-----DEC
-M--VLDNE-------------ALYD-------I-C--------------
-----
>ArlTub2Bd_coord_3-211
---ILH-IQGGQCGNQIGSKF----WEVVNL-EH-----------G----
---I-------D-----Q-T-----------------------GR--Y-H
--------------------------------------------------
---------------------G---------D------------------
----------S---D------L----------------------------
--------------------Q--L------ER-----V-N---V-YY---
-----------------N--------------------------------
---------------------------EA---SC----------------
---G-------------------------R-Y--------------V-PR
------AVLMDLE------PG------TM-D-----------SV------
-----------------------RSGP-YG---Q------IF------RP
-DNFV---F----G-------Q-S----GAGNNWAKG-HY-TE-G-----
----------------------------AE--------L-IDSV---LD-
VVR---KEAE-NC----D---CLQ-G----------FQVCHSLGGGTGSG
M-GTLLISKIRE-------E--Y-----P-------------D-------
------------------------------R--M--MM-TFSV-FP----
---------S-P------------K--------------V------S---
DT-VVE-PYNA-TLSV-HQLVE-----------N-------A-----DEC
-M--VLDNE-------------ALYD-------I-C--------------
-----
>ArlTub2Ca_coord_3-211
---ILH-IQGGQCGNQIGAKF----WEVICG-EH-----------G----
---I-------D-----H-T-----------------------GQ--S-C
--------------------------------------------------
---------------------G---------E------------------
----------T---D------L----------------------------
--------------------Q--L------ER-----I-N---V-YF---
-----------------N--------------------------------
---------------------------EA---SG----------------
---G-------------------------K-Y--------------V-PR
------AVLMDLE------PG------TM-D-----------SL------
-----------------------RSGP-FG---Q------IF------RP
-DNFV---F----G-------Q-S----GAGNNWAKG-HY-TE-G-----
----------------------------AE--------L-IDSV---LD-
VVR---KEAE-NC----D---CLQ-G----------FQVCHSLGGGTGSG
M-GTLLISKIRE-------E--Y-----P-------------D-------
------------------------------R--M--MM-TFSV-FP----
---------S-P------------K--------------V------S---
DT-VVE-PYNA-TLSV-HQLVE-----------N-------A-----DEC
-M--VLDNE-------------ALYD-------I-C--------------
-----
>ArlTub2Cb_coord_3-211
---ILH-IQGGQCGNQIGAKF----WEVICD-EH-----------G----
---I-------D-----H-T-----------------------GQ--Y-V
--------------------------------------------------
---------------------G---------D------------------
----------S---P------L----------------------------
--------------------Q--L------ER-----I-D---V-YF---
-----------------N--------------------------------
---------------------------EA---SG----------------
---G-------------------------K-Y--------------V-PR
------AVLMDLE------PG------TM-D-----------SL------
-----------------------RSGP-FG---Q------IF------RP
-DNFV---F----G-------Q-S----GAGNNWAKG-HY-TE-G-----
----------------------------AE--------L-IDSV---LD-
VVR---KEAE-NS----D---CLQ-G----------FQVCHSLGGGTGSG
M-GTLLISKIRE-------E--Y-----P-------------D-------
------------------------------R--M--MM-TFSV-FP----
---------S-P------------K--------------V------S---
DT-VVE-PYNA-TLSV-HQLVE-----------N-------A-----DEC
-M--VLDNE-------------ALYD-------I-C--------------
-----
>ArlTub2Cc_coord_3-212
---ILH-IQGGQCGNQIGSKF----WEVICD-EH-----------G----
---I-------D-----S-T-----------------------GR--Y-S
--------------------------------------------------
---------------------G---------D------------------
----------T--AD------L----------------------------
--------------------Q--L------ER-----I-N---V-YY---
-----------------N--------------------------------
---------------------------EA---SG----------------
---G-------------------------R-Y--------------V-PR
------AVLMDLE------PG------TM-D-----------SI------
-----------------------RSGP-FG---Q------IF------RP
-DNFV---F----G-------Q-S----GAGNNWAKG-HY-TE-G-----
----------------------------AE--------L-IDAV---LD-
VVR---KEAE-NC----D---CLQ-G----------FQVCHSLGGGTGSG
M-GTLLISKIRE-------E--Y-----P-------------D-------
------------------------------R--M--ML-TFSV-FP----
---------S-P------------K--------------V------S---
DT-VVE-PYNA-TLSV-HQLVE-----------N-------A-----DEC
-M--VLDNE-------------ALYD-------I-C--------------
-----
>ArlTub2Cd_coord_3-212
---ILH-VQGGQCGNQIGSKF----WEVICD-EH-----------G----
---V-------D-----P-T-----------------------GR--Y-N
--------------------------------------------------
---------------------G---------D-S----------------
----------A---D------L----------------------------
--------------------Q--L------ER-----I-N---V-YY---
-----------------N--------------------------------
---------------------------EA---SG----------------
---G-------------------------R-Y--------------V-PR
------AVLMDLE------PG------TM-D-----------SI------
-----------------------RSGP-YG---Q------IF------RP
-DNFV---F----G-------Q-S----GAGNNWAKG-HY-TE-G-----
----------------------------AE--------L-IDAV---LD-
VVR---KEAE-NC----D---CLQ-G----------FQVCHSLGGGTGSG
M-GTLLISKIRE-------E--Y-----P-------------D-------
------------------------------R--M--ML-TFSV-FP----
---------S-P------------K--------------V------S---
DT-VVE-PYNA-TLSV-HQLVE-----------N-------A-----DEC
-M--VLDNE-------------ALYD-------I-C--------------
-----
>ArlTub2Ce_coord_3-211
---ILH-IQGGQCGNQIGAKF----WEVICN-EH-----------G----
---I-------D-----P-T-----------------------GK--Y-D
--------------------------------------------------
---------------------G---------D------------------
----------A---D------L----------------------------
--------------------Q--L------ER-----I-N---V-YY---
-----------------N--------------------------------
---------------------------EA---SG----------------
---G-------------------------R-Y--------------V-PR
------AVLMDLE------PG------TM-D-----------SI------
-----------------------RSGP-FG---Q------IF------RP
-DNFV---F----G-------Q-S----GAGNNWAKG-HY-TE-G-----
----------------------------AE--------L-IDSV---LD-
VVR---KEAE-NC----D---CLQ-G----------FQVCHSLGGGTGSG
M-GTLLISKIRE-------E--Y-----P-------------D-------
------------------------------R--M--ML-TFSV-FP----
---------S-P------------K--------------V------S---
DT-VVE-PYNA-TLSV-HQLVE-----------N-------A-----DEC
-M--VLDNE-------------ALYD-------I-C--------------
-----
>ArlTub3A_coord_4-213
---IIT-LQVGQCGNQIGMEF----WKQLCL-EH-----------G----
---I-------S-----K-D-----------------------GI--L-E
-----DFA--T---------------------------------------
--------------------------------------------------
--------------------------------------------------
------------------Q-G--G------DR-----K-D---V-FF---
-----------------Y--------------------------------
---------------------------QA---DD----------------
---Q-------------------------H-Y--------------I-PR
------ALLIDLE------PR------VI-N-----------GI------
-----------------------QNGD-YR---N------LY------NH
-ENIF---V----A-------D-HGG--GAGNNWASG--Y-HQ-G-----
----------------------------KG--------V-EEEI---MD-
MID---READ-GS----D---SLE-G----------FVLCHSIAGGTGSG
M-GSYLLETLND-------R--Y-----S-------------K-------
------------------------------K--L--VQ-TYSV-FP----
---------N-Q------------M-------------ET------S---
DV-VVQ-PYNS-LLTL-KRLTL-----------N-------A-----DCV
-V--VLDNT-------------ALGR-------I----------------
-----
>ArlTub3B_coord_4-214
---IIT-LQVGQCGNQIGMEF----WKQLCL-EH-----------G----
---I-------S-----K-D-----------------------GI--L-E
-----DFA--T---------------------------------------
--------------------------------------------------
--------------------------------------------------
------------------Q-G--G------DR-----K-D---V-FF---
-----------------Y--------------------------------
---------------------------QA---DD----------------
---Q-------------------------H-Y--------------I-PR
------ALLIDLE------PR------VI-N-----------GI------
-----------------------QNGE-YR---N------LY------NH
-ENIF---L----S-------D-HGG--GAGNNWASG--Y-HQ-G-----
----------------------------KG--------V-EEEI---MD-
MID---READ-GS----D---SLE-G----------FVLCHSIAGGTGSG
M-GSYLLETLND-------R--Y-----S-------------K-------
------------------------------K--L--VQ-TYSV-FP----
---------N-Q------------M-------------ET------S---
DV-VVQ-PYNS-LLTL-KRLTL-----------N-------A-----DCV
-V--VLDNT-------------ALNR-------I-A--------------
-----
>AroTub1A_coord_3-214
---VIS-LNVGQAGCQIANSS----WELYCL-EH-----------G----
---I-------Q-----P-D-----------------------GY--L-T
--------------------------------------------------
---------------------E----------------------------
-----E----R---K------A--E-------------------------
-----DP-------------D--E------RV-----F-H---T-FF---
-----------------S--------------------------------
---------------------------ET---GN----------------
---G-------------------------K-Y--------------V-PR
------TIYCDLE------PN------VV-D-----------EV------
-----------------------RTGT-YR---Q------LF------HP
-GQMI---T----G-------K-E----DASNNFARG-HY-TI-G-----
----------------------------RE--------I-IDQV---MD-
SIN---RLAE-NC----D---DLQ-G----------FLLFHSLGGGTGSG
F-GTLLLERLAM-------Q--F-----A-------------K-------
------------------------------K--S--KL-EFCV-YP----
---------A-P------------N--------------L------S---
TS-VVE-PYNS-VLAT-SSTME-----------L-------S-----DCS
-F--ILDNE-------------AIYD-------I-C--------------
-----
>AroTub1B_coord_4-214
---VCH-LHIGQAGTQLGNSA----WELYLL-EH-----------G----
---L-------K-----A-D-----------------------GR--L-D
--------------------------------------------------
---------------------P----------------------------
-----E----A---T------D----------------------------
-----IG-------------E--P------GS-----F-E---T-FF---
-----------------T--------------------------------
---------------------------ET---RD----------------
---N-------------------------K-Y--------------V-PR
------SIFVDLD------PS------PI-D-----------EI------
-----------------------RTGP-YR---Q------LF------HP
-EMLI---S----G-------K-E----DAANNYARG-HY-TI-G-----
----------------------------KE--------L-VDNV---ID-
RIR---RVAD-NC----S---ALQ-G----------FLIFHSFGGGTGSG
F-GALLLERLST-------D--Y-----G-------------K-------
------------------------------K--S--KL-EFAV-YP----
---------A-P------------R--------------V------S---
TA-VVE-PYNA-VLST-HSTIE-----------N-------S-----DCT
-F--LVDNE-------------AVYD-------I-C--------------
-----
>AroTub2_coord_3-211
---IVH-LQTGQCGNQIGAAF----WQTIAG-EH-----------G----
---L-------D-----G-S-----------------------GH--Y-T
--------------------------------------------------
---------------------G----------------------------
-----S----S---D------L----------------------------
--------------------Q--L------ER-----M-N---V-YF---
-----------------N--------------------------------
---------------------------EA---SS----------------
---K-------------------------K-Y--------------V-PR
------AVLVDLE------PA------AL-D-----------AV------
-----------------------RAGP-FG---Q------LF------RP
-DNVV---F----G-------Q-S----GAGNNWAKG-HY-TE-G-----
----------------------------AN--------L-VDQV---ID-
VVR---REAE-GC----D---CLQ-G----------FQITHSLGGGTGAG
M-GTLLISKIRE-------E--F-----P-------------D-------
------------------------------R--M--MA-TFSV-VP----
---------S-P------------M--------------V------S---
DT-VVE-PYNA-TLSI-HQLVE-----------H-------S-----DET
-F--CIDNE-------------ALYN-------I-C--------------
-----
>AroTub3_coord_4-213
---IIT-IQAGQCGNNIGTQF----WQQLCL-EH-----------G----
---I-------N-----Q-D-----------------------GN--L-E
--------------------------------------------------
---------------------E----------------------------
-----F----A---T------E----------------------------
--------------------G--G------DR-----K-D---V-FF---
-----------------Y--------------------------------
---------------------------QS---DD----------------
---T-------------------------R-Y--------------I-PR
------AILIDLE------PR------VL-S-----------AI------
-----------------------QNGP-YS---N------IY------NP
-ENFF---I----G-------K-DGS--GAGNNWAAG--Y-AT-G-----
----------------------------DT--------V-QEEI---FD-
MID---READ-GS----D---SLE-G----------FMLLHSIAGGTGSG
L-GSYILERMND-------R--F-----P-------------K-------
------------------------------K--L--IQ-TYSV-FP----
---------D-T---------------------------Q-----AA---
DV-VVN-PYNS-LLTM-RRLTQ-----------N-------A-----DSV
-V--VLDNG-------------ALSR-------I-A--------------
-----
>AscTub1A_coord_3-213
---VIS-LNVGQAGCQIANSC----WELYCL-EH-----------G----
---I-------Q-----P-D-----------------------GY--L-T
--------------------------------------------------
---------------------E----------------------------
-----E----R---K------K--A-------------------------
------D-------------P--D------HG-----F-S---T-FF---
-----------------S--------------------------------
---------------------------ET---GQ----------------
---G-------------------------K-Y--------------V-PR
------TIYCDLE------PN------VV-D-----------EV------
-----------------------RTGT-YR---S------LF------HP
-ENMI---T----G-------K-E----DASNNYARG-HY-TV-G-----
----------------------------KE--------M-IDQV---LD-
KVR---RVAD-NC----A---GLQ-G----------FLVFHSFGGGTGSG
F-GALLMERLSV-------D--Y-----G-------------K-------
------------------------------K--S--KL-EFCV-YP----
---------A-P------------Q--------------N------A---
TS-VVE-PYNS-ILTT-HTTLE-----------H-------S-----DCS
-F--MVDNE-------------AIYD-------I-C--------------
-----
>AscTub1B_coord_4-215
---VCH-IHIGQAGTQLGNSA----WELYLL-EH-----------G----
---L-------K-----A-D-----------------------GR--L-D
--------------------------------------------------
---------------------A----------------------------
-----E----V---A------E--E-------------------------
-----RN-------------Q--G------GS-----F-E---T-FF---
-----------------T--------------------------------
---------------------------ET---SG----------------
---G-------------------------K-Y--------------V-PR
------SLFVDLD------PS------PI-D-----------EI------
-----------------------RTGN-YR---Q------LF------HP
-ELLI---S----G-------K-E----DAANNYARG-HY-TV-G-----
----------------------------KE--------L-VDEV---VD-
RVR---RVAD-NC----S---SLQ-G----------FLIFHSFGGGTGSG
F-GALLLERLSA-------E--Y-----G-------------K-------
------------------------------K--S--KL-EFAI-YP----
---------S-P------------C--------------V------S---
TA-VVE-PYNA-VLAT-HSTIE-----------N-------S-----DCT
-F--LVDNE-------------AVYD-------I-C--------------
-----
>AscTub2A_coord_3-211
---IVH-LQTGQCGNQIGAAF----WQTISG-EH-----------G----
---L-------D-----G-S-----------------------GH--Y-N
--------------------------------------------------
---------------------G----------------------------
-----T----S---D------L----------------------------
--------------------Q--L------ER-----M-N---V-YF---
-----------------N--------------------------------
---------------------------EA---NG----------------
---D-------------------------K-Y--------------V-PR
------AVLVDLE------PG------TM-D-----------AV------
-----------------------RAGP-FG---E------LF------RP
-DNFV---F----G-------Q-S----GAGNNWAKG-HY-TE-G-----
----------------------------AE--------L-VDQV---ID-
VVR---REAE-GC----D---CLQ-G----------FQITHSLGGGTGAG
M-GTLLISKIRE-------E--F-----P-------------D-------
------------------------------R--M--MA-TFSV-VP----
---------S-P------------K--------------V------S---
DT-VVE-PYNA-TLSV-HQLVE-----------H-------S-----DET
-F--CIDNE-------------ALYD-------I-C--------------
-----
>AscTub2B_coord_3-211
---IVH-LQTGQCGNQVGAAF----WQTISN-EH-----------G----
---L-------D-----G-S-----------------------GM--Y-H
--------------------------------------------------
---------------------G----------------------------
-----E----S---D------L----------------------------
--------------------Q--L------ER-----M-N---V-YF---
-----------------N--------------------------------
---------------------------EV---AS----------------
---S-------------------------K-Y--------------V-PR
------AVLIDLE------PG------TM-D-----------AI------
-----------------------RAGP-MG---S------LF------RP
-DNFI---F----G-------Q-S----GAGNNWAKG-HY-TE-G-----
----------------------------AE--------L-VDQV---VD-
VVR---REAE-SC----D---YLQ-G----------FQITHSLGGGTGAG
M-GTLLISKIRE-------E--F-----P-------------D-------
------------------------------R--M--MA-TFSV-MP----
---------S-P------------K--------------V------S---
DT-VVE-PYNA-TLSV-HQLVE-----------H-------A-----DET
-F--CLDNE-------------ALYD-------I-C--------------
-----
>AscTub3_coord_4-213
---IIT-LQAGQCGNNVGSQF----WQQLCL-EH-----------G----
---I-------S-----Q-D-----------------------GN--L-E
--------------------------------------------------
---------------------E----------------------------
-----F----A---T------E----------------------------
--------------------G--G------DR-----K-D---V-FF---
-----------------Y--------------------------------
---------------------------QS---DD----------------
---T-------------------------R-Y--------------I-PR
------AILLDLE------PR------VL-H-----------SI------
-----------------------QSGP-YK---N------IY------NP
-ENFF---I----G-------Q-QGI--GAGNNWGAG--Y-AA-G-----
----------------------------EV--------V-QEEV---FD-
MID---READ-GS----D---SLE-G----------FMFLHSIAGGTGSG
L-GSFILERMND-------R--F-----P-------------K-------
------------------------------K--L--IQ-TYSV-FP----
---------D-T---------------------------Q-----SA---
DV-VVN-PYNS-LLAM-RRLTQ-----------N-------A-----DSV
-V--VLDNG-------------ALSR-------I-V--------------
-----
>Asf_aTub1A_coord_3-213
---VIS-LNVGQAGCQIANSC----WELYCL-EH-----------G----
---I-------Q-----P-D-----------------------GY--L-T
--------------------------------------------------
---------------------E----------------------------
-----E----R---K------K--A-------------------------
------D-------------P--D------HG-----F-S---T-FF---
-----------------S--------------------------------
---------------------------ET---GQ----------------
---G-------------------------K-Y--------------V-PR
------TIYCDLE------PN------VV-D-----------EV------
-----------------------RTGT-YR---S------LF------HP
-ENMI---T----G-------K-E----DASNNYARG-HY-TV-G-----
----------------------------KE--------M-IDQV---LD-
KVR---RVAD-NC----A---GLQ-G----------FLVFHSFGGGTGSG
F-GALLMERLSV-------D--Y-----G-------------K-------
------------------------------K--S--KL-EFCV-YP----
---------A-P------------Q--------------N------A---
TS-VVE-PYNS-ILTT-HTTLE-----------H-------S-----DCS
-F--MVDNE-------------AIYD-------I-C--------------
-----
>Asf_aTub1B_coord_4-215
---VCH-IHIGQAGTQLGNSA----WELYLL-EH-----------G----
---L-------K-----A-D-----------------------GR--L-D
--------------------------------------------------
---------------------P----------------------------
-----E----V---P------E--S-------------------------
-----HN-------------N--G------GS-----F-E---T-FF---
-----------------T--------------------------------
---------------------------ET---NS----------------
---G-------------------------K-Y--------------V-PR
------SIFVDLD------PS------PI-D-----------EI------
-----------------------RTGT-YR---Q------LF------HP
-ELLI---S----G-------K-E----DAANNYARG-HY-TV-G-----
----------------------------KE--------L-VDSV---VD-
RVR---RVAD-NC----N---SLQ-G----------FLIFHSFGGGTGSG
F-GALLLERLST-------E--Y-----G-------------K-------
------------------------------K--S--KL-EFSI-YP----
---------S-P------------R--------------V------S---
TA-VVE-PYNA-VLST-HSTIE-----------N-------S-----DCT
-F--LVDNE-------------AVYD-------I-C--------------
-----
>Asf_aTub2A_coord_3-211
---IVH-LQTGQCGNQIGAAF----WQTISG-EH-----------G----
---L-------D-----G-S-----------------------GH--Y-N
--------------------------------------------------
---------------------G----------------------------
-----S----S---D------L----------------------------
--------------------Q--L------ER-----M-N---V-YF---
-----------------N--------------------------------
---------------------------EA---NG----------------
---D-------------------------K-Y--------------V-PR
------AVLVDLE------PG------TM-D-----------AV------
-----------------------RAGP-FG---E------LF------RP
-DNFV---F----G-------Q-S----GAGNNWAKG-HY-TE-G-----
----------------------------AE--------L-VDQV---ID-
VVR---REAE-GC----D---CLQ-G----------FQVTHSLGGGTGAG
M-GTLLISKIRE-------E--F-----P-------------D-------
------------------------------R--M--MA-TFSV-VP----
---------S-P------------K--------------V------S---
DT-VVE-PYNA-TLSV-HQLVE-----------H-------S-----DET
-F--CIDNE-------------ALYD-------I-C--------------
-----
>Asf_aTub2B_coord_3-211
---IVH-LQTGQCGNQVGAAF----WQTISS-EH-----------G----
---L-------D-----E-S-----------------------GL--C-N
--------------------------------------------------
---------------------A----------------------------
-----S----S---D------Q----------------------------
--------------------Q--L------ER-----M-N---V-YF---
-----------------N--------------------------------
---------------------------EV---GN----------------
---S-------------------------K-Y--------------V-PR
------AVLVDLE------PG------TM-D-----------AI------
-----------------------RSGP-HG---A------LF------RP
-DNFV---F----G-------Q-S----SAGNNWAKG-HY-TE-G-----
----------------------------AE--------L-VDQV---ID-
VVR---REAE-SC----D---YLQ-G----------FQITHSLGGGTGAG
M-GTLLISKIRE-------E--F-----P-------------D-------
------------------------------R--M--MA-TFSV-LP----
---------S-P------------K--------------V------S---
DT-VVE-PYNA-TLSV-HQLVE-----------H-------A-----DET
-F--CIDNE-------------ALYD-------I-C--------------
-----
>Asf_aTub3_coord_4-213
---IIT-IQAGQCGNNVGSQF----WQQLCL-EH-----------G----
---I-------S-----Q-D-----------------------GN--L-E
--------------------------------------------------
---------------------E----------------------------
-----F----A---T------E----------------------------
--------------------G--G------DR-----K-D---V-FF---
-----------------Y--------------------------------
---------------------------QS---DD----------------
---T-------------------------R-Y--------------I-PR
------AILLDLE------PR------VL-N-----------SI------
-----------------------QSGP-YK---N------IY------NP
-ENFF---I----G-------Q-QGI--GAGNNWGAG--Y-AA-G-----
----------------------------EV--------V-QEEV---FD-
MID---READ-GS----D---SLE-G----------FMFLHSIAGGTGSG
L-GSFILERMND-------R--F-----P-------------K-------
------------------------------K--L--IQ-TYSV-FP----
---------D-T---------------------------Q-----SA---
DV-VVN-PYNS-LLAM-RRLTQ-----------N-------A-----DSV
-V--VLDNG-------------ALSR-------I-V--------------
-----
>Asf_bTub1A_coord_3-213
---VIS-LNVGQAGCQIANSC----WELYCL-EH-----------G----
---I-------Q-----P-D-----------------------GY--L-T
--------------------------------------------------
---------------------E----------------------------
-----E----R---K------K--A-------------------------
------D-------------P--D------HG-----F-S---T-FF---
-----------------S--------------------------------
---------------------------ET---GQ----------------
---G-------------------------K-Y--------------V-PR
------TIYCDLE------PN------VV-D-----------EV------
-----------------------RTGT-YR---S------LF------HP
-ENMI---T----G-------K-E----DASNNYARG-HY-TV-G-----
----------------------------KE--------M-IDQV---LD-
KVR---RVAD-NC----A---GLQ-G----------FLVFHSFGGGTGSG
F-GALLMERLSV-------D--Y-----G-------------K-------
------------------------------K--S--KL-EFCV-YP----
---------A-P------------Q--------------N------A---
TS-VVE-PYNS-ILTT-HTTLE-----------H-------S-----DCS
-F--MVDNE-------------AIYD-------I-C--------------
-----
>Asf_bTub1B_coord_4-215
---VCH-IHIGQAGTQLGNSA----WELYLL-EH-----------G----
---L-------K-----A-D-----------------------GR--L-D
--------------------------------------------------
---------------------P----------------------------
-----E----V---P------E--S-------------------------
-----HN-------------N--G------GS-----F-E---T-FF---
-----------------T--------------------------------
---------------------------ET---NS----------------
---G-------------------------K-Y--------------V-PR
------SIFVDLD------PS------PI-D-----------EI------
-----------------------RTGT-YR---Q------LF------HP
-ELLI---S----G-------K-E----DAANNYARG-HY-TV-G-----
----------------------------KE--------L-VDSV---VD-
RVR---RVAD-NC----N---SLQ-G----------FLIFHSFGGGTGSG
F-GALLLERLST-------E--Y-----G-------------K-------
------------------------------K--S--KL-EFSI-YP----
---------S-P------------R--------------V------S---
TA-VVE-PYNA-VLST-HSTIE-----------N-------S-----DCT
-F--LVDNE-------------AVYD-------I-C--------------
-----
>Asf_bTub2A_coord_3-211
---IVH-LQTGQCGNQIGAAF----WQTISG-EH-----------G----
---L-------D-----G-S-----------------------GH--Y-N
--------------------------------------------------
---------------------G----------------------------
-----S----S---D------L----------------------------
--------------------Q--L------ER-----M-N---V-YF---
-----------------N--------------------------------
---------------------------EA---NG----------------
---D-------------------------K-Y--------------V-PR
------AVLVDLE------PG------TM-D-----------AV------
-----------------------RAGP-FG---E------LF------RP
-DNFV---F----G-------Q-S----GAGNNWAKG-HY-TE-G-----
----------------------------AE--------L-VDQV---ID-
VVR---REAE-GC----D---CLQ-G----------FQVTHSLGGGTGAG
M-GTLLISKIRE-------E--F-----P-------------D-------
------------------------------R--M--MA-TFSV-VP----
---------S-P------------K--------------V------S---
DT-VVE-PYNA-TLSV-HQLVE-----------H-------S-----DET
-F--CIDNE-------------ALYD-------I-C--------------
-----
>Asf_bTub2B_coord_3-211
---IVH-LQTGQCGNQVGAAF----WQTISS-EH-----------G----
---L-------D-----E-S-----------------------GL--C-N
--------------------------------------------------
---------------------A----------------------------
-----S----S---D------Q----------------------------
--------------------Q--L------ER-----M-N---V-YF---
-----------------N--------------------------------
---------------------------EV---GN----------------
---S-------------------------K-Y--------------V-PR
------AVLVDLE------PG------TM-D-----------AI------
-----------------------RSGP-HG---A------LF------RP
-DNFV---F----G-------Q-S----SAGNNWAKG-HY-TE-G-----
----------------------------AE--------L-VDQV---ID-
VVR---REAE-SC----D---YLQ-G----------FQITHSLGGGTGAG
M-GTLLISKIRE-------E--F-----P-------------D-------
------------------------------R--M--MA-TFSV-LP----
---------S-P------------K--------------V------S---
DT-VVE-PYNA-TLSV-HQLVE-----------H-------A-----DET
-F--CIDNE-------------ALYD-------I-C--------------
-----
>Asf_bTub3_coord_4-213
---IIT-IQAGQCGNNVGSQF----WQQLCL-EH-----------G----
---I-------S-----Q-D-----------------------GN--L-E
--------------------------------------------------
---------------------E----------------------------
-----F----A---T------E----------------------------
--------------------G--G------DR-----K-D---V-FF---
-----------------Y--------------------------------
---------------------------QS---DD----------------
---T-------------------------R-Y--------------I-PR
------AILLDLE------PR------VL-N-----------SI------
-----------------------QSGP-YK---N------IY------NP
-ENFF---I----G-------Q-QGI--GAGNNWGAG--Y-AA-G-----
----------------------------EV--------V-QEEV---FD-
MID---READ-GS----D---SLE-G----------FMFLHSIAGGTGSG
L-GSFILERMND-------R--F-----P-------------K-------
------------------------------K--L--IQ-TYSV-FP----
---------D-T---------------------------Q-----SA---
DV-VVN-PYNS-LLAM-RRLTQ-----------N-------A-----DSV
-V--VLDNG-------------ALSR-------I-V--------------
-----
>AskTub1A_coord_3-213
---VIS-LNVGQAGCQIANSC----WELYCL-EH-----------G----
---I-------Q-----A-D-----------------------GY--L-T
--------------------------------------------------
---------------------E----------------------------
-----E----R---K------K--D-------------------------
------D-------------P--D------HG-----F-S---T-FF---
-----------------S--------------------------------
---------------------------ET---GQ----------------
---G-------------------------K-Y--------------V-PR
------TIYCDLE------PN------VV-D-----------EV------
-----------------------RTGT-YR---S------LF------HP
-ENMI---T----G-------K-E----DASNNYARG-HY-TV-G-----
----------------------------KE--------M-IDQV---LD-
KVR---RVAD-NC----A---GLQ-G----------FLVFHSFGGGTGSG
F-GALLMERLSV-------D--Y-----G-------------K-------
------------------------------K--S--KL-EFCV-YP----
---------A-P------------Q--------------N------A---
TS-VVE-PYNS-ILTT-HTTLE-----------H-------S-----DCS
-F--MVDNE-------------AIYD-------I-C--------------
-----
>AskTub1B_coord_4-215
---VCH-IHIGQAGIQLGNSA----WELYLL-EH-----------G----
---L-------K-----A-D-----------------------GQ--L-N
--------------------------------------------------
---------------------P----------------------------
-----E----A---E------D--A-------------------------
-----IN-------------S--G------GS-----F-E---T-FF---
-----------------T--------------------------------
---------------------------ET---HN----------------
---G-------------------------K-Y--------------V-PR
------SIFVDLD------PS------PV-D-----------EI------
-----------------------RTGQ-YR---Q------LF------HP
-EMLI---S----G-------K-E----DAANNYARG-HY-TI-G-----
----------------------------KE--------L-VESV---AD-
RIR---RVSD-NC----N---SLQ-G----------FLVFHSFGGGTGSG
F-GALLLERLST-------D--Y-----G-------------K-------
------------------------------K--S--KL-EFAV-YP----
---------S-P------------R--------------V------S---
TA-VVE-PYNA-VLST-HSTIE-----------N-------A-----DCT
-F--LVDNE-------------AVYD-------I-C--------------
-----
>AskTub2_coord_3-211
---IVH-LQTGQCGNQIGAAF----WQTISG-EH-----------G----
---L-------D-----G-S-----------------------GV--Y-N
--------------------------------------------------
---------------------G----------------------------
-----T----S---D------L----------------------------
--------------------Q--L------ER-----M-N---V-YF---
-----------------N--------------------------------
---------------------------EA---SG----------------
---N-------------------------K-Y--------------V-PR
------AVLVDLE------PG------TM-D-----------AV------
-----------------------RAGP-FG---Q------LF------RP
-DNFV---F----G-------Q-S----GAGNNWAKG-HY-TE-G-----
----------------------------AE--------L-VDQV---VD-
VVR---REAE-AC----D---CLQ-G----------FQITHSLGGGTGAG
M-GTLLISKIRE-------E--F-----P-------------D-------
------------------------------R--M--MA-TFSV-VP----
---------S-P------------K--------------V------S---
DT-VVE-PYNA-TLSV-HQLVE-----------H-------S-----DET
-F--CIDNE-------------ALYD-------I-C--------------
-----
>AskTub3_coord_4-213
---IIT-IQAGQCGNNVGAQF----WQQLCL-EH-----------G----
---I-------S-----Q-D-----------------------GN--L-E
--------------------------------------------------
---------------------D----------------------------
-----F----A---T------E----------------------------
--------------------G--G------DR-----K-D---V-FF---
-----------------Y--------------------------------
---------------------------QS---DD----------------
---T-------------------------R-Y--------------I-PR
------AILLDLE------PR------VL-N-----------AI------
-----------------------QAGP-YR---N------IY------NP
-ENFF---I----G-------Q-QGI--GAGNNWGAG--Y-SA-G-----
----------------------------EV--------V-QEEI---FD-
MID---READ-GS----D---SLE-G----------FMFLHSIAGGTGSG
L-GSFILERMND-------R--F-----P-------------K-------
------------------------------K--L--IQ-TYSV-FP----
---------D-T---------------------------Q-----SA---
DV-VVN-PYNS-LLAM-RRLTQ-----------N-------A-----DSV
-V--VLDNG-------------ALSR-------I-V--------------
-----
>AstTub1A_coord_3-213
---VIS-LNVGQAGCQIANSC----WELYCL-EH-----------G----
---I-------Q-----A-D-----------------------GY--L-T
--------------------------------------------------
---------------------E----------------------------
-----E----R---K------Q--S-------------------------
------D-------------P--D------HG-----F-S---T-FF---
-----------------S--------------------------------
---------------------------ET---GQ----------------
---G-------------------------K-Y--------------V-PR
------TIYCDLE------PN------VV-D-----------EV------
-----------------------RTGT-YR---S------LF------HP
-ENMI---T----G-------K-E----DASNNYARG-HY-TV-G-----
----------------------------KE--------M-IDQV---LD-
KVR---RVAD-NC----A---GLQ-G----------FLVFHSFGGGTGSG
F-GALLMERLSV-------D--Y-----G-------------K-------
------------------------------K--S--KL-EFCV-YP----
---------A-P------------Q--------------N------A---
TS-VVE-PYNS-ILTT-HTTLE-----------H-------S-----DCS
-F--MVDNE-------------AIYD-------I-C--------------
-----
>AstTub1B_coord_4-215
---VCH-IHIGQAGTQLGNSA----WELYLL-EH-----------G----
---L-------K-----A-D-----------------------GR--L-D
--------------------------------------------------
---------------------P----------------------------
-----Q----A---A------E--G-------------------------
-----LN-------------E--G------GS-----F-E---T-FF---
-----------------T--------------------------------
---------------------------ET---SN----------------
---G-------------------------K-Y--------------V-PR
------SIFVDLD------PS------PV-D-----------EI------
-----------------------RTGQ-YR---Q------LF------HP
-ELLI---S----G-------K-E----DAANNYARG-HY-TV-G-----
----------------------------KE--------L-VDTV---AD-
RIR---RVAD-NC----S---SLQ-G----------FLVFHSFGGGTGSG
F-GALLLERLST-------D--Y-----G-------------K-------
------------------------------K--A--KL-EFSI-YP----
---------S-P------------R--------------V------S---
TA-VVE-PYNA-VLST-HSTIE-----------N-------S-----DCT
-F--LVDNE-------------AVYD-------I-C--------------
-----
>AstTub2A_coord_3-211
---IVH-LQTGQCGNQIGAAF----WQTISG-EH-----------G----
---L-------D-----G-S-----------------------GV--F-N
--------------------------------------------------
---------------------G----------------------------
-----S----S---D------L----------------------------
--------------------Q--L------ER-----M-N---V-YF---
-----------------N--------------------------------
---------------------------EA---SG----------------
---N-------------------------K-Y--------------V-PR
------AVLVDLE------PG------TM-D-----------AV------
-----------------------RAGP-FG---Q------LF------RP
-DNFV---F----G-------Q-S----GAGNNWAKG-HY-TE-G-----
----------------------------AE--------L-VDQV---VD-
VVR---REAE-AC----D---CLQ-G----------FQITHSLGGGTGAG
M-GTLLISKIRE-------E--F-----P-------------D-------
------------------------------R--M--MA-TFSV-VP----
---------S-P------------K--------------V------S---
DT-VVE-PYNA-TLSV-HQLVE-----------H-------S-----DET
-F--CIDNE-------------ALYD-------I-C--------------
-----
>AstTub2B_coord_3-212
---VIH-LQIGQCGNQIGSAF----WETISG-EH-----------G----
---L-------D-----S-S-----------------------GL--Y-V
--------------------------------------------------
---------------------G----------------------------
-----S----T---D------Y----------------------------
--------------------Q--L------KR-----M-N---V-YF---
-----------------N--------------------------------
---------------------------EA---NG----------------
---N-------------------------K-Y--------------V-PR
------AVLVDLE------PG------TM-D-----------AA------
-----------------------RSGA-FG---R------LY------RP
-GNFV---Y----G-------Q-S----GAGSNWARG-HY-TD-G-----
----------------------------AE--------L-MDQV---ID-
VVR---REAE-TC----D---SLQ-G----------FQITHSLGGGTGAG
M-GTLLMSKIRD-------D--F-----P-------------D-------
------------------------------R--M--MA-TFSV-VP----
---------S-P------------K--------------V------S---
DT-VVE-PYNA-TLSI-HQLVE-----------H-------A-----DET
-F--CIDNE-------------ALHD-------I-C--------------
----K
>AstTub3_coord_4-213
---IIT-IQAGQCGNNVGAQF----WQQLCL-EH-----------G----
---I-------S-----Q-D-----------------------GN--L-E
--------------------------------------------------
---------------------E----------------------------
-----F----A---N------E----------------------------
--------------------G--G------DR-----K-D---V-FF---
-----------------Y--------------------------------
---------------------------QS---DD----------------
---T-------------------------R-Y--------------I-PR
------AILLDLE------PR------VL-N-----------SI------
-----------------------QSGP-YR---N------IY------NP
-ENFF---I----G-------Q-QGI--GAGNNWGAG--Y-AA-G-----
----------------------------EV--------V-QEEI---FD-
MID---READ-GS----D---SLE-G----------FMFLHSIAGGTGSG
L-GSFILERMND-------R--F-----P-------------K-------
------------------------------K--L--IQ-TYSV-FP----
---------D-T---------------------------Q-----SA---
DV-VVN-PYNS-LLAM-RRLSQ-----------N-------A-----DSV
-V--VLDNA-------------ALSR-------I-V--------------
-----
>AtTub1Aa_coord_3-213
---CIS-IHIGQAGIQVGNAC----WELYCL-EH-----------G----
---I-------Q-----P-D-----------------------GQ--M-P
--------------------------------------------------
---------------------S----------------------------
-----D----K---T------V--G-------------------------
------G-------------G--D------DA-----F-N---T-FF---
-----------------S--------------------------------
---------------------------ET---GA----------------
---G-------------------------K-H--------------V-PR
------AVFVDLE------PT------VI-D-----------EV------
-----------------------RTGT-YR---Q------LF------HP
-EQLI---S----G-------K-E----DAANNFARG-HY-TI-G-----
----------------------------KE--------I-VDLC---LD-
RIR---KLAD-NC----T---GLQ-G----------FLVFNAVGGGTGSG
L-GSLLLERLSV-------D--Y-----G-------------K-------
------------------------------K--S--KL-GFTV-YP----
---------S-P------------Q--------------V------S---
TS-VVE-PYNS-VLST-HSLLE-----------H-------T-----DVS
-I--LLDNE-------------AIYD-------I-C--------------
-----
>AtTub1Ab_coord_3-213
---CIS-IHIGQAGIQVGNAC----WELYCL-EH-----------G----
---I-------Q-----P-D-----------------------GQ--M-P
--------------------------------------------------
---------------------S----------------------------
-----D----K---T------V--G-------------------------
------G-------------G--D------DA-----F-N---T-FF---
-----------------S--------------------------------
---------------------------ET---GA----------------
---G-------------------------K-H--------------V-PR
------AVFVDLE------PT------VI-D-----------EV------
-----------------------RTGT-YR---Q------LF------HP
-EQLI---S----G-------K-E----DAANNFARG-HY-TI-G-----
----------------------------KE--------I-VDLC---LD-
RIR---KLAD-NC----T---GLQ-G----------FLVFNAVGGGTGSG
L-GSLLLERLSV-------D--Y-----G-------------K-------
------------------------------K--S--KL-GFTV-YP----
---------S-P------------Q--------------V------S---
TS-VVE-PYNS-VLST-HSLLE-----------H-------T-----DVS
-I--LLDNE-------------AIYD-------I-C--------------
-----
>AtTub1Ac_coord_3-213
---CIS-IHIGQAGIQVGNAC----WELYCL-EH-----------G----
---I-------Q-----P-D-----------------------GQ--M-P
--------------------------------------------------
---------------------G----------------------------
-----D----K---T------V--G-------------------------
------G-------------G--D------DA-----F-N---T-FF---
-----------------S--------------------------------
---------------------------ET---GA----------------
---G-------------------------K-H--------------V-PR
------AVFVDLE------PT------VI-D-----------EV------
-----------------------RTGT-YR---Q------LF------HP
-EQLI---S----G-------K-E----DAANNFARG-HY-TI-G-----
----------------------------KE--------I-VDLC---LD-
RIR---KLAD-NC----T---GLQ-G----------FLVFNAVGGGTGSG
L-GSLLLERLSV-------D--Y-----G-------------K-------
------------------------------K--S--KL-GFTV-YP----
---------S-P------------Q--------------V------S---
TS-VVE-PYNS-VLST-HSLLE-----------H-------T-----DVS
-I--LLDNE-------------AIYD-------I-C--------------
-----
>AtTub1Ba_coord_3-213
---IIS-IHIGQAGIQVGNSC----WELYCL-EH-----------G----
---I-------Q-----P-D-----------------------GM--M-P
--------------------------------------------------
---------------------S----------------------------
-----D----T---T------V--G-------------------------
------V-------------A--H------DA-----F-N---T-FF---
-----------------S--------------------------------
---------------------------ET---GA----------------
---G-------------------------K-H--------------V-PR
------AVFVDLE------PT------VI-D-----------EV------
-----------------------RTGT-YR---Q------LF------HP
-EQLI---S----G-------K-E----DAANNFARG-HY-TV-G-----
----------------------------KE--------I-VDLC---LD-
RVR---KLAD-NC----T---GLQ-G----------FLVFNAVGGGTGSG
L-GSLLLERLSV-------D--Y-----G-------------K-------
------------------------------K--S--KL-GFTI-YP----
---------S-P------------Q--------------V------S---
TA-VVE-PYNS-VLST-HSLLE-----------H-------T-----DVA
-V--LLDNE-------------AIYD-------I-C--------------
-----
>AtTub1Bb_coord_3-213
---IIS-IHIGQAGIQVGNSC----WELYCL-EH-----------G----
---I-------Q-----P-D-----------------------GM--M-P
--------------------------------------------------
---------------------S----------------------------
-----D----T---T------V--G-------------------------
------V-------------A--H------DA-----F-N---T-FF---
-----------------S--------------------------------
---------------------------ET---GA----------------
---G-------------------------K-H--------------V-PR
------AVFVDLE------PT------VI-D-----------EV------
-----------------------RTGT-YR---Q------LF------HP
-EQLI---S----G-------K-E----DAANNFARG-HY-TV-G-----
----------------------------KE--------I-VDLC---LD-
RVR---KLAD-NC----T---GLQ-G----------FLVFNAVGGGTGSG
L-GSLLLERLSV-------D--Y-----G-------------K-------
------------------------------K--S--KL-GFTI-YP----
---------S-P------------Q--------------V------S---
TA-VVE-PYNS-VLST-HSLLE-----------H-------T-----DVA
-V--LLDNE-------------AIYD-------I-C--------------
-----
>AtTub1Bc_coord_3-213
---IIS-IHIGQAGIQVGNSC----WELYCL-EH-----------G----
---I-------Q-----P-D-----------------------GT--M-P
--------------------------------------------------
---------------------S----------------------------
-----D----S---T------V--G-------------------------
------A-------------C--H------DA-----F-N---T-FF---
-----------------S--------------------------------
---------------------------ET---SS----------------
---G-------------------------Q-H--------------V-PR
------AVFLDLE------PT------VI-D-----------EV------
-----------------------RTGT-YR---Q------LF------HP
-EQLI---S----G-------K-E----DAANNFARG-HY-TV-G-----
----------------------------RE--------I-VDTC---LE-
RLR---KLAD-NC----T---GLQ-G----------FLVFNAVGGGTGSG
L-GSLLLERLSV-------D--F-----G-------------K-------
------------------------------K--S--KL-GFTI-YP----
---------S-P------------Q--------------V------S---
TA-VVE-PYNS-VLST-HSLLE-----------H-------T-----DVV
-V--LLDNE-------------AIYD-------I-C--------------
-----
>AtTub2A_coord_3-211
---ILH-IQGGQCGNQIGSKF----WEVVCD-EH-----------G----
---I-------D-----P-T-----------------------GR--Y-V
--------------------------------------------------
---------------------G---------N------------------
----------S---D------L----------------------------
--------------------Q--L------ER-----V-N---V-YY---
-----------------N--------------------------------
---------------------------EA---SC----------------
---G-------------------------R-Y--------------V-PR
------AILMDLE------PG------TM-D-----------SV------
-----------------------RTGP-YG---Q------IF------RP
-DNFV---F----G-------Q-S----GAGNNWAKG-HY-TE-G-----
----------------------------AE--------L-IDAV---LD-
VVR---KEAE-NC----D---CLQ-G----------FQVCHSLGGGTGSG
M-GTLLISKIRE-------E--Y-----P-------------D-------
------------------------------R--M--ML-TFSV-FP----
---------S-P------------K--------------V------S---
DT-VVE-PYNA-TLSV-HQLVE-----------N-------A-----DEC
-M--VLDNE-------------ALYD-------I-C--------------
-----
>AtTub2Ba_coord_3-211
---ILH-IQGGQCGNQIGAKF----WEVVCA-EH-----------G----
---I-------D-----P-T-----------------------GR--Y-T
--------------------------------------------------
---------------------G---------D------------------
----------S---D------L----------------------------
--------------------Q--L------ER-----I-N---V-YY---
-----------------N--------------------------------
---------------------------EA---SC----------------
---G-------------------------R-F--------------V-PR
------AVLMDLE------PG------TM-D-----------SL------
-----------------------RSGP-YG---Q------TF------RP
-DNFV---F----G-------Q-S----GAGNNWAKG-HY-TE-G-----
----------------------------AE--------L-IDSV---LD-
VVR---KEAE-NC----D---CLQ-G----------FQVCHSLGGGTGSG
M-GTLLISKIRE-------E--Y-----P-------------D-------
------------------------------R--M--ML-TFSV-FP----
---------S-P------------K--------------V------S---
DT-VVE-PYNA-TLSV-HQLVE-----------N-------A-----DEC
-M--VLDNE-------------ALYD-------I-C--------------
-----
>AtTub2Bb_coord_3-211
---ILH-IQGGQCGNQIGAKF----WEVVCA-EH-----------G----
---I-------D-----P-T-----------------------GR--Y-T
--------------------------------------------------
---------------------G---------D------------------
----------S---D------L----------------------------
--------------------Q--L------ER-----I-N---V-YY---
-----------------N--------------------------------
---------------------------EA---SC----------------
---G-------------------------R-F--------------V-PR
------AVLMDLE------PG------TM-D-----------SL------
-----------------------RSGP-YG---Q------TF------RP
-DNFV---F----G-------Q-S----GAGNNWAKG-HY-TE-G-----
----------------------------AE--------L-IDSV---LD-
VVR---KEAE-NC----D---CLQ-G----------FQVCHSLGGGTGSG
M-GTLLISKIRE-------E--Y-----P-------------D-------
------------------------------R--M--ML-TFSV-FP----
---------S-P------------K--------------V------S---
DT-VVE-PYNA-TLSV-HQLVE-----------N-------A-----DEC
-M--VLDNE-------------ALYD-------I-C--------------
-----
>AtTub2Bc_coord_3-211
---ILH-IQGGQCGNQIGAKF----WEVVCA-EH-----------G----
---I-------D-----S-T-----------------------GR--Y-Q
--------------------------------------------------
---------------------G---------E------------------
----------N---D------L----------------------------
--------------------Q--L------ER-----V-N---V-YY---
-----------------N--------------------------------
---------------------------EA---SC----------------
---G-------------------------R-F--------------V-PR
------AVLMDLE------PG------TM-D-----------SV------
-----------------------RSGP-YG---Q------IF------RP
-DNFV---F----G-------Q-S----GAGNNWAKG-HY-TE-G-----
----------------------------AE--------L-IDSV---LD-
VVR---KEAE-NC----D---CLQ-G----------FQVCHSLGGGTGSG
M-GTLLISKIRE-------E--Y-----P-------------D-------
------------------------------R--M--ML-TFSV-FP----
---------S-P------------K--------------V------S---
DT-VVE-PYNA-TLSV-HQLVE-----------N-------A-----DEC
-M--VLDNE-------------ALYD-------I-C--------------
-----
>AtTub2Bd_coord_3-211
---ILH-IQGGQCGNQIGSKF----WEVVNL-EH-----------G----
---I-------D-----Q-T-----------------------GR--Y-V
--------------------------------------------------
---------------------G---------D------------------
----------S---E------L----------------------------
--------------------Q--L------ER-----V-N---V-YY---
-----------------N--------------------------------
---------------------------EA---SC----------------
---G-------------------------R-Y--------------V-PR
------AVLMDLE------PG------TM-D-----------SV------
-----------------------RSGP-YG---Q------IF------RP
-DNFV---F----G-------Q-S----GAGNNWAKG-HY-TE-G-----
----------------------------AE--------L-IDSV---LD-
VVR---KEAE-NC----D---CLQ-G----------FQVCHSLGGGTGSG
M-GTLLISKIRE-------E--Y-----P-------------D-------
------------------------------R--M--MM-TFSV-FP----
---------S-P------------K--------------V------S---
DT-VVE-PYNA-TLSV-HQLVE-----------N-------A-----DEC
-M--VLDNE-------------ALYD-------I-C--------------
-----
>AtTub2Ca_coord_3-211
---ILH-IQGGQCGNQIGAKF----WEVICG-EH-----------G----
---I-------D-----Q-T-----------------------GQ--S-C
--------------------------------------------------
---------------------G---------D------------------
----------T---D------L----------------------------
--------------------Q--L------ER-----I-N---V-YF---
-----------------N--------------------------------
---------------------------EA---SG----------------
---G-------------------------K-Y--------------V-PR
------AVLMDLE------PG------TM-D-----------SL------
-----------------------RSGP-FG---Q------IF------RP
-DNFV---F----G-------Q-S----GAGNNWAKG-HY-TE-G-----
----------------------------AE--------L-IDSV---LD-
VVR---KEAE-NC----D---CLQ-G----------FQVCHSLGGGTGSG
M-GTLLISKIRE-------E--Y-----P-------------D-------
------------------------------R--M--MM-TFSV-FP----
---------S-P------------K--------------V------S---
DT-VVE-PYNA-TLSV-HQLVE-----------N-------A-----DEC
-M--VLDNE-------------ALYD-------I-C--------------
-----
>AtTub2Cb_coord_3-211
---ILH-IQGGQCGNQIGAKF----WEVICD-EH-----------G----
---I-------D-----H-T-----------------------GQ--Y-V
--------------------------------------------------
---------------------G---------D------------------
----------S---P------L----------------------------
--------------------Q--L------ER-----I-D---V-YF---
-----------------N--------------------------------
---------------------------EA---SG----------------
---G-------------------------K-Y--------------V-PR
------AVLMDLE------PG------TM-D-----------SL------
-----------------------RSGP-FG---Q------IF------RP
-DNFV---F----G-------Q-S----GAGNNWAKG-HY-TE-G-----
----------------------------AE--------L-IDSV---LD-
VVR---KEAE-NS----D---CLQ-G----------FQVCHSLGGGTGSG
M-GTLLISKIRE-------E--Y-----P-------------D-------
------------------------------R--M--MM-TFSV-FP----
---------S-P------------K--------------V------S---
DT-VVE-PYNA-TLSV-HQLVE-----------N-------A-----DEC
-M--VLDNE-------------ALYD-------I-C--------------
-----
>AtTub2Cc_coord_3-212
---ILH-IQGGQCGNQIGSKF----WEVICD-EH-----------G----
---I-------D-----S-T-----------------------GR--Y-S
--------------------------------------------------
---------------------G---------D------------------
----------T--AD------L----------------------------
--------------------Q--L------ER-----I-N---V-YY---
-----------------N--------------------------------
---------------------------EA---SG----------------
---G-------------------------R-Y--------------V-PR
------AVLMDLE------PG------TM-D-----------SI------
-----------------------RSGP-FG---Q------IF------RP
-DNFV---F----G-------Q-S----GAGNNWAKG-HY-TE-G-----
----------------------------AE--------L-IDAV---LD-
VVR---KEAE-NC----D---CLQ-G----------FQVCHSLGGGTGSG
M-GTLLISKIRE-------E--Y-----P-------------D-------
------------------------------R--M--ML-TFSV-FP----
---------S-P------------K--------------V------S---
DT-VVE-PYNA-TLSV-HQLVE-----------N-------A-----DEC
-M--VLDNE-------------ALYD-------I-C--------------
-----
>AtTub2Cd_coord_3-212
---ILH-VQGGQCGNQIGSKF----WEVICD-EH-----------G----
---V-------D-----P-T-----------------------GR--Y-N
--------------------------------------------------
---------------------G---------D-S----------------
----------A---D------L----------------------------
--------------------Q--L------ER-----I-N---V-YY---
-----------------N--------------------------------
---------------------------EA---SG----------------
---G-------------------------R-Y--------------V-PR
------AVLMDLE------PG------TM-D-----------SI------
-----------------------RSGP-YG---Q------IF------RP
-DNFV---F----G-------Q-S----GAGNNWAKG-HY-TE-G-----
----------------------------AE--------L-IDAV---LD-
VVR---KEAE-NC----D---CLQ-G----------FQVCHSLGGGTGSG
M-GTLLISKIRE-------E--Y-----P-------------D-------
------------------------------R--M--ML-TFSV-FP----
---------S-P------------K--------------V------S---
DT-VVE-PYNA-TLSV-HQLVE-----------N-------A-----DEC
-M--VLDNE-------------ALYD-------I-C--------------
-----
>AtTub3A_coord_4-213
---IIT-LQVGQCGNQIGMEF----WKQLCL-EH-----------G----
---I-------S-----K-D-----------------------GI--L-E
-----DFA--T---------------------------------------
--------------------------------------------------
--------------------------------------------------
------------------Q-G--G------DR-----K-D---V-FF---
-----------------Y--------------------------------
---------------------------QA---DD----------------
---Q-------------------------H-Y--------------I-PR
------ALLIDLE------PR------VI-N-----------GI------
-----------------------QNGD-YR---N------LY------NH
-ENIF---V----A-------D-HGG--GAGNNWASG--Y-HQ-G-----
----------------------------KG--------V-EEEI---MD-
MID---READ-GS----D---SLE-G----------FVLCHSIAGGTGSG
M-GSYLLETLND-------R--Y-----S-------------K-------
------------------------------K--L--VQ-TYSV-FP----
---------N-Q------------M-------------ET------S---
DV-VVQ-PYNS-LLTL-KRLTL-----------N-------A-----DCV
-V--VLDNT-------------ALGR-------I----------------
-----
>AtTub3B_coord_4-214
---IIT-LQVGQCGNQIGMEF----WKQLCL-EH-----------G----
---I-------S-----K-D-----------------------GI--L-E
-----DFA--T---------------------------------------
--------------------------------------------------
--------------------------------------------------
------------------Q-G--G------DR-----K-D---V-FF---
-----------------Y--------------------------------
---------------------------QA---DD----------------
---Q-------------------------H-Y--------------I-PR
------ALLIDLE------PR------VI-N-----------GI------
-----------------------QNGE-YR---N------LY------NH
-ENIF---L----S-------D-HGG--GAGNNWASG--Y-HQ-G-----
----------------------------KG--------V-EEEI---MD-
MID---READ-GS----D---SLE-G----------FVLCHSIAGGTGSG
M-GSYLLETLND-------R--Y-----S-------------K-------
------------------------------K--L--VQ-TYSV-FP----
---------N-Q------------M-------------ET------S---
DV-VVQ-PYNS-LLTL-KRLTL-----------N-------A-----DCV
-V--VLDNT-------------ALNR-------I-A--------------
-----
>AtoTub1A_coord_3-213
---VVS-INVGQAGCQIANSC----WELYCL-EH-----------G----
---I-------Q-----P-D-----------------------GY--L-T
--------------------------------------------------
---------------------A----------------------------
-----A----Q---K------E--G-------------------------
------P-------------R--D------HG-----F-S---T-FF---
-----------------T--------------------------------
---------------------------ET---GA----------------
---G-------------------------K-Y--------------V-PR
------TIYVDLE------PN------VV-D-----------EV------
-----------------------RTGP-YR---S------LF------HP
-EQMI---T----G-------K-E----DASNNYARG-HY-TV-G-----
----------------------------KE--------L-VDTV---LD-
RVR---RVAD-NC----D---GLQ-G----------FLVFHSFGGGTGSG
F-GALLMERLSV-------D--Y-----G-------------K-------
------------------------------K--C--KL-EFSV-YP----
---------A-P------------Q--------------N------A---
SS-VVE-PYNS-ILTT-HTTLE-----------H-------S-----DCS
-F--MVDNE-------------AIYD-------I-C--------------
-----
>AtoTub1B_coord_4-214
---VCH-IHIGQAGVQLGNSA----WELYSL-EH-----------G----
---L-------L-----P-D-----------------------GR--R-D
--------------------------------------------------
---------------------P----------------------------
-----E----K---K------A----------------------------
-----LS-------------D--G------GS-----F-D---T-FF---
-----------------S--------------------------------
---------------------------ES---QN----------------
---G-------------------------K-Y--------------V-PR
------SIFVDLD------PS------PI-D-----------EI------
-----------------------RSGG-FK---S------FF------HP
-ELLV---S----G-------K-E----DSANNYARG-HY-TI-G-----
----------------------------KE--------L-VEVV---ED-
KLR---RVAD-NC----S---SLQ-G----------FLVFHSFGGGTGSG
F-GALLLERLAT-------D--F-----A-------------K-------
------------------------------K--S--KL-EFAV-YP----
---------S-P------------K--------------V------S---
TA-IVE-PYNA-VLST-HSTIE-----------H-------S-----DCS
-F--LVDNE-------------AVYD-------I-C--------------
-----
>AtoTub2_coord_3-211
---IVH-LQTGQCGNQIGAAF----WQTISA-EH-----------G----
---L-------D-----G-S-----------------------GV--Y-N
--------------------------------------------------
---------------------G----------------------------
-----T----S---D------L----------------------------
--------------------Q--L------ER-----M-N---V-YF---
-----------------N--------------------------------
---------------------------EA---SS----------------
---N-------------------------K-Y--------------V-PR
------AVLIDLE------PG------TM-D-----------AV------
-----------------------RSGP-FG---Q------LF------RP
-DNFV---F----G-------Q-S----GAGNNWAKG-HY-TE-G-----
----------------------------AE--------L-VDQV---LD-
VVR---REAE-GC----D---CLQ-G----------FQITHSLGGGTGAG
M-GTLLISKIRE-------E--F-----P-------------D-------
------------------------------R--M--MA-TFSV-VP----
---------S-P------------K--------------V------S---
DT-VVE-PYNA-TLSV-HQLVE-----------N-------S-----DET
-F--CIDNE-------------ALYD-------I-C--------------
-----
>AtoTub3_coord_4-214
---IIT-IQAGQCGNSIGSQF----WQQLCL-EH-----------G----
---I-------S-----Q-D-----------------------GN--L-E
--------------------------------------------------
---------------------D----------------------------
-----F----A---T------E----------------------------
--------------------G--G------DR-----K-D---V-FF---
-----------------Y--------------------------------
---------------------------QS---DD----------------
---T-------------------------R-Y--------------I-PR
------AILLDLE------PR------VI-H-----------GI------
-----------------------QTGP-YK---N------IY------NP
-ENFH---V----P-------K-DGG--GAGNIWALG--F-TA-G-----
----------------------------EN--------V-YEEV---ME-
MLD---READ-GS----D---SLE-A----------FMLLHSIAGGTGSG
L-GSFLLEKLND-------R--F-----P-------------K-------
------------------------------K--L--IQ-TYSV-FP----
---------D-M---------------------------A----NGG---
EV-VVQ-PYNS-LLAL-RRLTQ-----------N-------A-----DSV
-V--VLDNG-------------ALTR-------I-A--------------
-----
>AuaTub1A_coord_3-213
---CIC-IHIGQGGIQGGNAC----WELFCL-EH-----------G----
---I-------Q-----P-D-----------------------GQ--M-P
--------------------------------------------------
---------------------S----------------------------
-----D----K---T------I--G-------------------------
------G-------------G--D------DA-----F-N---T-FF---
-----------------S--------------------------------
---------------------------ET---GA----------------
---G-------------------------K-H--------------V-PR
------AVYVDLE------PT------VC-D-----------EV------
-----------------------RTGT-YR---Q------LY------HP
-EQII---S----G-------K-E----DAANNYARG-HY-TI-G-----
----------------------------KE--------I-VDLV---LD-
RIR---KLAD-NC----T---GLQ-G----------FLAFHATGGGTGSG
L-GSLILERLSV-------D--Y-----G-------------R-------
------------------------------K--S--KL-SFCI-SP----
---------A-P------------Q--------------I------S---
NA-VVE-PYNS-VLST-HALLE-----------H-------T-----DVT
-F--CLDNE-------------ALYD-------V-C--------------
-----
>AuaTub1B_coord_3-213
---CIC-IHIGQGGIQGGNAC----WELFCL-EH-----------G----
---I-------Q-----P-D-----------------------GQ--M-P
--------------------------------------------------
---------------------S----------------------------
-----D----K---T------I--G-------------------------
------G-------------G--D------DA-----F-N---T-FF---
-----------------S--------------------------------
---------------------------ET---GA----------------
---G-------------------------K-H--------------V-PR
------AVYVDLE------PT------VC-D-----------EV------
-----------------------RTGT-YR---Q------LY------HP
-EQII---S----G-------K-E----DAANNYARG-HY-TI-G-----
----------------------------KE--------I-VDLV---LD-
RIR---KLAD-NC----T---GLQ-G----------FLAFHATGGGTGSG
L-GSLILERLSV-------D--Y-----G-------------R-------
------------------------------K--S--KL-SFCI-SP----
---------A-P------------Q--------------I------S---
NA-VVE-PYNS-VLST-HALLE-----------H-------T-----DVT
-F--CLDNE-------------ALYD-------V-C--------------
-----
>AuaTub1C_coord_3-213
---CIC-IHIGQGGIQGGNAC----WELFCL-EH-----------G----
---I-------Q-----P-D-----------------------GQ--M-P
--------------------------------------------------
---------------------S----------------------------
-----D----K---T------I--G-------------------------
------G-------------G--D------DA-----F-N---T-FF---
-----------------S--------------------------------
---------------------------ET---GA----------------
---G-------------------------K-H--------------V-PR
------AVYVDLE------PT------VC-D-----------EV------
-----------------------RTGT-YR---Q------LY------HP
-EQII---S----G-------K-E----DAANNYARG-HY-TI-G-----
----------------------------KE--------I-VDLV---LD-
RIR---KLAD-NC----T---GLQ-G----------FLAFHATGGGTGSG
L-GSLILERLSV-------D--Y-----G-------------R-------
------------------------------K--S--KL-SFCI-SP----
---------A-P------------Q--------------I------S---
NA-VVE-PYNS-VLST-HALLE-----------H-------T-----DVT
-F--CLDNE-------------ALYD-------V-C--------------
-----
>AuaTub1D_coord_3-213
---CIC-IHIGQGGIQGGNAC----WELFCL-EH-----------G----
---I-------Q-----P-D-----------------------GQ--M-P
--------------------------------------------------
---------------------S----------------------------
-----D----K---T------I--G-------------------------
------G-------------G--D------DA-----F-N---T-FF---
-----------------S--------------------------------
---------------------------ET---GA----------------
---G-------------------------K-H--------------V-PR
------AVYVDLE------PT------VC-D-----------EV------
-----------------------RTGT-YR---Q------LY------HP
-EQII---S----G-------K-E----DAANNYARG-HY-TI-G-----
----------------------------KE--------I-VDLV---LD-
RIR---KLAD-NC----T---GLQ-G----------FLAFHATGGGTGSG
L-GSLILERLSV-------D--Y-----G-------------R-------
------------------------------K--S--KL-SFCI-SP----
---------A-P------------Q--------------I------S---
NA-VVE-PYNS-VLST-HALLE-----------H-------T-----DVT
-F--CLDNE-------------ALYD-------V-C--------------
-----
>AuaTub1E_coord_3-213
---CIC-IHIGQGGIQGGNAC----WELFCL-EH-----------G----
---I-------Q-----P-D-----------------------GQ--M-P
--------------------------------------------------
---------------------S----------------------------
-----D----K---T------I--G-------------------------
------G-------------G--D------DA-----F-N---T-FF---
-----------------S--------------------------------
---------------------------ET---GA----------------
---G-------------------------K-H--------------V-PR
------AVYVDLE------PT------VC-D-----------EV------
-----------------------RTGT-YR---Q------LY------HP
-EQII---S----G-------K-E----DAANNYARG-HY-TI-G-----
----------------------------KE--------I-VDLV---LD-
RIR---KLAD-NC----T---GLQ-G----------FLAFHATGGGTGSG
L-GSLILERLSV-------D--Y-----G-------------R-------
------------------------------K--S--KL-SFCI-SP----
---------A-P------------Q--------------I------S---
NA-VVE-PYNS-VLST-HALLE-----------H-------T-----DVT
-F--CLDNE-------------ALYD-------V-C--------------
-----
>AuaTub2A_coord_3-211
---IVH-IQGGQCGNQIGAKF----WEVISD-EH-----------G----
---V-------D-----P-T-----------------------GT--Y-H
--------------------------------------------------
---------------------G----------------------------
-----D----S---D------L----------------------------
--------------------Q--L------ER-----I-N---V-YY---
-----------------N--------------------------------
---------------------------EA---T-----------------
--GG-------------------------R-Y--------------V-PR
------AILMDLE------PG------TM-D-----------SV------
-----------------------RAGP-FG---Q------LF------RP
-DNFV---F----G-------Q-T----GAGNNWAKG-HY-TE-G-----
----------------------------AE--------L-IDSV---LD-
VVR---KEAE-SC----D---CLQ-G----------FQLTHSMGGGTGAG
M-GTLLISKIRE-------E--Y-----P-------------D-------
------------------------------R--V--MS-TYSV-IP----
---------S-P------------K--------------V------S---
DT-VVE-PYNA-TLSV-HQLVE-----------N-------S-----DQC
-F--TLDNE-------------ALYD-------I-C--------------
-----
>AuaTub2B_coord_3-211
---IVH-IQGGQCGNQIGAKF----WEVISD-EH-----------G----
---V-------D-----P-T-----------------------GT--Y-H
--------------------------------------------------
---------------------G----------------------------
-----D----S---D------L----------------------------
--------------------Q--L------ER-----I-N---V-YY---
-----------------N--------------------------------
---------------------------EA---T-----------------
--GG-------------------------R-Y--------------V-PR
------AILMDLE------PG------TM-D-----------SV------
-----------------------RAGP-FG---Q------LF------RP
-DNFV---F----G-------Q-T----GAGNNWAKG-HY-TE-G-----
----------------------------AE--------L-IDSV---LD-
VVR---KEAE-SC----D---CLQ-G----------FQLTHSMGGGTGAG
M-GTLLISKIRE-------E--Y-----P-------------D-------
------------------------------R--V--MS-TYSV-IP----
---------S-P------------K--------------V------S---
DT-VVE-PYNA-TLSV-HQLVE-----------N-------S-----DQC
-F--TLDNE-------------ALYD-------I-C--------------
-----
>AuaTub2C_coord_3-211
---IVH-IQGGQCGNQIGAKF----WEVISD-EH-----------G----
---V-------D-----P-T-----------------------GT--Y-H
--------------------------------------------------
---------------------G----------------------------
-----D----S---D------L----------------------------
--------------------Q--L------ER-----I-N---V-YY---
-----------------N--------------------------------
---------------------------EA---T-----------------
--GG-------------------------R-Y--------------V-PR
------AILMDLE------PG------TM-D-----------SV------
-----------------------RAGP-FG---Q------LF------RP
-DNFV---F----G-------Q-T----GAGNNWAKG-HY-TE-G-----
----------------------------AE--------L-IDSV---LD-
VVR---KEAE-SC----D---CLQ-G----------FQLTHSMGGGTGAG
M-GTLLISKIRE-------E--Y-----P-------------D-------
------------------------------R--V--MS-TYSV-IP----
---------S-P------------K--------------V------S---
DT-VVE-PYNA-TLSV-HQLVE-----------N-------S-----DQC
-F--TLDNE-------------ALYD-------I-C--------------
-----
>AuaTub2D_coord_3-211
---IVH-IQGGQCGNQIGAKF----WEVISD-EH-----------G----
---V-------D-----P-T-----------------------GT--Y-H
--------------------------------------------------
---------------------G----------------------------
-----D----S---D------L----------------------------
--------------------Q--L------ER-----I-N---V-YY---
-----------------N--------------------------------
---------------------------EA---T-----------------
--GG-------------------------R-Y--------------V-PR
------AILMDLE------PG------TM-D-----------SV------
-----------------------RAGP-FG---Q------LF------RP
-DNFV---F----G-------Q-T----GAGNNWAKG-HY-TE-G-----
----------------------------AE--------L-IDSV---LD-
VVR---KEAE-SC----D---CLQ-G----------FQLTHSMGGGTGAG
M-GTLLISKIRE-------E--Y-----P-------------D-------
------------------------------R--V--MS-TYSV-IP----
---------S-P------------K--------------V------S---
DT-VVE-PYNA-TLSV-HQLVE-----------N-------S-----DQC
-F--TLDNE-------------ALYD-------I-C--------------
-----
>AuaTub2E_coord_3-211
---IVH-IQGGQCGNQIGAKF----WEVISD-EH-----------G----
---V-------D-----P-T-----------------------GT--Y-H
--------------------------------------------------
---------------------G----------------------------
-----D----S---D------L----------------------------
--------------------Q--L------ER-----I-N---V-YY---
-----------------N--------------------------------
---------------------------EA---T-----------------
--GG-------------------------R-Y--------------V-PR
------AILMDLE------PG------TM-D-----------SV------
-----------------------RAGP-FG---Q------LF------RP
-DNFV---F----G-------Q-T----GAGNNWAKG-HY-TE-G-----
----------------------------AE--------L-IDSV---LD-
VVR---KEAE-SC----D---CLQ-G----------FQLTHSMGGGTGAG
M-GTLLISKIRE-------E--Y-----P-------------D-------
------------------------------R--V--MS-TYSV-IP----
---------S-P------------K--------------V------S---
DT-VVE-PYNA-TLSV-HQLVE-----------N-------S-----DQC
-F--TLDNE-------------ALYD-------I-C--------------
-----
>AuaTub3_coord_3-214
---IIT-LCVGQCGNQIGSEF----WKQITA-EH-----------G----
---I-------Q-----P-N-----------------------GL--P-E
-----EF------------------AVEG---------------------
--------------------------------------------------
--------------------------------------------------
-----------------------D------DR-----K-D---V-FF---
-----------------Y--------------------------------
---------------------------QA---DD----------------
---E-------------------------R-F--------------V-PR
------ALLLDLE------PR------VV-N-----------SI------
-----------------------QSSM-HR---D------LF------NP
-ENIF---I----S-------K-EGG--GAGNNWASG--Y-RQ-A-----
----------------------------QE--------N-SELL---LD-
MFD---READ-NS----D---SLE-G----------FVLTHSIAGGTGSG
M-GSYILEHLND-------H--F-----P-------------K-------
------------------------------K--L--VS-TYSV-FP----
---------N-W-----------EE-------------DQ------S---
DV-VVQ-PYNS-MLTL-KRLTV-----------N-------A-----DCV
-V--VLDNT-------------ALNR-------I-A--------------
-----
>AuaTub4_coord_5-188
---V-T-IQVGQCGNQLGAKL----LDRLAR-DF----------------
--------------------------------------------------
--------------------------------------------------
--------------------------------------------------
-----A----D---E------A--E-------------------------
-------------------------------------A-D---Y-FF---
-----------------R-AP-----------------------------
AD------AK-----------------------H----------------
---P-------------------------H-R--------------V-AR
------SVLVDTE------PR------AL-G-----------AA----R-
---------------------GGAR---KG---R------RW----AYGG
-RSRVCCDA----G-------L-R----GCANNWARG-FS-AP-E-----
-----------------------------E--------E-VARA---GD-
ALR---REAERC-----D---ALD-A----------LFFVGSGGGGTGSG
L-GCALATHAAD-------A--Y-----P-------------R-------
------------------------------T--R--AL-HGVV-LP----
---------D-R------------E---------------------G---
DV-AVG-SCNS-LLTL-AHLG-----------------------------
--------------------------------------------------
-----
>AuaTub5_coord_4-227
---MVT-VQVGQCGNQIGRRF----WAELLH-EA-----------A----
---A-------Q-----Q-Q-----------------------AS--G-G
-----A--------------------------------------------
--------------------------------------------------
-------------------------------------------GGGT---
--------------------Y--D------AA-----M-S---A-FF---
-----------------R--------------------------------
---------------------------NV---DA----------------
---R-----YEPPAELAVGAPLS------S-L--------------R-AR
------ALLIDTE------EG------VV-S-----------ET----L-
--------------------------R-DPRFGD------LF------DA
-AQLV----------------T-DVS--GAGNNWGHG--YGEY-G-----
----------------------------PK--------Y-GDEI---EA-
AAS---AALE-RC----D---SPQ-A----------FFFLHSVGGGTGSG
L-GSAVLERFVD-------A--F-----P-------------D-------
------------------------------L--C--RF-SVAV-YP----
---------G-G--------------------------DD------E---
DV-VTA-PYNA-VLAT-QRLTA-----------C-------A-----DCV
-V--PLENQ-------------ALLD-------V-C--------------
-----
>AudTub1A_coord_3-213
---VIS-IHVGQAGVQIGNAC----WELYTH-EH-----------G----
---L-------S-----A-D-----------------------GR--L-L
--------------------------------------------------
---------------------D----------------------------
-----G----S-------------P-------------------------
-----SA-------------H--D------GG-----F-S---T-FF---
-----------------S--------------------------------
---------------------------ES---GS----------------
---G-------------------------K-Y--------------V-PR
------SLYVDLE------PN------VI-D-----------EV------
-----------------------RTGT-YR---T------LF------HP
-STLV---T----G-------K-E----DAANNYARG-HY-TI-G-----
----------------------------KE--------L-IDAV---MD-
KAR---RLAD-NC----S---GLQ-G----------FFVFHSFGGGTGSG
F-GALLLERLST-------D--Y-----G-------------K-------
------------------------------K--S--KL-EFCV-YP----
---------A-P------------R--------------M------S---
NS-VVE-PYNS-VLTT-HTTLE-----------H-------S-----DCS
-F--MVDNE-------------AIYD-------I-C--------------
----K
>AudTub1B_coord_3-213
---VIS-VHVGQAGVQIGNAC----WELYTL-EH-----------G----
---L-------G-----P-D-----------------------GR--L-A
--------------------------------------------------
---------------------E----------------------------
-----N----S-------------P-------------------------
-----SK-------------G--E------SG-----F-S---T-FF---
-----------------S--------------------------------
---------------------------ET---SN----------------
---H-------------------------K-F--------------V-PR
------SLYVDLE------PN------VI-D-----------EI------
-----------------------KTGT-YR---Q------LF------HP
-EMMV---S----G-------K-E----DAANNYARG-HY-TV-G-----
----------------------------KE--------L-IDTA---VD-
KLR---RLAE-NC----T---GLQ-G----------FFVFHSFGGGTGSG
F-GALLLERLAH-------E--Y-----G-------------K-------
------------------------------K--S--KL-EFCV-YP----
---------A-P------------R--------------M------S---
NS-VVE-PYNS-ILTT-HTTLE-----------H-------T-----DCS
-F--MVDNE-------------AIYD-------I-C--------------
----K
>AudTub2A_coord_3-211
---IVH-LQTGQCGNQIGAKF----WEVVSE-EH-----------G----
---I-------G-----P-D-----------------------GI--Y-K
--------------------------------------------------
---------------------G----------------------------
-----N----L---D------L----------------------------
--------------------Q--L------ER-----I-S---V-YY---
-----------------N--------------------------------
---------------------------ET---G-----------------
--TN-------------------------K-Y--------------V-PR
------AVLVDLE------PG------TM-D-----------SV------
-----------------------RSSS-LG---A------LF------RP
-DNFV---F----G-------Q-N----GAGNNWAKG-HY-TE-G-----
----------------------------AE--------L-VDSV---LD-
VVR---KEAE-GT----D---CLQ-G----------FQITHSLGGGTGAG
M-GTLLISKIRE-------E--F-----P-------------D-------
------------------------------R--M--MC-TFSV-VP----
---------S-P------------K--------------V------S---
DT-VVE-PYNA-TLSV-HQLVE-----------N-------S-----DET
-F--CIDNE-------------ALYE-------I-C--------------
-----
>AudTub2B_coord_5-216
---IIN-VQCGQAGNQIGEAF----WRSVLA-EH-----------G----
---L-------D-----L-E-----------------------GK--Y-I
--------------------------------------------------
---------------------G----------------------------
-----D----N---D------L----------------------------
--------------------Q--L------VR-----A-G---V-YF---
-----------------S--------------------------------
---------------------------EV---NH---------------G
-QGM-------------------------K-Y--------------V-PR
------SIQVDLE------AG------VF-N-----------KI------
-----------------------QSGP-LG---S------LF------KP
-DTFV---H----G-------E-S----GAGNNWGKG-YY-TE-G-----
----------------------------AE--------I-ADSI---LD-
SIR---QQTE-QC----D---ALQ-G----------FQLLHSLGGGTGAG
L-GSLILSKLRE-------E--Y-----P-------------D-------
------------------------------R--M--LA-TYSI-LP----
---------S-P------------K--------------V------S---
ET-VVE-PYNC-LLSV-HQLVE-----------S-------T-----DLT
-I--CIDNE-------------ALYD-------I-A--------------
-----
>AudTub3A_coord_4-211
---IVT-VSLGQCGNQMSSVF----WQRLCA-EH-----------G----
---I-------S-----K-D-----------------------GI--L-E
-----EWA--T---------------------------------------
--------------------------------------------------
--------------------------------------------------
------------------E-G--G------DR-----K-D---V-FF---
-----------------Y--------------------------------
---------------------------QA---DD----------------
---E-------------------------H-Y--------------I-PR
------AILIDLE------PR------VI-T-----------NI------
-----------------------TSS---S---Q------LY------NP
-ENIY---L----S-------K-DGG--GAGNNWAAG--Y-TI-G-----
----------------------------ER--------I-YEEV---ME-
MVE---REAE-GS----D---SLE-G----------FMLMHSIAGGTGSG
L-GSYILERLND-------K--F-----P-------------K-------
------------------------------K--L--IQ-TYSV-FP----
---------N-H------------Q-------------E-------P---
DV-VVQ-PYNS-LLTL-KRLTN-----------H-------A-----DSV
-V--VLDNG-------------ALAR-------I-A--------------
-----
>AudTub3B_coord_4-213
---IVT-ISLGQCGNQMNSVF----WQRLCA-EH-----------G----
---I-------S-----K-D-----------------------GI--L-E
-----DWA--T---------------------------------------
--------------------------------------------------
--------------------------------------------------
------------------E-P--G------DR-----K-D---V-FF---
-----------------Y--------------------------------
---------------------------QA---DD----------------
---E-------------------------H-Y--------------I-PR
------AIMVDLE------PR------VV-N-----------NI------
-----------------------LSGP-YS---S------LY------NP
-ENVF---L----S-------K-DGG--GAGNNWAMG--Y-TH-G-----
----------------------------ER--------I-YEDL---ME-
MIE---REAE-GS----D---SLE-A----------FMLMHSIAGGTGSG
L-GSYLLERLND-------R--F-----P-------------K-------
------------------------------K--L--IQ-TYSV-FP----
---------N-H------------H-------------E-------P---
DV-VVQ-PYNS-LLTL-KRLTN-----------H-------A-----DSV
-V--VVDNA-------------ALAR-------I-A--------------
-----
>AypTub1A_coord_3-213
---CIS-VHVGQAGVQIGNAC----WELYCL-EH-----------G----
---I-------A-----P-D-----------------------GQ--M-P
--------------------------------------------------
---------------------S----------------------------
-----D----K---T------I--G-------------------------
------G-------------G--D------DS-----F-N---T-FF---
-----------------S--------------------------------
---------------------------ET---GS----------------
---G-------------------------K-H--------------V-PR
------AVFVDLE------PT------VV-D-----------EV------
-----------------------RTGT-YR---Q------LF------HP
-EQLI---T----G-------K-E----DAANNYARG-HY-TI-G-----
----------------------------KE--------I-VDVV---LD-
RIR---KLAD-QC----T---GLQ-G----------FLIFHSFGGGTGSG
F-TSLLMERLSV-------D--Y-----G-------------K-------
------------------------------K--S--KL-EFAI-YP----
---------A-P------------Q--------------V------S---
TA-VVE-PYNS-ILTT-HTTLE-----------H-------S-----DCA
-F--MVDNE-------------AIYD-------I-C--------------
-----
>AypTub1C_coord_3-211
---CIS-VHVGQAGVQIGNAC----WELYCL-EH-----------G----
---I-------Q-----P-D-----------------------GQ--M-P
--------------------------------------------------
---------------------S----------------------------
-----D----K-------------A-------------------------
------N-------------G--D------DS-----F-N---T-FF---
-----------------S--------------------------------
---------------------------ET---GY----------------
---G-------------------------K-H--------------V-PR
------AVFVDLE------PT------VV-D-----------EV------
-----------------------RTGT-YK---Q------LF------HP
-EQLI---T----G-------K-E----DAANNYARG-HY-TI-G-----
----------------------------KE--------I-VDVV---LD-
RIR---KLAD-QC----T---GLQ-G----------FLIFHSFGGGTGSG
F-ASLLMERLSV-------D--Y-----G-------------K-------
------------------------------K--S--KL-EFAI-YP----
---------A-P------------Q--------------V------S---
TA-VVE-PYNS-ILTT-HTTLE-----------H-------S-----DCA
-F--MVDNE-------------AIYD-------I-C--------------
-----
>AypTub1D_coord_3-213
---CIS-VHIGQAGVQIGNAC----WELYCL-EH-----------G----
---I-------Q-----P-D-----------------------GQ--M-P
--------------------------------------------------
---------------------S----------------------------
-----D----K---T------I--G-------------------------
------G-------------G--D------DS-----F-N---T-FF---
-----------------S--------------------------------
---------------------------ET---GA----------------
---G-------------------------K-H--------------V-PR
------AVFVDLE------PT------VV-D-----------EV------
-----------------------RTGT-YR---Q------LF------HP
-EQLI---T----G-------K-E----DAANNYARG-HY-TI-G-----
----------------------------KE--------I-VDIV---LD-
RIR---KLSD-QC----T---GLQ-G----------FLVFHSFGGGTGSG
F-TSLLMERLSV-------D--Y-----G-------------K-------
------------------------------K--S--KL-EFSI-YP----
---------A-P------------Q--------------V------S---
TA-VVE-PYNS-ILTT-HTTLE-----------H-------S-----DCS
-F--MVDNE-------------AIYD-------I-C--------------
-----
>AypTub1L_coord_3-213
---CIS-VHVGQAGVQIGNAC----WELYCL-EH-----------G----
---I-------Q-----P-D-----------------------GQ--M-P
--------------------------------------------------
---------------------S----------------------------
-----D----K---S------V--G-------------------------
------S-------------G--D------DS-----F-N---T-FF---
-----------------S--------------------------------
---------------------------ET---GA----------------
---G-------------------------K-H--------------V-PR
------AVFIDLE------PT------VV-D-----------EV------
-----------------------RTGT-YR---Q------LF------HP
-EQLI---T----G-------K-E----DAANNYARG-HY-TI-G-----
----------------------------KE--------I-VDLV---LD-
RIR---KLAD-QC----T---GLQ-G----------FLIFHSFGGGTGSG
F-ASLLMERLSS-------D--Y-----G-------------K-------
------------------------------K--S--KL-EFAI-YP----
---------A-P------------Q--------------V------S---
TA-VVE-PYNS-VLTT-HTTLE-----------H-------S-----DCA
-F--MVDNE-------------AIYD-------I-C--------------
-----
>AypTub1M_coord_6-217
---VIT-VHVGQAGVQMGNAV----WNLYGM-EH-----------G----
---I-------G-----R-D-----------------------GC--L-T
--------------------------------------------------
---------------------P----------------------------
-----E----S---A------A--D-------------------------
-----AA-------------C--P------AE-----H-S---T-FY---
-----------------K--------------------------------
---------------------------ET---MA----------------
---G-------------------------K-Y--------------I-PR
------TVMVDLE------PT------VV-D-----------QI------
-----------------------RSGP-DR---G------LY------HP
-DQLI---S----G-------K-E----DAANNFARG-YH-TE-G-----
----------------------------RE--------Y-LSHV---ME-
GIR---LFAE-SS----E---GVQ-G----------FIVFHSMGGGTGSG
M-TSLVSETLRQ-------D--Y-----P-------------K-------
------------------------------K--S--NL-EVLV-YP----
---------A-P------------K--------------V------S---
TA-VVE-PYNA-LLVS-HKTLD-----------T-------T-----DCA
-F--MVDNE-------------AIYD-------I-S--------------
-----
>AypTub1N_coord_7-210
----IW-IHIGQAGVQIGLAC----WELFCL-EH-----------G----
---I-------N-----P-D-----------------------GT--V--
--------------------------------------------------
--------------------KE---------L------------------
-----T----T---N------S----------------------------
---------------------------------------T---S-MF---
-----------------S--------------------------------
---------------------------LS---QE----------------
---N-------------------------S-Y--------------V-PR
------ALIVDTE------PS------VI-D-----------VL------
-----------------------KSGK-FQ---N------LF------SH
-ENMI---S----G-------K-E----SAASNYAAG-FY-GV-G-----
----------------------------KT--------L-SSKV---MD-
QLA---RLAE-DC----N---SLQ-G----------IAVFRSISGGTGSG
M-GSRIIETIRN-------T--Y-----P-------------N-------
------------------------------K--T--II-DLNV-CS----
---------S-S------------E--------------F------S---
DI-IVE-PYNT-ALTT-HHVLD-----------V-------V-----NCS
-L--LFDNK-------------SIYD-------I-C--------------
-----
>AypTub2B_coord_3-212
---ILQ-IQVGRCGNRIGDSF----WKTISN-EH-----------G----
---L-------D-----E-Q-----------------------GK--F-A
-----G--------------------------------------------
--------------------------------------------------
-----------------------------------------Y-SKDE---
--------------------Q--L------ER-----I-N---V-YY---
-----------------D--------------------------------
---------------------------ES---KD----------------
---G-------------------------V-Y--------------V-PR
------AVLVDSD------ST------LL-N-----------TI----G-
--------------------------G-RQCGGN------AY------RK
-ENFV----------------G-GHG--GTGSNWAKG--YYG--G-----
----------------------------GE--------M-SRRV---AD-
AVR---SEAE-RC----D---RLQ-G----------FQLVHSLGGGTGSG
L-GGRVLKNVRA-------S--Y-----P-------------N-------
------------------------------R--A--AH-TYSV-AP----
---------W-T--------------------------AV------S---
DE-PAE-SYNA-SLSL-ARLIG-----------C-------S-----RAT
-Y--LADNR-------------ALFD-------A-C--------------
-----
>AypTub2C_coord_3-212
---ILH-LQAGQCGNQIGAKF----WEIISD-EH-----------G----
---I-------D-----P-C-----------------------GA--Y-H
--------------------------------------------------
---------------------G----------------------------
-----D----N---D------L----------------------------
--------------------Q--L------ER-----I-N---V-YF---
-----------------N--------------------------------
---------------------------EAG--T-----------------
--DG-------------------------K-Y--------------V-PR
------AILVDLE------PG------TM-D-----------SV------
-----------------------RSGP-FG---Q------LF------RP
-DNYV---F----G-------Q-S----GAGNNWAKG-HY-TE-G-----
----------------------------AE--------L-VDSV---MD-
VVR---REAE-NC----D---CLQ-G----------FQLAHSLGGGTGSG
M-GTLLISKIRE-------E--Y-----P-------------D-------
------------------------------R--I--MN-TFSV-VP----
---------S-P------------K--------------V------S---
DT-VVE-PYNA-TLSV-HQLVE-----------N-------T-----DET
-F--CIDNE-------------ALYD-------I-C--------------
-----
>AypTub2D_coord_3-211
---IVH-IQAGQCGNQIGAKF----WEIISD-EH-----------G----
---I-------D-----P-T-----------------------GA--Y-H
--------------------------------------------------
---------------------G----------------------------
-----D----S---D------L----------------------------
--------------------Q--L------ER-----I-N---V-YY---
-----------------N--------------------------------
---------------------------EA---S-----------------
--GG-------------------------K-Y--------------V-PR
------AILVDLE------PG------TM-D-----------SV------
-----------------------RSGP-FG---Q------IF------RP
-DNFV---F----G-------Q-S----GAGNNWAKG-HY-TE-G-----
----------------------------AE--------L-VDSV---LD-
VVR---KEAE-SC----D---CLQ-G----------FQLTHSLGGGTGSG
M-GTLLISKIRE-------E--Y-----P-------------D-------
------------------------------R--I--MN-TYSV-VP----
---------S-P------------K--------------V------S---
DT-VVE-PYNA-TLSV-HQLVE-----------N-------T-----DET
-Y--CIDNE-------------ALYD-------I-C--------------
-----
>AypTub2E_coord_3-211
---IVH-LQAGQCGNQIGAKF----WQVISE-EH-----------G----
---I-------D-----Y-T-----------------------GF--Y-K
--------------------------------------------------
---------------------G----------------------------
-----T----S---D------L----------------------------
--------------------Q--L------ER-----I-N---V-YY---
-----------------N--------------------------------
---------------------------EG---S-----------------
--GG-------------------------K-Y--------------V-PR
------AVLLDLE------PG------TM-E-----------SI------
-----------------------RSGP-YG---A------LF------RP
-DNFV---F----G-------Q-S----GAGNNWAKG-HY-TE-G-----
----------------------------AE--------L-VDAV---LD-
VVR---KESE-NC----D---CLQ-G----------FQLAHSLGGGTGSG
L-GTLLISKIRE-------E--Y-----P-------------D-------
------------------------------R--I--MN-TYSV-MP----
---------S-P------------K--------------V------S---
DT-VVE-PYNA-TLSV-HQLVE-----------N-------T-----DES
-Y--LIDNE-------------ALYD-------I-C--------------
-----
>AypTub2W_coord_3-211
---ICH-IQAGQCGNQIGAKF----WEVISD-EH-----------G----
---I-------D-----A-T-----------------------GT--Y-R
--------------------------------------------------
---------------------G----------------------------
-----D----S---D------L----------------------------
--------------------Q--L------ER-----I-N---V-FY---
-----------------T--------------------------------
---------------------------EA---L-----------------
--GG-------------------------K-Y--------------V-PR
------AVLVDLE------PG------SM-D-----------TV------
-----------------------RSGA-YG---Q------LF------RP
-DNFV---F----G-------Q-S----GAGNNWAKG-HY-AE-G-----
----------------------------AE--------L-MDSV---FD-
VIR---KEVE-DC----D---CLQ-G----------FQMTHSLGGGTGAG
M-GTLMIAKIRE-------E--Y-----P-------------D-------
------------------------------R--M--IS-TYSI-VP----
---------S-P------------K--------------V------S---
DT-VVE-PYNT-TLSV-HQLME-----------N-------T-----DQT
-Y--CIDNE-------------ALYD-------I-C--------------
-----
>AypTub2X_coord_3-211
---ICH-LQAGQCGNQIGAKF----WEVISD-EH-----------G----
---I-------D-----P-T-----------------------GS--Y-H
--------------------------------------------------
---------------------G----------------------------
-----D----S---D------L----------------------------
--------------------Q--L------ER-----I-N---V-YY---
-----------------T--------------------------------
---------------------------EA---L-----------------
--GG-------------------------K-Y--------------V-PR
------AVLIDLE------PG------TM-D-----------SV------
-----------------------RSGP-FG---Q------IF------RP
-DNFV---F----G-------Q-S----GAGNNWAKG-HY-TE-G-----
----------------------------AE--------L-VDSV---LD-
VVR---KEAE-SC----D---CLQ-G----------FQLTHSLGGGTGSG
M-GTLLISKIRE-------E--Y-----P-------------D-------
------------------------------R--I--MT-TYSI-VP----
---------S-P------------K--------------V------S---
DT-VVE-PYNS-TLSV-HQLVE-----------N-------T-----DKT
-F--CIDNE-------------ALYD-------I-C--------------
-----
>AypTub2Y_coord_3-211
---ICH-LQAGQCGNQIGAKF----WEVISD-EH-----------G----
---I-------D-----P-T-----------------------GS--Y-H
--------------------------------------------------
---------------------G----------------------------
-----D----S---D------L----------------------------
--------------------Q--L------ER-----I-N---V-YY---
-----------------T--------------------------------
---------------------------EA---L-----------------
--GG-------------------------K-Y--------------V-PR
------AVLVDLE------PG------TM-D-----------SV------
-----------------------RSGP-FG---Q------LF------RP
-DNFV---F----G-------Q-S----GAGNNWAKG-HY-TE-G-----
----------------------------AE--------L-VDSV---LD-
VVR---KEAE-SC----D---CLQ-G----------FQLTHSLGGGTGSG
M-GTLLISKIRE-------E--Y-----P-------------D-------
------------------------------R--I--MT-TYSI-VP----
---------S-P------------K--------------V------S---
DT-VVE-PYNS-TLSV-HQLVE-----------N-------T-----DET
-F--CIDNE-------------ALYD-------I-C--------------
-----
>AypTub2Z_coord_3-211
---ICH-LQAGQCGNQIGAKF----WEVISD-EH-----------G----
---I-------D-----P-T-----------------------GS--Y-H
--------------------------------------------------
---------------------G----------------------------
-----D----S---D------L----------------------------
--------------------Q--L------ER-----I-N---V-YY---
-----------------T--------------------------------
---------------------------EA---L-----------------
--GG-------------------------K-Y--------------V-PR
------AILVDLE------PG------TM-D-----------SV------
-----------------------RSGP-FG---Q------IF------RP
-DNFV---F----G-------Q-S----GAGNNWAKG-HY-TE-G-----
----------------------------AE--------L-VDSV---LD-
VVR---KEAE-SC----D---CLQ-G----------FQLTHSLGGGTGSG
M-GTLLISKIRE-------E--Y-----P-------------D-------
------------------------------R--I--MT-TYSI-VP----
---------S-P------------K--------------V------S---
DT-VVE-PYNS-TLSV-HQLVE-----------N-------T-----DKT
-F--CIDNE-------------ALYD-------I-C--------------
-----
>AypTub3_coord_4-215
---MIT-VQLGQCGNQIGFEF----WKKLCA-EH-----------G----
---I-------N-----P-E-----------------------GV--L-E
-----PFA--T---------------------------------------
--------------------------------------------------
--------------------------------------------------
------------------E-G--V-----GDR-----K-D---V-FF---
-----------------Y--------------------------------
---------------------------QA---DD----------------
---N-------------------------H-Y--------------V-PR
------AVLLDLE------PR------VI-H-----------SI------
-----------------------MSSN-YS---K------LY------NP
-ENVF---L----S-------K-HGG--GAGNNWASG--F-SQ-G-----
----------------------------ER--------L-QEEV---FD-
ILD---REAE-GG----D---SLQ-G----------FVLCHSIAGGTGSG
M-GSFILEHLTD-------R--Y-----P-------------K-------
------------------------------K--I--IE-TYSV-FP----
---------N-Q------------D-------------EI------S---
DV-VVQ-PYNS-LLTL-KRLAQ-----------S-------A-----DCV
-V--VLDNT-------------ALNR-------I-A--------------
-----
>AypTub4_coord_3-212
---L-T-ICFGTCGIRFTHSL----YSTIFN-DINA--------------
-----------------------------------------------F-D
--------------------------------------------------
---------------------P---------IVTQ------------HV-
-----N----E---E------Y--K-H--ISE------------------
--------------------------------------------------
-----------------S--------------------------------
---------------------------YF---FE-----------L---K
-SSG-------------------------Y-L--------------E-PR
------SVLIDIG------DP------NI-G-----------ET----LK
KS----------------KNCNWG-------------------------F
-GQNA---L----GFNF----I-E----GTTNNWSYC-YY-VK-G-----
----------------------------PE--------M-FEDV---SS-
RLR---FEIN-KI---------DK--------IE-YFLIILSPSGGC-AG
S-ACFILEKLKQ-------D--F-----P-------------K-------
------------------------------I--S--FI-VVFI-MP----
---------Y--------------Q---------------------S---
KD-AIQ-NYNT-SFTI-SKLYS-----------I-------S-----DCI
-F--SFENS-------------VLQE---V---C-Q--------------
-----
>BabTub1A_coord_3-213
---VIS-IHVGQAGIQVGNAC----WELFCL-EH-----------G----
---I-------Q-----P-D-----------------------GH--M-P
--------------------------------------------------
---------------------A----------------------------
-----D----K---Q------I--Q-------------------------
--------------------G--D------DA-----F-S---T-FF---
-----------------S--------------------------------
---------------------------ET---GA----------------
---G-------------------------K-H--------------V-PR
------CLFVDLE------PT------VV-D-----------EV------
-----------------------RTGT-YR---H------LF------HP
-EQLI---T----G-------K-E----DAANNFARG-HY-TV-G-----
----------------------------KD--------I-VDSC---LD-
RIR---KLAD-NC----T---GLQ-G----------FLMFNAVGGGTGSG
L-GCLMLERLSV-------D--Y-----G-------------K-------
------------------------------K--S--KL-NFCC-WP----
---------S-P------------R--------------V------S---
TA-VVE-PYNS-VLST-HSLLE-----------H-------T-----DVA
-V--MLDNE-------------AIYD-------I-C--------------
----K
>BabTub1B_coord_3-216
---VIA-VHVGQAGVQVGNAV----WELFCI-EH-----------G----
---I-------A-----P-D-----------------------GT--T-E
--------------------------------------------------
---------------------N----------------------------
-----K----E---A------S--G-------------------------
----SGD-------------E--D------KA-----F-H---A-FF---
-----------------A--------------------------------
---------------------------ET---AS----------------
---G-------------------------K-H--------------V-PR
------CLFVDLE------PS------VV-D-----------EV------
-----------------------RRGA-YS---G------LF------HP
-EQLM---S----G-------K-E----DAANNFARG-RY-TT-G-----
----------------------------SE--------I-MNPA---MD-
RIR---KLSD-AC----D---SIQ-G----------FLFFSAVGGGTGSG
T-GSLLLENVGA-------E--Y-----E-------------R-------
------------------------------K--T--KL-NFCI-WP----
---------S-P------------Q--------------V------S---
TA-VVE-PYNS-VLST-HSLLE-----------N-------T-----DVA
-V--VLDNE-------------AIYS-------I-C--------------
----K
>BabTub2_coord_3-211
---IVH-IQAGQCGNQIGAKF----WEVISD-EH-----------G----
---I-------D-----P-S-----------------------GT--Y-H
--------------------------------------------------
---------------------G----------------------------
-----D----S---D------L----------------------------
--------------------Q--L------ER-----V-D---V-FY---
-----------------N--------------------------------
---------------------------EA---T-----------------
--GG-------------------------R-Y--------------V-PR
------AILMDLE------PG------TM-D-----------SV------
-----------------------RAGP-FG---Q------LF------RP
-DNFV---F----G-------Q-T----GAGNNWAKG-HY-TE-G-----
----------------------------AE--------L-IDSV---LD-
VVR---KEAE-GC----D---CLQ-G----------FQITHSLGGGTGSG
M-GTLLISKIRE-------E--Y-----P-------------D-------
------------------------------R--I--ME-TFSV-FP----
---------S-P------------K--------------V------S---
DT-VVE-PYNA-TLSV-HQLVE-----------N-------A-----DEV
-Q--VIDNE-------------ALYD-------I-C--------------
-----
>BabTub3_coord_4-215
---IIT-LQVGQCGNQIGIEF----WKQLCA-EH-----------G----
---I-------D-----Q-D-----------------------GR--L-I
-----GNA--K---------------------------------------
--------------------------------------------------
--------------------------------------------------
-----------------------D--H--QDR-----K-D---V-FF---
-----------------Y--------------------------------
---------------------------QA---DD----------------
---E-------------------------H-Y--------------I-PR
------AVLFDLE------PR------VV-H-----------GI------
-----------------------MTSE-YR---G------LY------NP
-ENVF---L----S-------K-DGG--GAGNNWARG--Y-AS-A-----
----------------------------DR--------V-QEDL---FD-
IID---READ-GS----D---SLE-G----------FVLCHSISGGTGSG
M-GSYMLEMLNE-------R--Y-----P-------------K-------
------------------------------R--L--IQ-TYSV-FPH---
---------L-T------------T-------------ET------S---
DV-VVQ-PYNS-ILTL-KRLAL-----------N-------A-----DSV
-V--VLDNA-------------ALNR-------I-L--------------
-----
>BabTub4_coord_3-237
---I-T-IAIGQGGLGLHSAF----MQYAAD-YIA----E---LRD----
---A-------P-----S-D---------------------KAGI--E-H
--------------------------------------------------
--------------------------------------------------
-----K----S---K------T--E-F-----------------------
--------------------A--T------AL-----D-M---S-YF---
-----------------G-GK-----------------------------
R--------------------------ET---EE----------------
---E-------------------------T-L--------------L-PR
------SIVMATG------TD------VS-E-----------AL----YR
VQHGEIAKHSMINNNRNSAKGASNSSS-RG---W------KY------EE
-DYVL---H----L-------P-E----ASHDVWSRG--F-TN-A-----
----------------------------TI--------H-EESI---SE-
VIR---KCME-ET----D---APG-G----------FVSFVSLGGGSGSG
I-GAYVARLLSD-------Q--F-----P-------------K-------
------------------------------I--I--HM-PAAI-AP----
---------F-T------------Y---------------------G---
ES-GMQ-SVNT-TMAL-SYYQD-----------F-------C-----DGI
-L--LLQND-----------------------------------------
-----
>BabTub5_coord_3-218
V--L-S-INLGQCGIQVASCF----WEMLAN-AVR----------T----
---C-------S-----D-K-----------------------PT-LD-V
--------------------------------------------------
---------------------E---------QVSS------------YF-
-------------------------------------------------S
D----------------TN-D--N------LT-----S-D---K-M----
-----------------S--------------------------------
---------------------------AA---NR-----------E---D
-YMS-------------------------T-L--------------K-AR
------CILVDTD------LG------TI-S-----------EI----LQ
RQ----------------HLHHID-------------------------S
-GNIV---C----G-------T-E----ATGNNWSTA-YC-NY-G-----
----------------------------PQ--------Y-HEAM---EE-
LLS---TNLE-IC---------DE-S------FQ-YFNLIFGLAGGTGAG
L-GSYVLDLLSD-------E--Y-----G-------------K-------
------------------------------V--P--RV-C-NV-IT----
---------E--------------G---------------------T---
MA-AVS-PYNT-VFCL-KHLND-----------L-------S-----SIT
-N--LFSNE-------------AL---------S-Q--------------
-----
>Bacillus_Cereus_TubZ_coord_20-190
-------LGLGMGGCAIAAEC----ANK----ET----------------
--------------------------------------------------
--------------------------------------------------
--------------------------------------------------
--------------------------------------------------
--------------------------------------------------
--------------------------------------------------
---------------------------QI---KN----------------
---N-------------------------K-Y--------------P-YR
------AILVNTN------SQ------DF-N-----------KI----E-
---------------------IKNTGN-VR---K------IQ--------
---LE---G----Y-------E-Q----GAARNPQVG-EE-AF-V-----
----------------------------KH----------ETKI---FE-
AVK---QEFE-DR----D---F--------------IWITCGLGGGTGTG
A-LLKAIEMLYE-------H----------------------D-------
------------------------------Y--N--FG-LLLT-LP----
---------R-D------------A--------------E------A---
LK-VLE-NATSRIRSI-AMNQE-----------A-------F-----GSI
-V--LIDNA-------------KLYR------------------------
-----
>Bacillus_oceanisediminis_coord_81-218
--------------------------------------------------
--------------------------------------------------
--------------------------------------------------
--------------------------------------------------
--------------------------------------------------
--------------------------------------------------
--------------------------------------------------
--------------------------------------------------
--------------------------------------------------
-------HRIVTS------SK------DF-P-----------EL----E-
--------------------------------------------------
----------------------------GTDKNAQLG-FE-IA-K-----
----------------------------EN----------ADLY---KKV
ALD---DAVQ-DS----E---F--------------VWVCVSLGGGTGNG
A-LKVALAYLSKVRENRALP----------------------G-------
------------------------------G--KIPLG-VICS-LP----
---------S-S------------D--------------ER-----G---
SA-FRR-NALAGISVI-QQLMN-----------ENK-----M-----GAA
-V--VIDNE-------------KMKDY-----------------------
-----
>Bacillus_phage_G_coord_30-166
--------------------------------------------------
--------------------------------------------------
--------------------------------------------------
--------------------------------------------------
--------------------------------------------------
--------------------------------------------------
--------------------------------------------------
--------------------------------------------------
--------------------------------------------------
--------AVNSA------KI------DL-E-----------KI----K-
---------------------IIPK---DC---R------IH--------
---LD---G------------W-E----GAGRNRDVG-RE-AV-L-----
----------------------------SH----------AETI---FE-
KIK---DKFK-DC----D---M--------------VFSVASTAGGTGSG
S-LAVGIELLSE--------------------------------------
------------------------------I--NSKVG-AITI-LP----
---------D-K------------N--------------E------S---
PK-AHM-NSLECFSEL-SQYE--------------Q-----L-----NST
-F--IIDNE-------------KANQV-----------------------
-----
>Bacillus_sp._2_A_57_CT2_coord_58-203
--------------------------------------------------
--------------------------------------------------
--------------------------------------------------
--------------------------------------------------
--------------------------------------------------
--------------------------------------------------
--------------------------------------------------
--------------------------------------------------
------------------------------------------------YT
------SLLINTN------KV------DL-D-----------KV----E-
---------------------AKNS---LI---K------KM--------
---VI---G----N-------G-K----GAGRNLTVG-EE-IF-K-----
----------------------------EH----------KDQI---LQ-
AVN---TQFE-DS----D---F--------------IWIVAGLGGGTGTG
S-IIQAAELLYR-------N----------------------G-------
------------------------------F--QKKFG-LILT-LP----
---------R-K------------T--------------E------G---
KT-VLS-NALERLQTI-TKLMS-----------S-A-----L-----GSV
-I--VVDNQ-------------KLYDY-----------------------
-----
>Bad_aTub1_coord_3-213
---CIS-IHVGQAGVQIGNAC----WELYCL-EH-----------G----
---I-------Q-----P-D-----------------------GQ--M-P
--------------------------------------------------
---------------------S----------------------------
-----D----K---T------I--G-------------------------
------G-------------G--D------DS-----F-N---T-FF---
-----------------S--------------------------------
---------------------------ET---GA----------------
---G-------------------------K-H--------------V-PR
------TVFVDLE------PT------VV-D-----------EV------
-----------------------RTGT-YR---Q------LF------HP
-EQLI---T----G-------K-E----DAANNYARG-HY-TI-G-----
----------------------------KE--------I-VDLV---LD-
RIR---KLAD-NC----T---GLQ-G----------FLVFHSFGGGTGSG
F-GALLLERLSV-------D--Y-----G-------------K-------
------------------------------K--S--KL-EFSV-YP----
---------A-P------------Q--------------V------S---
TA-VVE-PYNS-ILTT-HTTLE-----------H-------S-----DCA
[truncated: 2,977,658 more chars]
