# Supplementary material for: Phylogenetic and functional characterization of water bears (Tardigrada) tubulins
Source: Sci Rep. 2023 Mar 30;13:5194. doi: 10.1038/s41598-023-31992-z (PMC10063605; doi:10.1038/s41598-023-31992-z)
Supplement: Supplementary file 1 — Supplementary Information. [file 41598_2023_31992_MOESM1_ESM.zip › Novotna Floriancicova_Supplementary data/Supplementary data 1/CRG dataset_tardigrades_selected_translated_frames_trimmed_and_Findeisen.dpa_100.MAFFT-GINSI.with.CLUSTALO.tree.decoded_with_species.aln]

>tHe-orf1
--------------------------------------------------
---------------------------------M----------------
----------------------------R------E---------I----
-----VHLQAGQCGNQIGSKFWEVIS-DE-HG-------I---------D
P------T-G-------S--------------------------------
------Y----R----G---------------------------------
---------T----------------------------------------
---------S----------------D-----------------------
--------------------------------------L-----------
---Q----------------------------------------------
------------------------------L----------E--------
-RV-----NV-YYN---E--------------------------------
-------------------------------------------------A
------------------------------------G-------------
G-------------G-----------------------------KY----
--V-PRAVL--VDLEPG--------TM---D-SV----------------
--------------------------------------------------
-------------------------------------R-S---------S
--T-----------------------------------------------
--------------FG--------QL------------------------
FR---------------P-DNF-----I-FG------------QSG--AG
NNWAKG---H---Y------------------------------------
----------------------------------TEG--------AEL--
VDA---------------------VMD------VVR---REA--ES----
-------------CDCL-QGFQLAHSLGGGT-GSGMGTLMISKIREE---
-------Y---PD-------------------------------------
-----------R--I----MMSFSVVP----------------S-P----
K----------------VS-D----------------T-VVEPYNATLSV
HQLVE--------N----------T-----------DET-F-CIDNEAL-
YDICFR-T-L----------------------------------------
-------K----------------------------L-------------
--------------------------------------------------
------------------------------------------------TT
-P--TYGDLNHLVSMTMSGVTT------CLR-----------------F-
-PGQ---L------------------------------------------
--------------------------------------------------
--------NADLR--KLAVNM---VP-FPRL------HFFMPGFA-----
-------------PLT------------------------S--------R
------------------------G-------------------------
----------------------S----Q----------------------
------------------------------I-------------------
---------------------------Y-R---NL--SV-T---------
ELT---------T--QMF-DSKNM-------------MA---A-C-----
-------------------DP-----------------------------
--------------------------------------------------
--------------------------------------------------
--------------------------------------------------
--------------------------------------------------
--------------------------------------------------
--------------R-H---------------------------------
--G---R----------Y------L-TVAAIFR-------G------R--
--------------------------------------------M-----
------SMK-E--VD-ENMLN--V------------QN-K----------
----------------------------------------NS----SY--
--------------FV--E--WI------P--N------------NV---
--------------KI---------AVC----------------------
---DI-P--------------------PR---------------------
-----------------------------G--L-----------------
------K-MSA-TFI---------------------------GN------
---------------TTAIQELFK--------------RISDQFTAM---
-FRR-------KAFL---HW-YT----G--E---G-M-------------
----------D----------------E----------------------
----MEFTEA----ESNMND---LISEYQQ------Y--------Q-EA-
--------------------------------------------------
----------------------------T-----A---------------
------D--------D-----E--------G---------DF--------
----D----E----------E-----------------------D-----
-----------------------A-----------------E--------
--------------------------------------------------
---------------------------T----------------------
---------D----------------------------------------
--------------------------------------------------
--------------------------------------------------
--------------------------------------------------
--------------------------------------------------
--------------------------------------------------
--------------------------------------------------
--------------------------------------------------
--------------------------------------------------
--------------------------------------------------
--------------------------------------------------
--------------------------------------------------
--------------------------------------------------
--------------------------------------------------
--------------------------------------------------
--------------------------------------------------
--------------------------------------------------
--------------------------------------------------
--------------------------------------------------
--------------------------------------------------
--------------------------------------------------
--------------------------------------------------
--------------------------------------------------
--------------------------------------------------
--------------------------------------------------
--------------------------------------------------
---------
>tHe-orf2
--------------------------------------------------
---------------------------------M----------------
----------------------------R------E---------C----
-----ISIHVGQAGVQIGNACWELYC-LE-HG-------I---------Q
P------D-G-------Q--------------------------------
------M----P----S---------------------------------
---------D----------------------------------------
---------K----------------T-------V--G------------
--------------------------------------A-----------
---A----------------------------------------------
------------------------------D----------D--------
-SF-----NT-FFS---E--------------------------------
-------------------------------------------------T
------------------------------------G-------------
S-------------G-----------------------------KH----
--V-PRAVF--VDLEPT--------VV---D-EV----------------
--------------------------------------------------
-------------------------------------R-T---------G
--T-----------------------------------------------
--------------YR--------QL------------------------
FH---------------P-EQL-----I-TG------------KED--AA
NNYARG---H---Y------------------------------------
----------------------------------TVG--------KEI--
VDL---------------------VLD------RVR---KLA--DQ----
-------------CTGL-QGFLIFHSFGGGT-GSGFTSLLMERLSVD---
-------Y---GK-------------------------------------
-----------K--S----KLEFSIYP----------------A-P----
Q----------------VS-T----------------A-VVEPYNSILTT
HTTLE--------H----------S-----------DCA-F-MVDNEAI-
YDICRR-N-L----------------------------------------
-------D----------------------------I-------------
--------------------------------------------------
------------------------------------------------ER
-P--TYTNLNRLIGQIVSSITA------SLR-----------------F-
-DGA---L------------------------------------------
--------------------------------------------------
--------NVDLT--EFQTNL---VP-YPRI------HFPLVTYA-----
-------------PII------------------------S--------A
------------------------E-------------------------
----------------------K----A----------------------
------------------------------Y-------------------
---------------------------H-E---QL--TV-S---------
EIT---------N--SCF-EPANQ-------------MV---K-C-----
-------------------DP-----------------------------
--------------------------------------------------
--------------------------------------------------
--------------------------------------------------
--------------------------------------------------
--------------------------------------------------
--------------R-H---------------------------------
--G---K----------Y------M-ACCMLYR-------G------D--
--------------------------------------------V-----
------VPK-D--VN-AAIAA--I------------KT-K----------
----------------------------------------RS----IQ--
--------------FV--D--WC------P--T------------GF---
--------------KV---------GIN----------------------
---YQ-P--------------------PT---V-V---P----------G
GD------------L----------A---K--V-----------------
------Q-RAV-CML---------------------------SN------
---------------TTAIAEAWA--------------RLDHKFDLM---
-YAK-------RAFV---HW-YV----G--E---G-M-------------
----------E----------------E----------------------
----GEFSEA----REDLAA---LEKDYEE------V--------G-VD-
--------------------------------------------------
----------------------------S-----V---------------
------D--------A----------------------------------
--------------------G-----------------------------
-----------------------------------------E--------
-----------E------------------------G-------------
--------------------------------------------------
--------------------------------------------------
--------------------------------------------------
--------------------------------------------------
--------------------------------------------------
--------------------------------------------------
--------------------------------------------------
--------------------------------------------------
--------------------------------------------------
--------------------------------------------------
--------------------------------------------------
--------------------------------------------------
--------------------------------------------------
--------------------------------------------------
--------------------------------------------------
--------------------------------------------------
--------------------------------------------------
--------------------------------------------------
--------------------------------------------------
--------------------------------------------------
--------------------------------------------------
--------------------------------------------------
--------------------------------------------------
--------------------------------------------------
--------------------------------------------------
--------------------------------------------------
------------------------------------------E----EY-
---------
>tHe-orf4
--------------------------------------------------
---------------------------------M----------------
----------------------------R------E---------C----
-----ISIHVGQAGVQIGNACWELYC-LE-HG-------I---------Q
P------D-G-------R--------------------------------
------M----S----Q---------------------------------
---------S----------------------------------------
--------------------------------------------------
--------K---E--G-------------G-K-----RD-----------
---G----------------------------------------------
------------------------------Q----------D--------
-SF-----TT-FFS---E--------------------------------
-------------------------------------------------T
------------------------------------G-------------
S-------------G-----------------------------KY----
--V-PRAVF--VDLEPT--------VV---D-EV----------------
--------------------------------------------------
-------------------------------------R-T---------G
--T-----------------------------------------------
--------------YK--------QL------------------------
FH---------------P-EQL-----I-TG------------KED--AA
NNYARG---H---Y------------------------------------
----------------------------------TVG--------KEI--
VDV---------------------TID------RIR---KLA--DQ----
-------------CTGL-QGFLIFHSFGGGT-GSGFTSLLMERLSVE---
-------F---GK-------------------------------------
-----------K--S----KLEFCVYP----------------A-P----
E----------------VS-T----------------A-VVEPYNSILTT
HTTLE--------H----------S-----------DCA-F-MVDNEAI-
FDICRR-K-L----------------------------------------
-------D----------------------------V-------------
--------------------------------------------------
------------------------------------------------ER
-P--TYTNLNRLISQIVSSITA------SLR-----------------F-
-DGA---L------------------------------------------
--------------------------------------------------
--------NVDLT--EFQTNL---VP-YPRI------HFPLVSYS-----
-------------PVI------------------------S--------A
------------------------E-------------------------
----------------------K----A----------------------
------------------------------F-------------------
---------------------------H-E---QL--SV-Q---------
EIT---------N--ACF-EPANQ-------------MV---K-C-----
-------------------DP-----------------------------
--------------------------------------------------
--------------------------------------------------
--------------------------------------------------
--------------------------------------------------
--------------------------------------------------
--------------R-Q---------------------------------
--G---K----------Y------M-ACCMLYR-------G------D--
--------------------------------------------V-----
------VPK-D--VT-AAIAT--V------------KS-K----------
----------------------------------------SS----IR--
--------------FV--D--WC------P--T------------GF---
--------------KV---------GLN----------------------
---FQ-P--------------------PT---V-V---P----------G
AD------------Q----------A---A--V-----------------
------P-RAV-CML---------------------------SN------
---------------TTAIVEAWA--------------RLNHKFDLM---
-YAK-------RAFV---HW-YV----G--E---G-M-------------
----------E----------------E----------------------
----GEFSEA----REDLAA---LERDYEE------A--------G-AD-
--------------------------------------------------
----------------------------S-----T---------------
------D--------G-----Q----------------------------
--------------------D-----------------------D-----
---------EN------------G--------------------------
--------------------------------------------------
--------------------------------------------------
--------------------------------------------------
--------------------------------------------------
--------------------------------------------------
--------------------------------------------------
--------------------------------------------------
--------------------------------------------------
--------------------------------------------------
--------------------------------------------------
--------------------------------------------------
--------------------------------------------------
--------------------------------------------------
--------------------------------------------------
--------------------------------------------------
--------------------------------------------------
--------------------------------------------------
--------------------------------------------------
--------------------------------------------------
--------------------------------------------------
--------------------------------------------------
--------------------------------------------------
--------------------------------------------------
--------------------------------------------------
--------------------------------------------------
--------------------------------------------------
--------------------------------------------------
-----------------------------------------------EF-
---------
>tHe-orf5
MLGLSTPSVLRLPVPST---------------------------------
---------------------------------M----------------
----------------------------R------E---------I----
-----VHLQAGQCGNQIGSKFWETIN-GE-HG-------I---------D
P------T-G-------S--------------------------------
------Y----T----G---------------------------------
---------D----------------------------------------
---------N----------------A-----------------------
--------------------------------------N-----------
---Q----------------------------------------------
------------------------------L----------E--------
-RI-----DV-YYQ---N--------------------------------
-------------------------------------------------A
------------------------------------S-------------
S-------------G-----------------------------KY----
--V-PRAVL--VDLEPG--------TM---D-SI----------------
--------------------------------------------------
-------------------------------------R-S---------S
--E-----------------------------------------------
--------------YG--------QL------------------------
FR---------------P-DNF-----V-FG------------QSG--AG
NNWAKG---H---Y------------------------------------
----------------------------------TEG--------ADL--
IDT---------------------VID------VVR---KEA--EH----
-------------CDCL-QGFQLTHSLGGGT-GSGMGTLLISKIREE---
-------Y---PD-------------------------------------
-----------R--I----MTTFSVVP----------------S-P----
K----------------VS-D----------------T-VVEPYNATLSV
HQLVE--------N----------T-----------DET-F-CIDNEAL-
YDICFR-T-L----------------------------------------
-------K----------------------------L-------------
--------------------------------------------------
------------------------------------------------ST
-P--AYGDLNHLVSATMSGVTT------CFR-----------------F-
-PGQ---L------------------------------------------
--------------------------------------------------
--------NADLR--KLAVNM---VP-FPRL------HFFMPGFA-----
-------------PLT------------------------A--------R
------------------------G-------------------------
----------------------S----Q----------------------
------------------------------T-------------------
---------------------------Y-R---AM--SV-S---------
ELT---------Q--QMF-DSKNM-------------MT---A-C-----
-------------------DP-----------------------------
--------------------------------------------------
--------------------------------------------------
--------------------------------------------------
--------------------------------------------------
--------------------------------------------------
--------------R-H---------------------------------
--G---R----------Y------L-TVAAIFR-------G------R--
--------------------------------------------M-----
------SMK-E--VD-DNMFN--V------------QN-K----------
----------------------------------------NS----SH--
--------------FV--E--WI------P--N------------NV---
--------------KT---------AVC----------------------
---DI-P--------------------PR---------------------
-----------------------------G--L-----------------
------S-MSG-TFI---------------------------GN------
---------------STAIQEIFK--------------RIGEQFTAM---
-FRR-------KAFL---HW-YT----G--E---G-M-------------
----------D----------------E----------------------
----MEFTEA----ESNMMD---LVSEYQQ------Y--------Q-EA-
--------------------------------------------------
----------------------------T-----V---------------
------D--------D-----G--------A---------EF--------
----D----E----------D-----------------------T-----
-----------------------E-----------------N-------V
VVNG-------H------------------------E-------------
-------N---E---------------T----------------------
---------A----------------------------------------
--------------------------------------------------
--------------------------------------------------
--------------------------------------------------
--------------------------------------------------
--------------------------------------------------
--------------------------------------------------
--------------------------------------------------
--------------------------------------------------
--------------------------------------------------
--------------------------------------------------
--------------------------------------------------
--------------------------------------------------
--------------------------------------------------
--------------------------------------------------
--------------------------------------------------
--------------------------------------------------
--------------------------------------------------
--------------------------------------------------
--------------------------------------------------
--------------------------------------------------
--------------------------------------------------
--------------------------------------------------
--------------------------------------------------
--------------------------------------------------
--------------------------------------------------
---------
>tHe-orf7
--------------------------------------------------
---------------------------------M----------------
----------------------------R------E---------I----
-----VHLQAGQCGNQIGAKFWEVIS-DE-HG-------I---------D
P------T-G-------T--------------------------------
------Y----H----G---------------------------------
---------D----------------------------------------
---------S----------------D-----------------------
--------------------------------------L-----------
---Q----------------------------------------------
------------------------------L----------E--------
-RI-----NV-YYN---E--------------------------------
-------------------------------------------------A
------------------------------------T-------------
G-------------G-----------------------------KY----
--V-PRAVL--VDLEPG--------TM---D-SV----------------
--------------------------------------------------
-------------------------------------R-S---------G
--P-----------------------------------------------
--------------FG--------QL------------------------
FR---------------P-DNF-----I-FG------------QSG--AG
NNWAKG---H---Y------------------------------------
----------------------------------TEG--------AEL--
VDS---------------------VLD------VVR---KEA--ES----
-------------CDCL-QGFQLTHSLGGGT-GSGMGTLMISKIREE---
-------Y---PD-------------------------------------
-----------R--I----MMTFSVVP----------------S-P----
K----------------VS-D----------------T-VVEPYNATLSV
HQLVE--------N----------T-----------DET-F-CIDNEAL-
YDICFR-T-L----------------------------------------
-------K----------------------------L-------------
--------------------------------------------------
------------------------------------------------TT
-P--TYGDLNHLVSATMSGVTT------CLR-----------------F-
-PGQ---L------------------------------------------
--------------------------------------------------
--------NADLR--KLAVNM---VP-FPRL------HFFMPGFA-----
-------------PLT------------------------S--------R
------------------------G-------------------------
----------------------S----Q----------------------
------------------------------Q-------------------
---------------------------Y-R---AL--TV-P---------
ELT---------Q--QMF-DAKNM-------------MA---A-C-----
-------------------DP-----------------------------
--------------------------------------------------
--------------------------------------------------
--------------------------------------------------
--------------------------------------------------
--------------------------------------------------
--------------R-H---------------------------------
--G---R----------Y------L-TVAAIFR-------G------R--
--------------------------------------------M-----
------SMK-E--VD-EQLLN--I------------QN-K----------
----------------------------------------NS----SY--
--------------FV--E--WI------P--N------------NV---
--------------KT---------AVC----------------------
---DI-P--------------------PR---------------------
-----------------------------G--L-----------------
------K-MSA-TFI---------------------------GN------
---------------STAIQELFK--------------RVSEQFTAM---
-FRR-------KAFL---HW-YT----G--E---G-M-------------
----------D----------------E----------------------
----MEFTEA----ESNMND---LVSEYQQ------Y--------Q-EA-
--------------------------------------------------
----------------------------T-----A---------------
------E--------D-----E--------G---------EF--------
----E----E----------E-----------------------G-----
-----------------------E-----------------G--------
-----------G--------------------------------------
-----------E---------------A----------------------
---------E----------------------------------------
---A----------------------------------------------
--------------------------------------------------
--------------------------------------------------
--------------------------------------------------
--------------------------------------------------
--------------------------------------------------
--------------------------------------------------
--------------------------------------------------
--------------------------------------------------
--------------------------------------------------
--------------------------------------------------
--------------------------------------------------
--------------------------------------------------
--------------------------------------------------
--------------------------------------------------
--------------------------------------------------
--------------------------------------------------
--------------------------------------------------
--------------------------------------------------
--------------------------------------------------
--------------------------------------------------
--------------------------------------------------
--------------------------------------------------
--------------------------------------------------
--------------------------------------------------
---------
>tHe-orf9
--------------------------------------------------
---------------------------------M----------------
----------------------------R------E---------C----
-----ISVHVGQAGVQIGNACWELYC-LE-HG-------I---------Q
P------D-G-------Q--------------------------------
------M----P----S---------------------------------
---------D----------------------------------------
---------K----------------T-------I--G------------
--------------------------------------G-----------
---G----------------------------------------------
------------------------------D----------D--------
-SF-----NT-FFS---E--------------------------------
-------------------------------------------------T
------------------------------------G-------------
A-------------G-----------------------------KH----
--V-PRAVF--VDLEPT--------VI---D-EI----------------
--------------------------------------------------
-------------------------------------R-T---------G
--T-----------------------------------------------
--------------YR--------QL------------------------
FH---------------P-EQL-----I-TG------------KED--AA
NNYARG---H---Y------------------------------------
----------------------------------TVG--------KEI--
VDL---------------------VLD------RIR---KLA--DQ----
-------------CTGL-QGFLIFHSFGGGT-GSGFTSLLMERLSVD---
-------Y---GK-------------------------------------
-----------K--S----KLEFSIYP----------------A-P----
Q----------------VS-T----------------A-VVEPYNSILTT
HTTLE--------H----------S-----------DCA-F-MVDNEAI-
YDICRR-N-L----------------------------------------
-------D----------------------------I-------------
--------------------------------------------------
------------------------------------------------ER
-P--TYTNLNRLIGQIVSSITA------SLR-----------------F-
-DGA---L------------------------------------------
--------------------------------------------------
--------NVDLT--EFQTNL---VP-YPRI------HFPLVTYA-----
-------------PII------------------------S--------A
------------------------E-------------------------
----------------------K----A----------------------
------------------------------Y-------------------
---------------------------H-E---QL--TV-S---------
EIT---------N--ACF-EPANQ-------------MV---K-C-----
-------------------DP-----------------------------
--------------------------------------------------
--------------------------------------------------
--------------------------------------------------
--------------------------------------------------
--------------------------------------------------
--------------R-H---------------------------------
--G---K----------Y------M-ACCMLYR-------G------D--
--------------------------------------------V-----
------VPK-D--VN-AAIAA--I------------KT-K----------
----------------------------------------RT----IQ--
--------------FV--D--WC------P--T------------GF---
--------------KV---------GIN----------------------
---YQ-P--------------------PT---V-V---P----------G
GD------------L----------A---K--V-----------------
------Q-RAV-CML---------------------------SN------
---------------TTAIAEAWA--------------RLDHKFDLM---
-YAK-------RAFV---HW-YV----G--E---G-M-------------
----------E----------------E----------------------
----GEFSEA----REDLAA---LEKDYEE------V--------G-VD-
--------------------------------------------------
----------------------------S-----V---------------
------E--------G-----E----------------------------
--------------------G-----------------------------
-----------------------E-----------------G--------
-----------E------------------------G-------------
--------------------------------------------------
--------------------------------------------------
--------------------------------------------------
--------------------------------------------------
--------------------------------------------------
--------------------------------------------------
--------------------------------------------------
--------------------------------------------------
--------------------------------------------------
--------------------------------------------------
--------------------------------------------------
--------------------------------------------------
--------------------------------------------------
--------------------------------------------------
--------------------------------------------------
--------------------------------------------------
--------------------------------------------------
--------------------------------------------------
--------------------------------------------------
--------------------------------------------------
--------------------------------------------------
--------------------------------------------------
--------------------------------------------------
--------------------------------------------------
--------------------------------------------------
--------------------------------------------------
------------------------------------------E----EV-
---------
>tHe-orf12
--------------------------------------------------
---------------------------------M----------------
----------------------------R------E---------I----
-----VHLQVGQCGNQIGAKFWEVIS-DE-HG-------I---------D
P------T-G-------T--------------------------------
------Y----R----G---------------------------------
---------D----------------------------------------
---------S----------------D-----------------------
--------------------------------------L-----------
---Q----------------------------------------------
------------------------------L----------E--------
-RI-----NV-YYN---E--------------------------------
-------------------------------------------------A
------------------------------------G-------------
N-------------N-----------------------------KY----
--V-PRAVL--VDLEPG--------TM---D-SV----------------
--------------------------------------------------
-------------------------------------R-S---------S
--P-----------------------------------------------
--------------FG--------QL------------------------
FR---------------P-DNF-----I-FG------------QSG--AG
NNWAKG---H---Y------------------------------------
----------------------------------TEG--------AEL--
VDS---------------------VLD------VVR---KEA--EN----
-------------CDCL-QGFQLTHSLGGGT-GSGMGTLLISKIREE---
-------Y---PD-------------------------------------
-----------R--I----MTTFSVVP----------------S-P----
K----------------VS-D----------------T-VVEPYNATLSV
HQLVE--------N----------T-----------DET-F-CIDNEAL-
YDICFR-T-L----------------------------------------
-------K----------------------------L-------------
--------------------------------------------------
------------------------------------------------TT
-P--TYGDLNHLVSATMSGVTT------CFR-----------------F-
-PGQ---L------------------------------------------
--------------------------------------------------
--------NADLR--KLAVNM---VP-FPRL------HFFMPGFA-----
-------------PLT------------------------A--------R
------------------------G-------------------------
----------------------S----Q----------------------
------------------------------G-------------------
---------------------------Y-R---AL--SV-A---------
ELT---------T--QMF-DSKNM-------------MA---A-C-----
-------------------DP-----------------------------
--------------------------------------------------
--------------------------------------------------
--------------------------------------------------
--------------------------------------------------
--------------------------------------------------
--------------R-H---------------------------------
--G---R----------Y------L-TVAAIFR-------G------R--
--------------------------------------------M-----
------SMK-E--VD-DQMLQ--I------------QN-K----------
----------------------------------------NS----SY--
--------------FV--E--WI------P--N------------NI---
--------------KT---------AVC----------------------
---DI-P--------------------PR---------------------
-----------------------------G--L-----------------
------K-MAA-TFI---------------------------GN------
---------------STAIQELFK--------------RISEQFTAM---
-FRR-------KAFL---HW-YT----G--E---G-M-------------
----------D----------------E----------------------
----MEFTEA----ESNMND---LISEYQQ------Y--------Q-EA-
--------------------------------------------------
----------------------------T-----A---------------
------E--------D-----E--------G---------EF--------
----E----E----------G-----------------------E-----
-----------------------Q-----------------E--------
-----------A------------------------Q-------------
-------E---E---------------A----------------------
---------A----------------------------------------
--------------------------------------------------
--------------------------------------------------
--------------------------------------------------
--------------------------------------------------
--------------------------------------------------
--------------------------------------------------
--------------------------------------------------
--------------------------------------------------
--------------------------------------------------
--------------------------------------------------
--------------------------------------------------
--------------------------------------------------
--------------------------------------------------
--------------------------------------------------
--------------------------------------------------
--------------------------------------------------
--------------------------------------------------
--------------------------------------------------
--------------------------------------------------
--------------------------------------------------
--------------------------------------------------
--------------------------------------------------
--------------------------------------------------
--------------------------------------------------
--------------------------------------------------
---------
>tHe-orf14
--------------------------------------------------
---------------------------------M----------------
------------S---------------H------N---------V----
-----V-ISIGQCGNQIGSEFWDRVV-HS-HA-------LL-------DT
D------G------------------------------------------
--------------------------------------------------
--------------------------------------------------
--------------------------------------------------
--------------------------------------T-----------
---F----------------------------------------------
------------------------------T----------S--------
-AL-----AT-FFR---NTDGR-HD-----------------------S-
------------------S---LP--------------------IG---S
------------------------------------R-------------
L-------------K-----------------------------HL----
--Q-ANAVL--IDMETR--------VV---D-RL----------------
--------------------------------------------------
-------------------------------------L-R---------G
--P-----------------------------------------------
--------------LG--------DL------------------------
FD---------------K-RMT-----L-TD------------SCG--SG
NNWSTG---H---L------------------------------------
----------------------------------TYG--------LQH--
EDT---------------------ISE------MLR---RSA--EP----
-------------LDQL-QSFSVLHSMGGGT-GSGLGTAVVKMMARD---
-------Y---GK-------------------------------------
-----------T--A----RLVSCVFP----------------G------
------------D----QD-D----------------V-VTSPYNSVLAL
KVLAE--------D----------A-----------DSV-I-SLDNNAL-
STVCSK-H-V---LAG----------------------------------
--------------------------------------------------
--------------------------------------------------
----------------------------------------RPLRKS--PP
-V--PFDQMNDLVARMLADLTS------SIR-----------------F-
-GGE---L------------------------------------------
--------------------------------------------------
--------SIPLS--ELPVRM---SP-FPRM------KFLIPGLS-----
-------------PVT------------------------G------A--
--------------------------------------------------
--------------------------LP----------------------
------------------------------S-------------------
---------------------------M-E---SK--KI-D---------
RTF---------Y--EAF-ERRNQ-------------LM---D-C-----
-------------------DP-----------------------------
--------------------------------------------------
--------------------------------------------------
--------------------------------------------------
--------------------------------------------------
--------------------------------------------------
--------------Q-R---------------------------------
--S---A----------Y------L-ACLLLAR-------G-----KD--
--------------------------------------------I-----
------APS-D--VQ-RNVDK--M------------KR-Y----------
----------------------------------------------IH--
--------------FA--P--GS------K--D------------EW---
--------------AV---------SLC----------------------
---GI-P--------------------SQ---------------------
-----------------------------S--H-----------------
------P-RSF-LTL---------------------------AN------
---------------NGCFHKPMQ--------------CLKERFVAM---
-YRG-------RAHL---HH-YL---LN--G-----M-------------
----------E----------------A----------------------
----ADFEAS----LESLSA---LISDYRQ------V--------D-AA-
--------------------------------------------------
----------------------------G-----A---------------
------V--------A-----A--------N-------------------
--------------------V---------------RDRGYVA-V-----
-----------------------G-----------------V--------
-----------V------------------------K--P--------KV
---KA-----------------------------G---------------
--------------------------------------------------
--------------------------------------------------
--------------------------------------------------
--------------------------------------------------
--------------------------------------------------
--------------------------------------------------
--------------------------------------------------
--------------------------------------------------
--------------------------------------------------
--------------------------------------------------
--------------------------------------------------
--------------------------------------------------
--------------------------------------------------
--------------------------------------------------
--------------------------------------------------
--------------------------------------------------
--------------------------------------------------
--------------------------------------------------
--------------------------------------------------
--------------------------------------------------
--------------------------------------------------
--------------------------------------------------
--------------------------------------------------
--------------------------------------------------
--------------------------------------------------
--------------------------------------------------
---------
>tHe-orf15
--------------------------------------------------
---------------------------------M----------------
------------P---------------R------S---------I----
-----ISLQLGQCGNQVGMEFWKKLC-ME-HG-------I---------E
S------N-G-------Q--------------------------------
------L----K----N---------------------------------
---------S----------------------------------------
---------G----------------A-----------------------
--------------------------------------E-----------
---G----------------------------------------------
------------------------------D-------F-RD--------
-RK-----DF-FFY---Q--------------------------------
-------------------------------------------------A
------------------------------------D-------------
D-------------S-----------------------------HY----
--I-PRAIL--IDLEPR--------VI---Q-TI----------------
--------------------------------------------------
-------------------------------------K-N---------S
--D-----------------------------------------------
--------------YG--------KL------------------------
FN---------------P-ENI-----Y-VS----------EQGGG--AG
NNWAAG---F----------------------------------------
----------------------------------GMG--------QDV--
SEK---------------------VFD------MIE---REA--EG----
-------------CDGL-EGFILSHSIAGGT-GSGMGSYVLEHLHDR---
-------F---PK-------------------------------------
-----------K--L----IQTFSIFP----------------N-Q----
D-----------D-S--AS-D----------------V-VVQPYNSILTM
RRLAE--------N----------A-----------DCV-V-VLDNTAL-
NSIAAE-R-L----------------------------------------
-------R----------------------------I-------------
--------------------------------------------------
------------------------------------------------DQ
-P--SLTEINNMVSTVMAASTS------TLR-----------------Y-
-PGY---M------------------------------------------
--------------------------------------------------
--------YNNFV--GLMAPL---IP-MPKL------HFLMAGYA-----
-------------PLT------------------------S--------L
------------------------D-------------------------
----------------------Q----T----------------------
------------------S----------GG-------------------
---------------------------I-Q---KT--TV-F---------
DVM---------R--RLL-QPKNM-------------ML---S-P-----
-------------------GK-----------------------------
--------------------------------------------------
--------------------------------------------------
--------------------------------------------------
--------------------------------------------------
----------------------------------------DAL----A--
--------------A-D---------------------------------
--N---R----------Y------L-SILNIIQ-------G------E--
--------------------------------------------V-----
------ESG-E--IH-KSLMR--I------------KE-R----------
----------------------------------------NL----VK--
--------------FM--E--WG------P--A------------SI---
--------------HV---------AQS----------------------
---KR-S--------------------PF---V-A---S-----------
-----------------------------N--H-----------------
------R-ISG-LML---------------------------AN------
---------------HTSVQGLFD--------------SIVKQYDKM---
-KKR-------NAYL---DR-FT----N--E---K-N-------------
----------W----------------A-------------G--------
---VSDMEQS----REVVAN---LIEEYKA------A--------A-KP-
--------------------------------------------------
----------------------------D-----Y---------------
------I--------D-----Y--------L-------------------
--------------------R-----------------------G-----
-----------------------K-----------------L--------
-----------Q--------------------------------------
-----------I---------------S-P--------------------
---------V-----SV------------------AL--E-TL-E-VAGH
---K-----------------------------------LTISHII-RVH
LLLFPFV------------------IAFLLR-------------------
---------HMFAQTRSRLFGK----------------------------
----------------------------NKINRSQKMEEN----------
--------------------------------------------------
---------------------NRRALRRMEKRPVN---------------
------PFVYW---------------------------------------
---------------------------------------AQSNEQ-----
-------------LFLRLELEA----------------------------
-------KGTPQVTTSA-------------------RRFEFSCRGVAPG-
---HGVQDFEVLLDLQDAIVAGPAGYRMVCLGSRIQF-------------
----------------------YIDKDPDHRGF----WPSLLQNRAKP--
--------------------------------AWLKLDFDRFQSGDADS-
------------------------------------DDEKDKDKAGGED-
-----RSMRDTVDNL--------------------LREAKKKRSEGGPAP
LDFKK-----MYLSTYN------TF-------------------------
--------------------------------------------------
------------------------------------------------ML
LGFA------------GVLVSLFRSYQAEG--------------------
------------------LAESIPKAYERVGQNVRF---------LQFAQ
TLEIVHAAVGL-----------------------------VHSRPASAVW
Q--------------------------AVGRLTL----------VHLIHF
------QPELHNSPLVFWLYVTWASVEMIRYPYYLGQVHGLVPKPLKVLR
Y------TSWMVLYPVGMSLEVLIILRALETYPESHPATLLEVAGHKLTI
SHII--GAYLLLCPFAFLFLLRHMFDQTKSQLFGKKKITRSKK----VK-
---------
>tHe-orf19
--------------------------------------------------
---------------------------------M----------------
----------------------------R------E---------I----
-----VHLQAGQCGNQIGAKFWEVIS-DE-HG-------I---------D
P------T-G-------T--------------------------------
------Y----H----G---------------------------------
---------D----------------------------------------
---------S----------------D-----------------------
--------------------------------------L-----------
---Q----------------------------------------------
------------------------------L----------E--------
-RI-----NV-YYN---E--------------------------------
-------------------------------------------------A
------------------------------------T-------------
G-------------G-----------------------------KY----
--V-PRAVL--VDLEPG--------TM---D-SV----------------
--------------------------------------------------
-------------------------------------R-S---------G
--P-----------------------------------------------
--------------FG--------QL------------------------
FR---------------P-DNF-----I-FG------------QSG--AG
NNWAKG---H---Y------------------------------------
----------------------------------TEG--------AEL--
VDS---------------------VLD------VVR---KEA--ES----
-------------CDCL-QGFQLTHSLGGGT-GSGMGTLMISKIREE---
-------Y---PD-------------------------------------
-----------R--I----MMTFSVVP----------------S-P----
K----------------VS-D----------------T-VVEPYNATLSV
HQLVE--------N----------T-----------DET-F-CIDNEAL-
YDICFR-T-L----------------------------------------
-------K----------------------------L-------------
--------------------------------------------------
------------------------------------------------TT
-P--TYGDLNHLVSATMSGVTT------CLR-----------------F-
-PGQ---L------------------------------------------
--------------------------------------------------
--------NADLR--KLAVNM---VP-FPRL------HFFMPGFA-----
-------------PLT------------------------S--------R
------------------------G-------------------------
----------------------S----Q----------------------
------------------------------Q-------------------
---------------------------Y-R---AL--TV-P---------
ELT---------Q--QMF-DAKNM-------------MA---A-C-----
-------------------DP-----------------------------
--------------------------------------------------
--------------------------------------------------
--------------------------------------------------
--------------------------------------------------
--------------------------------------------------
--------------R-H---------------------------------
--G---R----------Y------L-TVAAIFR-------G------R--
--------------------------------------------M-----
------SMK-E--VD-EQLLN--I------------QN-K----------
----------------------------------------NS----SY--
--------------FV--E--WI------P--N------------NV---
--------------KT---------AVC----------------------
---DI-P--------------------PR---------------------
-----------------------------G--L-----------------
------K-MSA-TFI---------------------------GN------
---------------STAIQELFK--------------RVSEQFTAM---
-FRR-------KAFL---HW-YT----G--E---G-M-------------
----------D----------------E----------------------
----MEFTEA----ESNMND---LVSEYQQ------Y--------Q-EA-
--------------------------------------------------
----------------------------T-----A---------------
------E--------D-----E--------G---------EF--------
----E----E----------E-----------------------G-----
-----------------------E-----------------G--------
-----------G--------------------------------------
-----------D---------------A----------------------
---------E----------------------------------------
---A----------------------------------------------
--------------------------------------------------
--------------------------------------------------
--------------------------------------------------
--------------------------------------------------
--------------------------------------------------
--------------------------------------------------
--------------------------------------------------
--------------------------------------------------
--------------------------------------------------
--------------------------------------------------
--------------------------------------------------
--------------------------------------------------
--------------------------------------------------
--------------------------------------------------
--------------------------------------------------
--------------------------------------------------
--------------------------------------------------
--------------------------------------------------
--------------------------------------------------
--------------------------------------------------
--------------------------------------------------
--------------------------------------------------
--------------------------------------------------
--------------------------------------------------
---------
>tRc-orf21
--------------------------------------------------
---------------------------------M----------------
----------------------------R------E---------I----
-----VHLQVGQCGNQIGSKFWEVIS-DE-HG-------I---------D
P------T-G-------S--------------------------------
------Y----K----G---------------------------------
---------D----------------------------------------
---------S----------------D-----------------------
--------------------------------------L-----------
---Q----------------------------------------------
------------------------------L----------E--------
-RI-----NV-YYN---E--------------------------------
-------------------------------------------------A
------------------------------------G-------------
G-------------N-----------------------------KY----
--V-PRAIL--VDLEPG--------TM---D-SV----------------
--------------------------------------------------
-------------------------------------R-S---------S
--P-----------------------------------------------
--------------FG--------QL------------------------
FR---------------P-DNF-----I-YG------------QSG--AG
NNWAKG---H---Y------------------------------------
----------------------------------TEG--------AEL--
VDS---------------------VLD------VVR---KEA--EN----
-------------CDCL-QGFQLTHSLGGGT-GSGMGTLLISKIREE---
-------Y---PD-------------------------------------
-----------R--I----MTTFSVVP----------------S-P----
K----------------VS-D----------------T-VVEPYNATLSV
HQLVE--------N----------T-----------DET-F-CIDNEAL-
YDICFR-T-L----------------------------------------
-------K----------------------------L-------------
--------------------------------------------------
------------------------------------------------TT
-P--TYGDLNHLVSATMSGVTT------CFR-----------------F-
-PGQ---L------------------------------------------
--------------------------------------------------
--------NADLR--KLAVNM---VP-FPRL------HFFMPGFA-----
-------------PLT------------------------A--------R
------------------------G-------------------------
----------------------S----Q----------------------
------------------------------Q-------------------
---------------------------Y-R---AL--TV-A---------
ELT---------T--QMF-DSKNM-------------MA---A-C-----
-------------------DP-----------------------------
--------------------------------------------------
--------------------------------------------------
--------------------------------------------------
--------------------------------------------------
--------------------------------------------------
--------------R-H---------------------------------
--G---R----------Y------L-TVAAIFR-------G------R--
--------------------------------------------M-----
------SMK-E--VD-DQMLN--I------------QN-K----------
----------------------------------------NS----SY--
--------------FV--E--WI------P--N------------NI---
--------------KT---------AVC----------------------
---DI-P--------------------PR---------------------
-----------------------------G--L-----------------
------K-MAA-TFI---------------------------GN------
---------------STAIQELFK--------------RISEQFTAM---
-FRR-------KAFL---HW-YT----G--E---G-M-------------
----------D----------------E----------------------
----MEFTEA----ESNMND---LISEYQQ------Y--------Q-EA-
--------------------------------------------------
----------------------------T-----A---------------
------E--------D-----E--------G---------EF--------
----E----E----------G-----------------------E-----
-----------------------Q-----------------E------G-
-----------A------------------------E-------------
-------Q---E---------------A----------------------
---------A----------------------------------------
--------------------------------------------------
--------------------------------------------------
--------------------------------------------------
--------------------------------------------------
--------------------------------------------------
--------------------------------------------------
--------------------------------------------------
--------------------------------------------------
--------------------------------------------------
--------------------------------------------------
--------------------------------------------------
--------------------------------------------------
--------------------------------------------------
--------------------------------------------------
--------------------------------------------------
--------------------------------------------------
--------------------------------------------------
--------------------------------------------------
--------------------------------------------------
--------------------------------------------------
--------------------------------------------------
--------------------------------------------------
--------------------------------------------------
--------------------------------------------------
--------------------------------------------------
---------
>tRc-orf22
--------------------------------------------------
---------------------------------M----------------
-----V----------------------R------E---------I----
-----VHLQAGQCGNQIGSKFWEVIS-DE-HG-------I---------D
P------T-G-------S--------------------------------
------Y----K----G---------------------------------
---------T----------------------------------------
---------S----------------D-----------------------
--------------------------------------L-----------
---Q----------------------------------------------
------------------------------L----------E--------
-RI-----NV-YYT---E--------------------------------
-------------------------------------------------A
------------------------------------S-------------
G-------------G-----------------------------KY----
--V-PRAVL--VDLEPG--------TM---D-SV----------------
--------------------------------------------------
-------------------------------------R-S---------S
--T-----------------------------------------------
--------------FG--------QL------------------------
FR---------------P-DNF-----I-FG------------QSG--AG
NNWAKG---H---Y------------------------------------
----------------------------------TEG--------AEL--
VDN---------------------VMD------VVR---REA--EN----
-------------CDCL-QGFQMAHSLGGGT-GSGMGTLMISKIREE---
-------Y---PD-------------------------------------
-----------R--I----MNTFSVVP----------------S-P----
K----------------VS-D----------------T-VVEPYNATLSV
HQLIE--------N----------T-----------DET-F-CIDNEAL-
YDICFR-T-L----------------------------------------
-------K----------------------------L-------------
--------------------------------------------------
------------------------------------------------TT
-P--TYGDLNHLVSMTMSGVTT------CLR-----------------F-
-PGQ---L------------------------------------------
--------------------------------------------------
--------NADLR--KLAVNM---VP-FPRL------HFFMPGFV-----
-------------PLT------------------------A--------R
------------------------G-------------------------
----------------------S----Q----------------------
------------------------------S-------------------
---------------------------Y-R---NL--TV-G---------
ELT---------T--QMF-DSKNM-------------MA---A-C-----
-------------------DP-----------------------------
--------------------------------------------------
--------------------------------------------------
--------------------------------------------------
--------------------------------------------------
--------------------------------------------------
--------------R-H---------------------------------
--G---R----------Y------L-TVAAIFR-------G------R--
--------------------------------------------M-----
------SMK-E--VD-DCMLK--V------------QT-K----------
----------------------------------------NS----SY--
--------------FV--E--WI------P--N------------NV---
--------------KI---------AVC----------------------
---DI-P--------------------PR---------------------
-----------------------------G--L-----------------
------K-MSA-TFI---------------------------GN------
---------------TTAIQELFK--------------RISDQFTAM---
-FRR-------KAFL---HW-YT----G--E---G-M-------------
----------D----------------E----------------------
----MEFTEA----ESNMND---LISEYQQ------Y--------Q-EA-
--------------------------------------------------
----------------------------T-----A---------------
------E--------D-----E--------G---------DF--------
----E----E----------E-----------------------T-----
-----------------------D--------------------------
--------------------------------------------------
----------PQ---------------T----------------------
---------N------------------------------S---------
--------------------------------------------------
--------------------------------------------------
--------------------------------------------------
--------------------------------------------------
--------------------------------------------------
--------------------------------------------------
--------------------------------------------------
--------------------------------------------------
--------------------------------------------------
--------------------------------------------------
--------------------------------------------------
--------------------------------------------------
--------------------------------------------------
--------------------------------------------------
--------------------------------------------------
--------------------------------------------------
--------------------------------------------------
--------------------------------------------------
--------------------------------------------------
--------------------------------------------------
--------------------------------------------------
--------------------------------------------------
--------------------------------------------------
--------------------------------------------------
--------------------------------------------------
---------
>tEs-orf23
--------------------------------------------------
---------------------------------M----------------
----------------------------R------E---------C----
-----ISIHVGQAGVQIGNACWELYC-LE-HG-------I---------Q
P------D-G-------Q--------------------------------
------M----P----S---------------------------------
---------D----------------------------------------
---------K----------------S-------V--G------------
--------------------------------------A-----------
---A----------------------------------------------
------------------------------D----------D--------
-SF-----NT-FFS---E--------------------------------
-------------------------------------------------T
------------------------------------G-------------
S-------------G-----------------------------KH----
--V-PRAVF--VDLEPT--------VV---D-EV----------------
--------------------------------------------------
-------------------------------------R-T---------G
--T-----------------------------------------------
--------------YK--------QL------------------------
FH---------------P-EQL-----I-TG------------KED--AA
NNYARG---H---Y------------------------------------
----------------------------------TVG--------KEI--
VDQ---------------------VLD------RIR---KLT--DQ----
-------------CTGL-QGFLIFHSFGGGT-GSGFTSLLMERLSVD---
-------Y---GK-------------------------------------
-----------K--S----KLEFSIYP----------------A-P----
Q----------------VS-T----------------S-VVEPYNSILTT
HTTLE--------H----------S-----------DCA-F-MVDNEAI-
YDICRR-N-L----------------------------------------
-------D----------------------------I-------------
--------------------------------------------------
------------------------------------------------ER
-P--TYTNLNRLIGQIVSSITA------SLR-----------------F-
-DGA---L------------------------------------------
--------------------------------------------------
--------NVDLT--EFQTNL---VP-YPRV------HFPLVTYA-----
-------------PII------------------------S--------S
------------------------E-------------------------
----------------------K----A----------------------
------------------------------Y-------------------
---------------------------H-E---QL--TV-S---------
EIT---------N--SCF-EPTNQ-------------MV---K-C-----
-------------------DP-----------------------------
--------------------------------------------------
--------------------------------------------------
--------------------------------------------------
--------------------------------------------------
--------------------------------------------------
--------------R-H---------------------------------
--G---K----------Y------M-ACCMLYR-------G------D--
--------------------------------------------V-----
------VPK-D--VN-AAIAA--I------------KT-K----------
----------------------------------------RS----IQ--
--------------FV--D--WC------P--T------------GF---
--------------KV---------GIN----------------------
---YQ-P--------------------PT---V-V---P----------G
GD------------L----------A---K--T-----------------
------P-RAV-CML---------------------------SN------
---------------TTAIAEAWS--------------RLDRKFDLM---
-YSK-------RAFV---HW-YV----G--E---G-M-------------
----------E----------------E----------------------
----GEFCEA----REDLAA---LEKDYEE------V--------G-VD-
--------------------------------------------------
----------------------------S-----N---------------
------P--------D-----Q----------------------------
--------------------------------------------------
--------------------------------------------------
-----------A------------------------D-------------
--------------------------------------------------
--------------------------------------------------
--------------------------------------------------
--------------------------------------------------
--------------------------------------------------
--------------------------------------------------
--------------------------------------------------
--------------------------------------------------
--------------------------------------------------
--------------------------------------------------
--------------------------------------------------
--------------------------------------------------
--------------------------------------------------
--------------------------------------------------
--------------------------------------------------
--------------------------------------------------
--------------------------------------------------
--------------------------------------------------
--------------------------------------------------
--------------------------------------------------
--------------------------------------------------
--------------------------------------------------
--------------------------------------------------
--------------------------------------------------
--------------------------------------------------
--------------------------------------------------
------------------------------------------E----EY-
---------
>tEs-orf25
--------------------------------------------------
---------------------------------M----------------
----------------------------R------E---------C----
-----ISIHIGQAGVQVGNACWELYC-LE-HG-------I---------Q
P------D-G-------Q--------------------------------
------M----P----S---------------------------------
---------D----------------------------------------
---------K----------------N-------I--G------------
--------------------------------------G-----------
---G----------------------------------------------
------------------------------D----------D--------
-SF-----NT-FFS---E--------------------------------
-------------------------------------------------T
------------------------------------G-------------
A-------------G-----------------------------KH----
--V-PRAVF--VDLEPT--------VV---D-EV----------------
--------------------------------------------------
-------------------------------------R-T---------G
--T-----------------------------------------------
--------------YR--------QL------------------------
FH---------------P-EQL-----I-TG------------KED--AA
NNYARG---H---Y------------------------------------
----------------------------------TIG--------KEI--
VDL---------------------VLD------RIR---KLA--DQ----
-------------CTGL-QGFLIFHSFGGGT-GSGFTSLLMERLSVD---
-------Y---GK-------------------------------------
-----------K--S----KLEFAVYP----------------A-P----
Q----------------VS-T----------------A-VVEPYNSILTT
HTTLE--------H----------S-----------DCA-F-MVDNEAI-
YDICRR-N-L----------------------------------------
-------D----------------------------I-------------
--------------------------------------------------
------------------------------------------------ER
-P--TYTNLNRLIGQIVSSITA------SLR-----------------F-
-DGA---L------------------------------------------
--------------------------------------------------
--------NVDLT--EFQTNL---VP-YPRI------HFPLATYA-----
-------------PVI------------------------S--------A
------------------------E-------------------------
----------------------K----A----------------------
------------------------------Y-------------------
---------------------------H-E---QL--SV-A---------
EIT---------N--ACF-EPANQ-------------MV---K-C-----
-------------------DP-----------------------------
--------------------------------------------------
--------------------------------------------------
--------------------------------------------------
--------------------------------------------------
--------------------------------------------------
--------------R-H---------------------------------
--G---K----------Y------M-ACCMLYR-------G------D--
--------------------------------------------V-----
------VPK-D--VN-AAIAA--I------------KT-K----------
----------------------------------------RS----IQ--
--------------FV--D--WC------P--T------------GF---
--------------KV---------GIN----------------------
---YQ-P--------------------PT---V-V---P----------G
GD------------L----------A---K--T-----------------
------P-RAV-CML---------------------------SN------
---------------TTAIAEAWS--------------RLDRKFDLM---
-YSK-------RAFV---HW-YV----G--E---G-M-------------
----------E----------------E----------------------
----GEFCEA----REDLAA---LEKDYEE------V--------G-VD-
--------------------------------------------------
----------------------------S-----N---------------
------P--------D-----Q----------------------------
--------------------A-----------------------------
--------------------------------------------------
------------------------------------D-------------
--------------------------------------------------
--------------------------------------------------
--------------------------------------------------
--------------------------------------------------
--------------------------------------------------
--------------------------------------------------
--------------------------------------------------
--------------------------------------------------
--------------------------------------------------
--------------------------------------------------
--------------------------------------------------
--------------------------------------------------
--------------------------------------------------
--------------------------------------------------
--------------------------------------------------
--------------------------------------------------
--------------------------------------------------
--------------------------------------------------
--------------------------------------------------
--------------------------------------------------
--------------------------------------------------
--------------------------------------------------
--------------------------------------------------
--------------------------------------------------
--------------------------------------------------
--------------------------------------------------
------------------------------------------E----EY-
---------
>tEs-orf27
--------------------------------------------------
---------------------------------M----------------
----------------------------R------E---------C----
-----INIHIGQAGVQLGNACWELFC-LE-HG-------I---------M
P------D-G-------T--------------------------------
------Q----S----P---------------------------------
---------M----------------------------------------
---------A----------------S-----------------------
--------L---A-------------------------P-----------
---D----------------------------------------------
------------------------------D----------N--------
-SY-----ST-FFG---E--------------------------------
-------------------------------------------------T
------------------------------------A-------------
S-------------G-----------------------------KH----
--V-PRAVM--LDLEPT--------VI---D-EI----------------
--------------------------------------------------
-------------------------------------R-T---------G
--T-----------------------------------------------
--------------YQ--------KL------------------------
YH---------------P-NQL-----I-TG------------KED--AA
NNYARG---Q---Y------------------------------------
----------------------------------TVG--------REM--
IDI---------------------VLD------QIR---RQA--ES----
-------------TSSL-QSFFVYHSFGGGT-GSGFTALLMEKLCLD---
-------Y---GK-------------------------------------
-----------K--S----KLEFCIYP----------------S-P----
R----------------LS-T----------------A-VVEPYNSILVT
HTTLE--------S----------S-----------DCA-F-MVDNEAL-
FEICSR-N-L----------------------------------------
-------N----------------------------V-------------
--------------------------------------------------
------------------------------------------------ER
-P--TYTNINRLLSQVISSITA------SLR-----------------F-
-DGS---L------------------------------------------
--------------------------------------------------
--------NVDIT--EFQTNL---VP-YPRI------HFPLVSYA-----
-------------PII------------------------N--------V
------------------------E-------------------------
----------------------R----A----------------------
------------------------------M-------------------
---------------------------H-E---RL--ST-S---------
EIT---------N--QVF-EPANS-------------MV---K-C-----
-------------------DP-----------------------------
--------------------------------------------------
--------------------------------------------------
--------------------------------------------------
--------------------------------------------------
--------------------------------------------------
--------------R-H---------------------------------
--G---K----------Y------M-ATCVLYR-------G------D--
--------------------------------------------I-----
------VPK-D--VN-AAVAN--I------------KS-K----------
----------------------------------------RS----IQ--
--------------FV--S--WC------P--T------------GF---
--------------KV---------GIN----------------------
---YQ-P--------------------PT---V-I---P----------G
GD------------M----------S---P--V-----------------
------P-RSC-CML---------------------------AN------
---------------TTAVAEAWT--------------RLDQKFDLM---
-FRK-------RAFV---HW-Y----------------------------
--------------------------------------------------
--------------------------------------------------
--------------------------------------------------
--------------------------------------------------
--------------------------------------------------
--------------------------------------------------
--------------------------------------------------
--------------------------------------------------
--------------------------------------------------
--------------------------------------------------
--------------------------------------------------
--------------------------------------------------
--------------------------------------------------
--------------------------------------------------
--------------------------------------------------
--------------------------------------------------
--------------------------------------------------
--------------------------------------------------
--------------------------------------------------
--------------------------------------------------
--------------------------------------------------
--------------------------------------------------
--------------------------------------------------
--------------------------------------------------
--------------------------------------------------
--------------------------------------------------
--------------------------------------------------
--------------------------------------------------
--------------------------------------------------
--------------------------------------------------
--------------------------------------------------
--------------------------------------------------
--------------------------------------------------
--------------------------------------------------
--------------------------------------------------
---------
>tRc-orf28
--------------------------------------------------
---------------------------------M----------------
----------------------------R------E---------I----
-----VHLQAGQCGNQIGSKFWEVIS-DE-HG-------I---------D
P------T-G-------N--------------------------------
------Y----I----G---------------------------------
---------D----------------------------------------
---------S----------------P-----------------------
--------------------------------------L-----------
---Q----------------------------------------------
------------------------------L----------E--------
-RI-----NV-YYN---E--------------------------------
-------------------------------------------------A
------------------------------------S-------------
G-------------G-----------------------------KY----
--V-PRAIL--VDLEPG--------TM---D-SV----------------
--------------------------------------------------
-------------------------------------R-S---------S
--P-----------------------------------------------
--------------FG--------QL------------------------
FR---------------P-DNF-----I-YG------------QSG--AG
NNWAKG---H---Y------------------------------------
----------------------------------TEG--------AEL--
VDS---------------------VLD------VVR---KEA--EG----
-------------CDCL-QGFQLTHSLGGGT-GSGMGTLLISKIREE---
-------Y---PD-------------------------------------
-----------R--I----MTTFSVVP----------------S-P----
K----------------VS-D----------------T-VVEPYNATLSV
HQLVE--------N----------T-----------DET-F-CIDNEAL-
YDICFR-T-L----------------------------------------
-------K----------------------------L-------------
--------------------------------------------------
------------------------------------------------TT
-P--TYGDLNHLVSATMSGVTT------CLR-----------------F-
-PGQ---L------------------------------------------
--------------------------------------------------
--------NADLR--KLAVNM---VP-FPRL------HFFMPGFA-----
-------------PLT------------------------A--------R
------------------------G-------------------------
----------------------S----A----------------------
------------------------------Q-------------------
---------------------------Y-R---AL--SV-S---------
ELT---------Q--QMF-DSKNM-------------MA---A-C-----
-------------------DP-----------------------------
--------------------------------------------------
--------------------------------------------------
--------------------------------------------------
--------------------------------------------------
--------------------------------------------------
--------------R-H---------------------------------
--G---R----------Y------L-TVAAIFR-------G------R--
--------------------------------------------M-----
------SMK-E--VD-DQMLM--I------------QN-K----------
----------------------------------------NS----SY--
--------------FV--E--WI------P--N------------NV---
--------------KT---------AVC----------------------
---DI-P--------------------PR---------------------
-----------------------------G--L-----------------
------K-MSG-TFI---------------------------GN------
---------------STAIQELFK--------------RIGEQFTAM---
-FRR-------KAFL---HW-YT----G--E---G-M-------------
----------D----------------E----------------------
----MEFTEA----ESNMND---LVSEYQQ------Y--------Q-EA-
--------------------------------------------------
----------------------------T-----A---------------
------E--------D-----E--------G---------EF--------
----E----E----------E-----------------------H-----
-----------------------G-----------------E--------
-----------Q------------------------E-------------
-------T---D---------------A----------------------
---------A----------------------------------------
--------------------------------------------------
--------------------------------------------------
--------------------------------------------------
--------------------------------------------------
--------------------------------------------------
--------------------------------------------------
--------------------------------------------------
--------------------------------------------------
--------------------------------------------------
--------------------------------------------------
--------------------------------------------------
--------------------------------------------------
--------------------------------------------------
--------------------------------------------------
--------------------------------------------------
--------------------------------------------------
--------------------------------------------------
--------------------------------------------------
--------------------------------------------------
--------------------------------------------------
--------------------------------------------------
--------------------------------------------------
--------------------------------------------------
--------------------------------------------------
--------------------------------------------------
---------
>tEs-orf30
--------------------------------------------------
---------------------------------M----------------
----------------------------R------E---------I----
-----VHMQAGQCGNQIGAKFWEVVS-DE-HG-------I---------D
P------T-G-------T--------------------------------
------Y----H----G---------------------------------
---------D----------------------------------------
---------S----------------D-----------------------
--------------------------------------L-----------
---Q----------------------------------------------
------------------------------L----------E--------
-RI-----NV-YYN---E--------------------------------
-------------------------------------------------A
------------------------------------S-------------
G-------------G-----------------------------KY----
--V-PRAVL--VDLEPG--------TM---D-SV----------------
--------------------------------------------------
-------------------------------------R-S---------G
--P-----------------------------------------------
--------------FG--------QL------------------------
FR---------------P-DNF-----V-FG------------QSG--AG
NNWAKG---H---Y------------------------------------
----------------------------------TEG--------AEL--
VDS---------------------VLD------VVR---KEA--ES----
-------------CDCL-QGFQLTHSLGGGT-GSGMGTLLISKIREE---
-------Y---PD-------------------------------------
-----------R--I----MSSFSVVP----------------S-P----
K----------------VS-D----------------T-VVEPYNATLSV
HQLVE--------N----------T-----------DET-F-CIDNEAL-
YDICFR-T-L----------------------------------------
-------K----------------------------L-------------
--------------------------------------------------
------------------------------------------------TN
-P--AYGDLNHLVSITMSGVTT------CLR-----------------F-
-PGQ---L------------------------------------------
--------------------------------------------------
--------NADLR--KLAVNM---VP-FPRL------HFFMPGFA-----
-------------PLT------------------------A--------R
------------------------G-------------------------
----------------------S----Q----------------------
------------------------------S-------------------
---------------------------Y-R---NL--SV-P---------
ELT---------A--QMF-DAKNM-------------MA---A-C-----
-------------------DP-----------------------------
--------------------------------------------------
--------------------------------------------------
--------------------------------------------------
--------------------------------------------------
--------------------------------------------------
--------------R-H---------------------------------
--G---R----------Y------L-TVAAIFR-------G------K--
--------------------------------------------M-----
------SMK-E--VD-EQMLN--I------------QN-K----------
----------------------------------------NS----SY--
--------------FV--E--WI------P--N------------NV---
--------------KT---------AVC----------------------
---DI-P--------------------PR---------------------
-----------------------------G--L-----------------
------K-MAG-TFI---------------------------GN------
---------------STSIQELFK--------------RISEQFTAM---
-FRR-------KAFL---HW-YT----G--E---G-M-------------
----------D----------------E----------------------
----MEFNEA----ESNMND---LVSEYQQ------Y--------Q-EA-
--------------------------------------------------
----------------------------Q-----V---------------
------D--------E-----E--------D---------EF--------
----E----D----------E-----------------------Q-----
-----------------------E-----------------E--------
-----------V------------------------Q-------------
-------ETY-A---------------E----------------------
---------A----------------------------------------
--------------------------------------------------
--------------------------------------------------
--------------------------------------------------
--------------------------------------------------
--------------------------------------------------
--------------------------------------------------
--------------------------------------------------
--------------------------------------------------
--------------------------------------------------
--------------------------------------------------
--------------------------------------------------
--------------------------------------------------
--------------------------------------------------
--------------------------------------------------
--------------------------------------------------
--------------------------------------------------
--------------------------------------------------
--------------------------------------------------
--------------------------------------------------
--------------------------------------------------
--------------------------------------------------
--------------------------------------------------
--------------------------------------------------
--------------------------------------------------
--------------------------------------------------
---------
>tEs-orf31
--------------------------------------------------
---------------------------------M----------------
----------------------------R------E---------I----
-----VHIQAGQCGNQIGSKFWEVIS-DE-HG-------I---------E
P------N-G-------E--------------------------------
------Y----S----G---------------------------------
---------D----------------------------------------
---------S----------------D-----------------------
--------------------------------------L-----------
---Q----------------------------------------------
------------------------------L----------E--------
-RI-----NV-YYN---E--------------------------------
-------------------------------------------------A
------------------------------------G-------------
N-------------S-----------------------------RY----
--V-PRAVL--VDLEPG--------TM---D-SV----------------
--------------------------------------------------
-------------------------------------R-N---------S
--P-----------------------------------------------
--------------FG--------QL------------------------
FR---------------P-DNF-----V-YG------------QSG--AG
NNWAKG---H---Y------------------------------------
----------------------------------TEG--------AEL--
VDS---------------------IME------VVR---KES--EG----
-------------CDCL-QGFQLTHSLGGGT-GSGMGTLLISKIREE---
-------Y---PD-------------------------------------
-----------R--I----MSSFSVVP----------------S-P----
K----------------VS-D----------------T-VVEPYNATLSV
HQLVE--------N----------T-----------DET-F-CIDNEAL-
YDICFR-T-L----------------------------------------
-------K----------------------------L-------------
--------------------------------------------------
------------------------------------------------TN
-P--AYGDLNHLVSITMSGVTT------CLR-----------------F-
-PGQ---L------------------------------------------
--------------------------------------------------
--------NADLR--KLAVNM---VP-FPRL------HFFMPGFA-----
-------------PLT------------------------A--------R
------------------------G-------------------------
----------------------S----Q----------------------
------------------------------S-------------------
---------------------------Y-R---NL--SV-P---------
ELT---------A--QMF-DAKNM-------------MA---A-C-----
-------------------DP-----------------------------
--------------------------------------------------
--------------------------------------------------
--------------------------------------------------
--------------------------------------------------
--------------------------------------------------
--------------R-H---------------------------------
--G---R----------Y------L-TVAAIFR-------G------K--
--------------------------------------------M-----
------SMK-E--VD-EQMLN--I------------QN-K----------
----------------------------------------NS----SY--
--------------FV--E--WI------P--N------------NV---
--------------KT---------AVC----------------------
---DI-P--------------------PR---------------------
-----------------------------G--L-----------------
------K-MAG-TFI---------------------------GN------
---------------STSIQELFK--------------RISEQFTAM---
-FRR-------KAFL---HW-YT----G--E---G-M-------------
----------D----------------E----------------------
----MEFNEA----ESNMND---LVSEYQQ------Y--------Q-EA-
--------------------------------------------------
----------------------------Q-----V---------------
------D--------E-----E--------D---------EF--------
----E----D----------E-----------------------Q-----
-----------------------E-----------------E--------
-----------V------------------------Q-------------
-------E--TY---------------A----------------------
---------E------------------------------A---------
--------------------------------------------------
--------------------------------------------------
--------------------------------------------------
--------------------------------------------------
--------------------------------------------------
--------------------------------------------------
--------------------------------------------------
--------------------------------------------------
--------------------------------------------------
--------------------------------------------------
--------------------------------------------------
--------------------------------------------------
--------------------------------------------------
--------------------------------------------------
--------------------------------------------------
--------------------------------------------------
--------------------------------------------------
--------------------------------------------------
--------------------------------------------------
--------------------------------------------------
--------------------------------------------------
--------------------------------------------------
--------------------------------------------------
--------------------------------------------------
--------------------------------------------------
---------
>tMp-orf33
--------------------------------------------------
--------------------------------------------------
--------------------------------------------------
--------------------------------------------------
--------------------------------------------------
--------------------------------------------------
--------------------------------------------------
--------------------------------------------------
--------------------------------------------------
--------------------------------------------------
--------------------------------------------------
--------------------------------------------------
--------------------------------------------------
--------------------------------------------------
--------------------------------------------------
--------------------------------------------------
--------------------------------------------------
--------------------------------------------------
--------------------------------------------------
--------------------------------------------------
--------------------------------------------------
--------------------------------------------------
--------------------------------------------------
--------------------------------------------------
-----------------------------------MGTLMISKIREE---
-------Y---PD-------------------------------------
-----------R--I----MNTFSVVP----------------S-P----
K----------------VS-D----------------T-VVEPYNATLSV
HQLVE--------N----------T-----------DET-F-CIDNEAL-
YDICFR-T-L----------------------------------------
-------K----------------------------L-------------
--------------------------------------------------
------------------------------------------------TT
-P--TYGDLNHLVSMTMSGVTT------CLR-----------------F-
-PGQ---L------------------------------------------
--------------------------------------------------
--------NADLR--KLAVNM---VP-FPRL------HFFMPGFV-----
-------------PLT------------------------A--------R
------------------------G-------------------------
----------------------S----Q----------------------
------------------------------S-------------------
---------------------------Y-R---NL--TV-A---------
ELT---------S--QMF-DSKNM-------------MA---A-C-----
-------------------DP-----------------------------
--------------------------------------------------
--------------------------------------------------
--------------------------------------------------
--------------------------------------------------
--------------------------------------------------
--------------R-H---------------------------------
--G---R----------Y------L-TVAAIFR-------G------R--
--------------------------------------------M-----
------SMK-E--VD-DCMLN--I------------QN-K----------
----------------------------------------NS----SY--
--------------FV--E--WI------P--N------------NV---
--------------KV---------AVC----------------------
---DI-P--------------------PR---------------------
-----------------------------G--L-----------------
------K-MSA-TFI---------------------------GN------
---------------TTAIQELFK--------------RISDQFTAM---
-FRR-------KAFL---HW-YT----G--E---G-M-------------
----------D----------------E----------------------
----MEFTEA----ESNMND---LISEYQQ------Y--------Q-EA-
--------------------------------------------------
----------------------------T-----A---------------
------D--------D-----E--------G---------DF--------
----E----D----------A-----------------------E-----
-----------------------A-----------------E--------
-----------A--------------------------------------
-----------E---------------T----------------------
---------A----------------------------------------
--------------------------------------------------
--------------------------------------------------
--------------------------------------------------
--------------------------------------------------
--------------------------------------------------
--------------------------------------------------
--------------------------------------------------
--------------------------------------------------
--------------------------------------------------
--------------------------------------------------
--------------------------------------------------
--------------------------------------------------
--------------------------------------------------
--------------------------------------------------
--------------------------------------------------
--------------------------------------------------
--------------------------------------------------
--------------------------------------------------
--------------------------------------------------
--------------------------------------------------
--------------------------------------------------
--------------------------------------------------
--------------------------------------------------
--------------------------------------------------
--------------------------------------------------
---------
>tMp-orf34
--------------------------------------------------
---------------------------------M----------------
------------P---------------R------E---------I----
-----ITLQLGQCGNQIGLEFWKKLC-QE-HG-------I---------D
S------E-G-------R--------------------------------
------L----T----D---------------------------------
---------S----------------------------------------
---------A----------------A-----------------------
--------------------------------------G-----------
---S---G------------------------------------------
------------------------------R-------V-YD--------
-RK-----DV-FFY---Q--------------------------------
-------------------------------------------------A
------------------------------------D-------------
D-------------D-----------------------------HY----
--V-PRAVL--MDLEPR--------VI---N-GI----------------
--------------------------------------------------
-------------------------------------T-S---------S
--E-----------------------------------------------
--------------YS--------TL------------------------
YN---------------P-ENI-----Y-IS----------KEGGG--AG
NNWAVG---Y----------------------------------------
----------------------------------GYG--------EKL--
EEE---------------------LFD------MIN---REA--EG----
-------------SDGL-EGFILSHSIAGGT-GSGMGSFVLEKLRDR---
-------F---PK-------------------------------------
-----------T--L----TQTFSVFP----------------N-Q----
------------D-Q--TS-D----------------V-VVQPYNSILTL
RRLAE--------H----------A-----------DCV-V-VLDNTAL-
TRIATE-R-L----------------------------------------
-------R----------------------------L-------------
--------------------------------------------------
------------------------------------------------ET
-P--SMTEINNMVSTIMAASTS------TLR-----------------Y-
-PTY---T------------------------------------------
--------------------------------------------------
--------HNSFV--GLIAPL---IP-TPDL------HFLMTGYT-----
-------------PLT------------------------S--------L
------------------------D-------------------------
----------------------H----S----------------------
------------------S----------GG-------------------
---------------------------I-Q---KT--TV-F---------
DVM---------R--RLL-QPKNM-------------MV---S-M-----
-------------------GN-----------------------------
--------------------------------------------------
--------------------------------------------------
--------------------------------------------------
--------------------------------------------------
----------------------------------------KH-----E--
--------------P-D---------------------------------
--N---C----------Y------I-SILNIMQ-------G------E--
--------------------------------------------I-----
------DPG-E--IQ-KALQR--I------------RE-R----------
----------------------------------------KL----AK--
--------------FI--E--WG------P--A------------SL---
--------------HV---------VNS----------------------
---RR-S--------------------PF---V-T---A-----------
-----------------------------P--H-----------------
------R-VSG-LML---------------------------AN------
---------------HTGVHEHFD--------------ELALQYDKL---
-KKK-------NAFT---DA-FR----R--E---K-H-------------
----------F----------------A-D-----------G--------
---LLDMDES----REIVRR---FIEEYRQ------A--------A-TP-
--------------------------------------------------
----------------------------N-----Y---------------
------L--------D-----W--------K-------------------
--------------------N-----------------------A-----
-----------------------E-----------------Y--------
-----------R--------------------------------------
-----------E---------------R-L--------------------
---------T-----GL------------------K--------------
--------------------------------------------------
--------------------------------------------------
--------------------------------------------------
--------------------------------------------------
--------------------------------------------------
--------------------------------------------------
--------------------------------------------------
--------------------------------------------------
--------------------------------------------------
--------------------------------------------------
--------------------------------------------------
--------------------------------------------------
--------------------------------------------------
--------------------------------------------------
--------------------------------------------------
--------------------------------------------------
--------------------------------------------------
--------------------------------------------------
--------------------------------------------------
--------------------------------------------------
--------------------------------------------------
--------------------------------------------------
--------------------------------------------------
--------------------------------------------------
--------------------------------------------------
---------
>tMp-orf38
--------------------------------------------------
---------------------------------M----------------
----------------------------R------E---------C----
-----ISIHVGQAGVQIGNACWELYC-LE-HG-------I---------Q
P------D-G-------Q--------------------------------
------M----P----S---------------------------------
---------D----------------------------------------
---------K----------------T-------I--G------------
--------------------------------------G-----------
---G----------------------------------------------
------------------------------D----------D--------
-SF-----NT-FFS---E--------------------------------
-------------------------------------------------T
------------------------------------G-------------
A-------------G-----------------------------KH----
--V-PRAVM--VDLEPT--------VI---D-EI----------------
--------------------------------------------------
-------------------------------------R-T---------G
--T-----------------------------------------------
--------------YR--------QL------------------------
FH---------------P-EQL-----I-TG------------KED--AA
NNYARG---H---Y------------------------------------
----------------------------------TVG--------KEI--
VDL---------------------VLD------RIR---KLA--DQ----
-------------CTGL-QGFLIFHSFGGGT-GSGFTSLLMERLSVD---
-------Y---GK-------------------------------------
-----------K--S----KLEFSVYP----------------A-P----
Q----------------VS-T----------------A-VVEPYNSILTT
HTTLE--------H----------S-----------DCA-F-MVDNEAI-
YDICRR-N-L----------------------------------------
-------D----------------------------I-------------
--------------------------------------------------
------------------------------------------------ER
-P--TYTNLNRLIGQIVSSITA------SLR-----------------F-
-DGA---L------------------------------------------
--------------------------------------------------
--------NVDLT--EFQTNL---VP-YPRI------HFPLVTYA-----
-------------PII------------------------S--------A
------------------------E-------------------------
----------------------K----A----------------------
------------------------------Y-------------------
---------------------------H-E---QL--TV-S---------
EIT---------N--ACF-EPANQ-------------MV---K-C-----
-------------------DP-----------------------------
--------------------------------------------------
--------------------------------------------------
--------------------------------------------------
--------------------------------------------------
--------------------------------------------------
--------------R-H---------------------------------
--G---K----------Y------M-ACCMLYR-------G------D--
--------------------------------------------V-----
------VPK-D--VN-AAIAA--I------------KT-K----------
----------------------------------------RT----IQ--
--------------FV--D--WC------P--T------------GF---
--------------KV---------GIN----------------------
---YQ-P--------------------PT---V-V---P----------G
GD------------L----------A---K--V-----------------
------Q-RAV-CML---------------------------SN------
---------------TTAIAEAWA--------------RLDHKFDLM---
-YAK-------RAFV---HW-YV----G--E---G-M-------------
----------E----------------E----------------------
----GEFSEA----REDLAA---LEKDYEE------V--------G-VD-
--------------------------------------------------
----------------------------S-----V---------------
------E--------G-----E----------------------------
--------------------G-----------------------------
-----------------------E-----------------G--------
-----------E------------------------G-------------
--------------------------------------------------
--------------------------------------------------
--------------------------------------------------
--------------------------------------------------
--------------------------------------------------
--------------------------------------------------
--------------------------------------------------
--------------------------------------------------
--------------------------------------------------
--------------------------------------------------
--------------------------------------------------
--------------------------------------------------
--------------------------------------------------
--------------------------------------------------
--------------------------------------------------
--------------------------------------------------
--------------------------------------------------
--------------------------------------------------
--------------------------------------------------
--------------------------------------------------
--------------------------------------------------
--------------------------------------------------
--------------------------------------------------
--------------------------------------------------
--------------------------------------------------
--------------------------------------------------
------------------------------------------D----EV-
---------
>tMp-orf42
--------------------------------------------------
---------------------------------M----------------
----------------------------R------E---------C----
-----ISIHVGQAGVQIGNSCWELYC-LE-HG-------I---------S
P------D-G-------R--------------------------------
------M----T----K---------------------------------
---------K----------------------------------------
--------------------------------------------------
---------------A-------------G--------D-----------
---G----------------------------------------------
------------------------------G----------D--------
-SF-----TT-FFS---E--------------------------------
-------------------------------------------------T
------------------------------------G-------------
S-------------G-----------------------------KY----
--V-PRAVF--VDLEPT--------VV---D-EV----------------
--------------------------------------------------
-------------------------------------R-T---------G
--P-----------------------------------------------
--------------YR--------QL------------------------
FH---------------P-EQL-----I-TG------------KED--AA
NNYARG---H---Y------------------------------------
----------------------------------TVG--------KEI--
VDL---------------------TID------RIR---KLA--EQ----
-------------CTGL-QGFLVFHSFGGGT-GSGFTSLLMERLSVE---
-------F---GK-------------------------------------
-----------K--S----KLEFCVYP----------------A-P----
E----------------VS-T----------------A-VVEPYNSILTT
HTTLE--------H----------S-----------DCA-F-MVDNEAI-
FDICRK-K-L----------------------------------------
-------D----------------------------V-------------
--------------------------------------------------
------------------------------------------------ER
-P--TYTNLNRLISQIVSSITA------SLR-----------------F-
-DGA---L------------------------------------------
--------------------------------------------------
--------NVDLT--EFQTNL---VP-YPRI------HFPLVSYS-----
-------------PVI------------------------S--------A
------------------------E-------------------------
----------------------K----A----------------------
------------------------------F-------------------
---------------------------H-E---QL--SV-K---------
EIT---------T--ACF-EPANQ-------------MV---K-C-----
-------------------DP-----------------------------
--------------------------------------------------
--------------------------------------------------
--------------------------------------------------
--------------------------------------------------
--------------------------------------------------
--------------R-H---------------------------------
--G---K----------Y------M-ACCMLYR-------G------D--
--------------------------------------------V-----
------VPK-D--VT-EAIAS--I------------KA-K----------
----------------------------------------SN----IR--
--------------FV--D--WC------P--T------------GF---
--------------KV---------GLN----------------------
---FQ-P--------------------PA---R-V---P----------N
GD------------Q----------A---A--V-----------------
------P-RAV-CML---------------------------SN------
---------------TTAIVEAWA--------------RLNHKFDLM---
-FAK-------RAFV---HW-YV----G--E---G-M-------------
----------E----------------E----------------------
----GEFSEA----REDLAA---LEKDYEE------A--------G-AD-
--------------------------------------------------
----------------------------S-----T---------------
------EA-------A-----A----------------------------
--------------------E-----------------------E-----
---------DN------------A--------------------------
--------------------------------------------------
--------------------------------------------------
--------------------------------------------------
--------------------------------------------------
--------------------------------------------------
--------------------------------------------------
--------------------------------------------------
--------------------------------------------------
--------------------------------------------------
--------------------------------------------------
--------------------------------------------------
--------------------------------------------------
--------------------------------------------------
--------------------------------------------------
--------------------------------------------------
--------------------------------------------------
--------------------------------------------------
--------------------------------------------------
--------------------------------------------------
--------------------------------------------------
--------------------------------------------------
--------------------------------------------------
--------------------------------------------------
--------------------------------------------------
--------------------------------------------------
--------------------------------------------------
--------------------------------------------------
-----------------------------------------------EY-
---------
>tMp-orf45
--------------------------------------------------
---------------------------------M----------------
----------------------------R------E---------C----
-----ISVHVGQAGVQIGNACWELYC-LE-HG-------I---------Q
P------D-G-------Q--------------------------------
------M----P----S---------------------------------
---------D----------------------------------------
---------K----------------T-------I--G------------
--------------------------------------G-----------
---G----------------------------------------------
------------------------------D----------D--------
-SF-----NT-FFS---E--------------------------------
-------------------------------------------------T
------------------------------------G-------------
A-------------G-----------------------------KH----
--V-PRAVM--VDLEPT--------VI---D-EI----------------
--------------------------------------------------
-------------------------------------R-T---------G
--T-----------------------------------------------
--------------YR--------QL------------------------
FH---------------P-EQL-----I-TG------------KED--AA
NNYARG---H---Y------------------------------------
----------------------------------TVG--------KEI--
VDL---------------------VLD------RIR---KLA--DQ----
-------------CTGL-QGFLIFHSFGGGT-GSGFTSLLMERLSVD---
-------Y---GK-------------------------------------
-----------K--S----KLEFSVYP----------------A-P----
Q----------------VS-T----------------A-VVEPYNSILTT
HTTLE--------H----------S-----------DCA-F-MVDNEAI-
YDICRR-N-L----------------------------------------
-------D----------------------------I-------------
--------------------------------------------------
------------------------------------------------ER
-P--TYTNLNRLIGQIVSSITA------SLR-----------------F-
-DGA---L------------------------------------------
--------------------------------------------------
--------NVDLT--EFQTNL---VP-YPRI------HFPLVTYA-----
-------------PII------------------------S--------A
------------------------E-------------------------
----------------------K----A----------------------
------------------------------Y-------------------
---------------------------H-E---QL--TV-S---------
EIT---------N--ACF-EPANQ-------------MV---K-C-----
-------------------DP-----------------------------
--------------------------------------------------
--------------------------------------------------
--------------------------------------------------
--------------------------------------------------
--------------------------------------------------
--------------R-H---------------------------------
--G---K----------Y------M-ACCMLYR-------G------D--
--------------------------------------------V-----
------VPK-D--VN-AAIAA--I------------KT-K----------
----------------------------------------RT----IQ--
--------------FV--D--WC------P--T------------GF---
--------------KV---------GIN----------------------
---YQ-P--------------------PT---V-V---P----------G
GD------------L----------A---K--V-----------------
------Q-RAV-CML---------------------------S-------
--------------------------------------------------
--------------------------------------------------
--------------------------------------------------
--------------------------------------------------
--------------------------------------------------
--------------------------------------------------
--------------------------------------------------
--------------------------------------------------
--------------------------------------------------
--------------------------------------------------
--------------------------------------------------
--------------------------------------------------
--------------------------------------------------
--------------------------------------------------
--------------------------------------------------
--------------------------------------------------
--------------------------------------------------
--------------------------------------------------
--------------------------------------------------
--------------------------------------------------
--------------------------------------------------
--------------------------------------------------
--------------------------------------------------
--------------------------------------------------
--------------------------------------------------
--------------------------------------------------
--------------------------------------------------
--------------------------------------------------
--------------------------------------------------
--------------------------------------------------
--------------------------------------------------
--------------------------------------------------
--------------------------------------------------
--------------------------------------------------
--------------------------------------------------
--------------------------------------------------
--------------------------------------------------
---------
>tMp-orf52
--------------------------------------------------
---------------------------------M----------------
----------------------------R------E---------I----
-----VHLQAGQCGNQIGSKFWETIN-GE-HG-------I---------D
P------T-G-------A--------------------------------
------Y----V----G---------------------------------
---------E----------------------------------------
---------N----------------P-----------------------
--------------------------------------N-----------
---Q----------------------------------------------
------------------------------L----------E--------
-RI-----DV-YYQ---E--------------------------------
-------------------------------------------------A
------------------------------------T-------------
G-------------S-----------------------------KY----
--V-PRAVL--VDLEPG--------TM---D-AI----------------
--------------------------------------------------
-------------------------------------R-S---------S
--E-----------------------------------------------
--------------YG--------QL------------------------
FR---------------P-DNF-----V-FG------------QSG--AG
NNWAKG---H---Y------------------------------------
----------------------------------TEG--------ADL--
IEN---------------------VVD------VVR---REA--EH----
-------------CDCL-QGFQMTHSLGGGT-GSGMGTLLISKIREE---
-------F---PD-------------------------------------
-----------R--M----MTTFSVVP----------------S-P----
K----------------VS-D----------------T-VVEPYNATLSV
HQLVE--------N----------T-----------DET-F-CIDNEAL-
YDICFR-T-L----------------------------------------
-------K----------------------------L-------------
--------------------------------------------------
------------------------------------------------TT
-P--NYGDLNHLVSATMSGVTT------CFR-----------------F-
-PGQ---L------------------------------------------
--------------------------------------------------
--------NADLR--KLAVNM---VP-FPRL------HFFMPGFA-----
-------------PLT------------------------A--------R
------------------------G-------------------------
----------------------S----Q----------------------
------------------------------Q-------------------
---------------------------Y-R---AL--SV-P---------
ELT---------Q--QMF-DSRNM-------------MT---A-C-----
-------------------DP-----------------------------
--------------------------------------------------
--------------------------------------------------
--------------------------------------------------
--------------------------------------------------
--------------------------------------------------
--------------R-H---------------------------------
--G---R----------Y------L-TVAAIFR-------G------R--
--------------------------------------------M-----
------SMK-E--VD-DNMMS--V------------QN-K----------
----------------------------------------NS----SH--
--------------FV--E--WI------P--N------------NV---
--------------KT---------AVC----------------------
---DI-P--------------------PR---------------------
-----------------------------G--L-----------------
------T-MSG-TFI---------------------------GN------
---------------TTAIQEIFK--------------RIGEQFTAM---
-FRR-------KAFL---HW-YT----G--E---G-M-------------
----------D----------------E----------------------
----MEFTEA----ESNMND---LISEYQQ------Y--------Q-EA-
--------------------------------------------------
----------------------------T-----A---------------
------E--------D-----E--------G---------EF--------
----E----E----------E-----------------------N-----
-----------------------G-----------------E-------P
------------------------------------E-------------
-------T---E---------------G----------------------
---------A----------------------------------------
--------------------------------------------------
--------------------------------------------------
--------------------------------------------------
--------------------------------------------------
--------------------------------------------------
--------------------------------------------------
--------------------------------------------------
--------------------------------------------------
--------------------------------------------------
--------------------------------------------------
--------------------------------------------------
--------------------------------------------------
--------------------------------------------------
--------------------------------------------------
--------------------------------------------------
--------------------------------------------------
--------------------------------------------------
--------------------------------------------------
--------------------------------------------------
--------------------------------------------------
--------------------------------------------------
--------------------------------------------------
--------------------------------------------------
--------------------------------------------------
--------------------------------------------------
---------
>tMp-orf53
--------------------------------------------------
---------------------------------M----------------
----------------------------R------E---------I----
-----VHLQAGQCGNQIGSKFWEVIS-DE-HG-------I---------D
P------T-G-------N--------------------------------
------Y----V----G---------------------------------
---------D----------------------------------------
---------S----------------P-----------------------
--------------------------------------L-----------
---Q----------------------------------------------
------------------------------L----------E--------
-RI-----NV-YYN---E--------------------------------
-------------------------------------------------A
------------------------------------S-------------
G-------------G-----------------------------KY----
--V-PRAVL--VDLEPG--------TM---D-SV----------------
--------------------------------------------------
-------------------------------------R-S---------S
--P-----------------------------------------------
--------------FG--------QL------------------------
FR---------------P-DNF-----I-YG------------QSG--AG
NNWAKG---H---Y------------------------------------
----------------------------------TEG--------AEL--
VDA---------------------VLD------VVR---KES--EG----
-------------CDCL-QGFQLTHSLGGGT-GSGMGTLLISKIREE---
-------Y---PD-------------------------------------
-----------R--I----MTTFSVVP----------------S-P----
K----------------VS-D----------------T-VVEPYNATLSV
HQLVE--------N----------T-----------DET-F-CIDNEAL-
YDICFR-T-L----------------------------------------
-------K----------------------------L-------------
--------------------------------------------------
------------------------------------------------TT
-P--TYGDLNHLVSATMSGVTT------CLR-----------------F-
-PGQ---L------------------------------------------
--------------------------------------------------
--------NADLR--KLAVNM---VP-FPRL------HFFMPGFA-----
-------------PLT------------------------A--------R
------------------------G-------------------------
----------------------S----A----------------------
------------------------------Q-------------------
---------------------------Y-R---AL--SV-S---------
ELT---------Q--QMF-DSKNM-------------MA---A-C-----
-------------------DP-----------------------------
--------------------------------------------------
--------------------------------------------------
--------------------------------------------------
--------------------------------------------------
--------------------------------------------------
--------------R-H---------------------------------
--G---R----------Y------L-TVAAIFR-------G------R--
--------------------------------------------M-----
------SMK-E--VD-DQMLS--I------------QN-K----------
----------------------------------------NS----SY--
--------------FV--E--WI------P--N------------NV---
--------------KT---------AVC----------------------
---DI-P--------------------PR---------------------
-----------------------------G--L-----------------
------K-MSG-TFI---------------------------GN------
---------------STAIQELFK--------------RIGEQFTAM---
-FRR-------KAFL---HW-YT----G--E---G-M-------------
----------D----------------E----------------------
----MEFTEA----ESNMND---LVSEYQQ------Y--------Q-EA-
--------------------------------------------------
----------------------------T-----A---------------
------E--------D-----E--------G---------EF--------
----E----E----------E-----------------------N-----
-----------------------G-----------------E--------
-----------P------------------------E-------------
-------T---E---------------G----------------------
---------A----------------------------------------
--------------------------------------------------
--------------------------------------------------
--------------------------------------------------
--------------------------------------------------
--------------------------------------------------
--------------------------------------------------
--------------------------------------------------
--------------------------------------------------
--------------------------------------------------
--------------------------------------------------
--------------------------------------------------
--------------------------------------------------
--------------------------------------------------
--------------------------------------------------
--------------------------------------------------
--------------------------------------------------
--------------------------------------------------
--------------------------------------------------
--------------------------------------------------
--------------------------------------------------
--------------------------------------------------
--------------------------------------------------
--------------------------------------------------
--------------------------------------------------
--------------------------------------------------
---------
>tMp-orf57
--------------------------------------------------
--------------------------------------------------
--------------------------------------------------
--------------------------------------------------
--------------------------------------------------
--------------------------------------------------
--------------------------------------------------
--------------------------------------------------
--------------------------------------------------
--------------------------------------------------
--------------------------------------------------
--------------------------------------------------
--------------------------------------------------
--------------------------------------------------
--------------------------------------------------
--------------------------------------------------
--------------------------------------------------
--------------------------------------------------
--------------------------------------------------
--------------------------------------------------
--------------------------------------------------
--------------------------------------------------
--------------------------------------------------
--------------------------------------------------
--------------------------------------------------
--------------------------------------------------
--------------------------------------------------
--------------------------------------------------
--------------------------------------------------
--------------------------------------------------
--------------------------------------------------
--------------------------------------------------
--------------------------------------------------
----------------MSGVTT------CLR-----------------F-
-PGQ---L------------------------------------------
--------------------------------------------------
--------NADLR--KLAVNM---VP-FPRL------HFFMPGFA-----
-------------PLT------------------------S--------R
------------------------G-------------------------
----------------------S----Q----------------------
------------------------------Q-------------------
---------------------------Y-R---AL--TV-P---------
ELT---------Q--QMF-DAKNM-------------MA---A-C-----
-------------------DP-----------------------------
--------------------------------------------------
--------------------------------------------------
--------------------------------------------------
--------------------------------------------------
--------------------------------------------------
--------------R-H---------------------------------
--G---R----------Y------L-TVAAIFR-------G------R--
--------------------------------------------M-----
------SMK-E--VD-EQLLN--I------------QN-K----------
----------------------------------------NS----SY--
--------------FV--E--WI------P--N------------NV---
--------------KT---------AVC----------------------
---DI-P--------------------PR---------------------
-----------------------------G--L-----------------
------K-MAA-TFI---------------------------GN------
---------------STAIQELFK--------------RISEQFTAM---
-FRR-------KAFL---HW-YT----G--E---G-M-------------
----------D----------------E----------------------
----MEFTEA----ESNMND---LVSE-----------------------
--------------------------------------------------
--------------------------------------------------
--------------------------------------------------
--------------------------------------------------
--------------------------------------------------
--------------------------------------------------
--------------------------------------------------
--------------------------------------------------
--------------------------------------------------
--------------------------------------------------
--------------------------------------------------
--------------------------------------------------
--------------------------------------------------
--------------------------------------------------
--------------------------------------------------
--------------------------------------------------
--------------------------------------------------
--------------------------------------------------
--------------------------------------------------
--------------------------------------------------
--------------------------------------------------
--------------------------------------------------
--------------------------------------------------
--------------------------------------------------
--------------------------------------------------
--------------------------------------------------
--------------------------------------------------
--------------------------------------------------
--------------------------------------------------
--------------------------------------------------
--------------------------------------------------
--------------------------------------------------
--------------------------------------------------
---------
>tPr-orf65
--------------------------------------------------
---------------------------------M----------------
----------------------------R------E---------C----
-----ISIHVGQAGVQIGNACWELYC-LE-HG-------I---------G
A------D-G-------R--------------------------------
------M----T----K---------------------------------
---------K----------------------------------------
--------------------------------------------------
--------D------A-------------G--------D-----------
---G----------------------------------------------
------------------------------S----------D--------
-SF-----TT-FFS---E--------------------------------
-------------------------------------------------T
------------------------------------G-------------
A-------------G-----------------------------KY----
--V-PRAVF--VDLEPT--------VV---D-EV----------------
--------------------------------------------------
-------------------------------------R-T---------G
--A-----------------------------------------------
--------------YK--------QL------------------------
FH---------------P-EQL-----I-TG------------KED--AA
NNYARG---H---Y------------------------------------
----------------------------------TVG--------KEI--
VDV---------------------TID------RIR---KLA--DQ----
-------------CTGL-QGFLIFHSFGGGT-GSGFTSLLMERLSVE---
-------F---GK-------------------------------------
-----------K--S----KLEFCVYP----------------A-P----
E----------------VS-T----------------A-VVEPYNSILTT
HTTLE--------H----------S-----------DCA-F-MVDNEAI-
FDICRK-K-L----------------------------------------
-------D----------------------------V-------------
--------------------------------------------------
------------------------------------------------ER
-P--TYTNLNRLISQIVSSITA------SLR-----------------F-
-DGA---L------------------------------------------
--------------------------------------------------
--------NVDLT--EFQTNL---VP-YPRI------HFPLVSYA-----
-------------PVI------------------------S--------A
------------------------E-------------------------
----------------------K----A----------------------
------------------------------Y-------------------
---------------------------H-E---QL--SV-K---------
EIT---------N--ACF-EPANQ-------------MV---K-C-----
-------------------DP-----------------------------
--------------------------------------------------
--------------------------------------------------
--------------------------------------------------
--------------------------------------------------
--------------------------------------------------
--------------R-H---------------------------------
--G---K----------Y------M-ACCMLYR-------G------D--
--------------------------------------------V-----
------VPK-D--VT-EAIAT--I------------KS-K----------
----------------------------------------SN----IR--
--------------FV--D--WC------P--T------------GF---
--------------KV---------GLN----------------------
---FQ-P--------------------PA---V-V---P----------G
GD------------Q----------A---A--V-----------------
------P-RAV-CML---------------------------SN------
---------------TTAIVEAWA--------------RLNHKFDLM---
-FAK-------RAFV---HW-YV----G--E---G-M-------------
----------E----------------E----------------------
----GEFSEA----REDLAA---LEKDYEE------A--------G-AD-
--------------------------------------------------
----------------------------S-----A---------------
------E--------A-----G----------------------------
--------------------E-----------------------E-----
---------EN------------G--------------------------
--------------------------------------------------
--------------------------------------------------
--------------------------------------------------
--------------------------------------------------
--------------------------------------------------
--------------------------------------------------
--------------------------------------------------
--------------------------------------------------
--------------------------------------------------
--------------------------------------------------
--------------------------------------------------
--------------------------------------------------
--------------------------------------------------
--------------------------------------------------
--------------------------------------------------
--------------------------------------------------
--------------------------------------------------
--------------------------------------------------
--------------------------------------------------
--------------------------------------------------
--------------------------------------------------
--------------------------------------------------
--------------------------------------------------
--------------------------------------------------
--------------------------------------------------
--------------------------------------------------
--------------------------------------------------
-----------------------------------------------EY-
---------
>tPr-orf67
--------------------------------------------------
---------------------------------M----------------
----------------------------R------E---------I----
-----LSIHVGQGGVQIGNACWELYC-LE-HG-------I---------K
P------T-G-------E--------------------------------
------V----D----A---------------------------------
---------E----------------------------------------
---------A----------------N-----------------------
--------------------------------------K-----------
---P----------------------------------------------
------------------------------I----------E--------
-SS-----SS-FFS---E--------------------------------
-------------------------------------------------T
------------------------------------S-------------
N-------------G-----------------------------NM----
--V-PRAVM--VDLEPG--------VI---D-SI----------------
--------------------------------------------------
-------------------------------------R-S---------S
--E-----------------------------------------------
--------------YR--------RL------------------------
YH---------------P-SQL-----I-SG------------KED--AA
NNYARG---H---Y------------------------------------
----------------------------------TVG--------KEI--
IEP---------------------TLE------QIR---RLV--DN----
-------------CDSL-QGFFIFHSFGGGT-GSGLGSLLMERLSAE---
-------Y---GK-------------------------------------
-----------K--S----KLEFAVYP----------------A-P----
Q----------------VS-N----------------S-VVEPYNSVLTT
HTTLE--------H----------S-----------DCS-F-LVDNEAI-
YDMC-R-N-L----------------------------------------
-------G----------------------------I-------------
--------------------------------------------------
------------------------------------------------QR
-P--DYIDLNRIIAQVVSSITA------SLR-----------------F-
-PGS---L------------------------------------------
--------------------------------------------------
--------NVDLT--EFQTNL---VP-YPRI------HFPLVAYS-----
-------------PML------------------------S--------A
------------------------E-------------------------
----------------------K----A----------------------
------------------------------A-------------------
---------------------------H-E---QL--SV-T---------
EIT---------S--ACF-EMQNQ-------------MV---K-C-----
-------------------NT-----------------------------
--------------------------------------------------
--------------------------------------------------
--------------------------------------------------
--------------------------------------------------
--------------------------------------------------
--------------K-Q---------------------------------
--G---K----------Y------M-ACCLLFR-------G------D--
--------------------------------------------I-----
------NPK-D--AN-IATGI--V------------KA-K----------
----------------------------------------KG----NQ--
--------------FV--E--WC------P--T------------GF---
--------------KI---------GIN----------------------
---NE-A--------------------PT---C-L---P----------G
GA------------M----------A---P--V-----------------
------R-RAV-CSL---------------------------SN------
---------------TTAIVEAWR--------------RLNVKFDLM---
-FAK-------RAFV---HW-YV----G--E---G-M-------------
----------E----------------E----------------------
----GEFSEA----REDLAA---LENDYDE------L--------S-RD-
--------------------------------------------------
----------------------------A-----A---------------
------P--------A-----T----------------------------
--------------------G-----------------------------
--------------------------------------------------
--------------------------------------------------
--------------------------------------------------
--------------------------------------------------
--------------------------------------------------
--------------------------------------------------
--------------------------------------------------
--------------------------------------------------
--------------------------------------------------
--------------------------------------------------
--------------------------------------------------
--------------------------------------------------
--------------------------------------------------
--------------------------------------------------
--------------------------------------------------
--------------------------------------------------
--------------------------------------------------
--------------------------------------------------
--------------------------------------------------
--------------------------------------------------
--------------------------------------------------
--------------------------------------------------
--------------------------------------------------
--------------------------------------------------
--------------------------------------------------
--------------------------------------------------
--------------------------------------------------
--------------------------------------------------
-----------------------------------------------YN-
---------
>tPr-orf74
--------------------------------------------------
---------------------------------M----------------
------------I----------------------NVGG--D-GAV----
-----IVADMGQETCKLGHAGCEG--------------------------
--------------------------------------------------
--------------------------------------------------
--------------------------------------------------
--------------------------------------------------
--------------------------------------------------
--------------------------------------------------
--------------------------------------------------
--P-----SL-YFP---T-ERV-EG-------------------------
--------------------------------------------------
--------------------------------------------------
--------------------------------------------------
--------------------------------------------------
--------------------------------------------------
--------------------------------------------------
--------------------------------------------------
--------------------------------------------------
---------------------------------------------G--KV
SSFMAG--------------------------------------------
----------------------------------------------SL--
VQD---------------------VEE------YVRV----L--ER----
--G--------------------MRRLGGGEEGEKMPVVVVENV------
--------------------------------------------------
-------------------------------------------F-E----
-----------------SG-ETRRDILKRMFESGIT-S-GVFFMNGCVAD
CFSYG--------K----------S-----------TGL-V-VSMSGGC-
TQVVGV-V-D----------------------------------------
-------G------------------------------------------
-------------YALSGGAM-----------------------------
------------------------------------------------SS
-L--GGVDLTKHVRDMLVE---------KSR-------EV---GVDLLI-
-PRS---LV--------------------------------REK------
--------------------------------------------------
-------------------------------------KRVGLEEP-----
-------------PQY------------------------S--------L
------------------------K-------------------------
----------------------E----N----------------------
--------------------------------------------------
--------------------------KM-S---AE--KY-E---------
HEQ---------M--KI-----AR-------------DF---K-E-----
-------------------SV-SYVSDSKF--------------------
--------------------------------------------------
----------------------SAKDV------------AQRSPKYYEFA
SGFS----------------------------------------------
--------------------------------------------------
---TRVCWERTRIPEVYFSPE-----------------------------
----------------------------------EFQEVTRSVKTRRLDP
------H----------HYSQGTLG-VGVMDLV-------G---------
--------------------------------------------------
----------Q--VM-EGMDV--D---------------Y----------
----------------------------------------RE----ML--
--------------F-----------------------------------
--------------------------------------------------
--------------------------------------------------
--------------------------------------------------
---------SN-VCL---------------------------SG------
---------------GGSLIPGMG--------------ERMQGELVR---
-AYP-------GARVKVNNE-KR----Q--F---G-T-----FFGASVLG
SLGAASALFIT----------------K----------------------
----GDYEEG----GGAILE------------------------------
---------------------------------RK---------------
---------------------RSEWVR-----------------------
--------------------------------------------------
--------------------------------------------------
--------------------------------------------------
--------------------------------------------------
--------------------------------------------------
--------------------------------------------------
--------------------------------------------------
--------------------------------------------------
--------------------------------------------------
--------------------------------------------------
--------------------------------------------------
--------------------------------------------------
--------------------------------------------------
--------------------------------------------------
--------------------------------------------------
--------------------------------------------------
--------------------------------------------------
--------------------------------------------------
--------------------------------------------------
--------------------------------------------------
--------------------------------------------------
--------------------------------------------------
--------------------------------------------------
--------------------------------------------------
--------------------------------------------------
--------------------------------------------------
--------------------------------------------------
--------------------------------------------------
--------------------------------------------------
--------------------------------------------------
--------------------------------------------------
---------
>tPr-orf77
--------------------------------------------------
---------------------------------M----------------
------------G----------------------E---------I----
-----ITLQVGQCGNQTGAEFWDKLC-KE-HG-------L---------S
E------D-G-------R--------------------------------
------R----V----Q---------------------------------
---------D----------------------------------------
--------------------------------------------------
--------------------------------------V-----------
---Q----------------------------------------------
------------------------------G----------D--------
-RK-----DV-FFY---E--------------------------------
-------------------------------------------------A
------------------------------------D-------------
D-------------G-----------------------------RY----
--L-PRALL--IDLEPR--------VI---S-AA----------------
--------------------------------------------------
-------------------------------------M-S---------Q
--------------------------------------------------
--------------RP--------DL------------------------
YN---------------S-ENV-----F-LS----------NDGGG--AG
NNWAYG---Y----------------------------------------
----------------------------------QRG--------VEY--
KDQ---------------------IME------MLQ---REA--EC----
-------------SDCL-DGFFLLHSIAGGT-GSGMGSLLLEEIKQE---
-------F--GSR-------------------------------------
-----------K--K----IQAFSIFP----------------N-N----
E-----------E----AS-D----------------V-VVQPYNSVLTL
SRLKE--------Y----------C-----------DSV-I-VMDNGAL-
GRVAGD-A-L----------------------------------------
-------R----------------------------I-------------
--------------------------------------------------
------------------------------------------------NT
-P--TFAHTNKLMSTVACASTV------TLR-----------------F-
-PGS---R------------------------------------------
--------------------------------------------------
--------FSDLA--SMIGSV---VP-TPGC------HFIVPSYC-----
-------------PFV------------------------D--------D
------------------------G-------------------------
----------------------F----K----------------------
------------------------------V-------------------
---------------------------I-R---KT--SC-L---------
DVQ---------R--RLL-LPKTR-------------LA---N-Y-----
-------------------EE-----------------------------
--------------------------------------------------
--------------------------------------------------
--------------------------------------------------
--------------------------------------------------
-----------------------------------------------S--
--------------E-A---------------------------------
--N---C----------F------L-AAINIMM-------G---------
--------------------------------------------V-----
------TAS-E--VQ-KSMMR--L------------RQ-K----------
----------------------------------------GN----MR--
--------------FA--P--WS------P--S------------CL---
--------------QM---------GIG----------------------
---RS-D--------------------D----------------------
-----------------------------S--G-----------------
------K-VSG-LLL---------------------------GN------
---------------NSGFARALK--------------KICVQFDRL---
-KGR-------NAFI---EM-YR----K--E---G-A-------------
----------I----------------S------------ES--------
---LSEFQEA----REEVQR---TIEDYES------S--------E-KS-
--------------------------------------------------
----------------------------T-----F---------------
------V-------------------------------------------
--------------------------------------------------
--------------------------------------------------
--------------------------------------------------
--------------------------------------------------
--------------------------------------------------
--------------------------------------------------
--------------------------------------------------
--------------------------------------------------
--------------------------------------------------
--------------------------------------------------
--------------------------------------------------
--------------------------------------------------
--------------------------------------------------
--------------------------------------------------
--------------------------------------------------
--------------------------------------------------
--------------------------------------------------
--------------------------------------------------
--------------------------------------------------
--------------------------------------------------
--------------------------------------------------
--------------------------------------------------
--------------------------------------------------
--------------------------------------------------
--------------------------------------------------
--------------------------------------------------
--------------------------------------------------
--------------------------------------------------
--------------------------------------------------
--------------------------------------------------
---------
>tPr-orf82
--------------------------------------------------
---------------------------------M----------------
-----V----------------------R------E---------I----
-----VHLQAGQCGNQIGSKFWEVIS-DE-HG-------I---------D
P------T-G-------S--------------------------------
------Y----K----G---------------------------------
---------N----------------------------------------
---------S----------------D-----------------------
--------------------------------------L-----------
---Q----------------------------------------------
------------------------------I----------E--------
-RI-----NV-YYN---E--------------------------------
-------------------------------------------------A
------------------------------------S-------------
G-------------G-----------------------------KY----
--V-PRAVL--VDLEPG--------TM---D-SV----------------
--------------------------------------------------
-------------------------------------R-S---------S
--T-----------------------------------------------
--------------FG--------QL------------------------
FR---------------P-DNF-----I-FG------------QSG--AG
NNWAKG---H---Y------------------------------------
----------------------------------TEG--------AEL--
VDA---------------------VMD------VVR---REA--EA----
-------------CDCL-QGFQLAHSLGGGT-GSGMGTLMISKIREE---
-------Y---PD-------------------------------------
-----------R--I----MNTFSVVP----------------S-P----
K----------------VS-D----------------T-VVEPYNATLSV
HQLVE--------N----------T-----------DET-F-CIDNEAL-
YDICFR-T-L----------------------------------------
-------K----------------------------L-------------
--------------------------------------------------
------------------------------------------------TT
-P--TYGDLNHLVSMTMSGVTT------CLR-----------------F-
-PGQ---L------------------------------------------
--------------------------------------------------
--------NADLR--KLAVNM---VP-FPRL------HFFMPGFV-----
-------------PLT------------------------A--------R
------------------------G-------------------------
----------------------S----Q----------------------
------------------------------S-------------------
---------------------------Y-R---NL--SV-S---------
ELT---------T--QMF-DSKNM-------------MA---A-C-----
-------------------DP-----------------------------
--------------------------------------------------
--------------------------------------------------
--------------------------------------------------
--------------------------------------------------
--------------------------------------------------
--------------R-H---------------------------------
--G---R----------Y------L-TVAAIFR-------G------R--
--------------------------------------------M-----
------SMK-E--VD-DCMLN--I------------QN-K----------
----------------------------------------NS----SY--
--------------FV--E--WI------P--N------------NV---
--------------KV---------AVC----------------------
---DI-P--------------------PR---------------------
-----------------------------G--L-----------------
------K-MSA-TFI---------------------------GN------
---------------TTAIQELFK--------------RISDQFTAM---
-FRR-------KAFL---HW-YT----G--E---G-M-------------
----------D----------------E----------------------
----MEFTEA----ESNMND---LISEYQQ------Y--------Q-EA-
--------------------------------------------------
----------------------------T-----A---------------
------D--------D-----E--------G---------DF--------
----E----E----------E-----------------------A-----
-----------------------N--------------------------
--------------------------------------------------
----------PE---------------T----------------------
---------E------------------------------P---------
--------------------------------------------------
--------------------------------------------------
--------------------------------------------------
--------------------------------------------------
--------------------------------------------------
--------------------------------------------------
--------------------------------------------------
--------------------------------------------------
--------------------------------------------------
--------------------------------------------------
--------------------------------------------------
--------------------------------------------------
--------------------------------------------------
--------------------------------------------------
--------------------------------------------------
--------------------------------------------------
--------------------------------------------------
--------------------------------------------------
--------------------------------------------------
--------------------------------------------------
--------------------------------------------------
--------------------------------------------------
--------------------------------------------------
--------------------------------------------------
--------------------------------------------------
---------
>tPr-orf83
--------------------------------------------------
---------------------------------M----------------
----------------------------R------E---------I----
-----VHLQAGQCGNQIGSKFWEVIS-DE-HG-------I---------D
P------T-G-------N--------------------------------
------Y----V----G---------------------------------
---------D----------------------------------------
---------S----------------P-----------------------
--------------------------------------L-----------
---Q----------------------------------------------
------------------------------L----------E--------
-RI-----NV-YYN---E--------------------------------
-------------------------------------------------A
------------------------------------S-------------
G-------------G-----------------------------KY----
--V-PRAVL--VDLEPG--------TM---D-SV----------------
--------------------------------------------------
-------------------------------------R-S---------S
--P-----------------------------------------------
--------------FG--------QL------------------------
FR---------------P-DNF-----I-YG------------QSG--AG
NNWAKG---H---Y------------------------------------
----------------------------------TEG--------AEL--
VDS---------------------VLD------VVR---KEA--EG----
-------------CDCL-QGFQLTHSLGGGT-GSGMGTLLISKIREE---
-------Y---PD-------------------------------------
-----------R--I----MTTFSVVP----------------S-P----
K----------------VS-D----------------T-VVEPYNATLSV
HQLVE--------N----------T-----------DET-F-CIDNEAL-
YDICFR-T-L----------------------------------------
-------K----------------------------L-------------
--------------------------------------------------
------------------------------------------------TT
-P--TYGDLNHLVSATMSGVTT------CLR-----------------F-
-PGQ---L------------------------------------------
--------------------------------------------------
--------NADLR--KLAVNM---VP-FPRL------HFFMPGFA-----
-------------PLT------------------------A--------R
------------------------G-------------------------
----------------------S----A----------------------
------------------------------Q-------------------
---------------------------Y-R---SL--TV-S---------
ELT---------Q--QMF-DSKNM-------------MA---A-C-----
-------------------DP-----------------------------
--------------------------------------------------
--------------------------------------------------
--------------------------------------------------
--------------------------------------------------
--------------------------------------------------
--------------R-H---------------------------------
--G---R----------Y------L-TVAAIFR-------G------R--
--------------------------------------------M-----
------SMK-E--VD-DQMLQ--I------------QN-K----------
----------------------------------------NS----SF--
--------------FV--E--WI------P--N------------NV---
--------------KT---------AVC----------------------
---DI-P--------------------PR---------------------
-----------------------------G--L-----------------
------K-MSG-TFI---------------------------GN------
---------------STAIQELFK--------------RIGEQFTAM---
-FRR-------KAFL---HW-YT----G--E---G-M-------------
----------D----------------E----------------------
----MEFTEA----ESNMND---LVSEYQQ------Y--------Q-EA-
--------------------------------------------------
----------------------------T-----A---------------
------E--------D-----E--------G---------EF--------
----E----E----------E-----------------------H-----
-----------------------A-----------------E--------
-----------P------------------------E-------------
-------T---E---------------G----------------------
---------A----------------------------------------
--------------------------------------------------
--------------------------------------------------
--------------------------------------------------
--------------------------------------------------
--------------------------------------------------
--------------------------------------------------
--------------------------------------------------
--------------------------------------------------
--------------------------------------------------
--------------------------------------------------
--------------------------------------------------
--------------------------------------------------
--------------------------------------------------
--------------------------------------------------
--------------------------------------------------
--------------------------------------------------
--------------------------------------------------
--------------------------------------------------
--------------------------------------------------
--------------------------------------------------
--------------------------------------------------
--------------------------------------------------
--------------------------------------------------
--------------------------------------------------
--------------------------------------------------
---------
>tPr-orf85
--------------------------------------------------
---------------------------------M----------------
----------------------------R------E---------C----
-----ISIHVGQAGVQIGNACWELYC-LE-HG-------I---------Q
P------D-G-------Q--------------------------------
------M----P----S---------------------------------
---------D----------------------------------------
---------K----------------T-------I--G------------
--------------------------------------G-----------
---G----------------------------------------------
------------------------------D----------D--------
-SF-----NT-FFS---E--------------------------------
-------------------------------------------------T
------------------------------------G-------------
A-------------G-----------------------------KH----
--V-PRAVM--VDLEPT--------VI---D-EI----------------
--------------------------------------------------
-------------------------------------R-T---------G
--T-----------------------------------------------
--------------YR--------QL------------------------
FH---------------P-EQL-----I-TG------------KED--AA
NNYARG---H---Y------------------------------------
----------------------------------TVG--------KEI--
VDL---------------------VLD------RVR---KLA--DQ----
-------------CTGL-QGFLIFHSFGGGT-GSGFTSLLMERLSVD---
-------Y---GK-------------------------------------
-----------K--S----KLEFSVYP----------------A-P----
Q----------------VS-T----------------A-VVEPYNSILTT
HTTLE--------H----------S-----------DCA-F-MVDNEAI-
YDICRR-N-L----------------------------------------
-------D----------------------------I-------------
--------------------------------------------------
------------------------------------------------ER
-P--TYTNLNRLIGQIVSSITA------SLR-----------------F-
-DGA---L------------------------------------------
--------------------------------------------------
--------NVDLT--EFQTNL---VP-YPRI------HFPLVTYA-----
-------------PII------------------------S--------A
------------------------E-------------------------
----------------------K----A----------------------
------------------------------Y-------------------
---------------------------H-E---QL--TV-S---------
EIT---------N--ACF-EPANQ-------------MV---K-C-----
-------------------DP-----------------------------
--------------------------------------------------
--------------------------------------------------
--------------------------------------------------
--------------------------------------------------
--------------------------------------------------
--------------R-H---------------------------------
--G---K----------Y------M-ACCMLYR-------G------D--
--------------------------------------------V-----
------VPK-D--VN-AAIAA--I------------KT-K----------
----------------------------------------RT----IQ--
--------------FV--D--WC------P--T------------GF---
--------------KV---------GIN----------------------
---YQ-P--------------------PT---V-V---P----------G
GD------------L----------A---K--V-----------------
------Q-RAV-CML---------------------------SN------
---------------TTAIAEAWA--------------RLDHKFDLM---
-YAK-------RAFV---HW-YV----G--E---G-M-------------
----------E----------------E----------------------
----GEFSEA----REDLAA---LEKDYEE------V--------G-VD-
--------------------------------------------------
----------------------------S-----V---------------
------D--------G-----E----------------------------
--------------------G-----------------------------
-----------------------E-----------------G--------
-----------E------------------------G-------------
--------------------------------------------------
--------------------------------------------------
--------------------------------------------------
--------------------------------------------------
--------------------------------------------------
--------------------------------------------------
--------------------------------------------------
--------------------------------------------------
--------------------------------------------------
--------------------------------------------------
--------------------------------------------------
--------------------------------------------------
--------------------------------------------------
--------------------------------------------------
--------------------------------------------------
--------------------------------------------------
--------------------------------------------------
--------------------------------------------------
--------------------------------------------------
--------------------------------------------------
--------------------------------------------------
--------------------------------------------------
--------------------------------------------------
--------------------------------------------------
--------------------------------------------------
--------------------------------------------------
------------------------------------------E----EV-
---------
>tPr-orf88
--------------------------------------------------
---------------------------------M----------------
----------------------------R------E---------I----
-----VHLQVGQCGNQIGAKFWEVIS-DE-HG-------I---------D
P------T-G-------T--------------------------------
------Y----R----G---------------------------------
---------D----------------------------------------
---------S----------------K-----------------------
--------------------------------------L-----------
---Q----------------------------------------------
------------------------------L----------E--------
-RI-----NV-YYN---E--------------------------------
-------------------------------------------------A
------------------------------------G---G---------
G-------------N-----------------------------KY----
--V-PRAVL--VDLEPG--------TM---D-SV----------------
--------------------------------------------------
-------------------------------------R-S---------S
--P-----------------------------------------------
--------------FG--------QL------------------------
FR---------------P-DNF-----I-FG------------QSG--AG
NNWAKG---H---Y------------------------------------
----------------------------------TEG--------AEL--
VDS---------------------VLD------VVR---KEA--EG----
-------------CDCL-QGFQLTHSLGGGT-GSGMGTLLISKIREE---
-------Y---PD-------------------------------------
-----------R--I----MTTFSVVP----------------S-P----
K----------------VS-D----------------T-VVEPYNATLSV
HQLVE--------N----------T-----------DET-F-CIDNEAL-
YDICFR-T-L----------------------------------------
-------K----------------------------L-------------
--------------------------------------------------
------------------------------------------------TT
-P--TYGDLNHLVSATMSGVTT------CFR-----------------F-
-PGQ---L------------------------------------------
--------------------------------------------------
--------NADLR--KLAVNM---VP-FPRL------HFFMPGFA-----
-------------PLT------------------------A--------R
------------------------A-------------------------
----------------------A----Q----------------------
------------------------------G-------------------
---------------------------Y-R---AL--TV-A---------
ELT---------T--QMF-DSKNM-------------MA---A-C-----
-------------------DP-----------------------------
--------------------------------------------------
--------------------------------------------------
--------------------------------------------------
--------------------------------------------------
--------------------------------------------------
--------------R-H---------------------------------
--G---R----------Y------L-TVAAIFR-------G------R--
--------------------------------------------M-----
------SMK-D--VD-DQMLQ--I------------QN-K----------
----------------------------------------NS----SY--
--------------FV--E--WI------P--N------------NI---
--------------KT---------AVC----------------------
---DI-P--------------------PR---------------------
-----------------------------G--L-----------------
------K-MAA-TFI---------------------------GN------
---------------STAIQELFK--------------RISEQFTAM---
-FRR-------KAFL---HW-YT----G--E---G-M-------------
----------D----------------E----------------------
----MEFTEA----ESNMND---LISEYQQ------Y--------Q-EA-
--------------------------------------------------
----------------------------T-----A---------------
------E--------D-----E--------G---------EF--------
----E----E----------G-----------------------D-----
-----------------------A-----------------E------P-
-----------A------------------------S-------------
-------Q---E---------------A----------------------
---------A----------------------------------------
--------------------------------------------------
--------------------------------------------------
--------------------------------------------------
--------------------------------------------------
--------------------------------------------------
--------------------------------------------------
--------------------------------------------------
--------------------------------------------------
--------------------------------------------------
--------------------------------------------------
--------------------------------------------------
--------------------------------------------------
--------------------------------------------------
--------------------------------------------------
--------------------------------------------------
--------------------------------------------------
--------------------------------------------------
--------------------------------------------------
--------------------------------------------------
--------------------------------------------------
--------------------------------------------------
--------------------------------------------------
--------------------------------------------------
--------------------------------------------------
--------------------------------------------------
---------
>tPr-orf89
--------------------------------------------------
---------------------------------M----------------
------------P---------------R------E---------I----
-----ITLQLGQCGNQIGGEFWQKLC-QE-HG-------I---------S
P------E-G-------R--------------------------------
------L----L----H---------------------------------
---------T----------------------------------------
---------A----------------A-----------------------
--------------------------------------E-----------
---A---G------------------------------------------
------------------------------G-------V-YD--------
-RK-----DV-FFT---Q--------------------------------
-------------------------------------------------A
------------------------------------D-------------
D-------------D-----------------------------HY----
--M-PRAVL--VDLEPR--------VV---N-SI----------------
--------------------------------------------------
-------------------------------------L-N---------S
--S-----------------------------------------------
---------------S--------KL------------------------
YN---------------P-ENV-----Y-IC----------KEGGG--AG
NNWAAG---Y----------------------------------------
----------------------------------EAG--------QKH--
EEA---------------------VFD------IIN---REA--EG----
-------------SDGL-DGFILCHSIAGGT-GSGMGSYVLEKLHDR---
-------F---PK-------------------------------------
-----------T--L----TQTYSVFP----------------N-Q--A-
D-----------D-A--AS-D----------------V-VVQPYNSVLSL
RRLTE--------H----------A-----------DCV-V-VLDNTAL-
HRIAID-R-L----------------------------------------
-------R----------------------------I-------------
--------------------------------------------------
------------------------------------------------ET
-P--SMTEINNMVSTIMSASTS------TLR-----------------Y-
-PSY---M------------------------------------------
--------------------------------------------------
--------HNDFV--GLIAPL---IP-TPNL------HFLMSGYT-----
-------------PLI------------------------S--------L
------------------------N-------------------------
----------------------R----D----------------------
------------------P----------GV-------------------
---------------------------I-Q---KT--TV-F---------
DVM---------R--RLL-KPDNM-------------MV---S-T-----
-------------------GK-----------------------------
--------------------------------------------------
--------------------------------------------------
--------------------------------------------------
--------------------------------------------------
----------------------------------------AY-----D--
--------------T-D---------------------------------
--N---C----------Y------I-SILNIIQ-------G------E--
--------------------------------------------I-----
------DPG-E--VQ-KSLQR--L------------RE-R----------
----------------------------------------KA----VK--
--------------FI--Q--WG------P--A------------SI---
--------------HV---------AHA----------------------
---RR-S--------------------PF---V-P---M-----------
-----------------------------A--H-----------------
------R-VSG-LML---------------------------AN------
---------------HTGVSERFA--------------MMLNQFDKM---
-KKK-------NAYM---EQ-YK----K--G---N---------------
---------------------------H-D-----------V--------
---PEDMVES----RAVVQE---LIEEYRS------A--------A-TP-
--------------------------------------------------
----------------------------A-----Y---------------
------P--------D-----Y--------I-------------------
--------------------K-----------------------E-----
-----------------------K-----------------C--------
-----------A--------------------------------------
-----------R---------------R-G--------------------
--------------------------------------------------
--------------------------------------------------
--------------------------------------------------
--------------------------------------------------
--------------------------------------------------
--------------------------------------------------
--------------------------------------------------
--------------------------------------------------
--------------------------------------------------
--------------------------------------------------
--------------------------------------------------
--------------------------------------------------
--------------------------------------------------
--------------------------------------------------
--------------------------------------------------
--------------------------------------------------
--------------------------------------------------
--------------------------------------------------
--------------------------------------------------
--------------------------------------------------
--------------------------------------------------
--------------------------------------------------
--------------------------------------------------
--------------------------------------------------
--------------------------------------------------
--------------------------------------------------
---------
>tPr-orf93
--------------------------------------------------
---------------------------------M----------------
----------------------------R------E---------I----
-----VHLQAGQCGNQIGAKFWEVIS-DE-HG-------I---------D
P------T-G-------T--------------------------------
------Y----H----G---------------------------------
---------D----------------------------------------
---------S----------------D-----------------------
--------------------------------------L-----------
---Q----------------------------------------------
------------------------------L----------E--------
-RI-----NV-YYN---E--------------------------------
-------------------------------------------------A
------------------------------------T-------------
G-------------G-----------------------------KY----
--V-PRAVL--VDLEPG--------TM---D-SV----------------
--------------------------------------------------
-------------------------------------R-S---------G
--P-----------------------------------------------
--------------FG--------QL------------------------
FR---------------P-DNF-----I-FG------------QSG--AG
NNWAKG---H---Y------------------------------------
----------------------------------TEG--------AEL--
VDS---------------------VLD------VVR---KEA--ES----
-------------CDCL-QGFQLTHSLGGGT-GSGMGTLMISKIREE---
-------Y---PD-------------------------------------
-----------R--I----MNTFSVVP----------------S-P----
K----------------VS-D----------------T-VVEPYNATLSV
HQLVE--------N----------T-----------DET-F-CIDNEAL-
YDICFR-T-L----------------------------------------
-------K----------------------------L-------------
--------------------------------------------------
------------------------------------------------TT
-P--TYGDLNHLVSATMSGVTT------CLR-----------------F-
-PGQ---L------------------------------------------
--------------------------------------------------
--------NADLR--KLAVNM---VP-FPRL------HFFMPGFA-----
-------------PLT------------------------S--------R
------------------------G-------------------------
----------------------S----Q----------------------
------------------------------Q-------------------
---------------------------Y-R---AL--TV-P---------
ELT---------Q--QMF-DAKNM-------------MA---A-C-----
-------------------DP-----------------------------
--------------------------------------------------
--------------------------------------------------
--------------------------------------------------
--------------------------------------------------
--------------------------------------------------
--------------R-H---------------------------------
--G---R----------Y------L-TVAAIFR-------G------R--
--------------------------------------------M-----
------SMK-E--VD-EQLLN--I------------QN-K----------
----------------------------------------NS----SY--
--------------FV--E--WI------P--N------------NV---
--------------KT---------AVC----------------------
---DI-P--------------------PR---------------------
-----------------------------G--L-----------------
------K-MSA-TFI---------------------------GN------
---------------STAIQELFK--------------RISEQFTAM---
-FRR-------KAFL---HW-YT----G--E---G-M-------------
----------D----------------E----------------------
----MEFTEA----ESNMND---LVSEYQQ------Y--------Q-EA-
--------------------------------------------------
----------------------------T-----A---------------
------E--------D-----E--------G---------EF--------
----E----E----------E-----------------------G-----
-----------------------E-----------------G--------
-----------G--------------------------------------
-----------E---------------A----------------------
---------E----------------------------------------
---G----------------------------------------------
--------------------------------------------------
--------------------------------------------------
--------------------------------------------------
--------------------------------------------------
--------------------------------------------------
--------------------------------------------------
--------------------------------------------------
--------------------------------------------------
--------------------------------------------------
--------------------------------------------------
--------------------------------------------------
--------------------------------------------------
--------------------------------------------------
--------------------------------------------------
--------------------------------------------------
--------------------------------------------------
--------------------------------------------------
--------------------------------------------------
--------------------------------------------------
--------------------------------------------------
--------------------------------------------------
--------------------------------------------------
--------------------------------------------------
--------------------------------------------------
---------
>tPr-orf95
--------------------------------------------------
--------------------------------------------------
--------------------------------------------------
--------------------------------------------------
--------------------------------------------------
--------------------------------------------------
--------------------------------------------------
--------------------------------------------------
--------------------------------------------------
--------------------------------------------------
--------------------------------------------------
--------------------------------------------------
--------------------------------------------------
--------------------------------------------------
--------------------------------------------------
--------------------------------------------------
--------------------------------------------------
--------------------------------------------------
--------------------------------------------------
--------------------------------------------------
--------------------------------------------------
--------------------------------------------------
--------------------------------------------------
--------------------------------------------------
--------------------------------------------------
--------------------------------------------------
--------------------------------------------------
--------------------------------------------------
--------------------------------------------------
--------------------------------------------------
--------------------------------------------------
--------------------------------------------------
--------------------------------------------------
--------------MTMSGVTT------CLR-----------------F-
-PGQ---L------------------------------------------
--------------------------------------------------
--------NADLR--KLAVNM---VP-FPRL------HFFMPGFV-----
-------------PLT------------------------A--------R
------------------------G-------------------------
----------------------S----Q----------------------
------------------------------S-------------------
---------------------------Y-R---NL--SV-S---------
ELT---------T--QMF-DSKNM-------------MA---A-C-----
-------------------DP-----------------------------
--------------------------------------------------
--------------------------------------------------
--------------------------------------------------
--------------------------------------------------
--------------------------------------------------
--------------R-H---------------------------------
--G---R----------Y------L-TVAAIFR-------G------R--
--------------------------------------------M-----
------SMK-E--VD-DCMLN--I------------QN-K----------
----------------------------------------NS----SY--
--------------FV--E--WI------P--N------------NV---
--------------KV---------AVC----------------------
---DI-P--------------------PR---------------------
-----------------------------G--L-----------------
------K-MSA-TFI---------------------------GN------
---------------TTAIQELFK--------------RISDQFTAM---
-FRR-------KAFL---HW-YT----G--E---G-M-------------
----------D----------------E----------------------
----MEFTEA----ESNMND---LISEYQQ------Y--------Q-EA-
--------------------------------------------------
----------------------------T-----A---------------
------D--------D-----E--------G---------DF--------
----E----E----------E-----------------------A-----
-----------------------N-----------------P--------
------------------------------------E-------------
-------T---E--------------------------------------
---------S----------------------------------------
--------------------------------------------------
--------------------------------------------------
--------------------------------------------------
--------------------------------------------------
--------------------------------------------------
--------------------------------------------------
--------------------------------------------------
--------------------------------------------------
--------------------------------------------------
--------------------------------------------------
--------------------------------------------------
--------------------------------------------------
--------------------------------------------------
--------------------------------------------------
--------------------------------------------------
--------------------------------------------------
--------------------------------------------------
--------------------------------------------------
--------------------------------------------------
--------------------------------------------------
--------------------------------------------------
--------------------------------------------------
--------------------------------------------------
--------------------------------------------------
--------------------------------------------------
---------
>tPr-orf100
--------------------------------------------------
---------------------------------M----------------
----------------------------R------E---------C----
-----ISIHVGQAGVQIGNACWELYC-LE-HG-------I---------Q
P------D-G-------Q--------------------------------
------M----P----S---------------------------------
---------D----------------------------------------
---------K----------------T-------I--G------------
--------------------------------------G-----------
---G----------------------------------------------
------------------------------D----------D--------
-SF-----NT-FFS---E--------------------------------
-------------------------------------------------T
------------------------------------G-------------
A-------------G-----------------------------KH----
--V-PRAVM--VDLEPT--------VI---D-EI----------------
--------------------------------------------------
-------------------------------------R-T---------G
--T-----------------------------------------------
--------------YR--------QL------------------------
FH---------------P-EQL-----I-TG------------KED--AA
NNYARG---H---Y------------------------------------
----------------------------------TVG--------KEI--
VDL---------------------VLD------RVR---KLA--DQ----
-------------CTGL-QGFLIFHSFGGGT-GSGFTSLLMERLSVD---
-------Y---GK-------------------------------------
-----------K--S----KLEFSVYP----------------A-P----
Q----------------VS-T----------------A-VVEPYNSILTT
HTTLE--------H----------S-----------DCA-F-MVDNEAI-
YDICRR-N-L----------------------------------------
-------D----------------------------I-------------
--------------------------------------------------
------------------------------------------------ER
-P--TYTNLNRLIGQIVSSITA------SLR-----------------F-
-DGA---L------------------------------------------
--------------------------------------------------
--------NVDLT--EFQTNL---VP-YPRI------HFPLVTYA-----
-------------PII------------------------S--------A
------------------------E-------------------------
----------------------K----A----------------------
------------------------------Y-------------------
---------------------------H-E---QL--TV-S---------
EIT---------N--ACF-EPANQ-------------MV---K-C-----
-------------------DP-----------------------------
--------------------------------------------------
--------------------------------------------------
--------------------------------------------------
--------------------------------------------------
--------------------------------------------------
--------------R-H---------------------------------
--G---K----------Y------M-ACCMLYR-------G------D--
--------------------------------------------V-----
------VPK-D--VN-AAIAA--I------------KT-K----------
----------------------------------------RT----IQ--
--------------FV--D--WC------P--T------------GF---
--------------KV---------GIN----------------------
---YQ-P--------------------PT---V-V---P----------G
GD------------L----------A---K--V-----------------
------Q-RAV-CML---------------------------SN------
---------------TTAIAEAWA--------------RLDHKFDLM---
-YAK-------RAFV---HW-YV----G--E---G-M-------------
----------E----------------E----------------------
----GEFSEA----REDLAA---LEKDYEE------V--------G-VD-
--------------------------------------------------
----------------------------S-----V---------------
------E--------G-----E----------------------------
--------------------G-----------------------------
-----------------------E-----------------G--------
-----------E------------------------G-------------
--------------------------------------------------
--------------------------------------------------
--------------------------------------------------
--------------------------------------------------
--------------------------------------------------
--------------------------------------------------
--------------------------------------------------
--------------------------------------------------
--------------------------------------------------
--------------------------------------------------
--------------------------------------------------
--------------------------------------------------
--------------------------------------------------
--------------------------------------------------
--------------------------------------------------
--------------------------------------------------
--------------------------------------------------
--------------------------------------------------
--------------------------------------------------
--------------------------------------------------
--------------------------------------------------
--------------------------------------------------
--------------------------------------------------
--------------------------------------------------
--------------------------------------------------
--------------------------------------------------
------------------------------------------E----EV-
---------
>tPr-orf101
--------------------------------------------------
---------------------------------M----------------
----------------------------R------E---------C----
-----ISVHVGQAGVQIGNACWELYC-LE-HG-------I---------Q
P------D-G-------V--------------------------------
------M----P----S---------------------------------
---------D----------------------------------------
---------K----------------T-------I--G------------
--------------------------------------G-----------
---G----------------------------------------------
------------------------------D----------D--------
-SF-----NT-FFS---E--------------------------------
-------------------------------------------------T
------------------------------------G-------------
S-------------G-----------------------------KH----
--V-PRAVF--VDLEPT--------VV---D-EV----------------
--------------------------------------------------
-------------------------------------R-T---------G
--T-----------------------------------------------
--------------YR--------QL------------------------
FH---------------P-EQL-----I-TG------------KED--AA
NNYARG---H---Y------------------------------------
----------------------------------TVG--------KEI--
VDL---------------------VLD------RVR---KLA--DQ----
-------------CTGL-QGFLIFHSFGGGT-GSGFTSLLMERLSVD---
-------Y---GK-------------------------------------
-----------K--S----KLEFSIYP----------------A-P----
Q----------------VS-T----------------A-VVEPYNSILTT
HTTLE--------H----------S-----------DCA-F-MVDNEAI-
YDICRR-N-L----------------------------------------
-------D----------------------------I-------------
--------------------------------------------------
------------------------------------------------ER
-P--TYTNLNRLIGQIVSSITA------SLR-----------------F-
-DGA---L------------------------------------------
--------------------------------------------------
--------NVDLT--EFQTNL---VP-YPRI------HFPLVTYA-----
-------------PII------------------------S--------A
------------------------E-------------------------
----------------------K----A----------------------
------------------------------Y-------------------
---------------------------H-E---QL--TV-S---------
EIT---------N--SCF-EPANQ-------------MV---K-C-----
-------------------DP-----------------------------
--------------------------------------------------
--------------------------------------------------
--------------------------------------------------
--------------------------------------------------
--------------------------------------------------
--------------R-H---------------------------------
--G---K----------Y------M-ACCMLYR-------G------D--
--------------------------------------------V-----
------VPK-D--VN-AAIAA--I------------KT-K----------
----------------------------------------RS----IQ--
--------------FV--D--WC------P--T------------GF---
--------------KV---------GIN----------------------
---YQ-P--------------------PT---V-V---P----------G
GD------------L----------A---K--V-----------------
------Q-RAV-CML---------------------------SN------
---------------TTAIAEAWA--------------RLDHKFDLM---
-YAK-------RAFV---HW-YV----G--E---G-M-------------
----------E----------------E----------------------
----GEFSEA----REDLAA---LEKDYEE------V--------G-ID-
--------------------------------------------------
----------------------------S-----V---------------
------D--------N-----A----------------------------
--------------------G-----------------------------
-----------------------------------------E--------
-----------E------------------------G-------------
--------------------------------------------------
--------------------------------------------------
--------------------------------------------------
--------------------------------------------------
--------------------------------------------------
--------------------------------------------------
--------------------------------------------------
--------------------------------------------------
--------------------------------------------------
--------------------------------------------------
--------------------------------------------------
--------------------------------------------------
--------------------------------------------------
--------------------------------------------------
--------------------------------------------------
--------------------------------------------------
--------------------------------------------------
--------------------------------------------------
--------------------------------------------------
--------------------------------------------------
--------------------------------------------------
--------------------------------------------------
--------------------------------------------------
--------------------------------------------------
--------------------------------------------------
--------------------------------------------------
------------------------------------------E----EY-
---------
>tPr-orf103
--------------------------------------------------
---------------------------------M----------------
----------------------------R------E---------I----
-----VHLQAGQCGNQIGSKFWETIN-GE-HG-------I---------D
P------T-G-------S--------------------------------
------Y----V----G---------------------------------
---------H----------------------------------------
---------T----------------G-----------------------
--------------------------------------N-----------
---E----------------------------------------------
------------------------------L----------E--------
-RI-----NV-YYQ---E--------------------------------
-------------------------------------------------A
------------------------------------P-------------
G-------------A-----------------------------KY----
--V-PRAVL--VDLEPG--------TM---D-SI----------------
--------------------------------------------------
-------------------------------------R-G---------S
--E-----------------------------------------------
--------------YG--------KL------------------------
FR---------------P-DNF-----I-FG------------QSG--AG
NNWAKG---H---Y------------------------------------
----------------------------------TEG--------ADL--
IET---------------------VVD------VVR---KEA--EH----
-------------CDCL-QGFQLTHSLGGGT-GSGMGTLLISKIREE---
-------F---PD-------------------------------------
-----------R--I----MTTFSVVP----------------S-P----
K----------------VS-D----------------T-VVEPYNATLSV
HQLVE--------N----------T-----------DET-F-CIDNEAL-
YDICFR-T-L----------------------------------------
-------K----------------------------M-------------
--------------------------------------------------
------------------------------------------------TN
-P--NYGDLNHLVSATMSGVTT------CFR-----------------F-
-PGQ---L------------------------------------------
--------------------------------------------------
--------NADLR--KLAVNM---VP-FPRL------HFFMPGFA-----
-------------PLT------------------------A--------R
------------------------G-------------------------
----------------------S----Q----------------------
------------------------------S-------------------
---------------------------Y-R---AL--TV-P---------
ELT---------Q--QMF-DSRNM-------------MT---A-C-----
-------------------DP-----------------------------
--------------------------------------------------
--------------------------------------------------
--------------------------------------------------
--------------------------------------------------
--------------------------------------------------
--------------R-H---------------------------------
--G---R----------Y------L-TVAVIFR-------G------R--
--------------------------------------------M-----
------SMK-E--VD-ENMLS--V------------QN-K----------
----------------------------------------NS----SH--
--------------FV--E--WI------P--N------------NV---
--------------KT---------AVC----------------------
---DI-P--------------------PR---------------------
-----------------------------G--L-----------------
------K-MSG-TFI---------------------------GN------
---------------STAIQEIFK--------------RIGEQFTAM---
-FRR-------KAFL---HW-YT----G--E---G-M-------------
----------D----------------E----------------------
----MEF-------------------------------------------
--------------------------------------------------
--------------------------------------------------
--------------------------------------------------
--------------------------------------------------
--------------------------------------------------
--------------------------------------------------
--------------------------------------------------
--------------------------------------------------
--------------------------------------------------
--------------------------------------------------
--------------------------------------------------
--------------------------------------------------
--------------------------------------------------
--------------------------------------------------
--------------------------------------------------
--------------------------------------------------
--------------------------------------------------
--------------------------------------------------
--------------------------------------------------
--------------------------------------------------
--------------------------------------------------
--------------------------------------------------
--------------------------------------------------
--------------------------------------------------
--------------------------------------------------
--------------------------------------------------
--------------------------------------------------
--------------------------------------------------
--------------------------------------------------
--------------------------------------------------
--------------------------------------------------
--------------------------------------------------
--------------------------------------------------
---------
>tPr-orf110
--------------------------------------------------
--------------------------------------------------
--------------------------------------------------
--------------------------------------------------
--------------------------------------------------
--------------------------------------------------
--------------------------------------------------
--------------------------------------------------
--------------------------------------------------
--------------------------------------------------
--------------------------------------------------
--------------------------------------------------
--------------------------------------------------
--------------------------------------------------
--------------------------------------------------
--------------------------M---D-SV----------------
--------------------------------------------------
-------------------------------------R-E---------S
--P-----------------------------------------------
--------------FG--------AL------------------------
FR---------------P-DNF-----I-NG------------QSG--AG
NNWAKG---H---Y------------------------------------
----------------------------------TEG--------AEL--
VDS---------------------VMD------VVR---KEA--EN----
-------------CDCL-QGFQITHSLGGGT-GAGMGTLLISKIREE---
-------F---PE-------------------------------------
-----------R--M----MCTFSVVP----------------S-P----
K----------------VS-D----------------T-VVEPYNATLSI
HQLVE--------N----------S-----------DET-F-CIDNEAL-
YDICFK-T-L----------------------------------------
-------K----------------------------L-------------
--------------------------------------------------
------------------------------------------------QN
-P--GYGDLNHLVSIVMSGITT------CLR-----------------F-
-PGQ---L------------------------------------------
--------------------------------------------------
--------NADLR--KLAVNM---VP-FPRL------HFFMVGFA-----
-------------PLT------------------------A--------R
------------------------G-------------------------
----------------------S----T----------------------
------------------------------A-------------------
---------------------------Y-R---AS--SV-S---------
ELT---------Q--QMF-DPKNM-------------MA---A-C-----
-------------------DP-----------------------------
--------------------------------------------------
--------------------------------------------------
--------------------------------------------------
--------------------------------------------------
--------------------------------------------------
--------------R-R---------------------------------
--G---R----------Y------L-TVAAMFR-------G------K--
--------------------------------------------M-----
------SMK-E--VD-EQMLQ--V------------QL-R----------
----------------------------------------NS----SH--
--------------FV--E--WI------P--H------------NV---
--------------KT---------AVC----------------------
---DI-P--------------------PK---------------------
-----------------------------G--L-----------------
------T-MSS-TFI---------------------------GN------
---------------STAIQELFK--------------RISDQFSVM---
-FRR-------KAFL---HW-YT----G--E---G-M-------------
----------D----------------E----------------------
----MEFTEA----ESNMND---LYSEYQQ------Y--------Q-EA-
--------------------------------------------------
----------------------------T-----V---------------
------D--------D-----D------------------EY--------
----G----D----------G-----------------------------
--------------------------------------------------
--------------------------------------------------
--------------------------------------------------
--------------------------------------------------
--------------------------------------------------
--------------------------------------------------
--------------------------------------------------
--------------------------------------------------
--------------------------------------------------
--------------------------------------------------
--------------------------------------------------
--------------------------------------------------
--------------------------------------------------
--------------------------------------------------
--------------------------------------------------
--------------------------------------------------
--------------------------------------------------
--------------------------------------------------
--------------------------------------------------
--------------------------------------------------
--------------------------------------------------
--------------------------------------------------
--------------------------------------------------
--------------------------------------------------
--------------------------------------------------
--------------------------------------------------
--------------------------------------------------
--------------------------------------------------
--------------------------------------------------
---------
>tMt-orf117
--------------------------------------------------
--------------------------------------------------
--------------------------------------------------
--------------------------------------------------
--------------------------------------------------
--------------------------------------------------
--------------------------------------------------
--------------------------------------------------
--------------------------------------------------
--------------------------------------------------
--------------------------------------------------
--------------------------------------------------
--------------------------------------------------
--------------------------------------------------
--------------------------------------------------
--------M--VDLEPS--------VI---D-EV----------------
--------------------------------------------------
-------------------------------------R-T---------G
--T-----------------------------------------------
--------------YK--------QL------------------------
FH---------------P-EEL-----I-SG------------KED--AA
NNYARG---H---Y------------------------------------
----------------------------------TVG--------KEM--
IER---------------------VLD------RIR---KLA--DN----
-------------CSGL-QGFLIFHSIGGGT-GSGFSALLMERLSAD---
-------F---GK-------------------------------------
-----------K--S----KLEFTVYP----------------A-P----
R----------------VS-T----------------T-VVEPYNSILTT
HTKLE--------H----------A-----------DCS-F-MVDNEAI-
YNICQK-N-L----------------------------------------
-------G----------------------------I-------------
--------------------------------------------------
------------------------------------------------ER
-P--NYSNLNRIIAQVVSSITA------SLR-----------------F-
-QGS---L------------------------------------------
--------------------------------------------------
--------NVDLN--EFQTNL---VP-YPRI------HFPLISYA-----
-------------PVL------------------------S--------A
------------------------A-------------------------
----------------------K----A----------------------
------------------------------Y-------------------
---------------------------H-E---SL--SV-A---------
EIT---------N--ACF-DPVNQ-------------MV---V-C-----
-------------------DP-----------------------------
--------------------------------------------------
--------------------------------------------------
--------------------------------------------------
--------------------------------------------------
--------------------------------------------------
--------------R-K---------------------------------
--E---SIW--------H------A-VCCI--------------------
--------------------------------------------------
------------------VAM--L------------FL-R----------
----------------------------------------MS----MQ--
------------------Q--WQ---------------------------
--------------------------------------------------
--------------------------------------------------
--------------------------------------------------
--------------------------------------------------
--------------------------------------------------
--------------------------------------------------
--------------------------------------------------
--------------------------------------------------
--------------------------------------------------
--------------------------------------------------
--------------------------------------------------
--------------------------------------------------
--------------------------------------------------
--------------------------------------------------
--------------------------------------------------
--------------------------------------------------
--------------------------------------------------
--------------------------------------------------
--------------------------------------------------
--------------------------------------------------
--------------------------------------------------
--------------------------------------------------
--------------------------------------------------
--------------------------------------------------
--------------------------------------------------
--------------------------------------------------
--------------------------------------------------
--------------------------------------------------
--------------------------------------------------
--------------------------------------------------
--------------------------------------------------
--------------------------------------------------
--------------------------------------------------
--------------------------------------------------
--------------------------------------------------
--------------------------------------------------
--------------------------------------------------
--------------------------------------------------
--------------------------------------------------
--------------------------------------------------
--------------------------------------------------
---------
>tMt-orf118
--------------------------------------------------
--------------------------------------------------
--------------------------------------------------
--------------------------------------------------
--------------------------------------------------
--------------------------------------------------
--------------------------------------------------
--------------------------------------------------
--------------------------------------------------
--------------------------------------------------
--------------------------------------------------
--------------------------------------------------
--------------------------------------------------
--------------------------------------------------
--------------------------------------------------
--------------------------------------------------
--------------------------------------------------
--------------------------------------------------
--------------------------------------------------
--------------------------------------------------
--------------------------------------------------
--------------------------------------------------
--------------------------------------------------
--------------------------------------------------
----------------------------------------MERLSVD---
-------Y---GK-------------------------------------
-----------K--S----KLEFSIYP----------------A-P----
Q----------------VS-T----------------A-VVEPYNSILTT
HTTLE--------H----------S-----------DCA-F-MVDNEAI-
FDICRR-N-L----------------------------------------
-------D----------------------------I-------------
--------------------------------------------------
------------------------------------------------ER
-P--TYTNLNRLIGQIVSSITA------SLR-----------------F-
-DGA---L------------------------------------------
--------------------------------------------------
--------NVDLT--EFQTNL---VP-YPRI------HFPLVTYA-----
-------------PII------------------------S--------A
------------------------E-------------------------
----------------------K----A----------------------
------------------------------Y-------------------
---------------------------H-E---QL--TV-S---------
EIT---------N--ACF-EPANQ-------------MV---K-C-----
-------------------DP-----------------------------
--------------------------------------------------
--------------------------------------------------
--------------------------------------------------
--------------------------------------------------
--------------------------------------------------
--------------R-H---------------------------------
--G---K----------Y------M-ACCMLYR-------G------D--
--------------------------------------------V-----
------VPK-D--VN-AAIAA--I------------KT-K----------
----------------------------------------RS----IQ--
--------------FV--D--WC------P--T------------GF---
--------------KV---------GIN----------------------
---YQ-P--------------------PT---V-V---P----------G
GD------------L----------A---K--V-----------------
------Q-RAV-CML---------------------------SN------
---------------TTAIAEAWA--------------RLDHKFDLM---
-YAK-------RAFV---HW-YV----G--E---G-M-------------
----------E----------------E----------------------
----GEF-------------------------------------------
--------------------------------------------------
--------------------------------------------------
--------------------------------------------------
--------------------------------------------------
--------------------------------------------------
--------------------------------------------------
--------------------------------------------------
--------------------------------------------------
--------------------------------------------------
--------------------------------------------------
--------------------------------------------------
--------------------------------------------------
--------------------------------------------------
--------------------------------------------------
--------------------------------------------------
--------------------------------------------------
--------------------------------------------------
--------------------------------------------------
--------------------------------------------------
--------------------------------------------------
--------------------------------------------------
--------------------------------------------------
--------------------------------------------------
--------------------------------------------------
--------------------------------------------------
--------------------------------------------------
--------------------------------------------------
--------------------------------------------------
--------------------------------------------------
--------------------------------------------------
--------------------------------------------------
--------------------------------------------------
--------------------------------------------------
---------
>tMt-orf120
--------------------------------------------------
---------------------------------M----------------
----------------------------R------E---------I----
-----VHLQAGQCGNQIGAKFWEVIS-DE-HG-------I---------D
P------T-G-------A--------------------------------
------Y----K----G---------------------------------
---------D----------------------------------------
---------S----------------D-----------------------
--------------------------------------L-----------
---Q----------------------------------------------
------------------------------L----------E--------
-RI-----NV-YYN---E--------------------------------
-------------------------------------------------A
------------------------------------G-------------
N-------------G-----------------------------KY----
--V-PRAVL--VDLEPG--------TM---D-AV----------------
--------------------------------------------------
-------------------------------------R-S---------G
--P-----------------------------------------------
--------------FG--------QI------------------------
FR---------------P-DNF-----I-FG------------QNG--AG
NNWAKG---H---Y------------------------------------
----------------------------------TEG--------AEL--
VDS---------------------VLD------VVR---KEA--ES----
-------------CDCL-QGFQLTHSLGGGT-GSGMGTLLISKIREE---
-------Y---PD-------------------------------------
-----------R--I----MNTFSVVP----------------S-P----
K----------------VS-D----------------T-VVEPYNATLSV
HQLVE--------N----------R-----------MRH-F-ASTTKHC-
TISAFV-H-S----------------------------------------
-------N------------------------------------------
--------------------------------------------------
--------------------------------------------------
--------------------------------------------------
--------------------------------------------------
--------------------------------------------------
--------------------------------------------------
--------------------------------------------------
--------------------------------------------------
--------------------------------------------------
--------------------------------------------------
--------------------------------------------------
--------------------------------------------------
--------------------------------------------------
--------------------------------------------------
--------------------------------------------------
--------------------------------------------------
--------------------------------------------------
--------------------------------------------------
--------------------------------------------------
--------------------------------------------------
--------------------------------------------------
--------------------------------------------------
--------------------------------------------------
--------------------------------------------------
--------------------------------------------------
--------------------------------------------------
--------------------------------------------------
--------------------------------------------------
--------------------------------------------------
--------------------------------------------------
--------------------------------------------------
--------------------------------------------------
--------------------------------------------------
--------------------------------------------------
--------------------------------------------------
--------------------------------------------------
--------------------------------------------------
--------------------------------------------------
--------------------------------------------------
--------------------------------------------------
--------------------------------------------------
--------------------------------------------------
--------------------------------------------------
--------------------------------------------------
--------------------------------------------------
--------------------------------------------------
--------------------------------------------------
--------------------------------------------------
--------------------------------------------------
--------------------------------------------------
--------------------------------------------------
--------------------------------------------------
--------------------------------------------------
--------------------------------------------------
--------------------------------------------------
--------------------------------------------------
--------------------------------------------------
--------------------------------------------------
--------------------------------------------------
--------------------------------------------------
--------------------------------------------------
--------------------------------------------------
--------------------------------------------------
--------------------------------------------------
--------------------------------------------------
---------
>tMt-orf121
--------------------------------------------------
--------------------------------------------------
--------------------------------------------------
--------------------------------------------------
--------------------------------------------------
--------------------------------------------------
--------------------------------------------------
--------------------------------------------------
--------------------------------------------------
--------------------------------------------------
--------------------------------------------------
--------------------------------------------------
--------------------------------------------------
--------------------------------------------------
--------------------------------------------------
--------------------------------------------------
--------------------------------------------------
--------------------------------------------------
--------------------------------------------------
--------------------------------------------------
--------------------------------------------------
--------------------------------------------------
--------------------------------------------------
--------------------------------------------------
--------------------------------------------------
--------------------------------------------------
--------------------------------------------------
--------------------------------------------------
--------------------------------------------------
--------------------------------------------------
--------------------------------------------------
--------------------------------------------------
--------------------------------------------------
----------------MSGVTT------CLR-----------------F-
-PGQ---L------------------------------------------
--------------------------------------------------
--------NADLR--KLAVNM---VP-FPRL------HFFMPGFA-----
-------------PLT------------------------A--------R
------------------------N-------------------------
----------------------S----Q----------------------
------------------------------S-------------------
---------------------------Y-R---NL--SV-P---------
ELT---------Q--QMF-DSKNM-------------MA---A-C-----
-------------------DP-----------------------------
--------------------------------------------------
--------------------------------------------------
--------------------------------------------------
--------------------------------------------------
--------------------------------------------------
--------------R-H---------------------------------
--G---R----------Y------L-TVAAIFR-------G------R--
--------------------------------------------M-----
------SMK-E--VD-DQMLS--V------------QN-K----------
----------------------------------------NS----SY--
--------------FV--E--WI------P--N------------NV---
--------------KT---------AVC----------------------
---DI-P--------------------PR---------------------
-----------------------------G--L-----------------
------K-MSG-TFI---------------------------GN------
---------------TTAIQELFK--------------RISEQFTAM---
-FRR-------KAFL---HW-YT----G--E---G-M-------------
----------D----------------E----------------------
----MEFTEA----ESNMND---LVSEYQQ------Y--------Q-EA-
--------------------------------------------------
----------------------------T-----A---------------
------E--------D-----E--------G---------EF--------
----E----E----------Q-----------------------E-----
-----------------------T-----------------I--------
------------------------------------E-------------
-------V---E---------------Q----------------------
---------A----------------------------------------
--------------------------------------------------
--------------------------------------------------
--------------------------------------------------
--------------------------------------------------
--------------------------------------------------
--------------------------------------------------
--------------------------------------------------
--------------------------------------------------
--------------------------------------------------
--------------------------------------------------
--------------------------------------------------
--------------------------------------------------
--------------------------------------------------
--------------------------------------------------
--------------------------------------------------
--------------------------------------------------
--------------------------------------------------
--------------------------------------------------
--------------------------------------------------
--------------------------------------------------
--------------------------------------------------
--------------------------------------------------
--------------------------------------------------
--------------------------------------------------
--------------------------------------------------
---------
>tMt-orf123
--------------------------------------------------
--------------------------------------------------
--------------------------------------------------
--------------------------------------------------
--------------------------------------------------
--------------------------------------------------
--------------------------------------------------
--------------------------------------------------
--------------------------------------------------
--------------------------------------------------
--------------------------------------------------
--------------------------------------------------
--------------------------------------------------
--------------------------------------------------
--------------------------------------------------
--------------------------------------------------
--------------------------------------------------
--------------------------------------------------
--------------------------------------------------
--------------------------------------------------
--------------------------------------------------
--------------------------------------------------
--------------------------------------------------
--------------------------------------------------
--------------------------------------------------
--------------------------------------------------
--------------------------------------------------
--------------------------------------------------
--------------------------------------------------
--------------------------------------------------
--------------------------------------------------
--------------------------------------------------
--------------------------------------------------
----------------MSGVTT------CLR-----------------F-
-PGQ---L------------------------------------------
--------------------------------------------------
--------NADLR--KLAVNM---VP-FPRL------HFFMPGFA-----
-------------PLT------------------------A--------R
------------------------N-------------------------
----------------------S----Q----------------------
------------------------------S-------------------
---------------------------Y-R---NL--SV-P---------
ELT---------Q--QMF-DSKNM-------------MA---A-C-----
-------------------DP-----------------------------
--------------------------------------------------
--------------------------------------------------
--------------------------------------------------
--------------------------------------------------
--------------------------------------------------
--------------R-H---------------------------------
--G---R----------Y------L-TVAAIFR-------G------R--
--------------------------------------------M-----
------SMK-E--VD-DQMLS--V------------QN-K----------
----------------------------------------NS----SY--
--------------FV--E--WI------P--N------------NV---
--------------KT---------AVC----------------------
---DI-P--------------------PR---------------------
-----------------------------G--L-----------------
------K-MSG-TFI---------------------------GN------
---------------TTAIQELFK--------------RISEQFTAM---
-FRR-------KAFL---HW-YT----G--E---G-M-------------
----------D----------------E----------------------
----MEFTEA----ESNMND---LVSEYQQ------Y--------Q-EA-
--------------------------------------------------
----------------------------T-----A---------------
------E--------D-----E--------G---------EF--------
----E----E----------E-----------------------E-----
-----------------------V-----------------V--------
------------------------------------E-------------
-------T---E---------------A----------------------
---------Q----------------------------------------
--------------------------------------------------
--------------------------------------------------
--------------------------------------------------
--------------------------------------------------
--------------------------------------------------
--------------------------------------------------
--------------------------------------------------
--------------------------------------------------
--------------------------------------------------
--------------------------------------------------
--------------------------------------------------
--------------------------------------------------
--------------------------------------------------
--------------------------------------------------
--------------------------------------------------
--------------------------------------------------
--------------------------------------------------
--------------------------------------------------
--------------------------------------------------
--------------------------------------------------
--------------------------------------------------
--------------------------------------------------
--------------------------------------------------
--------------------------------------------------
--------------------------------------------------
---------
>tMt-orf124
--------------------------------------------------
---------------------------------M----------------
------------P---------------R------E---------I----
-----ITLQLGQCGNQIGMEFWKKLC-AE-HG-------I---------T
P------E-G-------R--------------------------------
------L----E----A---------------------------------
---------F----------------------------------------
---------A----------------Q-----------------------
--------------------------------------T-----------
---V---G------------------------------------------
------------------------------S-------I-QD--------
-RK-----DV-FFY---Q--------------------------------
-------------------------------------------------A
------------------------------------D-------------
D-------------D-----------------------------HY----
--I-PRAVL--IDLEPR--------VI---N-SI----------------
--------------------------------------------------
-------------------------------------L-S---------S
--E-----------------------------------------------
--------------YQ--------KL------------------------
YN---------------T-ENV-----F-MS----------KDGGG--AG
NNWAVG---Y----------------------------------------
----------------------------------RNG--------EQL--
KEE---------------------VFD------IID---REA--DG----
-------------SDGL-QGFVLCHSIAGGT-GSGMGSYVLEHLSER---
-------F---PK-------------------------------------
-----------K--L----IQTYSVFP----------------N-Q--DQ
D-----------G-S--GS-D----------------V-VVQPYNSILTL
RRLAE--------N----------A-----------DAV-V-VLDNTAL-
NAIAAE-R-L----------------------------------------
-------H----------------------------L-------------
--------------------------------------------------
------------------------------------------------VN
-P--SFAEINHMVSTIMAASTS------TLR-----------------Y-
-PTY---L------------------------------------------
--------------------------------------------------
--------HNDLV--GLIAPL---IP-IPNL------HFLMTGYT-----
-------------PLT------------------------S--------I
------------------------G-------------------------
----------------------Q----T----------------------
------------------T----------SG-------------------
---------------------------V-Q---KT--TV-F---------
DVM---------R--RLL-QPKNM-------------MV---S-T-----
-------------------GK-----------------------------
--------------------------------------------------
--------------------------------------------------
--------------------------------------------------
--------------------------------------------------
----------------------------------------NR-----R--
--------------D-L---------------------------------
--D---R----------Y------I-SILNIIQ-------G------E--
--------------------------------------------V-----
------DPS-E--VQ-KSLQR--I------------RE-R----------
----------------------------------------RL----AQ--
--------------FI--E--WG------P--A------------SL---
--------------HV---------AVS----------------------
---RK-S--------------------PF---V-A---T-----------
-----------------------------N--H-----------------
------R-VSG-LMI---------------------------AN------
---------------QSSISALFD--------------TMVKQYDKL---
-KKK-------GAFL---DQ-FK----R--E---P-R-------------
----------F----------------E-N-----------D--------
---FSDMDKS----RQIVGD---LIEEYQA------A--------A-KP-
--------------------------------------------------
----------------------------N-----Y---------------
------L--------E-----R--------N-------------------
--------------------C-----------------------A-----
-----------------------S-----------------P--------
-----------L--------------------------------------
-----------D--------------------------------------
--------------------------------------------------
--------------------------------------------------
--------------------------------------------------
--------------------------------------------------
--------------------------------------------------
--------------------------------------------------
--------------------------------------------------
--------------------------------------------------
--------------------------------------------------
--------------------------------------------------
--------------------------------------------------
--------------------------------------------------
--------------------------------------------------
--------------------------------------------------
--------------------------------------------------
--------------------------------------------------
--------------------------------------------------
--------------------------------------------------
--------------------------------------------------
--------------------------------------------------
--------------------------------------------------
--------------------------------------------------
--------------------------------------------------
--------------------------------------------------
--------------------------------------------------
--------------------------------------------------
---------
>tRv-orf126
--------------------------------------------------
---------------------------------M----------------
----------------------------R------E---------I----
-----VHLQAGQCGNQIGSKFWEVIS-DE-HG-------I---------D
P------T-G-------N--------------------------------
------Y----V----G---------------------------------
---------D----------------------------------------
---------S----------------P-----------------------
--------------------------------------L-----------
---Q----------------------------------------------
------------------------------L----------E--------
-RV-----NV-YYN---E--------------------------------
-------------------------------------------------A
------------------------------------S-------------
G-------------S-----------------------------KY----
--V-PRAIL--VDLEPG--------TM---D-SV----------------
--------------------------------------------------
-------------------------------------R-S---------S
--P-----------------------------------------------
--------------FG--------QL------------------------
FR---------------P-DNF-----I-YG------------QSG--AG
NNWAKG---H---Y------------------------------------
----------------------------------TEG--------AEL--
VDS---------------------VLD------VVR---KEA--EG----
-------------CDCL-QGFQLTHSLGGGT-GSGMGTLLISKIREE---
-------Y---PD-------------------------------------
-----------R--I----MTTFSVVP----------------S-P----
K----------------VS-D----------------T-VVEPYNATLSV
HQLVE--------N----------T-----------DET-F-CIDNEAL-
YDICFR-T-L----------------------------------------
-------K----------------------------L-------------
--------------------------------------------------
------------------------------------------------TT
-P--TYGDLNHLVSATMSGVTT------CLR-----------------F-
-PGQ---L------------------------------------------
--------------------------------------------------
--------NADLR--KLAVNM---VP-FPRL------HFFMPGFA-----
-------------PLT------------------------A--------R
------------------------G-------------------------
----------------------S----Q----------------------
------------------------------S-------------------
---------------------------Y-R---AL--SV-S---------
ELT---------Q--QMF-DSKNM-------------MA---A-C-----
-------------------DP-----------------------------
--------------------------------------------------
--------------------------------------------------
--------------------------------------------------
--------------------------------------------------
--------------------------------------------------
--------------R-H---------------------------------
--G---R----------Y------L-TVAAIFR-------G------R--
--------------------------------------------M-----
------SMK-E--VD-DQMLS--I------------QN-K----------
----------------------------------------NS----SY--
--------------FV--E--WI------P--N------------NV---
--------------KT---------AVC----------------------
---DI-P--------------------PR---------------------
-----------------------------G--L-----------------
------K-MSG-TFI---------------------------GN------
---------------STAIQELFK--------------RIGEQFTAM---
-FRR-------KAFL---HW-YT----G--E---G-M-------------
----------D----------------E----------------------
----MEFTEA----ESNMND---LVSEYQQ------Y--------Q-EA-
--------------------------------------------------
----------------------------T-----A---------------
------E--------D-----E--------G---------EF--------
----E----E----------G-----------------------D-----
-----------------------H-----------------E--------
-----------A------------------------E-------------
-------N---E---------------A----------------------
---------A----------------------------------------
--------------------------------------------------
--------------------------------------------------
--------------------------------------------------
--------------------------------------------------
--------------------------------------------------
--------------------------------------------------
--------------------------------------------------
--------------------------------------------------
--------------------------------------------------
--------------------------------------------------
--------------------------------------------------
--------------------------------------------------
--------------------------------------------------
--------------------------------------------------
--------------------------------------------------
--------------------------------------------------
--------------------------------------------------
--------------------------------------------------
--------------------------------------------------
--------------------------------------------------
--------------------------------------------------
--------------------------------------------------
--------------------------------------------------
--------------------------------------------------
--------------------------------------------------
---------
>tRv-orf128
--------------------------------------------------
---------------------------------M----------------
----------------------------R------E---------I----
-----VHLQAGQCGNQIGAKFWEVIS-DE-HG-------I---------D
P------T-G-------T--------------------------------
------Y----H----G---------------------------------
---------D----------------------------------------
---------S----------------D-----------------------
--------------------------------------L-----------
---Q----------------------------------------------
------------------------------L----------E--------
-RI-----NV-YYN---E--------------------------------
-------------------------------------------------A
------------------------------------T-------------
G-------------G-----------------------------KY----
--V-PRAVL--VDLEPG--------TM---D-SV----------------
--------------------------------------------------
-------------------------------------R-S---------G
--P-----------------------------------------------
--------------FG--------QL------------------------
FR---------------P-DNF-----I-FG------------QSG--AG
NNWAKG---H---Y------------------------------------
----------------------------------TEG--------AEL--
VDS---------------------VLD------VVR---KEA--ES----
-------------CDCL-QGFQLTHSLGGGT-GSGMGTLMISKIREE---
-------Y---PD-------------------------------------
-----------R--I----MNTFSVVP----------------S-P----
K----------------VS-D----------------T-VVEPYNATLSV
HQLVE--------N----------T-----------DET-F-CIDNEAL-
YDICFR-T-L----------------------------------------
-------K----------------------------L-------------
--------------------------------------------------
------------------------------------------------TT
-P--TYGDLNHLVSATMSGVTT------CLR-----------------F-
-PGQ---L------------------------------------------
--------------------------------------------------
--------NADLR--KLAVNM---VP-FPRL------HFFMPGFA-----
-------------PLT------------------------S--------R
------------------------G-------------------------
----------------------S----Q----------------------
------------------------------Q-------------------
---------------------------Y-R---AL--TV-P---------
ELT---------Q--QMF-DAKNM-------------MA---A-C-----
-------------------DP-----------------------------
--------------------------------------------------
--------------------------------------------------
--------------------------------------------------
--------------------------------------------------
--------------------------------------------------
--------------R-H---------------------------------
--G---R----------Y------L-TVAAIFR-------G------R--
--------------------------------------------M-----
------SMK-E--VD-EQLLN--I------------QN-K----------
----------------------------------------NS----SY--
--------------FV--E--WI------P--N------------NV---
--------------KT---------AVC----------------------
---DI-P--------------------PR---------------------
-----------------------------G--L-----------------
------K-MSA-TFI---------------------------GN------
---------------STAIQELFK--------------RVSEQFTAM---
-FRR-------KAFL---HW-YT----G--E---G-M-------------
----------D----------------E----------------------
----MEFTEA----ESNMND---LVSEYQQ------Y--------Q-EA-
--------------------------------------------------
----------------------------T-----A---------------
------E--------D-----E--------G---------EF--------
----E----E----------E-----------------------G-----
-----------------------E-----------------G--------
-----------G--------------------------------------
-----------E---------------A----------------------
---------E----------------------------------------
---A----------------------------------------------
--------------------------------------------------
--------------------------------------------------
--------------------------------------------------
--------------------------------------------------
--------------------------------------------------
--------------------------------------------------
--------------------------------------------------
--------------------------------------------------
--------------------------------------------------
--------------------------------------------------
--------------------------------------------------
--------------------------------------------------
--------------------------------------------------
--------------------------------------------------
--------------------------------------------------
--------------------------------------------------
--------------------------------------------------
--------------------------------------------------
--------------------------------------------------
--------------------------------------------------
--------------------------------------------------
--------------------------------------------------
--------------------------------------------------
--------------------------------------------------
---------
>tRv-orf130
--------------------------------------------------
---------------------------------M----------------
----------------------------R------E---------C----
-----ISVHVGQAGVQIGNACWELYC-LE-HG-------I---------Q
P------D-G-------Q--------------------------------
------M----P----S---------------------------------
---------D----------------------------------------
---------K----------------T-------I--G------------
--------------------------------------G-----------
---G----------------------------------------------
------------------------------D----------D--------
-SF-----NT-FFS---E--------------------------------
-------------------------------------------------T
------------------------------------G-------------
A-------------G-----------------------------KH----
--V-PRAVF--VDLEPT--------VI---D-EI----------------
--------------------------------------------------
-------------------------------------R-T---------G
--T-----------------------------------------------
--------------YR--------QL------------------------
FH---------------P-EQL-----I-TG------------KED--AA
NNYARG---H---Y------------------------------------
----------------------------------TVG--------KEI--
VDL---------------------VLD------RIR---KLA--DQ----
-------------CTGL-QGFLIFHSFGGGT-GSGFTSLLMERLSVD---
-------Y---GK-------------------------------------
-----------K--S----KLEFSVYP----------------A-P----
Q----------------VS-T----------------A-VVEPYNSILTT
HTTLE--------H----------S-----------DCA-F-MVDNEAI-
YDICRR-N-L----------------------------------------
-------D----------------------------I-------------
--------------------------------------------------
------------------------------------------------ER
-P--TYTNLNRLIGQIVSSITA------SLR-----------------F-
-DGA---L------------------------------------------
--------------------------------------------------
--------NVDLT--EFQTNL---VP-YPRI------HFPLVTYA-----
-------------PII------------------------S--------A
------------------------E-------------------------
----------------------K----A----------------------
------------------------------Y-------------------
---------------------------H-E---QL--TV-S---------
EIT---------N--ACF-EPANQ-------------MV---K-C-----
-------------------DP-----------------------------
--------------------------------------------------
--------------------------------------------------
--------------------------------------------------
--------------------------------------------------
--------------------------------------------------
--------------R-H---------------------------------
--G---K----------Y------M-ACCMLYR-------G------D--
--------------------------------------------V-----
------VPK-D--VN-AAIAA--I------------KT-K----------
----------------------------------------RT----IQ--
--------------FV--D--WC------P--T------------GF---
--------------KV---------GIN----------------------
---YQ-P--------------------PT---V-V---P----------G
GD------------L----------A---K--V-----------------
------Q-RAV-CML---------------------------SN------
---------------TTAIAEAWA--------------RLDHKFDLM---
-YAK-------RAFV---HW-YV----G--E---G-M-------------
----------E----------------E----------------------
----GEFSEA----REDLAA---LEKDYEE------V--------G-VD-
--------------------------------------------------
----------------------------S-----V---------------
------E--------G-----E----------------------------
--------------------G-----------------------------
-----------------------E-----------------G--------
-----------E------------------------G-------------
--------------------------------------------------
--------------------------------------------------
--------------------------------------------------
--------------------------------------------------
--------------------------------------------------
--------------------------------------------------
--------------------------------------------------
--------------------------------------------------
--------------------------------------------------
--------------------------------------------------
--------------------------------------------------
--------------------------------------------------
--------------------------------------------------
--------------------------------------------------
--------------------------------------------------
--------------------------------------------------
--------------------------------------------------
--------------------------------------------------
--------------------------------------------------
--------------------------------------------------
--------------------------------------------------
--------------------------------------------------
--------------------------------------------------
--------------------------------------------------
--------------------------------------------------
--------------------------------------------------
------------------------------------------E----EV-
---------
>tRv-orf132
--------------------------------------------------
---------------------------------M----------------
----------------------------R------E---------I----
-----VHLQVGQCGNQIGAKFWEVIS-DE-HG-------I---------D
P------T-G-------S--------------------------------
------Y----V----G---------------------------------
---------D----------------------------------------
---------S----------------P-----------------------
--------------------------------------L-----------
---Q----------------------------------------------
------------------------------L----------E--------
-RI-----NV-YYN---E--------------------------------
-------------------------------------------------A
------------------------------------G---H---------
G-------------N-----------------------------KY----
--V-PRAVL--VDLEPG--------TM---D-SV----------------
--------------------------------------------------
-------------------------------------R-S---------S
--P-----------------------------------------------
--------------FG--------QL------------------------
FR---------------P-DNY-----I-FG------------QSG--AG
NNWAKG---H---Y------------------------------------
----------------------------------TEG--------AEL--
VDS---------------------VLD------VVR---KEA--EN----
-------------CDCL-QGFQLTHSLGGGT-GSGMGTLLISKIREE---
-------Y---PD-------------------------------------
-----------R--I----MTTFSVVP----------------S-P----
K----------------VS-D----------------T-VVEPYNATLSV
HQLVE--------N----------T-----------DET-F-CIDNEAL-
YDICFR-T-L----------------------------------------
-------K----------------------------L-------------
--------------------------------------------------
------------------------------------------------TT
-P--TYGDLNHLVSATMSGVTT------CFR-----------------F-
-PGQ---L------------------------------------------
--------------------------------------------------
--------NADLR--KLAVNM---VP-FPRL------HFFMPGFA-----
-------------PLT------------------------A--------R
------------------------G-------------------------
----------------------S----Q----------------------
------------------------------G-------------------
---------------------------Y-R---AL--TV-A---------
ELT---------A--QMF-DSKNM-------------MA---A-C-----
-------------------DP-----------------------------
--------------------------------------------------
--------------------------------------------------
--------------------------------------------------
--------------------------------------------------
--------------------------------------------------
--------------R-H---------------------------------
--G---R----------Y------L-TVAAIFR-------G------R--
--------------------------------------------M-----
------SMK-E--VD-EQMLN--I------------QN-K----------
----------------------------------------NS----SY--
--------------FV--E--WI------P--N------------NI---
--------------KT---------AVC----------------------
---DI-P--------------------PR---------------------
-----------------------------G--L-----------------
------K-MAA-TFI---------------------------GN------
---------------STAIQELFK--------------RISEQFTAM---
-FRR-------KAFL---HW-YT----G--E---G-M-------------
----------D----------------E----------------------
----MEFTEA----ESNMND---LISEYQQ------Y--------Q-EA-
--------------------------------------------------
----------------------------T-----A---------------
------E--------D-----E--------G---------EF--------
----E----E----------G-----------------------E-----
-----------------------Q-----------------Q--------
-----------A------------------------E-------------
-------Q---E---------------A----------------------
---------A----------------------------------------
--------------------------------------------------
--------------------------------------------------
--------------------------------------------------
--------------------------------------------------
--------------------------------------------------
--------------------------------------------------
--------------------------------------------------
--------------------------------------------------
--------------------------------------------------
--------------------------------------------------
--------------------------------------------------
--------------------------------------------------
--------------------------------------------------
--------------------------------------------------
--------------------------------------------------
--------------------------------------------------
--------------------------------------------------
--------------------------------------------------
--------------------------------------------------
--------------------------------------------------
--------------------------------------------------
--------------------------------------------------
--------------------------------------------------
--------------------------------------------------
--------------------------------------------------
---------
>tRv-orf135
--------------------------------------------------
---------------------------------M----------------
------------P---------------R------E---------I----
-----ITLQLGQCGNQIGNEFWKKLC-KE-HG-------I---------D
T------D-G-------R--------------------------------
------L----I----N---------------------------------
---------G----------------------------------------
---------A---------------LT-----------------------
--------------------------------------A-----------
---A---G------------------------------------------
------------------------------G-------N-YD--------
-RK-----DV-FFY---Q--------------------------------
-------------------------------------------------A
------------------------------------D-------------
D-------------D-----------------------------HY----
--I-PRAVL--MDLEPR--------VI---N-TI----------------
--------------------------------------------------
-------------------------------------R-N---------S
--E-----------------------------------------------
--------------YA--------KL------------------------
YN---------------P-ENL-----Y-MD----------NQGGG--AG
NNWAAG---Y----------------------------------------
----------------------------------RLG--------EQH--
SEK---------------------VFD------IIN---REA--DG----
-------------SDGL-EGFCLCHSIAGGT-GSGMGSYVLENIHDR---
-------F---PK-------------------------------------
-----------K--I----IQTYSIFP----------------N-Q----
------------D-E--NS-D----------------V-VVGPYNSMLTL
RRLAE--------H----------A-----------DCV-V-VMDNTAL-
HNIAAE-R-L----------------------------------------
-------R----------------------------I-------------
--------------------------------------------------
------------------------------------------------EK
-P--TNDEINNIVSTVMSASTS------TLR-----------------Y-
-PSY---M------------------------------------------
--------------------------------------------------
--------HNDLI--SLISPL---IP-TPNL------HFIMTGYT-----
-------------PLT------------------------S--------L
------------------------D-------------------------
----------------------Q----G----------------------
------------------T----------GG-------------------
---------------------------I-Q---KT--TV-F---------
DVM---------R--RLL-QTKNM-------------MA---S-L-----
-------------------GK-----------------------------
--------------------------------------------------
--------------------------------------------------
--------------------------------------------------
--------------------------------------------------
----------------------------------------YN-----E--
--------------A-E---------------------------------
--N---A----------F------I-SILNILQ-------G------E--
--------------------------------------------V-----
------ESG-E--VQ-KSLQR--I------------RE-R----------
----------------------------------------KL----AR--
--------------FI--E--WG------P--A------------SL---
--------------HV---------AHS----------------------
---RK-S--------------------PF---V-S---T-----------
-----------------------------N--H-----------------
------R-VSG-LMM---------------------------TN------
---------------HTGVHVLFD--------------SMLKQYDKL---
-KKK-------GAFL---DA-FK----R--E---P-K-------------
----------F----------------A-N-----------G--------
---LEDMDES----REVVNN---LIQEYKA------A--------A-KP-
--------------------------------------------------
----------------------------D-----Y---------------
------I--------E-----W--------A-------------------
--------------------R-----------------------T-----
-----------------------K-----------------F--------
-----------S--------------------------------------
-----------A---------------G-A--------------------
---------G-----DG------------------PL-------------
--------------------------------------------------
--------------------------------------------------
--------------------------------------------------
--------------------------------------------------
--------------------------------------------------
--------------------------------------------------
--------------------------------------------------
--------------------------------------------------
--------------------------------------------------
--------------------------------------------------
--------------------------------------------------
--------------------------------------------------
--------------------------------------------------
--------------------------------------------------
--------------------------------------------------
--------------------------------------------------
--------------------------------------------------
--------------------------------------------------
--------------------------------------------------
--------------------------------------------------
--------------------------------------------------
--------------------------------------------------
--------------------------------------------------
--------------------------------------------------
--------------------------------------------------
---------
>tRv-orf137
--------------------------------------------------
---------------------------------M----------------
----------------------------R------E---------C----
-----ISIHVGQAGVQIGNACWELYC-LE-HG-------I---------Q
P------D-G-------Q--------------------------------
------M----P----S---------------------------------
---------D----------------------------------------
---------K----------------S-------A--G------------
--------------------------------------A-----------
---A----------------------------------------------
------------------------------D----------D--------
-SF-----NT-FFS---E--------------------------------
-------------------------------------------------T
------------------------------------G-------------
S-------------G-----------------------------KH----
--V-PRAVF--VDLEPT--------VV---D-EV----------------
--------------------------------------------------
-------------------------------------R-T---------G
--T-----------------------------------------------
--------------YR--------QL------------------------
FH---------------P-EQL-----I-TG------------KED--AA
NNYARG---H---Y------------------------------------
----------------------------------TVG--------KEI--
VDL---------------------VLD------RVR---KLA--DQ----
-------------CTGL-QGFLIFHSFGGGT-GSGFTSLLMERLSVD---
-------Y---GK-------------------------------------
-----------K--S----KLEFSVYP----------------A-P----
Q----------------VS-T----------------A-VVEPYNSILTT
HTTLE--------H----------S-----------DCA-F-MVDNEAI-
YDICRR-N-L----------------------------------------
-------D----------------------------I-------------
--------------------------------------------------
------------------------------------------------ER
-P--TYTNLNRLIGQIVSSITA------SLR-----------------F-
-DGA---L------------------------------------------
--------------------------------------------------
--------NVDLT--EFQTNL---VP-YPRI------HFPLVTYA-----
-------------PII------------------------S--------A
------------------------E-------------------------
----------------------K----A----------------------
------------------------------Y-------------------
---------------------------H-E---QL--TV-S---------
EIT---------N--SCF-EPANQ-------------MV---K-C-----
-------------------DP-----------------------------
--------------------------------------------------
--------------------------------------------------
--------------------------------------------------
--------------------------------------------------
--------------------------------------------------
--------------R-H---------------------------------
--G---K----------Y------M-ACCMLYR-------G------D--
--------------------------------------------V-----
------VPK-D--VN-AAIAA--I------------KT-K----------
----------------------------------------RS----IQ--
--------------FV--D--WC------P--T------------GF---
--------------KV---------GIN----------------------
---YQ-P--------------------PT---V-V---P----------G
GD------------L----------A---K--V-----------------
------Q-RAV-CML---------------------------SN------
---------------TTAIAEAWA--------------RLDHKFDLM---
-YAK-------RAFV---HW-YV----G--E---G-M-------------
----------E----------------E----------------------
----GEFSEA----REDLAA---LEKDYEE------V--------G-VD-
--------------------------------------------------
----------------------------S-----V---------------
------E--------E-----G----------------------------
--------------------G-----------------------------
-----------------------------------------E--------
-----------E------------------------G-------------
--------------------------------------------------
--------------------------------------------------
--------------------------------------------------
--------------------------------------------------
--------------------------------------------------
--------------------------------------------------
--------------------------------------------------
--------------------------------------------------
--------------------------------------------------
--------------------------------------------------
--------------------------------------------------
--------------------------------------------------
--------------------------------------------------
--------------------------------------------------
--------------------------------------------------
--------------------------------------------------
--------------------------------------------------
--------------------------------------------------
--------------------------------------------------
--------------------------------------------------
--------------------------------------------------
--------------------------------------------------
--------------------------------------------------
--------------------------------------------------
--------------------------------------------------
--------------------------------------------------
------------------------------------------E----EY-
---------
>tRv-orf139
--------------------------------------------------
---------------------------------M----------------
----------------------------R------E---------C----
-----ISIHVGQAGVQIGNACWELYC-LE-HG-------I---------Q
P------D-G-------R--------------------------------
------M----S----Q---------------------------------
---------A----------------------------------------
--------------------------------------------------
--------K------G-------------S--------K-----------
---R----------------------------------------------
------------------------------D----------D--------
-SF-----TT-FFS---E--------------------------------
-------------------------------------------------T
------------------------------------G-------------
S-------------G-----------------------------KY----
--V-PRAVF--VDLEPT--------VV---D-EV----------------
--------------------------------------------------
-------------------------------------R-T---------G
--T-----------------------------------------------
--------------YA--------KL------------------------
FH---------------P-EQL-----I-TG------------KED--AA
NNYARG---H---Y------------------------------------
----------------------------------TVG--------KEI--
VDL---------------------TID------RIR---KLA--DQ----
-------------CSGL-QGFLIFHSFGGGT-GSGFTSLLMERLSVE---
-------F---GK-------------------------------------
-----------K--S----KLEFCVYP----------------A-P----
E----------------VS-T----------------A-VVEPYNSILTT
HTTLE--------H----------S-----------DCA-F-MVDNEAI-
FDICRK-K-L----------------------------------------
-------D----------------------------V-------------
--------------------------------------------------
------------------------------------------------ER
-P--TYVNLNRLISQIVSSITA------SLR-----------------F-
-EGA---L------------------------------------------
--------------------------------------------------
--------NVDLT--EFQTNL---VP-YPRI------HFPLVSYA-----
-------------PVI------------------------S--------A
------------------------E-------------------------
----------------------K----A----------------------
------------------------------F-------------------
---------------------------H-E---QL--SV-S---------
EIT---------N--ACF-EPSNQ-------------MV---K-C-----
-------------------DP-----------------------------
--------------------------------------------------
--------------------------------------------------
--------------------------------------------------
--------------------------------------------------
--------------------------------------------------
--------------R-Q---------------------------------
--G---K----------Y------M-ACCMLYR-------G------D--
--------------------------------------------V-----
------VPK-D--VT-ASIAA--I------------KA-K----------
----------------------------------------SS----IK--
--------------FV--D--WC------P--T------------GF---
--------------KV---------GLN----------------------
---FQ-P--------------------PT---V-V---P----------G
GD------------T----------A---A--V-----------------
------P-RAV-CML---------------------------SN------
---------------TTAIVEAWA--------------RLNHKFDLM---
-FQK-------RAFV---HW-YV----G--E---G-M-------------
----------E----------------E----------------------
----GEFSEA----REDLAA---LERDYDE------A--------G-AD-
--------------------------------------------------
----------------------------S-----T---------------
------D--------G-----Q----------------------------
--------------------E-----------------------D-----
---------QN------------G--------------------------
--------------------------------------------------
--------------------------------------------------
--------------------------------------------------
--------------------------------------------------
--------------------------------------------------
--------------------------------------------------
--------------------------------------------------
--------------------------------------------------
--------------------------------------------------
--------------------------------------------------
--------------------------------------------------
--------------------------------------------------
--------------------------------------------------
--------------------------------------------------
--------------------------------------------------
--------------------------------------------------
--------------------------------------------------
--------------------------------------------------
--------------------------------------------------
--------------------------------------------------
--------------------------------------------------
--------------------------------------------------
--------------------------------------------------
--------------------------------------------------
--------------------------------------------------
--------------------------------------------------
--------------------------------------------------
-----------------------------------------------EY-
---------
>tEt-orf141
--------------------------------------------------
--------------------------------------------------
--------------------------------------------------
--------------------------------------------------
--------------------------------------------------
--------------------------------------------------
--------------------------------------------------
--------------------------------------------------
--------------------------------------------------
--------------------------------------------------
--------------------------------------------------
--------------------------------------------------
--------------------------------------------------
--------------------------------------------------
--------------------------------------------------
--------------------------------------------------
--------------------------------------------------
--------------------------------------------------
--------------------------------------------------
--------------------------------------------------
--------------------------------------------------
--------------------------------------------------
--------------------------------------------------
--------------------------------------------------
----------------------------------------MERLSVD---
-------Y---GK-------------------------------------
-----------K--S----KLEFAIYP----------------A-P----
Q----------------VS-T----------------A-VVEPYNSILTT
HTTLE--------H----------S-----------DCA-F-MVDNEAI-
YDICRR-N-L----------------------------------------
-------D----------------------------I-------------
--------------------------------------------------
------------------------------------------------ER
-P--TYTNLNRLIGQIVSSITA------SLR-----------------F-
-DGA---L------------------------------------------
--------------------------------------------------
--------NVDLT--EFQTNL---VP-YPRI------HFPLVTYA-----
-------------PVI------------------------S--------A
------------------------E-------------------------
----------------------K----A----------------------
------------------------------Y-------------------
---------------------------H-E---QL--TV-SDKVVWFLLL
EVV---------E--L----------------------------------
--------------------------------------------------
--------------------------------------------------
--------------------------------------------------
--------------------------------------------------
--------------------------------------------------
--------------------------------------------------
--------------------------------------------------
--------------------------------------------------
--------------------------------------------------
--------------------------------------------------
--------------------------------------------------
--------------------------------------------------
--------------------------------------------------
--------------------------------------------------
--------------------------------------------------
--------------------------------------------------
--------------------------------------------------
--------------------------------------------------
--------------------------------------------------
--------------------------------------------------
--------------------------------------------------
--------------------------------------------------
--------------------------------------------------
--------------------------------------------------
--------------------------------------------------
--------------------------------------------------
--------------------------------------------------
--------------------------------------------------
--------------------------------------------------
--------------------------------------------------
--------------------------------------------------
--------------------------------------------------
--------------------------------------------------
--------------------------------------------------
--------------------------------------------------
--------------------------------------------------
--------------------------------------------------
--------------------------------------------------
--------------------------------------------------
--------------------------------------------------
--------------------------------------------------
--------------------------------------------------
--------------------------------------------------
--------------------------------------------------
--------------------------------------------------
--------------------------------------------------
--------------------------------------------------
--------------------------------------------------
--------------------------------------------------
--------------------------------------------------
--------------------------------------------------
--------------------------------------------------
--------------------------------------------------
---------
>tEt-orf142
--------------------------------------------------
---------------------------------M----------------
------------S----GSL--------R------E---------N----
-----VVVQVGQCGNQIGWRFWDNVV-RE-CR-------STEQ-----TQ
G------G------------------------------------------
--------------------------------------------------
--------------------------------------------------
--------------------------------------------------
--------------------------------------V-----------
---S----------------------------------------------
------------------------------N----------N--------
-AW-----AS-YFR---NNTPA-TH-----------------------ST
KSDAADVSSIGTDNSSCCS---AP--------------------RG---T
------------------------------------R-------------
S-------------K-----------------------------HA----
--R-ARAVL--IDMEES--------VV---N-QL----------------
--------------------------------------------------
-------------------------------------L-R---------S
--D-----------------------------------------------
--------------LG--------QI------------------------
FD---------------R-RQL-----L-TD------------VSG--SG
NNWAVG---Y---H------------------------------------
----------------------------------EYG--------MQY--
ADA---------------------VTE------LLR---KEA--ET----
-------------CDFL-GSFMVLNSLGGGT-GSGLGSRVVELLQEH---
-------Y---PK-------------------------------------
-----------V--V-----------------------------------
--------------------------------------------------
--------------------------------------------------
--------------------------------------------------
--------------------------------------------------
--------------------------------------------------
--------------------------------------------------
--------------------------------------------------
--------------------------------------------------
--------------------------------------------------
--------------------------------------------------
--------------------------------------------------
--------------------------------------------------
--------------------------------------------------
--------------------------------------------------
--------------------------------------------------
--------------------------------------------------
--------------------------------------------------
--------------------------------------------------
--------------------------------------------------
--------------------------------------------------
--------------------------------------------------
--------------------------------------------------
--------------------------------------------------
--------------------------------------------------
--------------------------------------------------
--------------------------------------------------
--------------------------------------------------
--------------------------------------------------
--------------------------------------------------
--------------------------------------------------
--------------------------------------------------
--------------------------------------------------
--------------------------------------------------
--------------------------------------------------
--------------------------------------------------
--------------------------------------------------
--------------------------------------------------
--------------------------------------------------
--------------------------------------------------
--------------------------------------------------
--------------------------------------------------
--------------------------------------------------
--------------------------------------------------
--------------------------------------------------
--------------------------------------------------
--------------------------------------------------
--------------------------------------------------
--------------------------------------------------
--------------------------------------------------
--------------------------------------------------
--------------------------------------------------
--------------------------------------------------
--------------------------------------------------
--------------------------------------------------
--------------------------------------------------
--------------------------------------------------
--------------------------------------------------
--------------------------------------------------
--------------------------------------------------
--------------------------------------------------
--------------------------------------------------
--------------------------------------------------
--------------------------------------------------
--------------------------------------------------
--------------------------------------------------
--------------------------------------------------
--------------------------------------------------
--------------------------------------------------
--------------------------------------------------
---------
>tEt-orf143
--------------------------------------------------
---------------------------------M----------------
----------------------------R------E---------C----
-----VSIHIGQAGVQIGNACWELYC-LE-HG-------I---------Q
P------D-G-------Q--------------------------------
------M----P----A---------------------------------
---------D----------------------------------------
---------K----------------T-------L--G------------
--------------------------------------R-----------
---A----------------------------------------------
------------------------------D----------D--------
-SF-----NT-FFS---E--------------------------------
-------------------------------------------------T
------------------------------------G-------------
S-------------G-----------------------------KH----
--V-PRAIM--VDLEPT--------VV---D-EI----------------
--------------------------------------------------
-------------------------------------R-T---------G
--T-----------------------------------------------
--------------YR--------QL------------------------
FH---------------P-EQL-----I-TG------------KED--AA
NNYARG---H---Y------------------------------------
----------------------------------TVG--------KEL--
IDT---------------------VLD------RVR---RLT--DA----
-------------CTGL-QGFLIFHSFGGGT-GSGFTSLLMERLSAD---
-------Y---GK-------------------------------------
-----------K--S----KLEFSVYP----------------A-P----
Q----------------VS-T----------------A-VVEPYNSILTT
HTTLE--------H----------S-----------DCA-F-MVDNEAI-
YDICRR-N-L----------------------------------------
-------D----------------------------I-------------
--------------------------------------------------
------------------------------------------------GR
-P--TYTNLNRLISQIVSSITA------SLR-----------------F-
-DGA---L------------------------------------------
--------------------------------------------------
--------NVDLT--EFQTNL---VP-YPRV------HFPLVTYA-----
-------------PII------------------------S--------A
------------------------E-------------------------
----------------------K----A----------------------
------------------------------Y-------------------
---------------------------H-E---QL--TV-S---------
EIT---------S--ACF-EPNNQ-------------MV---K-C-----
-------------------DP-----------------------------
--------------------------------------------------
--------------------------------------------------
--------------------------------------------------
--------------------------------------------------
--------------------------------------------------
--------------R-H---------------------------------
--G---K----------Y------M-ACCMLYR-------G------D--
--------------------------------------------V-----
------VPK-D--VN-AAIAQ--I------------KT-K----------
----------------------------------------RS----IQ--
--------------FV--D--WC------P--T------------GF---
--------------KV---------GIN----------------------
---YQ-P--------------------PT---V-V---P----------G
GD------------L----------S---K--T-----------------
------P-RAV-CML---------------------------SN------
---------------TTAIAEAWA--------------RLDHKFDLM---
-YAK-------RAFV---HW-YV----G--E---G-M-------------
----------E----------------E----------------------
----GEFSEA----REDLAA---LEKDYEE------V--------G-IE-
--------------------------------------------------
----------------------------S-----T---------------
------D--------A-----A----------------------------
--------------------G-----------------------G-----
-----------------------D-----------------A--------
-----------A------------------------N-------------
--------------------------------------------------
--------------------------------------------------
--------------------------------------------------
--------------------------------------------------
--------------------------------------------------
--------------------------------------------------
--------------------------------------------------
--------------------------------------------------
--------------------------------------------------
--------------------------------------------------
--------------------------------------------------
--------------------------------------------------
--------------------------------------------------
--------------------------------------------------
--------------------------------------------------
--------------------------------------------------
--------------------------------------------------
--------------------------------------------------
--------------------------------------------------
--------------------------------------------------
--------------------------------------------------
--------------------------------------------------
--------------------------------------------------
--------------------------------------------------
--------------------------------------------------
--------------------------------------------------
------------------------------------------E----EY-
---------
>tEt-orf147
--------------------------------------------------
--------------------------------------------------
--------------------------------------------------
--------------------------------------------------
--------------------------------------------------
--------------------------------------------------
--------------------------------------------------
--------------------------------------------------
--------------------------------------------------
--------------------------------------------------
--------------------------------------------------
--------------------------------------------------
--------------------------------------------------
--------------------------------------------------
--------------------------------------------------
--------------------------------------------------
--------------------------------------------------
--------------------------------------------------
--------------------------------------------------
--------------------------------------------------
--------------------------------------------------
--------------------------------------------------
--------------------------------------------------
--------------------------------------------------
-----------------------------------MGTLLISKVREE---
-------Y---PD-------------------------------------
-----------R--I----MNTFSIVP----------------S-P----
K----------------VS-V----------------T-VVEPYNAVLSV
HQLVE--------N----------T-----------DET-F-CIDNEAL-
YDICFR-T-L----------------------------------------
-------K----------------------------L-------------
--------------------------------------------------
------------------------------------------------TN
-P--TYGDLNHLVSLCMSGVTT------CLR-----------------F-
-PGQ---L------------------------------------------
--------------------------------------------------
--------NADLR--KLATNM---VP-FPRL------HFFVPGFA-----
-------------PLT------------------------A--------R
------------------------A-------------------------
----------------------S----Q----------------------
------------------------------Q-------------------
---------------------------Y-R---DV--TV-K---------
DLT---------N--QLF-DATNM-------------MA---A-C-----
-------------------DP-----------------------------
--------------------------------------------------
--------------------------------------------------
--------------------------------------------------
--------------------------------------------------
--------------------------------------------------
--------------R-H---------------------------------
--G---R----------Y------L-TVAAIFR-------G------R--
--------------------------------------------M-----
------SMR-E--VE-ENMLS--V------------QN-K----------
----------------------------------------NS----SN--
--------------FV--E--WI------P--N------------NV---
--------------KT---------AVC----------------------
---DI-P--------------------PR---------------------
-----------------------------G--L-----------------
------K-MSA-TFI---------------------------GN------
---------------STAIQELFK--------------RIGEQFTAM---
-FRR-------KAFL---HW-YT----G--E---G-M-------------
----------D----------------L----------------------
----MEFTEA----ESNMND---LISEYQQ------Y--------Q-EA-
--------------------------------------------------
----------------------------T-----V---------------
------D--------E------------------------DE--------
----E----D----------F-----------------------V-----
-----------------------N-----------------G--------
-----------V--------------------------------------
--------------------------------------------------
--------------------------------------------------
--------------------------------------------------
--------------------------------------------------
--------------------------------------------------
--------------------------------------------------
--------------------------------------------------
--------------------------------------------------
--------------------------------------------------
--------------------------------------------------
--------------------------------------------------
--------------------------------------------------
--------------------------------------------------
--------------------------------------------------
--------------------------------------------------
--------------------------------------------------
--------------------------------------------------
--------------------------------------------------
--------------------------------------------------
--------------------------------------------------
--------------------------------------------------
--------------------------------------------------
--------------------------------------------------
--------------------------------------------------
--------------------------------------------------
--------------------------------------------------
--------------------------------------------------
---------
>tEt-orf148
--------------------------------------------------
--------------------------------------------------
--------------------------------------------------
--------------------------------------------------
--------------------------------------------------
--------------------------------------------------
--------------------------------------------------
--------------------------------------------------
--------------------------------------------------
--------------------------------------------------
--------------------------------------------------
--------------------------------------------------
--------------------------------------------------
--------------------------------------------------
--------------------------------------------------
--------------------------------------------------
--------------------------------------------------
--------------------------------------------------
--------------------------------------------------
--------------------------------------------------
--------------------------------------------------
--------------------------------------------------
--------------------------------------------------
--------------------------------------------------
--------------------------------------------------
--------------------------------------------------
-------------------MNTFSIVP----------------S-P----
K----------------VS-V----------------T-VVEPYNAVLSV
HQLVE--------N----------T-----------DET-F-CIDNEAL-
YDICFR-T-L----------------------------------------
-------K----------------------------L-------------
--------------------------------------------------
------------------------------------------------TN
-P--TYGDLNHLVSLCMSGVTT------CLR-----------------F-
-PGQ---L------------------------------------------
--------------------------------------------------
--------NADLR--KLATNM---VP-FPRL------HFFVPGFA-----
-------------PLT------------------------A--------R
------------------------A-------------------------
----------------------S----Q----------------------
------------------------------Q-------------------
---------------------------Y-R---DV--TV-K---------
DLT---------N--QLF-DATNM-------------MA---A-C-----
-------------------DP-----------------------------
--------------------------------------------------
--------------------------------------------------
--------------------------------------------------
--------------------------------------------------
--------------------------------------------------
--------------R-H---------------------------------
--G---R----------Y------L-TVAAIFR-------G------R--
--------------------------------------------M-----
------SMR-E--VE-ENMLS--A------------QN-K----------
----------------------------------------NS----SN--
--------------FV--E--WI------P--N------------NV---
--------------KT---------AVC----------------------
---DI-P--------------------PR---------------------
-----------------------------G--L-----------------
------K-MSA-TFI---------------------------GN------
---------------STAIQELFK--------------RIGEQFTAM---
-FRR-------KAFL---HW-YT----G--E---G-M-------------
----------D----------------L----------------------
----MEFTEA----ESNMND---LISEYQQ------Y--------Q-EA-
--------------------------------------------------
----------------------------T-----V---------------
------D--------E------------------------DE--------
----E----D----------F-----------------------V-----
-----------------------N-----------------G--------
-----------V--------------------------------------
--------------------------------------------------
--------------------------------------------------
--------------------------------------------------
--------------------------------------------------
--------------------------------------------------
--------------------------------------------------
--------------------------------------------------
--------------------------------------------------
--------------------------------------------------
--------------------------------------------------
--------------------------------------------------
--------------------------------------------------
--------------------------------------------------
--------------------------------------------------
--------------------------------------------------
--------------------------------------------------
--------------------------------------------------
--------------------------------------------------
--------------------------------------------------
--------------------------------------------------
--------------------------------------------------
--------------------------------------------------
--------------------------------------------------
--------------------------------------------------
--------------------------------------------------
--------------------------------------------------
--------------------------------------------------
---------
>tEt-orf149
--------------------------------------------------
--------------------------------------------------
--------------------------------------------------
--------------------------------------------------
--------------------------------------------------
--------------------------------------------------
--------------------------------------------------
--------------------------------------------------
--------------------------------------------------
--------------------------------------------------
--------------------------------------------------
--------------------------------------------------
--------------------------------------------------
--------------------------------------------------
--------------------------------------------------
--------------------------------------------------
--------------------------------------------------
--------------------------------------------------
--------------------------------------------------
--------------------------------------------------
--------------------------------------------------
--------------------------------------------------
--------------------------------------------------
--------------------------------------------------
-----------------------------------MGTLLISKVREE---
-------Y---PD-------------------------------------
-----------R--I----MNTFSVVP----------------S-P----
K----------------VS-D----------------T-VVEPYNAVLSV
HQLVE--------N----------T-----------DET-F-CIDNEAL-
YDICFR-T-L----------------------------------------
-------K----------------------------L-------------
--------------------------------------------------
------------------------------------------------TN
-P--TYGDLNHLVSLCMSGVTT------CLR-----------------F-
-PGQ---L------------------------------------------
--------------------------------------------------
--------NADLR--KLATNM---VP-FPRL------HFFMPGFA-----
-------------PLT------------------------A--------R
------------------------G-------------------------
----------------------S----M----------------------
------------------------------Q-------------------
---------------------------Y-R---NV--TV-N---------
ELT---------Q--QLF-DAKNM-------------MA---A-C-----
-------------------DP-----------------------------
--------------------------------------------------
--------------------------------------------------
--------------------------------------------------
--------------------------------------------------
--------------------------------------------------
--------------R-H---------------------------------
--G---R----------Y------L-TVAAIFR-------G------R--
--------------------------------------------M-----
------SMR-E--VE-ENMLN--V------------QN-K----------
----------------------------------------NS----SY--
--------------FV--E--WI------P--N------------NV---
--------------KT---------AVC----------------------
---DI-P--------------------PR---------------------
-----------------------------G--L-----------------
------K-MSA-TFI---------------------------GN------
---------------STAIQELFK--------------RISEQFTAM---
-FRR-------KAFL---HW-YT----G--E---G-M-------------
----------D----------------E----------------------
----MEFTEA----ESNMND---LVSEYQQ------Y--------Q-EA-
--------------------------------------------------
----------------------------T-----A---------------
---------------E------------------------DD--------
----G----D----------F-----------------------E-----
-----------------------N-----------------N--------
-----------V----------DEVEHVAVEE----R-------------
-------H---E---------------E----------------------
---------V----------------------------------------
--------------------------------------------------
--------------------------------------------------
--------------------------------------------------
--------------------------------------------------
--------------------------------------------------
--------------------------------------------------
--------------------------------------------------
--------------------------------------------------
--------------------------------------------------
--------------------------------------------------
--------------------------------------------------
--------------------------------------------------
--------------------------------------------------
--------------------------------------------------
--------------------------------------------------
--------------------------------------------------
--------------------------------------------------
--------------------------------------------------
--------------------------------------------------
--------------------------------------------------
--------------------------------------------------
--------------------------------------------------
--------------------------------------------------
--------------------------------------------------
--------------------------------------------------
---------
>tEt-orf150
--------------------------------------------------
---------------------------------M----------------
----------------------------R------E---------I----
-----VHVQAGQCGNQIGSRFWEVIS-DE-HG-------I---------A
P------D-G-------S--------------------------------
------Y----H----G---------------------------------
---------D----------------------------------------
---------S----------------D-----------------------
--------------------------------------L-----------
---Q----------------------------------------------
------------------------------L----------E--------
-RI-----SV-YYN---E--------------------------------
-------------------------------------------------A
------------------------------------G-------------
G-------------G-----------------------------RY----
--V-PRAIL--CDLEPG--------TM---D-SV----------------
--------------------------------------------------
-------------------------------------R-S---------S
--P-----------------------------------------------
--------------FG--------KL------------------------
FR---------------P-DSF-----V-YG------------QSG--AG
NNWAKG---H---Y------------------------------------
----------------------------------TEG--------AEL--
VDS---------------------ILD------VVR---KEA--EG----
-------------CDCL-QGFQLTHSLGGGT-GSGMGTLLISKIREE---
-------Y---PD-------------------------------------
-----------R--I----MTTFSVVP----------------S-P----
K----------------VS-D----------------T-VVEPYNATLSV
HQLVE--------N----------T-----------DET-F-CIDNEAL-
Y-------------------------------------------------
--------------------------------------------------
--------------------------------------------------
--------------------------------------------------
--------------------------------------------------
--------------------------------------------------
--------------------------------------------------
--------------------------------------------------
--------------------------------------------------
--------------------------------------------------
--------------------------------------------------
--------------------------------------------------
--------------------------------------------------
--------------------------------------------------
--------------------------------------------------
--------------------------------------------------
--------------------------------------------------
--------------------------------------------------
--------------------------------------------------
--------------------------------------------------
--------------------------------------------------
--------------------------------------------------
--------------------------------------------------
--------------------------------------------------
--------------------------------------------------
--------------------------------------------------
--------------------------------------------------
--------------------------------------------------
--------------------------------------------------
--------------------------------------------------
--------------------------------------------------
--------------------------------------------------
--------------------------------------------------
--------------------------------------------------
--------------------------------------------------
--------------------------------------------------
--------------------------------------------------
--------------------------------------------------
--------------------------------------------------
--------------------------------------------------
--------------------------------------------------
--------------------------------------------------
--------------------------------------------------
--------------------------------------------------
--------------------------------------------------
--------------------------------------------------
--------------------------------------------------
--------------------------------------------------
--------------------------------------------------
--------------------------------------------------
--------------------------------------------------
--------------------------------------------------
--------------------------------------------------
--------------------------------------------------
--------------------------------------------------
--------------------------------------------------
--------------------------------------------------
--------------------------------------------------
--------------------------------------------------
--------------------------------------------------
--------------------------------------------------
--------------------------------------------------
--------------------------------------------------
--------------------------------------------------
--------------------------------------------------
--------------------------------------------------
--------------------------------------------------
---------
>tEt-orf151
--------------------------------------------------
--------------------------------------------------
--------------------------------------------------
--------------------------------------------------
--------------------------------------------------
--------------------------------------------------
--------------------------------------------------
--------------------------------------------------
--------------------------------------------------
--------------------------------------------------
--------------------------------------------------
--------------------------------------------------
--------------------------------------------------
--------------------------------------------------
--------------------------------------------------
--------------------------------------------------
--------------------------------------------------
--------------------------------------------------
--------------------------------------------------
--------------------------------------------------
--------------------------------------------------
--------------------------------------------------
--------------------------------------------------
--------------------------------------------------
--------------------------------------------------
--------------------------------------------------
--------------------------------------------------
--------------------------------------------------
--------------------------------------------------
--------------------------------------------------
--------------------------------------------------
--------------------------------------------------
--------------------------------------------------
----------------MSGVTT------CLR-----------------F-
-PGQ---L------------------------------------------
--------------------------------------------------
--------NADLR--KLAVNM---VP-FPRL------HFFMPGFA-----
-------------PLT------------------------A--------R
------------------------G-------------------------
----------------------S----Q----------------------
------------------------------V-------------------
---------------------------Y-R---NL--TV-P---------
ELT---------Q--QMF-DAKNM-------------MA---A-C-----
-------------------DP-----------------------------
--------------------------------------------------
--------------------------------------------------
--------------------------------------------------
--------------------------------------------------
--------------------------------------------------
--------------R-H---------------------------------
--G---R----------Y------L-TVAAIFR-------G------K--
--------------------------------------------M-----
------SMK-E--VE-EQMIT--V------------QQ-K----------
----------------------------------------NS----PY--
--------------FV--E--WI------P--N------------NV---
--------------KT---------AVC----------------------
---DI-P--------------------PR---------------------
-----------------------------G--L-----------------
------K-MAA-TFV---------------------------GN------
---------------TTAIQELFK--------------RISEQFTAM---
-FRR-------KAFL---HW-YT----G--E---G-M-------------
----------D----------------E----------------------
----MEFTEA----ESNMND---LISEYQQ------Y--------Q-EA-
--------------------------------------------------
----------------------------T-----V---------------
------D--------E------------------------DE--------
----E----D----------F-----------------------V-----
-----------------------N-----------------G--------
-----------V--------------------------------------
--------------------------------------------------
--------------------------------------------------
--------------------------------------------------
--------------------------------------------------
--------------------------------------------------
--------------------------------------------------
--------------------------------------------------
--------------------------------------------------
--------------------------------------------------
--------------------------------------------------
--------------------------------------------------
--------------------------------------------------
--------------------------------------------------
--------------------------------------------------
--------------------------------------------------
--------------------------------------------------
--------------------------------------------------
--------------------------------------------------
--------------------------------------------------
--------------------------------------------------
--------------------------------------------------
--------------------------------------------------
--------------------------------------------------
--------------------------------------------------
--------------------------------------------------
--------------------------------------------------
--------------------------------------------------
---------
>tEt-orf153
--------------------------------------------------
---------------------------------M----------------
-----------------------------------A---------I----
-----I--------------------------------------------
--------------------------------------------------
--------------------------------------------------
--------------------------------------------------
--------------------------------------------------
--------------------------------------------------
--------------------------------------------------
--------------------------------------------------
--------------------------------------------------
--------------------------------------------------
--------------------------------------------------
--------------------------------------------------
--------------------------------------------------
--------------------------------------------------
--------------------------------------------------
--------------------------------------------------
--------------------------------------------------
-------------------------------------------QG-----
--------------------------------------------------
----------------------------------EAD--------PTQ--
VQQ---------------------ALS------KVR--------------
--------------------------------------------------
--------------------------------------------------
--------------------------------------------------
--------------------------------------------------
--------------------------------------------------
ERRLA---------------------------------------------
--------------------------------------------------
--------------------------------------------------
--------------------------------------------------
--------------------------------------------------
--------------------------------------------------
--------------------------------------------------
-------------------------------------NFINW--A-----
-------------PAG----------------------------------
--------------------------------------------------
--------------------------------------------------
--------------------------------------------------
--------------------------------------------------
--------------------------------------------------
--------------------------------------------------
--------------------------------------------------
--------------------------------------------------
--------------------------------------------------
--------------------------------------------------
--------------------------------------------------
--------------------------------------------------
--------------------------------------------------
--------------------------------------------------
--------------------------------------------------
--------------------------------------------------
----------------------------------------------I---
--------------QV--------AISK----------------------
---KS-P-----------YI------STA---H-----------------
--------------------------------------------------
------R-VSG-LMM---------------------------AN------
---------------HTSIWRLFD--------------QTVKHYDKL---
-RKR-------EAFL---DQ-FK----R--E---P-L-----F-------
--------KNS----------------L----------------------
----TEFDDA----REVVID---LIEEYKA------A--------N-RD-
-DYV------KWSFEKITSKIMNAALASGA---------GDANIDTAASK
TAGDLNAAVAARSGGASSRLRQAGDVG-----------------------
--------------------------------------------------
--------------------------------------------------
--------------------------------------------------
--------------------------------------------------
--------------------------------------------------
--------------------------------------------------
--------------------------------------------------
--------------------------------------------------
--------------------------------------------------
--------------------------------------------------
--------------------------------------------------
--------------------------------------------------
--------------------------------------------------
--------------------------------------------------
--------------------------------------------------
--------------------------------------------------
--------------------------------------------------
--------------------------------------------------
--------------------------------------------------
--------------------------------------------------
--------------------------------------------------
--------------------------------------------------
--------------------------------------------------
--------------------------------------------------
--------------------------------------------------
--------------------------------------------------
--------------------------------------------------
--------------------------------------------------
--------------------------------------------------
--------------------------------------------------
--------------------------------------------------
---------
>tEt-orf155
--------------------------------------------------
---MIRRPPRSTRSEFYSPTIIRSFSKVFLFVKM----------------
------------P---------------R------E---------I----
-----ITLQLGQCGNQIGIEFWKKLC-AE-HG-------I---------A
P------D-G-------R--------------------------------
------L----E----S---------------------------------
---------F----------------------------------------
---------A----------------K-----------------------
--------------------------------------E-----------
---G----------------------------------------------
------------------------------V----------D--------
-RK-----EI-FFY---Q--------------------------------
-------------------------------------------------A
------------------------------------D-------------
D-------------E-----------------------------HY----
--I-PRAVL--LDLEPR--------VI---N-SI----------------
--------------------------------------------------
-------------------------------------M-N---------S
--P-----------------------------------------------
--------------YS--------RL------------------------
YN---------------P-ENI-----Y-VS----------KTGGG--AG
NNWAVG---F----------------------------------------
----------------------------------SQG--------EKL--
FSD---------------------VFD------ILD---REA--EG----
-------------SDSL-AGFTLCHSIAGGT-GSGMGSYMLERLQDY---
-------Y---PK-------------------------------------
-----------K--M----LQTYSVFP----------------N-Q----
D-----------Q-N--SS-D----------------V-VVQPYNSILTL
RRLAE--------C----------V-----------DSV-I-VLDNTAL-
NRIAVQ-R-L----------------------------------------
-------R----------------------------I-------------
--------------------------------------------------
------------------------------------------------QN
-P--SFSDINNMVSTIMSASTA------TLR-----------------Y-
-PGY---M------------------------------------------
--------------------------------------------------
--------NNDLI--GLISPL---IP-MPRL------HFLMTGY------
--------------------------------------------------
--------------------------------------------------
--------------------------------------------------
--------------------------------------------------
--------------------------------------------------
--------------------------------------------------
--------------------------------------------------
--------------------------------------------------
--------------------------------------------------
--------------------------------------------------
--------------------------------------------------
--------------------------------------------------
--------------------------------------------------
--------------------------------------------------
--------------------------------------------------
--------------------------------------------------
--------------------------------------------------
--------------------------------------------------
--------------------------------------------------
--------------------------------------------------
--------------------------------------------------
--------------------------------------------------
--------------------------------------------------
--------------------------------------------------
--------------------------------------------------
--------------------------------------------------
--------------------------------------------------
--------------------------------------------------
--------------------------------------------------
--------------------------------------------------
--------------------------------------------------
--------------------------------------------------
--------------------------------------------------
--------------------------------------------------
--------------------------------------------------
--------------------------------------------------
--------------------------------------------------
--------------------------------------------------
--------------------------------------------------
--------------------------------------------------
--------------------------------------------------
--------------------------------------------------
--------------------------------------------------
--------------------------------------------------
--------------------------------------------------
--------------------------------------------------
--------------------------------------------------
--------------------------------------------------
--------------------------------------------------
--------------------------------------------------
--------------------------------------------------
--------------------------------------------------
--------------------------------------------------
--------------------------------------------------
--------------------------------------------------
--------------------------------------------------
--------------------------------------------------
--------------------------------------------------
--------------------------------------------------
---------
>tEt-orf161
--------------------------------------------------
---------------------------------M----------------
----------------------------R------E---------C----
-----ISIHVGQAGVQIGNACWELYC-LE-HG-------I---------Q
P------D-G-------Q--------------------------------
------M----P----S---------------------------------
---------D----------------------------------------
---------K----------------T-------I--G------------
--------------------------------------G-----------
---G----------------------------------------------
------------------------------D----------D--------
-SF-----NT-FFS---E--------------------------------
-------------------------------------------------T
------------------------------------G-------------
A-------------G-----------------------------KH----
--V-PRAVY--VDLEPT--------VV---D-EV----------------
--------------------------------------------------
-------------------------------------R-T---------G
--T-----------------------------------------------
--------------YR--------QL------------------------
FH---------------P-EQL-----I-TG------------KED--AA
NNYARG---H---Y------------------------------------
----------------------------------TIG--------KEI--
VDL---------------------VLD------RIR---KLS--DQ----
-------------CTGL-QGFLIFHSFGGGT-GSGFTSLLMERLSVD---
-------Y---GK-------------------------------------
-----------K--S----KLEFAIYP----------------A-P----
Q----------------VS-T----------------A-VVEPYNSILTT
HTTLE--------H----------S-----------DCA-F-MVDNEAI-
YDICRR-N-L----------------------------------------
-------D----------------------------I-------------
--------------------------------------------------
------------------------------------------------ER
-P--TYTNLNRLIGQIVSSITA------SLR-----------------F-
-DGA---L------------------------------------------
--------------------------------------------------
--------NVDLT--EFQTNL---VP-YPRI------HFPLVTYA-----
-------------PVI------------------------S--------A
------------------------E-------------------------
----------------------K----A----------------------
------------------------------Y-------------------
---------------------------H-E---QL--TV-S---------
EIT---------N--ACF-EPANQ-------------MV---K-C-----
-------------------DP-----------------------------
--------------------------------------------------
--------------------------------------------------
--------------------------------------------------
--------------------------------------------------
--------------------------------------------------
--------------R-H---------------------------------
--G---K----------Y--------------------------------
--------------------------------------------------
--------------------------------------------------
--------------------------------------------------
--------------------------------------------------
--------------------------------------------------
--------------------------------------------------
--------------------------------------------------
--------------------------------------------------
--------------------------------------------------
--------------------------------------------------
--------------------------------------------------
--------------------------------------------------
--------------------------------------------------
--------------------------------------------------
--------------------------------------------------
--------------------------------------------------
--------------------------------------------------
--------------------------------------------------
--------------------------------------------------
--------------------------------------------------
--------------------------------------------------
--------------------------------------------------
--------------------------------------------------
--------------------------------------------------
--------------------------------------------------
--------------------------------------------------
--------------------------------------------------
--------------------------------------------------
--------------------------------------------------
--------------------------------------------------
--------------------------------------------------
--------------------------------------------------
--------------------------------------------------
--------------------------------------------------
--------------------------------------------------
--------------------------------------------------
--------------------------------------------------
--------------------------------------------------
--------------------------------------------------
--------------------------------------------------
--------------------------------------------------
--------------------------------------------------
--------------------------------------------------
--------------------------------------------------
--------------------------------------------------
---------
>tEt-orf162
--------------------------------------------------
--------------------------------------------------
--------------------------------------------------
--------------------------------------------------
--------------------------------------------------
--------------------------------------------------
--------------------------------------------------
--------------------------------------------------
--------------------------------------------------
--------------------------------------------------
--------------------------------------------------
--------------------------------------------------
--------------------------------------------------
--------------------------------------------------
--------------------------------------------------
--------------------------------------------------
--------------------------------------------------
--------------------------------------------------
--------------------------------------------------
--------------------------------------------------
--------------------------------------------------
--------------------------------------------------
--------------------------------------------------
--------------------------------------------------
--------------------------------------------------
--------------------------------------------------
--------------------------------------------------
--------------------------------------------------
--------------------------------------------------
--------------------------------------------------
--------------------------------------------------
--------------------------------------------------
--------------------------------------------------
--------------MTMSGVTT------CLR-----------------F-
-PGQ---L------------------------------------------
--------------------------------------------------
--------NADLR--KLAVNM---VP-FPRL------HFFISGFT-----
-------------PLT------------------------A--------R
------------------------G-------------------------
----------------------S----Q----------------------
------------------------------V-------------------
---------------------------Y-R---AL--SV-P---------
ELT---------Q--QMF-DAKNM-------------MA---A-C-----
-------------------DP-----------------------------
--------------------------------------------------
--------------------------------------------------
--------------------------------------------------
--------------------------------------------------
--------------------------------------------------
--------------R-H---------------------------------
--G---R----------Y------L-TVAAIFR-------G------K--
--------------------------------------------M-----
------SMK-E--VE-EQMIT--V------------QN-K----------
----------------------------------------NS----AY--
--------------FV--E--WI------P--N------------NV---
--------------KT---------AVC----------------------
---DI-P--------------------PR---------------------
-----------------------------G--L-----------------
------K-MAA-TFV---------------------------GN------
---------------STSIQELFK--------------RISEQFTAM---
-FRR-------KAFL---HW-YT----G--E---G-M-------------
----------D----------------E----------------------
----MEFSEA----ESNMND---LVSEYQQ------Y--------Q-EA-
--------------------------------------------------
----------------------------Q-----A---------------
------D--------D-----E--------G---------EF--------
----D----A----------N-----------------------D-----
-----------------------A-----------------G--------
-----------V------------------------S-------------
-------L---D---------------N----------------------
---------G-----H-------------------------------EDH
---------------------------------------LLVA-------
--------------------------------------------------
--------------------------------------------------
--------------------------------------------------
--------------------------------------------------
--------------------------------------------------
--------------------------------------------------
--------------------------------------------------
--------------------------------------------------
--------------------------------------------------
--------------------------------------------------
--------------------------------------------------
--------------------------------------------------
--------------------------------------------------
--------------------------------------------------
--------------------------------------------------
--------------------------------------------------
--------------------------------------------------
--------------------------------------------------
--------------------------------------------------
--------------------------------------------------
--------------------------------------------------
--------------------------------------------------
--------------------------------------------------
--------------------------------------------------
---------
>tEt-orf170
--------------------------------------------------
---------------------------------M----------------
----------------------------R------E---------I----
-----VHIQAGQCGNQIGSRFWEVIS-DE-HG-------I---------D
P------T-G-------H--------------------------------
------Y----H----G---------------------------------
---------D----------------------------------------
---------S----------------D-----------------------
--------------------------------------L-----------
---Q----------------------------------------------
------------------------------L----------E--------
-RI-----SV-YYN---E--------------------------------
-------------------------------------------------A
------------------------------------G-------------
N-------------N-----------------------------RY----
--V-PRAVL--VDLEPG--------TM---D-SV----------------
--------------------------------------------------
-------------------------------------R-S---------S
--P-----------------------------------------------
--------------FG--------KL------------------------
FR---------------P-DSF-----V-YG------------QSG--AG
NNWAKG---H---Y------------------------------------
----------------------------------TEG--------AEL--
VDS---------------------IMD------VVR---KEA--EG----
-------------CDCL-QGFQLTHSLGGGT-GSGMGTLLISKIREE---
-------Y---PD-------------------------------------
-----------R--I----MSTFSVVP----------------S-P----
K----------------VS-D----------------T-VVEPYNATLSV
HQLVE--------N----------T-----------DET-F-CIDNEAL-
YDICFR-T-L----------------------------------------
-------K----------------------------L-------------
--------------------------------------------------
------------------------------------------------TN
-P--TYGDLNHLVSVTM---------------------------------
--------------------------------------------------
--------------------------------------------------
--------------------------------------------------
--------------------------------------------------
--------------------------------------------------
--------------------------------------------------
--------------------------------------------------
--------------------------------------------------
--------------------------------------------------
--------------------------------------------------
--------------------------------------------------
--------------------------------------------------
--------------------------------------------------
--------------------------------------------------
--------------------------------------------------
--------------------------------------------------
--------------------------------------------------
--------------------------------------------------
--------------------------------------------------
--------------------------------------------------
--------------------------------------------------
--------------------------------------------------
--------------------------------------------------
--------------------------------------------------
--------------------------------------------------
--------------------------------------------------
--------------------------------------------------
--------------------------------------------------
--------------------------------------------------
--------------------------------------------------
--------------------------------------------------
--------------------------------------------------
--------------------------------------------------
--------------------------------------------------
--------------------------------------------------
--------------------------------------------------
--------------------------------------------------
--------------------------------------------------
--------------------------------------------------
--------------------------------------------------
--------------------------------------------------
--------------------------------------------------
--------------------------------------------------
--------------------------------------------------
--------------------------------------------------
--------------------------------------------------
--------------------------------------------------
--------------------------------------------------
--------------------------------------------------
--------------------------------------------------
--------------------------------------------------
--------------------------------------------------
--------------------------------------------------
--------------------------------------------------
--------------------------------------------------
--------------------------------------------------
--------------------------------------------------
--------------------------------------------------
--------------------------------------------------
--------------------------------------------------
--------------------------------------------------
--------------------------------------------------
---------
>tEt-orf175
--------------------------------------------------
---------------------------------M----------------
--------------------------------------------------
--------------------------------------------------
--------------------------------------------------
--------------------------------------------------
--------------------------------------------------
--------------------------------------------------
--------------------------------------------------
--------------------------------------------------
--------------------------------------------------
--------------------------------------------------
--------------------------------------------------
--------------------------------------------------
--------------------------------------------------
--------------------------------------------------
--------------------------------------------------
--------------------------------------------------
--------------------------------------------------
--------------------------------------------------
--------------------------------------------------
--------------------------------------------------
--------------------------------------------------
--------------------------------------------------
--------------------------------------------IRR---
-------P---PR-------------------------------------
-----------S--T-RSEFYSPTIFP----------------S-P----
K----------------VS-D----------------T-VVEPYNATLSV
HQLVE--------S----------S-----------DET-F-CIDNEAL-
YDICFR-T-L----------------------------------------
-------K----------------------------L-------------
--------------------------------------------------
------------------------------------------------PS
-P--SYVDLNHLVSMTMSGVTT------CLR-----------------F-
-PGQ---L------------------------------------------
--------------------------------------------------
--------NADLR--KLATNL---VP-FPRL------HFFMTGFT-----
-------------PLT------------------------S--------R
------------------------G-------------------------
----------------------S----Q----------------------
------------------------------E-------------------
---------------------------Y-R---AM--TV-P---------
ELT---------V--QMF-DSKNM-------------MT---A-C-----
-------------------DP-----------------------------
--------------------------------------------------
--------------------------------------------------
--------------------------------------------------
--------------------------------------------------
--------------------------------------------------
--------------R-H---------------------------------
--G---R----------Y------L-TVAAMFR-------G------R--
--------------------------------------------L-----
------SMK-E--ID-DHMHQ--L------------HN-K----------
----------------------------------------NS----SY--
--------------FV--E--WI------P--N------------NI---
--------------KT---------ALC----------------------
---DI-P--------------------PQ---------------------
-----------------------------G--L-----------------
------K-MSS-TFI---------------------------GN------
---------------NTAIQEVFK--------------RISEAVAKS---
-FTD-------IR-------------------------------------
--------------------------------------------------
--------------------------------------------------
--------------------------------------------------
--------------------------------------------------
--------------------------------------------------
--------------------------------------------------
--------------------------------------------------
--------------------------------------------------
--------------------------------------------------
--------------------------------------------------
--------------------------------------------------
--------------------------------------------------
--------------------------------------------------
--------------------------------------------------
--------------------------------------------------
--------------------------------------------------
--------------------------------------------------
--------------------------------------------------
--------------------------------------------------
--------------------------------------------------
--------------------------------------------------
--------------------------------------------------
--------------------------------------------------
--------------------------------------------------
--------------------------------------------------
--------------------------------------------------
--------------------------------------------------
--------------------------------------------------
--------------------------------------------------
--------------------------------------------------
--------------------------------------------------
--------------------------------------------------
--------------------------------------------------
--------------------------------------------------
--------------------------------------------------
---------
>tEt-orf178
--------------------------------------------------
--------------------------------------------------
--------------------------------------------------
--------------------------------------------------
--------------------------------------------------
--------------------------------------------------
--------------------------------------------------
--------------------------------------------------
--------------------------------------------------
--------------------------------------------------
--------------------------------------------------
--------------------------------------------------
--------------------------------------------------
--------------------------------------------------
--------------------------------------------------
--------------------------------------------------
--------------------------------------------------
--------------------------------------------------
--------------------------------------------------
--------------------------------------------------
--------------------------------------------------
--------------------------------------------------
--------------------------------------------------
--------------------------------------------------
--------------------------------------------------
--------------------------------------------------
-------------------MTTFSVFP----------------S-P----
K----------------VS-D----------------T-VVEPYNATLSV
HQLVE--------S----------S-----------DET-F-CIDNEAL-
YDICFR-T-L----------------------------------------
-------K----------------------------L-------------
--------------------------------------------------
------------------------------------------------PS
-P--SYVDLNHLVSMTMSGVTT------CLR-----------------F-
-PGQ---L------------------------------------------
--------------------------------------------------
--------NADLR--KLATNL---VP-FPRL------HFFMTGFT-----
-------------PLT------------------------S--------R
------------------------G-------------------------
----------------------S----Q----------------------
------------------------------E-------------------
---------------------------Y-R---AM--TV-P---------
ELT---------V--QMF-DSKNM-------------MT---A-C-----
-------------------DP-----------------------------
--------------------------------------------------
--------------------------------------------------
--------------------------------------------------
--------------------------------------------------
--------------------------------------------------
--------------R-H---------------------------------
--G---R----------Y------L-TVAAMFR-------G------R--
--------------------------------------------L-----
------SMK-E--ID-DHMHQ--L------------HN-K----------
----------------------------------------NS----SY--
--------------FV--E--WI------P--N------------NI---
--------------KT---------ALC----------------------
---DI-P--------------------PQ---------------------
-----------------------------G--L-----------------
------K-MSS-TFI---------------------------GN------
---------------NTAIQEVFK--------------RISEAVAKS---
-FTD-------IR-------------------------------------
--------------------------------------------------
--------------------------------------------------
--------------------------------------------------
--------------------------------------------------
--------------------------------------------------
--------------------------------------------------
--------------------------------------------------
--------------------------------------------------
--------------------------------------------------
--------------------------------------------------
--------------------------------------------------
--------------------------------------------------
--------------------------------------------------
--------------------------------------------------
--------------------------------------------------
--------------------------------------------------
--------------------------------------------------
--------------------------------------------------
--------------------------------------------------
--------------------------------------------------
--------------------------------------------------
--------------------------------------------------
--------------------------------------------------
--------------------------------------------------
--------------------------------------------------
--------------------------------------------------
--------------------------------------------------
--------------------------------------------------
--------------------------------------------------
--------------------------------------------------
--------------------------------------------------
--------------------------------------------------
--------------------------------------------------
--------------------------------------------------
--------------------------------------------------
---------
>tEt-orf179
--------------------------------------------------
--------------------------------------------------
--------------------------------------------------
--------------------------------------------------
--------------------------------------------------
--------------------------------------------------
--------------------------------------------------
--------------------------------------------------
--------------------------------------------------
--------------------------------------------------
--------------------------------------------------
--------------------------------------------------
--------------------------------------------------
--------------------------------------------------
--------------------------------------------------
--------------------------------------------------
--------------------------------------------------
--------------------------------------------------
--------------------------------------------------
--------------------------------------------------
--------------------------------------------------
--------------------------------------------------
--------------------------------------------------
--------------------------------------------------
--------------------------------------------------
--------------------------------------------------
-------------------MTTFSVFP----------------S-P----
K----------------VS-D----------------T-VVEPYNATLSV
HQLVE--------S----------S-----------DET-F-CIDNEAL-
YDICFR-T-L----------------------------------------
-------K----------------------------L-------------
--------------------------------------------------
------------------------------------------------PS
-P--SYVDLNHLVSMTMSGVTT------CLR-----------------F-
-PGQ---L------------------------------------------
--------------------------------------------------
--------NADLR--KLATNL---VP-FPRL------HFFMTGFT-----
-------------PLT------------------------S--------R
------------------------G-------------------------
----------------------S----Q----------------------
------------------------------E-------------------
---------------------------Y-R---AM--TV-P---------
ELT---------V--QMF-DSKNM-------------MT---A-C-----
-------------------DP-----------------------------
--------------------------------------------------
--------------------------------------------------
--------------------------------------------------
--------------------------------------------------
--------------------------------------------------
--------------R-H---------------------------------
--G---R----------Y------L-TVAAMFR-------G------R--
--------------------------------------------L-----
------SMK-E--ID-DHMHQ--L------------HN-K----------
----------------------------------------NS----SY--
--------------FV--E--WI------P--N------------NI---
--------------KT---------ALC----------------------
---DI-P--------------------PQ---------------------
-----------------------------G--L-----------------
------K-MSS-TFI---------------------------GI------
---------------SAVPD------------------------------
--------------------------------------------------
--------------------------------------------------
--------------------------------------------------
--------------------------------------------------
--------------------------------------------------
--------------------------------------------------
--------------------------------------------------
--------------------------------------------------
--------------------------------------------------
--------------------------------------------------
--------------------------------------------------
--------------------------------------------------
--------------------------------------------------
--------------------------------------------------
--------------------------------------------------
--------------------------------------------------
--------------------------------------------------
--------------------------------------------------
--------------------------------------------------
--------------------------------------------------
--------------------------------------------------
--------------------------------------------------
--------------------------------------------------
--------------------------------------------------
--------------------------------------------------
--------------------------------------------------
--------------------------------------------------
--------------------------------------------------
--------------------------------------------------
--------------------------------------------------
--------------------------------------------------
--------------------------------------------------
--------------------------------------------------
--------------------------------------------------
--------------------------------------------------
--------------------------------------------------
---------
>tEt-orf181
--------------------------------------------------
---------------------------------M----------------
--------------------------------------------------
--------------------------------------------------
--------------------------------------------------
--------------------------------------------------
--------------------------------------------------
--------------------------------------------------
--------------------------------------------------
--------------------------------------------------
--------------------------------------------------
--------------------------------------------------
--------------------------------------------------
--------------------------------------------------
--------------------------------------------------
--------------------------------------------------
--------------------------------------------------
--------------------------------------------------
--------------------------------------------------
--------------------------------------------------
--------------------------------------------------
--------------------------------------------------
--------------------------------------------------
--------------------------------------------------
--------------------------------------------IRR---
-------P---PR-------------------------------------
-----------S--T-RSEFYSPTIFP----------------S-P----
K----------------VS-D----------------T-VVEPYNATLSV
HQLVE--------S----------S-----------DET-F-CIDNEAL-
YDICFR-T-L----------------------------------------
-------K----------------------------L-------------
--------------------------------------------------
------------------------------------------------PS
-P--SYVDLNHLVSMTMSGVTT------CLR-----------------F-
-PGQ---L------------------------------------------
--------------------------------------------------
--------NADLR--KLATNL---VP-FPRL------HFFMTGFT-----
-------------PLT------------------------S--------R
------------------------G-------------------------
----------------------S----Q----------------------
------------------------------E-------------------
---------------------------Y-R---AM--TV-P---------
ELT---------V--QMF-DSKNM-------------MT---A-C-----
-------------------DP-----------------------------
--------------------------------------------------
--------------------------------------------------
--------------------------------------------------
--------------------------------------------------
--------------------------------------------------
--------------R-H---------------------------------
--G---R----------Y------L-TVAAMFR-------G------R--
--------------------------------------------L-----
------SMK-E--ID-DHMHQ--L------------HN-K----------
----------------------------------------NS----SY--
--------------FV--E--WI------P--N------------NI---
--------------KT---------ALC----------------------
---DI-P--------------------PQ---------------------
-----------------------------G--L-----------------
------K-MSS-TFI---------------------------GI------
---------------SAVPD------------------------------
--------------------------------------------------
--------------------------------------------------
--------------------------------------------------
--------------------------------------------------
--------------------------------------------------
--------------------------------------------------
--------------------------------------------------
--------------------------------------------------
--------------------------------------------------
--------------------------------------------------
--------------------------------------------------
--------------------------------------------------
--------------------------------------------------
--------------------------------------------------
--------------------------------------------------
--------------------------------------------------
--------------------------------------------------
--------------------------------------------------
--------------------------------------------------
--------------------------------------------------
--------------------------------------------------
--------------------------------------------------
--------------------------------------------------
--------------------------------------------------
--------------------------------------------------
--------------------------------------------------
--------------------------------------------------
--------------------------------------------------
--------------------------------------------------
--------------------------------------------------
--------------------------------------------------
--------------------------------------------------
--------------------------------------------------
--------------------------------------------------
--------------------------------------------------
--------------------------------------------------
---------
>tRc-orf182
--------------------------------------------------
---------------------------------M----------------
------------P---------------R------E---------I----
-----ITLQLGQCGNQIGMEFWRKLC-QE-HG-------I---------N
P------E-G-------R--------------------------------
------I----L----D---------------------------------
---------S----------------------------------------
---------A----------------A-----------------------
--------------------------------------A-----------
---A---G------------------------------------------
------------------------------G-------F-YD--------
-RK-----DV-FFY---Q--------------------------------
-------------------------------------------------A
------------------------------------D-------------
D-------------N-----------------------------HY----
--I-PRAVL--LDLEPR--------VI---N-SI----------------
--------------------------------------------------
-------------------------------------L-N---------S
--E-----------------------------------------------
--------------YS--------KL------------------------
YN---------------P-ENV-----Y-IS----------KEGGG--AG
NNWAAG---Y----------------------------------------
----------------------------------GAG--------ETL--
EDE---------------------IFD------IIN---REA--EG----
-------------SDGL-EGFVLCHSIAGGT-GSGMGSFVLEKLHDR---
-------F---PK-------------------------------------
-----------T--L----TQTYSVFP----------------N-Q--A-
E-----------D-S--AS-D----------------V-VVQPYNSILTL
RRLAE--------N----------A-----------DCV-V-VLDNTAL-
TRIATE-R-L----------------------------------------
-------R----------------------------V-------------
--------------------------------------------------
------------------------------------------------ET
-P--TLTEINNMVSTIMSASTS------TLR-----------------Y-
-PSY---M------------------------------------------
--------------------------------------------------
--------HNNFI--GLIAPL---IP-TPNL------HFLMTGYT-----
-------------PLT------------------------S--------L
------------------------D-------------------------
----------------------Q----G----------------------
------------------T----------GG-------------------
---------------------------I-Q---KT--TV-F---------
DVM---------R--RLL-QPKNM-------------MV---S-T-----
-------------------GK-----------------------------
--------------------------------------------------
--------------------------------------------------
--------------------------------------------------
--------------------------------------------------
----------------------------------------DH-----E--
--------------T-V---------------------------------
--N---C----------Y------I-SILNIIQ-------G------E--
--------------------------------------------V-----
------DPG-E--IQ-KSLQR--I------------RE-R----------
----------------------------------------KL----IR--
--------------FI--E--WG------P--A------------SI---
--------------HV---------THS----------------------
---RR-S--------------------PF---V-A---M-----------
-----------------------------P--H-----------------
------R-VSG-LMM---------------------------AN------
---------------HTGVSERFD--------------MMLKEYDKM---
-KKK-------GAYL---EQ-FK----K--E---K-V-------------
----------F----------------A-N-----------G--------
---FQEMEES----REVVRK---LIDEYKA------A--------A-TP-
--------------------------------------------------
----------------------------R-----Y---------------
------L--------E-----W--------A-------------------
--------------------N-----------------------E-----
-----------------------H-----------------F--------
-----------R--------------------------------------
-----------K---------------Q-E--------------------
--------------------------------------------------
--------------------------------------------------
--------------------------------------------------
--------------------------------------------------
--------------------------------------------------
--------------------------------------------------
--------------------------------------------------
--------------------------------------------------
--------------------------------------------------
--------------------------------------------------
--------------------------------------------------
--------------------------------------------------
--------------------------------------------------
--------------------------------------------------
--------------------------------------------------
--------------------------------------------------
--------------------------------------------------
--------------------------------------------------
--------------------------------------------------
--------------------------------------------------
--------------------------------------------------
--------------------------------------------------
--------------------------------------------------
--------------------------------------------------
--------------------------------------------------
--------------------------------------------------
---------
>tRc-orf185
--------------------------------------------------
---------------------------------M----------------
----------------------------R------E---------C----
-----ISIHVGQAGVQIGNACWELYC-LE-HG-------I---------Q
P------D-G-------Q--------------------------------
------M----P----S---------------------------------
---------D----------------------------------------
---------K----------------T-------A--G------------
--------------------------------------G-----------
---G----------------------------------------------
------------------------------D----------D--------
-SF-----NT-FFS---E--------------------------------
-------------------------------------------------T
------------------------------------G-------------
S-------------G-----------------------------KH----
--V-PRAVF--VDLEPT--------VV---D-EV----------------
--------------------------------------------------
-------------------------------------R-T---------G
--T-----------------------------------------------
--------------YR--------QL------------------------
FH---------------P-EQL-----I-TG------------KED--AA
NNYARG---H---Y------------------------------------
----------------------------------TVG--------KEI--
VDL---------------------VLD------RVR---KLA--DQ----
-------------CTGL-QGFLIFHSFGGGT-GSGFTSLLMERLSVD---
-------Y---GK-------------------------------------
-----------K--S----KLEFSIYP----------------A-P----
Q----------------VS-T----------------A-VVEPYNSILTT
HTTLE--------H----------S-----------DCA-F-MVDNEAI-
YDICRR-N-L----------------------------------------
-------D----------------------------I-------------
--------------------------------------------------
------------------------------------------------ER
-P--TYTNLNRLIGQIVSSITA------SLR-----------------F-
-DGA---L------------------------------------------
--------------------------------------------------
--------NVDLT--EFQTNL---VP-YPRI------HFPLVTYA-----
-------------PII------------------------S--------A
------------------------E-------------------------
----------------------K----A----------------------
------------------------------Y-------------------
---------------------------H-E---QL--TV-S---------
EIT---------N--SCF-EPANQ-------------MV---K-C-----
-------------------DP-----------------------------
--------------------------------------------------
--------------------------------------------------
--------------------------------------------------
--------------------------------------------------
--------------------------------------------------
--------------R-H---------------------------------
--G---K----------Y------M-ACCMLYR-------G------D--
--------------------------------------------V-----
------VPK-D--VN-AAIAA--I------------KT-K----------
----------------------------------------RS----IQ--
--------------FV--D--WC------P--T------------GF---
--------------KV---------GIN----------------------
---YQ-P--------------------PT---V-V---P----------G
GD------------L----------A---K--V-----------------
------Q-RAV-CML---------------------------SN------
---------------TTAIAEAWA--------------RLDHKFDLM---
-YAK-------RAFV---HW-YV----G--E---G-M-------------
----------E----------------E----------------------
----GEFSEA----REDLAA---LEKDYEE------V--------G-VD-
--------------------------------------------------
----------------------------S-----V---------------
------D--------N-----E----------------------------
--------------------G-----------------------------
-----------------------------------------E--------
-----------E------------------------G-------------
--------------------------------------------------
--------------------------------------------------
--------------------------------------------------
--------------------------------------------------
--------------------------------------------------
--------------------------------------------------
--------------------------------------------------
--------------------------------------------------
--------------------------------------------------
--------------------------------------------------
--------------------------------------------------
--------------------------------------------------
--------------------------------------------------
--------------------------------------------------
--------------------------------------------------
--------------------------------------------------
--------------------------------------------------
--------------------------------------------------
--------------------------------------------------
--------------------------------------------------
--------------------------------------------------
--------------------------------------------------
--------------------------------------------------
--------------------------------------------------
--------------------------------------------------
--------------------------------------------------
------------------------------------------E----EY-
---------
>tRc-orf186
--------------------------------------------------
---------------------------------M----------------
----------------------------R------E---------I----
-----VHLQAGQCGNQIGSKFWETIN-GE-HG-------I---------D
P------S-G-------T--------------------------------
------Y----V----G---------------------------------
---------D----------------------------------------
---------N----------------L-----------------------
--------------------------------------N-----------
---Q----------------------------------------------
------------------------------L----------E--------
-RI-----SV-YYQ---E--------------------------------
-------------------------------------------------A
------------------------------------P-------------
G-------------S-----------------------------KY----
--V-PRAVL--VDLEPG--------TM---D-SI----------------
--------------------------------------------------
-------------------------------------R-S---------S
--E-----------------------------------------------
--------------FG--------QL------------------------
FR---------------P-DNF-----I-FG------------QSG--AG
NNWAKG---H---Y------------------------------------
----------------------------------TEG--------ADL--
IDG---------------------VVE------VVR---KEA--EH----
-------------CDCL-QGFQLTHSLGGGT-GSGMGTLLISKIREE---
-------F---PD-------------------------------------
-----------R--M----MTTFSVVP----------------S-P----
K----------------VS-D----------------T-VVEPYNATLSV
HQLVE--------N----------T-----------DET-F-CIDNEAL-
YDICFR-T-L----------------------------------------
-------K----------------------------L-------------
--------------------------------------------------
------------------------------------------------TT
-P--NYGDLNHLVSATMSGVTT------CFR-----------------F-
-PGQ---L------------------------------------------
--------------------------------------------------
--------NADLR--KLAVNM---VP-FPRL------HFFMPGFA-----
-------------PLT------------------------A--------R
------------------------G-------------------------
----------------------L----Q----------------------
------------------------------S-------------------
---------------------------Y-R---AM--TV-P---------
ELT---------H--QMF-DARNM-------------MT---A-C-----
-------------------DP-----------------------------
--------------------------------------------------
--------------------------------------------------
--------------------------------------------------
--------------------------------------------------
--------------------------------------------------
--------------R-H---------------------------------
--G---R----------Y------L-TVAVIFR-------G------R--
--------------------------------------------M-----
------SMK-E--VD-ENMLN--V------------QN-K----------
----------------------------------------NS----SH--
--------------FV--E--WI------P--N------------NV---
--------------KT---------AVC----------------------
---DI-P-------------------------------------------
--------------------------------------------------
--------------------------------------------------
--------------------------------------------------
--------------------------------------------------
--------------------------------------------------
--------------------------------------------------
--------------------------------------------------
--------------------------------------------------
--------------------------------------------------
--------------------------------------------------
--------------------------------------------------
--------------------------------------------------
--------------------------------------------------
--------------------------------------------------
--------------------------------------------------
--------------------------------------------------
--------------------------------------------------
--------------------------------------------------
--------------------------------------------------
--------------------------------------------------
--------------------------------------------------
--------------------------------------------------
--------------------------------------------------
--------------------------------------------------
--------------------------------------------------
--------------------------------------------------
--------------------------------------------------
--------------------------------------------------
--------------------------------------------------
--------------------------------------------------
--------------------------------------------------
--------------------------------------------------
--------------------------------------------------
--------------------------------------------------
--------------------------------------------------
--------------------------------------------------
--------------------------------------------------
--------------------------------------------------
--------------------------------------------------
---------
>tEs-orf187
--------------------------------------------------
---------------------------------M----------------
------------P---------------S------N---------T----
-----IVIQVGQCGNQIGWRFWDTLL-RE-CG-------NL-------DV
D------G------------------------------------------
--------------------------------------------------
--------------------------------------------------
--------------------------------------------------
--------------------------------------S-----------
---F----------------------------------------------
------------------------------T----------P--------
-AM-----ST-FFR---NTPAL-NS-----------------------Q-
-----------------MG---LP--------------------VS---S
------------------------------------A-------------
L-------------Q-----------------------------FP----
--K-ARAIL--LDMEEG--------VV---N-QM----------------
--------------------------------------------------
-------------------------------------L-N---------S
--E-----------------------------------------------
--------------LG--------EL------------------------
FD---------------R-HQL-----L-TD------------VSG--SG
NNWSVG---Y---N------------------------------------
----------------------------------IYG--------KQY--
RDQ---------------------LLE------MIR---FAS--EE----
-------------CDDL-GSFLMLNSLGGGT-GSGLGSYVMTMLADH---
-------F---PK-------------------------------------
-----------I--C----KSVACIIP----------------S------
------------H----VD-D----------------V-VTSPYNSILAL
KSLSE--------N----------A-----------DCI-I-PIENSAL-
IRMTRT-T-E---KYNMQMM------------------------------
--------------------------------------------------
--------------------------------------------------
--------------------------------------------------
--------------------------------------------------
--GA---K------------------------------------------
--------------------------------------------------
--------TVNKN--KKT--------------------------------
--------------------------------------------------
--------------------------------------------------
--------------------------------------------------
--------------------------------------------------
--------------------------------------------------
--------------------------------------------------
--------------------------------------------------
--------------------------------------------------
--------------------------------------------------
--------------------------------------------------
--------------------------------------------------
--------------------------------------------------
--------------------------------------------------
--------------------------------------------------
--------------------------------------------------
--------------------------------------------------
--------------------------------------------------
--------------------------------------------------
--------------------------------------------------
--------------------------------------------------
--------------------------------------------------
--------------------------------------------------
--------------------------------------------------
--------------------------------------------------
--------------------------------------------------
--------------------------------------------------
--------------------------------------------------
--------------------------------------------------
--------------------------------------------------
--------------------------------------------------
--------------------------------------------------
--------------------------------------------------
--------------------------------------------------
--------------------------------------------------
--------------------------------------------------
--------------------------------------------------
--------------------------------------------------
--------------------------------------------------
--------------------------------------------------
--------------------------------------------------
--------------------------------------------------
--------------------------------------------------
--------------------------------------------------
--------------------------------------------------
--------------------------------------------------
--------------------------------------------------
--------------------------------------------------
--------------------------------------------------
--------------------------------------------------
--------------------------------------------------
--------------------------------------------------
--------------------------------------------------
--------------------------------------------------
--------------------------------------------------
--------------------------------------------------
--------------------------------------------------
--------------------------------------------------
--------------------------------------------------
--------------------------------------------------
---------
>tEs-orf188
--------------------------------------------------
---------------------------------M----------------
--------------------------------------------------
--------------------------------------------------
--------------------------------------------------
--------------------------------------------------
--------------------------------------------------
--------------------------------------------------
--------------------------------------------------
--------------------------------------------------
--------------------------------------------------
--------------------------------------------------
--------------------------------------------------
--------------------------------------------------
--------------------------------------------------
--------------------------------------------------
--------------------------------------------------
--------------------------------------------------
--------------------------------------------------
--------------------------------------------------
--------------------------------------------------
--------------------------------------------------
--------------------------------------------------
--------------------------------------------------
--------------------------------------------------
--------------------------------------------------
--------------------------------------------------
--------------------------------------------------
--------------------------------------------------
--------------------------------------------------
--------------------------------------------------
--------------------------------------------------
--------------------------------------------------
---------NDIVASTIVN---------ITA-------------------
-PSR---F------------------------------------------
--------------PFTD--DK----N-----------------------
------YTSIDYH--QLFDAL---TM-DSST------KFLCAGIS-----
-------------PLL------------------------G--------Q
------------------------K-------------------------
----------------------E----S----------------------
--------------------------------------------------
--------------------------EF-E---TS--RL-E---------
HLL---------V--QS-----MS-------------TQ---H-Q-----
-------------------LL-DIDVAHSA--------------------
--------------------------------------------------
---------------------------------------FR---------
--------------------------------------------------
--------------------------------------------------
---SLAMNLRWEKCSID---------------------------------
-------------------------------------DLHRCGDKCC---
------R----------MVQFTPC--------------------------
--------------------------------------------------
-------------YN-NNSQF--I--------------------------
--------------------------------------------------
---------------W--N--FT------R--T------------P----
--------------------------------------------------
--------------------------PLH---K-----------------
--------------------------------------------------
------K-HSL-VSM---------------------------GV------
---------------NGAFTQVPR--------------RLQHSFNQL---
-YKR-------KAYT---HH-YT----E--N---Y-T-------------
----------T----------------F----------------------
----DDFNEA----IESIQK---IIDCYDS------I--------N-RL-
-YVNNNTV--KSQRKPI--KVHNIATEQTRLFKRKVMINNHNIIDSIVTR
T-------------------------V-----------------------
--------------------------------------------------
--------------------------------------------------
--------------------------------------------------
--------------------------------------------------
--------------------------------------------------
--------------------------------------------------
--------------------------------------------------
--------------------------------------------------
--------------------------------------------------
--------------------------------------------------
--------------------------------------------------
--------------------------------------------------
--------------------------------------------------
--------------------------------------------------
--------------------------------------------------
--------------------------------------------------
--------------------------------------------------
--------------------------------------------------
--------------------------------------------------
--------------------------------------------------
--------------------------------------------------
--------------------------------------------------
--------------------------------------------------
--------------------------------------------------
--------------------------------------------------
--------------------------------------------------
--------------------------------------------------
--------------------------------------------------
--------------------------------------------------
--------------------------------------------------
--------------------------------------------------
---------
>tEs-orf189
--------------------------------------------------
---------------------------------M----------------
----------------------------R------E---------I----
-----VCVQVGQCGNQIGSKFWELIS-EE-HG-------L---------D
A------E-G-------R--------------------------------
------Y----I----G---------------------------------
---------K----------------------------------------
---------Y----------------N-----------------------
--------------------------------------E-----------
---Q----------------------------------------------
------------------------------L----------E--------
-RI-----EV-YFD---Q--------------------------------
-------------------------------------------------A
------------------------------------N-------------
N-------------S-----------------------------KY----
--V-PRSVN--VDLEPG--------VL---D-NI----------------
--------------------------------------------------
-------------------------------------R-S---------G
--V-----------------------------------------------
--------------MS--------NL------------------------
FR---------------P-DNF-----V-HA------------QSG--AG
NNWAKG---H---Y------------------------------------
----------------------------------TEG--------AEL--
VDN---------------------VLD------VIR---KEA--EN----
-------------CECL-QGFQLSHSLGGGT-GSGMGTLLLSKIREE---
-------Y---PD-------------------------------------
-----------R--I----LSSFSVMP----------------S-P----
R----------------VS-N----------------T-VVEPYNTMLSV
NQLIE--------N----------S-----------DMA-F-VIDNEAL-
YDICFQ-K-L----------------------------------------
-------K----------------------------L-------------
--------------------------------------------------
------------------------------------------------AK
-P--AYPELNNLIVQTMSGITT------SLR-----------------F-
-PGQ---L------------------------------------------
--------------------------------------------------
--------NADLR--KLGTNM---IP-FPRL------HFFIPSYA-----
-------------PLT------------------------A--------R
------------------------A-------------------------
----------------------N----I----------------------
------------------------------A-------------------
---------------------------Y-D---RP--SI-Q---------
DLT---------D--QMF-SVRNT-------------MA---A-C-----
-------------------NF-----------------------------
--------------------------------------------------
--------------------------------------------------
--------------------------------------------------
--------------------------------------------------
--------------------------------------------------
--------------Y-H---------------------------------
--G---R----------F------L-TCAALFR-------G------R--
D-------------------------------------------L-----
------SMK-E--IE-DRMCA--L------------QS-K----------
----------------------------------------YS----PY--
--------------FV--E--WI------P--S------------NI---
--------------KT---------SVC----------------------
---NV-P--------------------PS---------------------
-----------------------------S--T-----------------
------P-ISA-TFI---------------------------AN------
---------------NTCVQGLFV--------------RTRDQFQAM---
-FRR-------KAFL---HW-YT----A--E---G-M-------------
----------D----------------E----------------------
----NEFTEA----ESNCQD---LIDEYIQ------Y--------Q-EA-
--------------------------------------------------
----------------------------T-----V---------------
------D--------E-----D--------E---------IN--------
--------------------------------------------E-----
-----------------------E--------------------------
-----------Y------------------------Y-------------
-------D---E---------------S-V-Q--N-G--H----------
--------------------------------------------------
--------------------------------------------------
--------------------------------------------------
--------------------------------------------------
--------------------------------------------------
--------------------------------------------------
--------------------------------------------------
--------------------------------------------------
--------------------------------------------SVPEI-
--------------------------------------------------
------------------RE------------------------------
--------------------------------------------------
--------------------------------------------------
--------------------------------------------------
--------------------------------------------------
--------------------------------------------------
--------------------------------------------------
--------------------------------------------------
--------------------------------------------------
--------------------------------------------------
--------------------------------------------------
--------------------------------------------------
--------------------------------------------------
--------------------------------------------------
--------------------------------------------------
------------------------------------------E----EY-
---------
>tEs-orf190
--------------------------------------------------
--------------------------------------------------
--------------------------------------------------
--------------------------------------------------
--------------------------------------------------
--------------------------------------------------
--------------------------------------------------
--------------------------------------------------
--------------------------------------------------
--------------------------------------------------
--------------------------------------------------
--------------------------------------------------
--------------------------------------------------
--------------------------------------------------
--------------------------------------------------
--------------------------M---D-SV----------------
--------------------------------------------------
-------------------------------------R-S---------G
--P-----------------------------------------------
--------------FG--------EL------------------------
FR---------------P-DNF-----I-FG------------ASG--AG
NNWAKG---H---Y------------------------------------
----------------------------------TEG--------AEL--
VEN---------------------VLE------VVR---KEA--ES----
-------------CDCL-QGFQMTHSLGGGT-GSGMGTLLISKIREE---
-------Y---PD-------------------------------------
-----------R--I----MMTFSVVP----------------S-P----
K----------------VS-D----------------T-VVEPYNAVLSV
HQLVE--------N----------T-----------DET-F-CIDNEAL-
YDICFR-T-L----------------------------------------
-------K----------------------------L-------------
--------------------------------------------------
------------------------------------------------TN
-P--SYGDLNHL--------------------------------------
--------------------------------------------------
--------------------------------------------------
--------------------------------------------------
--------------------------------------------------
--------------------------------------------------
--------------------------------------------------
--------------------------------------------------
--------------------------------------------------
--------------------------------------------------
--------------------------------------------------
--------------------------------------------------
--------------------------------------------------
--------------------------------------------------
--------------------------------------------------
--------------------------------------------------
--------------------------------------------------
--------------------------------------------------
--------------------------------------------------
--------------------------------------------------
--------------------------------------------------
--------------------------------------------------
--------------------------------------------------
--------------------------------------------------
--------------------------------------------------
--------------------------------------------------
--------------------------------------------------
--------------------------------------------------
--------------------------------------------------
--------------------------------------------------
--------------------------------------------------
--------------------------------------------------
--------------------------------------------------
--------------------------------------------------
--------------------------------------------------
--------------------------------------------------
--------------------------------------------------
--------------------------------------------------
--------------------------------------------------
--------------------------------------------------
--------------------------------------------------
--------------------------------------------------
--------------------------------------------------
--------------------------------------------------
--------------------------------------------------
--------------------------------------------------
--------------------------------------------------
--------------------------------------------------
--------------------------------------------------
--------------------------------------------------
--------------------------------------------------
--------------------------------------------------
--------------------------------------------------
--------------------------------------------------
--------------------------------------------------
--------------------------------------------------
--------------------------------------------------
--------------------------------------------------
--------------------------------------------------
--------------------------------------------------
--------------------------------------------------
--------------------------------------------------
--------------------------------------------------
---------
>tRc-orf191
--------------------------------------------------
---------------------------------M----------------
----------------------------R------E---------C----
-----ISIHVGQAGVQIGNACWELYC-LE-HG-------I---------G
P------D-G-------R--------------------------------
------M----N----K---------------------------------
---------K----------------------------------------
--------------------------------------------------
--------E------Q-------------G--------D-----------
---G----------------------------------------------
------------------------------G----------D--------
-SF-----TT-FFS---D--------------------------------
-------------------------------------------------T
------------------------------------G-------------
S-------------G-----------------------------KY----
--V-PRAVF--VDLEPT--------VV---D-EV----------------
--------------------------------------------------
-------------------------------------R-N---------G
--A-----------------------------------------------
--------------YR--------QL------------------------
FH---------------P-EQL-----I-TG------------KED--AA
NNYARG---H---Y------------------------------------
----------------------------------TVG--------KEI--
VDL---------------------TID------RIR---KLA--EQ----
-------------CTGL-QGFLIFHSFGGGT-GSGFTSLLMERLSVE---
-------F---GK-------------------------------------
-----------K--S----KLEFCVYP----------------A-P----
E----------------VA-T----------------A-VVEPYNSILTT
HTTLE--------H----------S-----------DCA-F-MVDNEAI-
FDICRK-K-L----------------------------------------
-------D----------------------------V-------------
--------------------------------------------------
------------------------------------------------ER
-P--TYTNLNRLISQIVSSITA------SLR-----------------F-
-DGA---L------------------------------------------
--------------------------------------------------
--------NVDLT--EFQTNL---VP-YPRI------HFPLVSYS-----
-------------PVI------------------------S--------A
------------------------E-------------------------
----------------------K----A----------------------
------------------------------Y-------------------
---------------------------H-E---QL--SV-K---------
EIT---------N--ACF-EPANQ-------------MV---K-C-----
-------------------DP-----------------------------
--------------------------------------------------
--------------------------------------------------
--------------------------------------------------
--------------------------------------------------
--------------------------------------------------
--------------R-H---------------------------------
--G---K----------Y------M-ACCMLYR-------G------D--
--------------------------------------------V-----
------VPK-D--VT-EAIAS--V------------KS-K----------
----------------------------------------SN----IR--
--------------FV--D--WC------P--T------------GF---
--------------KV---------GLN----------------------
---FQ-P--------------------PA---M-V---P----------G
GD------------Q----------A---S--V-----------------
------P-RAV-CML---------------------------SN------
---------------TTAIVEAWS--------------RLNHKFDLM---
-FAK-------RAFV---HW-YV----G--E---G-M-------------
----------E----------------E----------------------
----GEFSEA----REDLAA---LEKDYEE------A--------G-AD-
--------------------------------------------------
----------------------------S-----N---------------
------D--------G-----Q----------------------------
--------------------E-----------------------E-----
---------EN------------G--------------------------
--------------------------------------------------
--------------------------------------------------
--------------------------------------------------
--------------------------------------------------
--------------------------------------------------
--------------------------------------------------
--------------------------------------------------
--------------------------------------------------
--------------------------------------------------
--------------------------------------------------
--------------------------------------------------
--------------------------------------------------
--------------------------------------------------
--------------------------------------------------
--------------------------------------------------
--------------------------------------------------
--------------------------------------------------
--------------------------------------------------
--------------------------------------------------
--------------------------------------------------
--------------------------------------------------
--------------------------------------------------
--------------------------------------------------
--------------------------------------------------
--------------------------------------------------
--------------------------------------------------
--------------------------------------------------
-----------------------------------------------EY-
---------
>tEs-orf194
--------------------------------------------------
---------------------------------M----------------
------------P---------------R------E---------I----
-----ITLQLGQCGNQIGVEFWKKLC-AE-HG-------I---------A
P------D-G-------R--------------------------------
------L----E----P---------------------------------
---------F----------------------------------------
---------A----------------K-----------------------
--------------------------------------D-----------
---G----------------------------------------------
----------------------------------------ID--------
-RK-----EI-FFY---Q--------------------------------
-------------------------------------------------A
------------------------------------D-------------
D-------------E-----------------------------HY----
--I-PRAIL--IDLEPR--------VI---N-SI----------------
--------------------------------------------------
-------------------------------------M-N---------S
--P-----------------------------------------------
--------------YA--------RL------------------------
YN---------------P-ENI-----Y-VS----------KSGGG--AG
NNWAVG---Y----------------------------------------
----------------------------------SQG--------EKL--
FEE---------------------VSD------IID---REA--EG----
-------------SDGL-SGFTVCHSIAGGT-GSGMGSFMLEKLQEN---
-------Y---PK-------------------------------------
-----------K--L----LQTYSVFP----------------N-Q----
D-----------Q-N--SS-D----------------V-VVQPYNSILTL
SRLTE--------C----------V-----------DSV-I-VLDNTAL-
NNIAVD-R-L----------------------------------------
-------H----------------------------I-------------
--------------------------------------------------
------------------------------------------------KN
-P--SFSDINNMVSTIMSSSTA------TLR-----------------Y-
-PGY---M------------------------------------------
--------------------------------------------------
--------DNDLI--GLISPL---IP-TPRL------HFLMTGYT-----
-------------PLT------------------------T---------
------------------------EQ------------------------
----------------------Q----T----------------------
------------------T----------SD-------------------
---------------------------V-Q---RT--TV-Y---------
DVM---------R--RLL-QPKNM-------------MV---S-S-----
--------------MNIETAK-----------------------------
--------------------------------------------------
--------------------------------------------------
--------------------------------------------------
--------------------------------------------------
----------------------------------------RS-----Q--
--------------N-K---------------------------------
--S---L----------Y------I-SAMSIIQ-------G------E--
--------------------------------------------V-----
------DPS-Q--IQ-NALMK--V------------RD-R----------
----------------------------------------KL----AN--
--------------FI--E--WA------P--A------------GI---
--------------QV---------AIS----------------------
---KK-S--------------------PY---V-N---T-----------
-----------------------------A--H-----------------
------R-VSG-LMM---------------------------AN------
---------------HTSIWKLFD--------------QTLRQFDKL---
-FKR-------GAFL---DQ-FK----R--E---A-L-------------
----------F----------------D-S-----------S--------
---PLLLEEA----RETVQS---LIQEYQA------A--------Q-KP-
--------------------------------------------------
----------------------------D-----Y---------------
------V--------K-----W--------S-------------------
--------------------F-----------------------D-----
-----------------------R-----------------I--------
-----------Q--------------------------------------
-----------N---------------S-K--------------------
---------S-----QT------------------EE--S-DA-R-LASG
---D-----------------------------------HT---------
--------------------------------------------------
--------------------------------------------------
--------------------------------------------------
--------------------------------------------------
--------------------------------------------------
--------------------------------------------------
--------------------------------------------------
--------------------------------------------------
--------------------------------------------------
--------------------------------------------------
--------------------------------------------------
--------------------------------------------------
--------------------------------------------------
--------------------------------------------------
--------------------------------------------------
--------------------------------------------------
--------------------------------------------------
--------------------------------------------------
--------------------------------------------------
--------------------------------------------------
--------------------------------------------------
--------------------------------------------------
--------------------------------------------------
--------------------------------------------------
---------
>Pf_iTub1A
--------------------------------------------------
---------------------------------M----------------
----------------------------R------E---------V----
-----ISIHVGQAGIQIGNACWELFC-LE-HG-------I---------Q
P------D-G-------Q--------------------------------
------M----P----S---------------------------------
---------D----------------------------------------
---------Q----------------V-------V--A------------
--------------------------------------G-----------
---G----------------------------------------------
------------------------------D----------D--------
-AF-----NT-FFS---E--------------------------------
-------------------------------------------------T
------------------------------------G-------------
A-------------G-----------------------------KH----
--V-PRCVF--VDLEPT--------VV---D-EV----------------
--------------------------------------------------
-------------------------------------R-T---------G
--T-----------------------------------------------
--------------YR--------QL------------------------
FH---------------P-EQL-----I-SG------------KED--AA
NNFARG---H---Y------------------------------------
----------------------------------TIG--------KEI--
VDV---------------------CLD------RVR---KLA--DN----
-------------CTGL-QGFLMFNAVGGGT-GSGLGCLLLERLAID---
-------Y---GK-------------------------------------
-----------K--S----KLNFCSWP----------------S-P----
Q----------------VS-T----------------A-VVEPYNSVLST
HSLLE--------H----------T-----------DVA-I-MLDNEAI-
YDICKK-N-L----------------------------------------
-------D----------------------------I-------------
--------------------------------------------------
------------------------------------------------ER
-P--TYTNLNRLIAQVISSLTA------SLR-----------------F-
-DGA---L------------------------------------------
--------------------------------------------------
--------NVDVT--EFQTNL---VP-YPRI------HFMLSSYA-----
-------------PII------------------------S--------A
------------------------E-------------------------
----------------------K----A----------------------
------------------------------Y-------------------
---------------------------H-E---QL--SV-S---------
EIT---------N--SAF-EPASM-------------MA---K-C-----
-------------------DP-----------------------------
--------------------------------------------------
--------------------------------------------------
--------------------------------------------------
--------------------------------------------------
--------------------------------------------------
--------------R-H---------------------------------
--G---K----------Y------M-ACCLMYR-------G------D--
--------------------------------------------V-----
------VPK-D--VN-AAVAT--I------------KT-K----------
----------------------------------------RS----IQ--
--------------FV--D--WC------P--T------------GF---
--------------KC---------GIN----------------------
---YQ-P--------------------PT---V-V---P----------G
GD------------L----------A---K--V-----------------
------M-RAV-CMI---------------------------SN------
---------------STAIAEVFS--------------RMDQKFDLM---
-YAK-------RAFV---HW-YV----G--E---G-M-------------
----------E----------------E----------------------
----GEFSEA----REDLAA---LEKDYEE------V--------G-IE-
--------------------------------------------------
----------------------------S-----N---------------
------D--------G-----E----------------------------
--------------------G-----------------------E-----
-----------------------D-----------------E--------
-----------G------------------------Y-------------
--------------------------------------------------
--------------------------------------------------
--------------------------------------------------
--------------------------------------------------
--------------------------------------------------
--------------------------------------------------
--------------------------------------------------
--------------------------------------------------
--------------------------------------------------
--------------------------------------------------
--------------------------------------------------
--------------------------------------------------
--------------------------------------------------
--------------------------------------------------
--------------------------------------------------
--------------------------------------------------
--------------------------------------------------
--------------------------------------------------
--------------------------------------------------
--------------------------------------------------
--------------------------------------------------
--------------------------------------------------
--------------------------------------------------
--------------------------------------------------
--------------------------------------------------
--------------------------------------------------
-----------------------------------------E--------
---------
>Pf_aTub1A
--------------------------------------------------
---------------------------------M----------------
----------------------------R------E---------V----
-----ISIHVGQAGIQIGNACWELFC-LE-HG-------I---------Q
P------D-G-------Q--------------------------------
------M----P----S---------------------------------
---------D----------------------------------------
---------Q----------------V-------V--A------------
--------------------------------------G-----------
---G----------------------------------------------
------------------------------D----------D--------
-AF-----NT-FFS---E--------------------------------
-------------------------------------------------T
------------------------------------G-------------
A-------------G-----------------------------KH----
--V-PRCVF--VDLEPT--------VV---D-EV----------------
--------------------------------------------------
-------------------------------------R-T---------G
--T-----------------------------------------------
--------------YR--------QL------------------------
FH---------------P-EQL-----I-SG------------KED--AA
NNFARG---H---Y------------------------------------
----------------------------------TIG--------KEI--
VDV---------------------CLD------RVR---KLA--DN----
-------------CTGL-QGFLMFNAVGGGT-GSGLGCLLLERLAID---
-------Y---GK-------------------------------------
-----------K--S----KLNFCSWP----------------S-P----
Q----------------VS-T----------------A-VVEPYNSVLST
HSLLE--------H----------T-----------DVA-I-MLDNEAI-
YDICKK-N-L----------------------------------------
-------D----------------------------I-------------
--------------------------------------------------
[truncated: 16,147,061 more chars]
