# Supplementary material for: Phylogenetic and functional characterization of water bears (Tardigrada) tubulins
Source: Sci Rep. 2023 Mar 30;13:5194. doi: 10.1038/s41598-023-31992-z (PMC10063605; doi:10.1038/s41598-023-31992-z)
Supplement: Supplementary file 1 — Supplementary Information. [file 41598_2023_31992_MOESM1_ESM.zip › Novotna Floriancicova_Supplementary data/Supplementary data 1/CRG tubulin domains dataset_mapping.txt]

>tHe-orf1_coord_3-211/1-208
IVHLQAGQCGNQIGSKFWEVISDEHGIDPTGSYRGTSDLQLERVNVYYNEAGGGKYVPRAVLVDLEPGTMDS
VRSSTFGQLFRPDNFIFGQSGAGNNWAKGHYTEGAELVDAVMDVVRREAESCDCLQGFQLAHSLGGGTGSGM
GTLMISKIREEYPDRIMMSFSVVPSPKVSDTVVEPYNATLSVHQLVENTDETFCIDNEALYDIC
>tHe-orf2_coord_3-213/1-210
CISIHVGQAGVQIGNACWELYCLEHGIQPDGQMPSDKTVGAADDSFNTFFSETGSGKHVPRAVFVDLEPTVV
DEVRTGTYRQLFHPEQLITGKEDAANNYARGHYTVGKEIVDLVLDRVRKLADQCTGLQGFLIFHSFGGGTGS
GFTSLLMERLSVDYGKKSKLEFSIYPAPQVSTAVVEPYNSILTTHTTLEHSDCAFMVDNEAIYDIC
>tHe-orf4_coord_3-215/1-212
CISIHVGQAGVQIGNACWELYCLEHGIQPDGRMSQSKEGGKRDGQDSFTTFFSETGSGKYVPRAVFVDLEPT
VVDEVRTGTYKQLFHPEQLITGKEDAANNYARGHYTVGKEIVDVTIDRIRKLADQCTGLQGFLIFHSFGGGT
GSGFTSLLMERLSVEFGKKSKLEFCVYPAPEVSTAVVEPYNSILTTHTTLEHSDCAFMVDNEAIFDIC
>tHe-orf5_coord_20-228/1-208
IVHLQAGQCGNQIGSKFWETINGEHGIDPTGSYTGDNANQLERIDVYYQNASSGKYVPRAVLVDLEPGTMDS
IRSSEYGQLFRPDNFVFGQSGAGNNWAKGHYTEGADLIDTVIDVVRKEAEHCDCLQGFQLTHSLGGGTGSGM
GTLLISKIREEYPDRIMTTFSVVPSPKVSDTVVEPYNATLSVHQLVENTDETFCIDNEALYDIC
>tHe-orf7_coord_3-211/1-208
IVHLQAGQCGNQIGAKFWEVISDEHGIDPTGTYHGDSDLQLERINVYYNEATGGKYVPRAVLVDLEPGTMDS
VRSGPFGQLFRPDNFIFGQSGAGNNWAKGHYTEGAELVDSVLDVVRKEAESCDCLQGFQLTHSLGGGTGSGM
GTLMISKIREEYPDRIMMTFSVVPSPKVSDTVVEPYNATLSVHQLVENTDETFCIDNEALYDIC
>tHe-orf9_coord_3-213/1-210
CISVHVGQAGVQIGNACWELYCLEHGIQPDGQMPSDKTIGGGDDSFNTFFSETGAGKHVPRAVFVDLEPTVI
DEIRTGTYRQLFHPEQLITGKEDAANNYARGHYTVGKEIVDLVLDRIRKLADQCTGLQGFLIFHSFGGGTGS
GFTSLLMERLSVDYGKKSKLEFSIYPAPQVSTAVVEPYNSILTTHTTLEHSDCAFMVDNEAIYDIC
>tHe-orf12_coord_3-211/1-208
IVHLQVGQCGNQIGAKFWEVISDEHGIDPTGTYRGDSDLQLERINVYYNEAGNNKYVPRAVLVDLEPGTMDS
VRSSPFGQLFRPDNFIFGQSGAGNNWAKGHYTEGAELVDSVLDVVRKEAENCDCLQGFQLTHSLGGGTGSGM
GTLLISKIREEYPDRIMTTFSVVPSPKVSDTVVEPYNATLSVHQLVENTDETFCIDNEALYDIC
>tHe-orf14_coord_5-216/1-211
VISIGQCGNQIGSEFWDRVVHSHALLDTDGTFTSALATFFRNTDGRHDSSLPIGSRLKHLQANAVLIDMETR
VVDRLLRGPLGDLFDKRMTLTDSCGSGNNWSTGHLTYGLQHEDTISEMLRRSAEPLDQLQSFSVLHSMGGGT
GSGLGTAVVKMMARDYGKTARLVSCVFPGDQDDVVTSPYNSVLALKVLAEDADSVISLDNNALSTVC
>tHe-orf15_coord_4-217/1-213
IISLQLGQCGNQVGMEFWKKLCMEHGIESNGQLKNSGAEGDFRDRKDFFFYQADDSHYIPRAILIDLEPRVI
QTIKNSDYGKLFNPENIYVSEQGGGAGNNWAAGFGMGQDVSEKVFDMIEREAEGCDGLEGFILSHSIAGGTG
SGMGSYVLEHLHDRFPKKLIQTFSIFPNQDDSASDVVVQPYNSILTMRRLAENADCVVVLDNTALNSIA
>tHe-orf19_coord_3-211/1-208
IVHLQAGQCGNQIGAKFWEVISDEHGIDPTGTYHGDSDLQLERINVYYNEATGGKYVPRAVLVDLEPGTMDS
VRSGPFGQLFRPDNFIFGQSGAGNNWAKGHYTEGAELVDSVLDVVRKEAESCDCLQGFQLTHSLGGGTGSGM
GTLMISKIREEYPDRIMMTFSVVPSPKVSDTVVEPYNATLSVHQLVENTDETFCIDNEALYDIC
>tRc-orf21_coord_10-218/1-208
IVHLQVGQCGNQIGSKFWEVISDEHGIDPTGSYKGDSDLQLERINVYYNEAGGNKYVPRAILVDLEPGTMDS
VRSSPFGQLFRPDNFIYGQSGAGNNWAKGHYTEGAELVDSVLDVVRKEAENCDCLQGFQLTHSLGGGTGSGM
GTLLISKIREEYPDRIMTTFSVVPSPKVSDTVVEPYNATLSVHQLVENTDETFCIDNEALYDIC
>tRc-orf22_coord_20-228/1-208
IVHLQAGQCGNQIGSKFWEVISDEHGIDPTGSYKGTSDLQLERINVYYTEASGGKYVPRAVLVDLEPGTMDS
VRSSTFGQLFRPDNFIFGQSGAGNNWAKGHYTEGAELVDNVMDVVRREAENCDCLQGFQMAHSLGGGTGSGM
GTLMISKIREEYPDRIMNTFSVVPSPKVSDTVVEPYNATLSVHQLIENTDETFCIDNEALYDIC
>tEs-orf23_coord_11-221/1-210
CISIHVGQAGVQIGNACWELYCLEHGIQPDGQMPSDKSVGAADDSFNTFFSETGSGKHVPRAVFVDLEPTVV
DEVRTGTYKQLFHPEQLITGKEDAANNYARGHYTVGKEIVDQVLDRIRKLTDQCTGLQGFLIFHSFGGGTGS
GFTSLLMERLSVDYGKKSKLEFSIYPAPQVSTSVVEPYNSILTTHTTLEHSDCAFMVDNEAIYDIC
>tRc-orf24_coord_42-250/1-208
IVHLQAGQCGNQIGSKFWEVISDEHGIDPTGSYKGTSDLQLERINVYYTEASGGKYVPRAVLVDLEPGTMDS
VRSSTFGQLFRPDNFIFGQSGAGNNWAKGHYTEGAELVDNVMDVVRREAENCDCLQGFQMAHSLGGGTGSGM
GTLMISKIREEYPDRIMNTFSVVPSPKVSDTVVEPYNATLSVHQLIENTDETFCIDNEALYDIC
>tEs-orf25_coord_13-223/1-210
CISIHIGQAGVQVGNACWELYCLEHGIQPDGQMPSDKNIGGGDDSFNTFFSETGAGKHVPRAVFVDLEPTVV
DEVRTGTYRQLFHPEQLITGKEDAANNYARGHYTIGKEIVDLVLDRIRKLADQCTGLQGFLIFHSFGGGTGS
GFTSLLMERLSVDYGKKSKLEFAVYPAPQVSTAVVEPYNSILTTHTTLEHSDCAFMVDNEAIYDIC
>tEs-orf27_coord_4-214/1-210
CINIHIGQAGVQLGNACWELFCLEHGIMPDGTQSPMASLAPDDNSYSTFFGETASGKHVPRAVMLDLEPTVI
DEIRTGTYQKLYHPNQLITGKEDAANNYARGQYTVGREMIDIVLDQIRRQAESTSSLQSFFVYHSFGGGTGS
GFTALLMEKLCLDYGKKSKLEFCIYPSPRLSTAVVEPYNSILVTHTTLESSDCAFMVDNEALFEIC
>tRc-orf28_coord_10-218/1-208
IVHLQAGQCGNQIGSKFWEVISDEHGIDPTGNYIGDSPLQLERINVYYNEASGGKYVPRAILVDLEPGTMDS
VRSSPFGQLFRPDNFIYGQSGAGNNWAKGHYTEGAELVDSVLDVVRKEAEGCDCLQGFQLTHSLGGGTGSGM
GTLLISKIREEYPDRIMTTFSVVPSPKVSDTVVEPYNATLSVHQLVENTDETFCIDNEALYDIC
>tEs-orf30_coord_15-223/1-208
IVHMQAGQCGNQIGAKFWEVVSDEHGIDPTGTYHGDSDLQLERINVYYNEASGGKYVPRAVLVDLEPGTMDS
VRSGPFGQLFRPDNFVFGQSGAGNNWAKGHYTEGAELVDSVLDVVRKEAESCDCLQGFQLTHSLGGGTGSGM
GTLLISKIREEYPDRIMSSFSVVPSPKVSDTVVEPYNATLSVHQLVENTDETFCIDNEALYDIC
>tEs-orf31_coord_7-215/1-208
IVHIQAGQCGNQIGSKFWEVISDEHGIEPNGEYSGDSDLQLERINVYYNEAGNSRYVPRAVLVDLEPGTMDS
VRNSPFGQLFRPDNFVYGQSGAGNNWAKGHYTEGAELVDSIMEVVRKESEGCDCLQGFQLTHSLGGGTGSGM
GTLLISKIREEYPDRIMSSFSVVPSPKVSDTVVEPYNATLSVHQLVENTDETFCIDNEALYDIC
>tMp-orf32_coord_4-212/1-208
IVHLQAGQCGNQIGAKFWEVISDEHGIDPTGTYHGDSDLQLERINVYYNEATGGKYVPRAVLVDLEPGTMDS
VRSGPFGQLFRPDNFIFGQSGAGNNWAKGHYTEGAELVDSVLDVVRKEAESCDCLQGFQLTHSLGGGTGSGM
GTLMISKIREEYPDRIMNTFSVVPSPKVSDTVVEPYNATLSVHQLVENTDETFCIDNEALYDIC
>tMp-orf34_coord_14-227/1-213
IITLQLGQCGNQIGLEFWKKLCQEHGIDSEGRLTDSAAGSGRVYDRKDVFFYQADDDHYVPRAVLMDLEPRV
INGITSSEYSTLYNPENIYISKEGGGAGNNWAVGYGYGEKLEEELFDMINREAEGSDGLEGFILSHSIAGGT
GSGMGSFVLEKLRDRFPKTLTQTFSVFPNQDQTSDVVVQPYNSILTLRRLAEHADCVVVLDNTALTRIA
>tMp-orf38_coord_6-216/1-210
CISIHVGQAGVQIGNACWELYCLEHGIQPDGQMPSDKTIGGGDDSFNTFFSETGAGKHVPRAVMVDLEPTVI
DEIRTGTYRQLFHPEQLITGKEDAANNYARGHYTVGKEIVDLVLDRIRKLADQCTGLQGFLIFHSFGGGTGS
GFTSLLMERLSVDYGKKSKLEFSVYPAPQVSTAVVEPYNSILTTHTTLEHSDCAFMVDNEAIYDIC
>tMp-orf42_coord_23-231/1-208
CISIHVGQAGVQIGNSCWELYCLEHGISPDGRMTKKAGDGGDSFTTFFSETGSGKYVPRAVFVDLEPTVVDE
VRTGPYRQLFHPEQLITGKEDAANNYARGHYTVGKEIVDLTIDRIRKLAEQCTGLQGFLVFHSFGGGTGSGF
TSLLMERLSVEFGKKSKLEFCVYPAPEVSTAVVEPYNSILTTHTTLEHSDCAFMVDNEAIFDIC
>tMp-orf45_coord_19-229/1-210
CISVHVGQAGVQIGNACWELYCLEHGIQPDGQMPSDKTIGGGDDSFNTFFSETGAGKHVPRAVMVDLEPTVI
DEIRTGTYRQLFHPEQLITGKEDAANNYARGHYTVGKEIVDLVLDRIRKLADQCTGLQGFLIFHSFGGGTGS
GFTSLLMERLSVDYGKKSKLEFSVYPAPQVSTAVVEPYNSILTTHTTLEHSDCAFMVDNEAIYDIC
>tMp-orf52_coord_14-222/1-208
IVHLQAGQCGNQIGSKFWETINGEHGIDPTGAYVGENPNQLERIDVYYQEATGSKYVPRAVLVDLEPGTMDA
IRSSEYGQLFRPDNFVFGQSGAGNNWAKGHYTEGADLIENVVDVVRREAEHCDCLQGFQMTHSLGGGTGSGM
GTLLISKIREEFPDRMMTTFSVVPSPKVSDTVVEPYNATLSVHQLVENTDETFCIDNEALYDIC
>tMp-orf53_coord_14-222/1-208
IVHLQAGQCGNQIGSKFWEVISDEHGIDPTGNYVGDSPLQLERINVYYNEASGGKYVPRAVLVDLEPGTMDS
VRSSPFGQLFRPDNFIYGQSGAGNNWAKGHYTEGAELVDAVLDVVRKESEGCDCLQGFQLTHSLGGGTGSGM
GTLLISKIREEYPDRIMTTFSVVPSPKVSDTVVEPYNATLSVHQLVENTDETFCIDNEALYDIC
>tPr-orf65_coord_4-213/1-209
CISIHVGQAGVQIGNACWELYCLEHGIGADGRMTKKDAGDGSDSFTTFFSETGAGKYVPRAVFVDLEPTVVD
EVRTGAYKQLFHPEQLITGKEDAANNYARGHYTVGKEIVDVTIDRIRKLADQCTGLQGFLIFHSFGGGTGSG
FTSLLMERLSVEFGKKSKLEFCVYPAPEVSTAVVEPYNSILTTHTTLEHSDCAFMVDNEAIFDIC
>tPr-orf77_coord_9-216/1-207
IITLQVGQCGNQTGAEFWDKLCKEHGLSEDGRRVQDVQGDRKDVFFYEADDGRYLPRALLIDLEPRVISAAM
SQRPDLYNSENVFLSNDGGGAGNNWAYGYQRGVEYKDQIMEMLQREAECSDCLDGFFLLHSIAGGTGSGMGS
LLLEEIKQEFGSRKKIQAFSIFPNNEEASDVVVQPYNSVLTLSRLKEYCDSVIVMDNGALGRV
>tPr-orf82_coord_5-213/1-208
IVHLQAGQCGNQIGSKFWEVISDEHGIDPTGSYKGNSDLQIERINVYYNEASGGKYVPRAVLVDLEPGTMDS
VRSSTFGQLFRPDNFIFGQSGAGNNWAKGHYTEGAELVDAVMDVVRREAEACDCLQGFQLAHSLGGGTGSGM
GTLMISKIREEYPDRIMNTFSVVPSPKVSDTVVEPYNATLSVHQLVENTDETFCIDNEALYDIC
>tPr-orf83_coord_29-237/1-208
IVHLQAGQCGNQIGSKFWEVISDEHGIDPTGNYVGDSPLQLERINVYYNEASGGKYVPRAVLVDLEPGTMDS
VRSSPFGQLFRPDNFIYGQSGAGNNWAKGHYTEGAELVDSVLDVVRKEAEGCDCLQGFQLTHSLGGGTGSGM
GTLLISKIREEYPDRIMTTFSVVPSPKVSDTVVEPYNATLSVHQLVENTDETFCIDNEALYDIC
>tPr-orf85_coord_15-225/1-210
CISIHVGQAGVQIGNACWELYCLEHGIQPDGQMPSDKTIGGGDDSFNTFFSETGAGKHVPRAVMVDLEPTVI
DEIRTGTYRQLFHPEQLITGKEDAANNYARGHYTVGKEIVDLVLDRVRKLADQCTGLQGFLIFHSFGGGTGS
GFTSLLMERLSVDYGKKSKLEFSVYPAPQVSTAVVEPYNSILTTHTTLEHSDCAFMVDNEAIYDIC
>tPr-orf88_coord_37-246/1-209
IVHLQVGQCGNQIGAKFWEVISDEHGIDPTGTYRGDSKLQLERINVYYNEAGGGNKYVPRAVLVDLEPGTMD
SVRSSPFGQLFRPDNFIFGQSGAGNNWAKGHYTEGAELVDSVLDVVRKEAEGCDCLQGFQLTHSLGGGTGSG
MGTLLISKIREEYPDRIMTTFSVVPSPKVSDTVVEPYNATLSVHQLVENTDETFCIDNEALYDIC
>tPr-orf89_coord_19-233/1-214
IITLQLGQCGNQIGGEFWQKLCQEHGISPEGRLLHTAAEAGGVYDRKDVFFTQADDDHYMPRAVLVDLEPRV
VNSILNSSSKLYNPENVYICKEGGGAGNNWAAGYEAGQKHEEAVFDIINREAEGSDGLDGFILCHSIAGGTG
SGMGSYVLEKLHDRFPKTLTQTYSVFPNQADDAASDVVVQPYNSVLSLRRLTEHADCVVVLDNTALHRIA
>tPr-orf94_coord_4-212/1-208
IVHLQAGQCGNQIGAKFWEVISDEHGIDPTGTYHGDSDLQLERINVYYNEATGGKYVPRAVLVDLEPGTMDS
VRSGPFGQLFRPDNFIFGQSGAGNNWAKGHYTEGAELVDSVLDVVRKEAESCDCLQGFQLTHSLGGGTGSGM
GTLMISKIREEYPDRIMNTFSVVPSPKVSDTVVEPYNATLSVHQLVENTDETFCIDNEALYDIC
>tPr-orf100_coord_15-225/1-210
CISIHVGQAGVQIGNACWELYCLEHGIQPDGQMPSDKTIGGGDDSFNTFFSETGAGKHVPRAVMVDLEPTVI
DEIRTGTYRQLFHPEQLITGKEDAANNYARGHYTVGKEIVDLVLDRVRKLADQCTGLQGFLIFHSFGGGTGS
GFTSLLMERLSVDYGKKSKLEFSVYPAPQVSTAVVEPYNSILTTHTTLEHSDCAFMVDNEAIYDIC
>tPr-orf101_coord_16-226/1-210
CISVHVGQAGVQIGNACWELYCLEHGIQPDGVMPSDKTIGGGDDSFNTFFSETGSGKHVPRAVFVDLEPTVV
DEVRTGTYRQLFHPEQLITGKEDAANNYARGHYTVGKEIVDLVLDRVRKLADQCTGLQGFLIFHSFGGGTGS
GFTSLLMERLSVDYGKKSKLEFSIYPAPQVSTAVVEPYNSILTTHTTLEHSDCAFMVDNEAIYDIC
>tPr-orf103_coord_19-227/1-208
IVHLQAGQCGNQIGSKFWETINGEHGIDPTGSYVGHTGNELERINVYYQEAPGAKYVPRAVLVDLEPGTMDS
IRGSEYGKLFRPDNFIFGQSGAGNNWAKGHYTEGADLIETVVDVVRKEAEHCDCLQGFQLTHSLGGGTGSGM
GTLLISKIREEFPDRIMTTFSVVPSPKVSDTVVEPYNATLSVHQLVENTDETFCIDNEALYDIC
>tPr-orf110_coord_2-210/1-208
IIHLQTGQCGNQIGSKFWEVISGEHGINEEGRYVGSDPLQLDRISVYYNESSTKKYVPRAVLIDLEPGTMDS
VRESPFGALFRPDNFINGQSGAGNNWAKGHYTEGAELVDSVMDVVRKEAENCDCLQGFQITHSLGGGTGAGM
GTLLISKIREEFPERMMCTFSVVPSPKVSDTVVEPYNATLSIHQLVENSDETFCIDNEALYDIC
>tPr-orf114_coord_9-219/1-210
CISIHVGQAGVQIGNACWELYCLEHGIQPDGQMPSDKTIGGGDDSFNTFFSETGAGKHVPRAVMVDLEPTVI
DEIRTGTYRQLFHPEQLITGKEDAANNYARGHYTVGKEIVDLVLDRVRKLADQCTGLQGFLIFHSFGGGTGS
GFTSLLMERLSVDYGKKSKLEFSVYPAPQVSTAVVEPYNSILTTHTTLEHSDCAFMVDNEAIYDIC
>tMt-orf117_coord_17-185/1-168
ESCTTFFSETDNGKHVPRTVMVDLEPSVIDEVRTGTYKQLFHPEELISGKEDAANNYARGHYTVGKEMIERV
LDRIRKLADNCSGLQGFLIFHSIGGGTGSGFSALLMERLSADFGKKSKLEFTVYPAPRVSTTVVEPYNSILT
THTKLEHADCSFMVDNEAIYNICQ
>tMt-orf118_coord_1-145/1-144
LEPTVIDEIRTGTYRQLFHPEQLITGKEDAANNYARGHYTVGKEIVDLVLDRIRKLADQCTGLQGFLIFHSF
GGGTGSGFTSLLMERLSVDYGKKSKLEFSIYPAPQVSTAVVEPYNSILTTHTTLEHSDCAFMVDNEAIFDIC
>tMt-orf119_coord_49-259/1-210
CISIHVGQAGVQIGNACWELYCLEHGIQPDGHMPSDKGAGASDDSFTTFFSETGSGKHVPRAVMVDLEPTVI
DEIRTGTYRQLFHPEQLITGKEDAANNYARGHYTVGKEIVDLVLDRVRKLADNCTGLQGFLIFHSFGGGTGS
GFTSLLMERLSVDYGKKSKLEFSIYPAPQVSTAVVEPYNSILTTHTTLEHSDCAFMVDNEAIFDIC
>tMt-orf120_coord_15-207/1-192
IVHLQAGQCGNQIGAKFWEVISDEHGIDPTGAYKGDSDLQLERINVYYNEAGNGKYVPRAVLVDLEPGTMDA
VRSGPFGQIFRPDNFIFGQNGAGNNWAKGHYTEGAELVDSVLDVVRKEAESCDCLQGFQLTHSLGGGTGSGM
GTLLISKIREEYPDRIMNTFSVVPSPKVSDTVVEPYNATLSVHQLVEN
>tMt-orf124_coord_5-221/1-216
IITLQLGQCGNQIGMEFWKKLCAEHGITPEGRLEAFAQTVGSIQDRKDVFFYQADDDHYIPRAVLIDLEPRV
INSILSSEYQKLYNTENVFMSKDGGGAGNNWAVGYRNGEQLKEEVFDIIDREADGSDGLQGFVLCHSIAGGT
GSGMGSYVLEHLSERFPKKLIQTYSVFPNQDQDGSGSDVVVQPYNSILTLRRLAENADAVVVLDNTALNAIA
>tRv-orf126_coord_3-211/1-208
IVHLQAGQCGNQIGSKFWEVISDEHGIDPTGNYVGDSPLQLERVNVYYNEASGSKYVPRAILVDLEPGTMDS
VRSSPFGQLFRPDNFIYGQSGAGNNWAKGHYTEGAELVDSVLDVVRKEAEGCDCLQGFQLTHSLGGGTGSGM
GTLLISKIREEYPDRIMTTFSVVPSPKVSDTVVEPYNATLSVHQLVENTDETFCIDNEALYDIC
>tRv-orf130_coord_3-213/1-210
CISVHVGQAGVQIGNACWELYCLEHGIQPDGQMPSDKTIGGGDDSFNTFFSETGAGKHVPRAVFVDLEPTVI
DEIRTGTYRQLFHPEQLITGKEDAANNYARGHYTVGKEIVDLVLDRIRKLADQCTGLQGFLIFHSFGGGTGS
GFTSLLMERLSVDYGKKSKLEFSVYPAPQVSTAVVEPYNSILTTHTTLEHSDCAFMVDNEAIYDIC
>tRv-orf132_coord_3-212/1-209
IVHLQVGQCGNQIGAKFWEVISDEHGIDPTGSYVGDSPLQLERINVYYNEAGHGNKYVPRAVLVDLEPGTMD
SVRSSPFGQLFRPDNYIFGQSGAGNNWAKGHYTEGAELVDSVLDVVRKEAENCDCLQGFQLTHSLGGGTGSG
MGTLLISKIREEYPDRIMTTFSVVPSPKVSDTVVEPYNATLSVHQLVENTDETFCIDNEALYDIC
>tRv-orf135_coord_4-218/1-214
IITLQLGQCGNQIGNEFWKKLCKEHGIDTDGRLINGALTAAGGNYDRKDVFFYQADDDHYIPRAVLMDLEPR
VINTIRNSEYAKLYNPENLYMDNQGGGAGNNWAAGYRLGEQHSEKVFDIINREADGSDGLEGFCLCHSIAGG
TGSGMGSYVLENIHDRFPKKIIQTYSIFPNQDENSDVVVGPYNSMLTLRRLAEHADCVVVMDNTALHNIA
>tRv-orf137_coord_3-213/1-210
CISIHVGQAGVQIGNACWELYCLEHGIQPDGQMPSDKSAGAADDSFNTFFSETGSGKHVPRAVFVDLEPTVV
DEVRTGTYRQLFHPEQLITGKEDAANNYARGHYTVGKEIVDLVLDRVRKLADQCTGLQGFLIFHSFGGGTGS
GFTSLLMERLSVDYGKKSKLEFSVYPAPQVSTAVVEPYNSILTTHTTLEHSDCAFMVDNEAIYDIC
>tRv-orf139_coord_3-212/1-209
CISIHVGQAGVQIGNACWELYCLEHGIQPDGRMSQAKGSKRDDSFTTFFSETGSGKYVPRAVFVDLEPTVVD
EVRTGTYAKLFHPEQLITGKEDAANNYARGHYTVGKEIVDLTIDRIRKLADQCSGLQGFLIFHSFGGGTGSG
FTSLLMERLSVEFGKKSKLEFCVYPAPEVSTAVVEPYNSILTTHTTLEHSDCAFMVDNEAIFDIC
>tEt-orf141_coord_1-118/1-117
EDAANNYARGHYTIGKEIVDLVLDRIRKLADQCTGLQGFLIFHSFGGGTGSGFTSLLMERLSVDYGKKSKLE
FAIYPAPQVSTAVVEPYNSILTTHTTLEHSDCAFMVDNEAIYDIC
>tEt-orf142_coord_26-210/1-184
VVQVGQCGNQIGWRFWDNVVRECRSTEQTQGGVSNNAWASYFRNNTPATHSTKSDAADVSSIGTDNSSCCSA
PRGTRSKHARARAVLIDMEESVVNQLLRSDLGQIFDRRQLLTDVSGSGNNWAVGYHEYGMQYADAVTELLRK
EAETCDFLGSFMVLNSLGGGTGSGLGSRVVELLQEHYPKV
>tEt-orf143_coord_8-218/1-210
CVSIHIGQAGVQIGNACWELYCLEHGIQPDGQMPADKTLGRADDSFNTFFSETGSGKHVPRAIMVDLEPTVV
DEIRTGTYRQLFHPEQLITGKEDAANNYARGHYTVGKELIDTVLDRVRRLTDACTGLQGFLIFHSFGGGTGS
GFTSLLMERLSADYGKKSKLEFSVYPAPQVSTAVVEPYNSILTTHTTLEHSDCAFMVDNEAIYDIC
>tEt-orf150_coord_7-212/1-205
IVHVQAGQCGNQIGSRFWEVISDEHGIAPDGSYHGDSDLQLERISVYYNEAGGGRYVPRAILCDLEPGTMDS
VRSSPFGKLFRPDSFVYGQSGAGNNWAKGHYTEGAELVDSILDVVRKEAEGCDCLQGFQLTHSLGGGTGSGM
GTLLISKIREEYPDRIMTTFSVVPSPKVSDTVVEPYNATLSVHQLVENTDETFCIDNEALY
>tEt-orf152_coord_15-181/1-166
RSFYQADDEHYIPRAVLLDLEPRVINSIMNSPYSRLYNPENIYVSKTGGGAGNNWAVGFSQGEKLFSDVFDI
LDREAEGSDSLAGFTLCHSIAGGTGSGMGSYMLERLQDYYPKKMLQTYSVFPNQDQNSSDVVVQPYNSILTL
RRLAECVDSVIVLDNTALNRIA
>tEt-orf154_coord_18-229/1-211
IITLQLGQCGNQIGIEFWKKLCAEHGIAPDGRLESFAKEGVDRKEIFFYQADDEHYIPRAVLLDLEPRVINS
IMNSPYSRLYNPENIYVSKTGGGAGNNWAVGFSQGEKLFSDVFDILDREAEGSDSLAGFTLCHSIAGGTGSG
MGSYMLERLQDYYPKKMLQTYSVFPNQDQNSSDVVVQPYNSILTLRRLAECVDSVIVLDNTALNRIA
>tEt-orf155_coord_40-251/1-211
IITLQLGQCGNQIGIEFWKKLCAEHGIAPDGRLESFAKEGVDRKEIFFYQADDEHYIPRAVLLDLEPRVINS
IMNSPYSRLYNPENIYVSKTGGGAGNNWAVGFSQGEKLFSDVFDILDREAEGSDSLAGFTLCHSIAGGTGSG
MGSYMLERLQDYYPKKMLQTYSVFPNQDQNSSDVVVQPYNSILTLRRLAECVDSVIVLDNTALNRIA
>tEt-orf156_coord_32-243/1-211
IITLQLGQCGNQIGIEFWKKLCAEHGIAPDGRLESFAKEGVDRKEIFFYQADDEHYIPRAVLLDLEPRVINS
IMNSPYSRLYNPENIYVSKTGGGAGNNWAVGFSQGEKLFSDVFDILDREAEGSDSLAGFTLCHSIAGGTGSG
MGSYMLERLQDYYPKKMLQTYSVFPNQDQNSSDVVVQPYNSILTLRRLAECVDSVIVLDNTALNRIA
>tEt-orf158_coord_24-122/1-98
DLVLDRIRKLSDQCTGLQGFLIFHSFGGGTGSGFTSLLMERLSVDYGKKSKLEFAIYPAPQVSTAVVEPYNS
ILTTHTTLEHSDCAFMVDNEAIYDIC
>tEt-orf159_coord_32-242/1-210
CISIHVGQAGVQIGNACWELYCLEHGIQPDGQMPSDKTIGGGDDSFNTFFSETGAGKHVPRAVYVDLEPTVV
DEVRTGTYRQLFHPEQLITGKEDAANNYARGHYTIGKEIVDLVLDRIRKLSDQCTGLQGFLIFHSFGGGTGS
GFTSLLMERLSVDYGKKSKLEFAIYPAPQVSTAVVEPYNSILTTHTTLEHSDCAFMVDNEAIYDIC
>tEt-orf160_coord_17-119/1-102
KEIVDLVLDRIRKLSDQCTGLQGFLIFHSFGGGTGSGFTSLLMERLSVDYGKKSKLEFAIYPAPQVSTAVVE
PYNSILTTHTTLEHSDCAFMVDNEAIYDIC
>tEt-orf161_coord_44-254/1-210
CISIHVGQAGVQIGNACWELYCLEHGIQPDGQMPSDKTIGGGDDSFNTFFSETGAGKHVPRAVYVDLEPTVV
DEVRTGTYRQLFHPEQLITGKEDAANNYARGHYTIGKEIVDLVLDRIRKLSDQCTGLQGFLIFHSFGGGTGS
GFTSLLMERLSVDYGKKSKLEFAIYPAPQVSTAVVEPYNSILTTHTTLEHSDCAFMVDNEAIYDIC
>tEt-orf170_coord_20-228/1-208
IVHIQAGQCGNQIGSRFWEVISDEHGIDPTGHYHGDSDLQLERISVYYNEAGNNRYVPRAVLVDLEPGTMDS
VRSSPFGKLFRPDSFVYGQSGAGNNWAKGHYTEGAELVDSIMDVVRKEAEGCDCLQGFQLTHSLGGGTGSGM
GTLLISKIREEYPDRIMSTFSVVPSPKVSDTVVEPYNATLSVHQLVENTDETFCIDNEALYDIC
>tRc-orf182_coord_35-250/1-215
IITLQLGQCGNQIGMEFWRKLCQEHGINPEGRILDSAAAAGGFYDRKDVFFYQADDNHYIPRAVLLDLEPRV
INSILNSEYSKLYNPENVYISKEGGGAGNNWAAGYGAGETLEDEIFDIINREAEGSDGLEGFVLCHSIAGGT
GSGMGSFVLEKLHDRFPKTLTQTYSVFPNQAEDSASDVVVQPYNSILTLRRLAENADCVVVLDNTALTRIA
>tRc-orf185_coord_14-224/1-210
CISIHVGQAGVQIGNACWELYCLEHGIQPDGQMPSDKTAGGGDDSFNTFFSETGSGKHVPRAVFVDLEPTVV
DEVRTGTYRQLFHPEQLITGKEDAANNYARGHYTVGKEIVDLVLDRVRKLADQCTGLQGFLIFHSFGGGTGS
GFTSLLMERLSVDYGKKSKLEFSIYPAPQVSTAVVEPYNSILTTHTTLEHSDCAFMVDNEAIYDIC
>tRc-orf186_coord_6-214/1-208
IVHLQAGQCGNQIGSKFWETINGEHGIDPSGTYVGDNLNQLERISVYYQEAPGSKYVPRAVLVDLEPGTMDS
IRSSEFGQLFRPDNFIFGQSGAGNNWAKGHYTEGADLIDGVVEVVRKEAEHCDCLQGFQLTHSLGGGTGSGM
GTLLISKIREEFPDRMMTTFSVVPSPKVSDTVVEPYNATLSVHQLVENTDETFCIDNEALYDIC
>tEs-orf187_coord_42-254/1-212
IVIQVGQCGNQIGWRFWDTLLRECGNLDVDGSFTPAMSTFFRNTPALNSQMGLPVSSALQFPKARAILLDME
EGVVNQMLNSELGELFDRHQLLTDVSGSGNNWSVGYNIYGKQYRDQLLEMIRFASEECDDLGSFLMLNSLGG
GTGSGLGSYVMTMLADHFPKICKSVACIIPSHVDDVVTSPYNSILALKSLSENADCIIPIENSALIRM
>tEs-orf189_coord_12-220/1-208
IVCVQVGQCGNQIGSKFWELISEEHGLDAEGRYIGKYNEQLERIEVYFDQANNSKYVPRSVNVDLEPGVLDN
IRSGVMSNLFRPDNFVHAQSGAGNNWAKGHYTEGAELVDNVLDVIRKEAENCECLQGFQLSHSLGGGTGSGM
GTLLLSKIREEYPDRILSSFSVMPSPRVSNTVVEPYNTMLSVNQLIENSDMAFVIDNEALYDIC
>tEs-orf190_coord_1-197/1-196
IGSKFWEIISDEHGIEPNGTYSGDSDLQLERINVYYNEASNSKYVPRAVLVDLEPGTMDSVRSGPFGELFRP
DNFIFGASGAGNNWAKGHYTEGAELVENVLEVVRKEAESCDCLQGFQMTHSLGGGTGSGMGTLLISKIREEY
PDRIMMTFSVVPSPKVSDTVVEPYNAVLSVHQLVENTDETFCIDNEALYDIC
>tRc-orf191_coord_11-220/1-209
CISIHVGQAGVQIGNACWELYCLEHGIGPDGRMNKKEQGDGGDSFTTFFSDTGSGKYVPRAVFVDLEPTVVD
EVRNGAYRQLFHPEQLITGKEDAANNYARGHYTVGKEIVDLTIDRIRKLAEQCTGLQGFLIFHSFGGGTGSG
FTSLLMERLSVEFGKKSKLEFCVYPAPEVATAVVEPYNSILTTHTTLEHSDCAFMVDNEAIFDIC
>tEs-orf194_coord_8-219/1-211
IITLQLGQCGNQIGVEFWKKLCAEHGIAPDGRLEPFAKDGIDRKEIFFYQADDEHYIPRAILIDLEPRVINS
IMNSPYARLYNPENIYVSKSGGGAGNNWAVGYSQGEKLFEEVSDIIDREAEGSDGLSGFTVCHSIAGGTGSG
MGSFMLEKLQENYPKKLLQTYSVFPNQDQNSSDVVVQPYNSILTLSRLTECVDSVIVLDNTALNNIA
