# Supplementary material for: Phylogenetic and functional characterization of water bears (Tardigrada) tubulins
Source: Sci Rep. 2023 Mar 30;13:5194. doi: 10.1038/s41598-023-31992-z (PMC10063605; doi:10.1038/s41598-023-31992-z)
Supplement: Supplementary file 1 — Supplementary Information. [file 41598_2023_31992_MOESM1_ESM.zip › Novotna Floriancicova_Supplementary data/Supplementary data 3/Found tardigrade tubulins_curated.aln]

CLUSTAL

tEs-orf27/1-408                             -------------------------------M-R-ECINIHIGQAGVQLGNACWELFCLE
tEt-orf161/1-312                            -------------------------------M-R-ECISIHVGQAGVQIGNACWELYCLE
tEt-orf141/1-150                            ------------------------------------------------------------
tHe-orf9/1-451                              -------------------------------M-R-ECISVHVGQAGVQIGNACWELYCLE
tRv-orf130/1-451                            -------------------------------M-R-ECISVHVGQAGVQIGNACWELYCLE
tRc-orf183/1-307                            -------------------------------M-R-ECISVHVGQAGVQIGNACWELYCLE
tMp-orf45/1-380                             -------------------------------M-R-ECISVHVGQAGVQIGNACWELYCLE
tMp-orf38/1-451                             -------------------------------M-R-ECISIHVGQAGVQIGNACWELYCLE
tPr-orf85/1-451                             -------------------------------M-R-ECISIHVGQAGVQIGNACWELYCLE
tPr-orf100/1-451                            -------------------------------M-R-ECISIHVGQAGVQIGNACWELYCLE
tPr-orf101/1-450                            -------------------------------M-R-ECISVHVGQAGVQIGNACWELYCLE
tRc-orf185/1-450                            -------------------------------M-R-ECISIHVGQAGVQIGNACWELYCLE
tRv-orf137/1-450                            -------------------------------M-R-ECISIHVGQAGVQIGNACWELYCLE
tMt-orf119/1-449                            -------------------------------M-R-ECISIHVGQAGVQIGNACWELYCLE
tMt-orf118/1-350                            ------------------------------------------------------------
tHe-orf2/1-449                              -------------------------------M-R-ECISIHVGQAGVQIGNACWELYCLE
tEt-orf143/1-452                            -------------------------------M-R-ECVSIHIGQAGVQIGNACWELYCLE
tEs-orf23/1-448                             -------------------------------M-R-ECISIHVGQAGVQIGNACWELYCLE
tEs-orf25/1-448                             -------------------------------M-R-ECISIHIGQAGVQVGNACWELYCLE
tHe-orf4/1-452                              -------------------------------M-R-ECISIHVGQAGVQIGNACWELYCLE
tRv-orf139/1-449                            -------------------------------M-R-ECISIHVGQAGVQIGNACWELYCLE
tPr-orf65/1-449                             -------------------------------M-R-ECISIHVGQAGVQIGNACWELYCLE
tRc-orf191/1-449                            -------------------------------M-R-ECISIHVGQAGVQIGNACWELYCLE
tMp-orf42/1-449                             -------------------------------M-R-ECISIHVGQAGVQIGNSCWELYCLE
tEt-orf179/1-215                            ------------------------------------------------------------
tEt-orf174/1-211                            ------------------------------------------------------------
tEt-orf181/1-224                            -------------------------------M-I-R------------------------
tEt-orf175/1-242                            -------------------------------M-I-R------------------------
tEt-orf178/1-233                            ------------------------------------------------------------
tEt-orf177/1-200                            ------------------------------------------------------------
tEt-orf180-TRINITY_DN54803_c0_g16_i17/1-189 ------------------------------------------------------------
tMp-orf33/1-293                             ------------------------------------------------------------
tPr-orf95/1-216                             ------------------------------------------------------------
tRc-orf22/1-447                             -------------------------------MVR-EIVHLQAGQCGNQIGSKFWEVISDE
tPr-orf82/1-428                             ---------------------------------------------------KFWEVISDE
tHe-orf1/1-444                              -------------------------------M-R-EIVHLQAGQCGNQIGSKFWEVISDE
tMt-orf120/1-216                            -------------------------------M-R-EIVHLQAGQCGNQIGAKFWEVISDE
tPr-orf93/1-447                             -------------------------------M-R-EIVHLQAGQCGNQIGAKFWEVISDE
tMp-orf57/1-189                             ------------------------------------------------------------
tRv-orf128/1-447                            -------------------------------M-R-EIVHLQAGQCGNQIGAKFWEVISDE
tHe-orf7/1-447                              -------------------------------M-R-EIVHLQAGQCGNQIGAKFWEVISDE
tRc-orf195/1-271                            ------------------------------------------------------------
tHe-orf19/1-447                             -------------------------------M-R-EIVHLQAGQCGNQIGAKFWEVISDE
tEt-orf166/1-251                            ------------------------------------------------------------
tEs-orf30/1-450                             -------------------------------M-R-EIVHMQAGQCGNQIGAKFWEVVSDE
tEs-orf31/1-450                             -------------------------------M-R-EIVHIQAGQCGNQIGSKFWEVISDE
tEt-orf170/1-233                            -------------------------------M-R-EIVHIQAGQCGNQIGSRFWEVISDE
tEt-orf150/1-208                            -------------------------------M-R-EIVHVQAGQCGNQIGSRFWEVISDE
tEt-orf151/1-209                            ------------------------------------------------------------
tEs-orf190/1-214                            -----------------------------------------------QIGSKFWEIISDE
tEt-orf149/1-309                            ------------------------------------------------------------
tEt-orf148/1-283                            ------------------------------------------------------------
tEt-orf147/1-295                            ------------------------------------------------------------
tRc-orf21/1-449                             -------------------------------M-R-EIVHLQVGQCGNQIGSKFWEVISDE
tRv-orf132/1-449                            -------------------------------M-R-EIVHLQVGQCGNQIGAKFWEVISDE
tPr-orf88/1-450                             -------------------------------M-R-EIVHLQVGQCGNQIGAKFWEVISDE
tHe-orf12/1-448                             -------------------------------M-R-EIVHLQVGQCGNQIGAKFWEVISDE
tMt-orf123/1-215                            ------------------------------------------------------------
tMt-orf121/1-215                            ------------------------------------------------------------
tRv-orf126/1-448                            -------------------------------M-R-EIVHLQAGQCGNQIGSKFWEVISDE
tRc-orf28/1-448                             -------------------------------M-R-EIVHLQAGQCGNQIGSKFWEVISDE
tPr-orf83/1-448                             -------------------------------M-R-EIVHLQAGQCGNQIGSKFWEVISDE
tMp-orf53/1-448                             -------------------------------M-R-EIVHLQAGQCGNQIGSKFWEVISDE
tMp-orf52/1-448                             -------------------------------M-R-EIVHLQAGQCGNQIGSKFWETINGE
tHe-orf5/1-470                              --------------MLGLSTPSVLRLPVPSTM-R-EIVHLQAGQCGNQIGSKFWETINGE
tRc-orf186/1-357                            -------------------------------M-R-EIVHLQAGQCGNQIGSKFWETINGE
tPr-orf103/1-408                            -------------------------------M-R-EIVHLQAGQCGNQIGSKFWETINGE
tEt-orf154/1-526                            -------------------------------MPR-EIITLQLGQCGNQIGIEFWKKLCAE
tEt-orf155/1-304                            MIRRPPRSTRSEFYSPTIIRSFSKVFLFVK-MPR-EIITLQLGQCGNQIGIEFWKKLCAE
tMp-orf34/1-463                             -------------------------------MPR-EIITLQLGQCGNQIGLEFWKKLCQE
tPr-orf89/1-458                             -------------------------------MPR-EIITLQLGQCGNQIGGEFWQKLCQE
tMt-orf124/1-460                            -------------------------------MPR-EIITLQLGQCGNQIGMEFWKKLCAE
tEs-orf194/1-478                            -------------------------------MPR-EIITLQLGQCGNQIGVEFWKKLCAE
tRc-orf182/1-461                            -------------------------------MPR-EIITLQLGQCGNQIGMEFWRKLCQE
tRv-orf135/1-465                            -------------------------------MPR-EIITLQLGQCGNQIGNEFWKKLCKE
tHe-orf15/1-460                             -------------------------------MPR-SIISLQLGQCGNQVGMEFWKKLCME
tEs-orf187/1-240                            -------------------------------M-PSNTIVIQVGQCGNQIGWRFWDTLLRE
tEs-orf188/1-262                            ------------------------------------------------------------
tHe-orf14/1-463                             -------------------------------M--SHNVVISIGQCGNQIGSEFWDRVVHS
tEt-orf142/1-194                            --------------MSG-------------SL-R-ENVVVQVGQCGNQIGWRFWDNVVRE

tEs-orf27/1-408                             HGI-M-PDGTQSPMA--SLA--PDDNSYSTFFGETA------------------------
tEt-orf161/1-312                            HGI-Q-PDGQMPSDK--TIG--GGDDSFNTFFSETG------------------------
tEt-orf141/1-150                            ------------------------------------------------------------
tHe-orf9/1-451                              HGI-Q-PDGQMPSDK--TIG--GGDDSFNTFFSETG------------------------
tRv-orf130/1-451                            HGI-Q-PDGQMPSDK--TIG--GGDDSFNTFFSETG------------------------
tRc-orf183/1-307                            HGI-Q-PDGQMPSDK--TIG--GGDDSFNTFFSETG------------------------
tMp-orf45/1-380                             HGI-Q-PDGQMPSDK--TIG--GGDDSFNTFFSETG------------------------
tMp-orf38/1-451                             HGI-Q-PDGQMPSDK--TIG--GGDDSFNTFFSETG------------------------
tPr-orf85/1-451                             HGI-Q-PDGQMPSDK--TIG--GGDDSFNTFFSETG------------------------
tPr-orf100/1-451                            HGI-Q-PDGQMPSDK--TIG--GGDDSFNTFFSETG------------------------
tPr-orf101/1-450                            HGI-Q-PDGVMPSDK--TIG--GGDDSFNTFFSETG------------------------
tRc-orf185/1-450                            HGI-Q-PDGQMPSDK--TAG--GGDDSFNTFFSETG------------------------
tRv-orf137/1-450                            HGI-Q-PDGQMPSDK--SAG--AADDSFNTFFSETG------------------------
tMt-orf119/1-449                            HGI-Q-PDGHMPSDK--GAG--ASDDSFTTFFSETG------------------------
tMt-orf118/1-350                            ------------------------------------------------------------
tHe-orf2/1-449                              HGI-Q-PDGQMPSDK--TVG--AADDSFNTFFSETG------------------------
tEt-orf143/1-452                            HGI-Q-PDGQMPADK--TLG--RADDSFNTFFSETG------------------------
tEs-orf23/1-448                             HGI-Q-PDGQMPSDK--SVG--AADDSFNTFFSETG------------------------
tEs-orf25/1-448                             HGI-Q-PDGQMPSDK--NIG--GGDDSFNTFFSETG------------------------
tHe-orf4/1-452                              HGI-Q-PDGRMSQSK--EGGKRDGQDSFTTFFSETG------------------------
tRv-orf139/1-449                            HGI-Q-PDGRMSQAK---GSKRD--DSFTTFFSETG------------------------
tPr-orf65/1-449                             HGI-G-ADGRMTKKD--AG---DGSDSFTTFFSETG------------------------
tRc-orf191/1-449                            HGI-G-PDGRMNKKE--QG---DGGDSFTTFFSDTG------------------------
tMp-orf42/1-449                             HGI-S-PDGRMTKK---AG---DGGDSFTTFFSETG------------------------
tEt-orf179/1-215                            ------------------------------------------------------------
tEt-orf174/1-211                            ------------------------------------------------------------
tEt-orf181/1-224                            ------------------------------------------------------------
tEt-orf175/1-242                            ------------------------------------------------------------
tEt-orf178/1-233                            ------------------------------------------------------------
tEt-orf177/1-200                            ------------------------------------------------------------
tEt-orf180-TRINITY_DN54803_c0_g16_i17/1-189 ------------------------------------------------------------
tMp-orf33/1-293                             ------------------------------------------------------------
tPr-orf95/1-216                             ------------------------------------------------------------
tRc-orf22/1-447                             HGI-D-PTGSYKGTS--DL----QLERINVYYTEAS------------------------
tPr-orf82/1-428                             HGI-D-PTGSYKGNS--DL----QIERINVYYNEAS------------------------
tHe-orf1/1-444                              HGI-D-PTGSYRGTS--DL----QLERVNVYYNEAG------------------------
tMt-orf120/1-216                            HGI-D-PTGAYKGDS--DL----QLERINVYYNEAG------------------------
tPr-orf93/1-447                             HGI-D-PTGTYHGDS--DL----QLERINVYYNEAT------------------------
tMp-orf57/1-189                             ------------------------------------------------------------
tRv-orf128/1-447                            HGI-D-PTGTYHGDS--DL----QLERINVYYNEAT------------------------
tHe-orf7/1-447                              HGI-D-PTGTYHGDS--DL----QLERINVYYNEAT------------------------
tRc-orf195/1-271                            ------------------------------------------------------------
tHe-orf19/1-447                             HGI-D-PTGTYHGDS--DL----QLERINVYYNEAT------------------------
tEt-orf166/1-251                            ------------------------------------------------------------
tEs-orf30/1-450                             HGI-D-PTGTYHGDS--DL----QLERINVYYNEAS------------------------
tEs-orf31/1-450                             HGI-E-PNGEYSGDS--DL----QLERINVYYNEAG------------------------
tEt-orf170/1-233                            HGI-D-PTGHYHGDS--DL----QLERISVYYNEAG------------------------
tEt-orf150/1-208                            HGI-A-PDGSYHGDS--DL----QLERISVYYNEAG------------------------
tEt-orf151/1-209                            ------------------------------------------------------------
tEs-orf190/1-214                            HGI-E-PNGTYSGDS--DL----QLERINVYYNEAS------------------------
tEt-orf149/1-309                            ------------------------------------------------------------
tEt-orf148/1-283                            ------------------------------------------------------------
tEt-orf147/1-295                            ------------------------------------------------------------
tRc-orf21/1-449                             HGI-D-PTGSYKGDS--DL----QLERINVYYNEAG------------------------
tRv-orf132/1-449                            HGI-D-PTGSYVGDS--PL----QLERINVYYNEAG------------------------
tPr-orf88/1-450                             HGI-D-PTGTYRGDS--KL----QLERINVYYNEAG------------------------
tHe-orf12/1-448                             HGI-D-PTGTYRGDS--DL----QLERINVYYNEAG------------------------
tMt-orf123/1-215                            ------------------------------------------------------------
tMt-orf121/1-215                            ------------------------------------------------------------
tRv-orf126/1-448                            HGI-D-PTGNYVGDS--PL----QLERVNVYYNEAS------------------------
tRc-orf28/1-448                             HGI-D-PTGNYIGDS--PL----QLERINVYYNEAS------------------------
tPr-orf83/1-448                             HGI-D-PTGNYVGDS--PL----QLERINVYYNEAS------------------------
tMp-orf53/1-448                             HGI-D-PTGNYVGDS--PL----QLERINVYYNEAS------------------------
tMp-orf52/1-448                             HGI-D-PTGAYVGEN--PN----QLERIDVYYQEAT------------------------
tHe-orf5/1-470                              HGI-D-PTGSYTGDN--AN----QLERIDVYYQNAS------------------------
tRc-orf186/1-357                            HGI-D-PSGTYVGDN--LN----QLERISVYYQEAP------------------------
tPr-orf103/1-408                            HGI-D-PTGSYVGHT--GN----ELERINVYYQEAP------------------------
tEt-orf154/1-526                            HGI-A-PDGRLESFA--KEG----VDRKEIFFYQAD------------------------
tEt-orf155/1-304                            HGI-A-PDGRLESFA--KEG----VDRKEIFFYQAD------------------------
tMp-orf34/1-463                             HGI-D-SEGRLTDSA-AGSG--RVYDRKDVFFYQAD------------------------
tPr-orf89/1-458                             HGI-S-PEGRLLHTA-AEAG--GVYDRKDVFFTQAD------------------------
tMt-orf124/1-460                            HGI-T-PEGRLEAFA-QTVG--SIQDRKDVFFYQAD------------------------
tEs-orf194/1-478                            HGI-A-PDGRLEPFA--KDG---I-DRKEIFFYQAD------------------------
tRc-orf182/1-461                            HGI-N-PEGRILDSA-AAAG--GFYDRKDVFFYQAD------------------------
tRv-orf135/1-465                            HGI-D-TDGRLINGALTAAG--GNYDRKDVFFYQAD------------------------
tHe-orf15/1-460                             HGI-E-SNGQLKNSG--AEG--DFRDRKDFFFYQAD------------------------
tEs-orf187/1-240                            CGNLD-VDGSFT-------------PAMSTFFRNTPALNSQ-------------------
tEs-orf188/1-262                            ------------------------------------------------------------
tHe-orf14/1-463                             HALLD-TDGTFT-------------SALATFFRNTDGRHDS-------------------
tEt-orf142/1-194                            CRSTEQTQGGVSN------------NAWASYFRNNTPATHSTKSDAADVSSIGTDNSSCC

tEs-orf27/1-408                             -------S-GKH-VPRAVMLDLEPTVIDEIRTGTYQKLYHPNQLITGKE--DAANNYARG
tEt-orf161/1-312                            -------A-GKH-VPRAVYVDLEPTVVDEVRTGTYRQLFHPEQLITGKE--DAANNYARG
tEt-orf141/1-150                            ------------------------------------------------------------
tHe-orf9/1-451                              -------A-GKH-VPRAVFVDLEPTVIDEIRTGTYRQLFHPEQLITGKE--DAANNYARG
tRv-orf130/1-451                            -------A-GKH-VPRAVFVDLEPTVIDEIRTGTYRQLFHPEQLITGKE--DAANNYARG
tRc-orf183/1-307                            -------A-GKH-VPRAVFVDLEPTVIDEIRTGTYRQLFHPEQLITGKE--DAANNYARG
tMp-orf45/1-380                             -------A-GKH-VPRAVMVDLEPTVIDEIRTGTYRQLFHPEQLITGKE--DAANNYARG
tMp-orf38/1-451                             -------A-GKH-VPRAVMVDLEPTVIDEIRTGTYRQLFHPEQLITGKE--DAANNYARG
tPr-orf85/1-451                             -------A-GKH-VPRAVMVDLEPTVIDEIRTGTYRQLFHPEQLITGKE--DAANNYARG
tPr-orf100/1-451                            -------A-GKH-VPRAVMVDLEPTVIDEIRTGTYRQLFHPEQLITGKE--DAANNYARG
tPr-orf101/1-450                            -------S-GKH-VPRAVFVDLEPTVVDEVRTGTYRQLFHPEQLITGKE--DAANNYARG
tRc-orf185/1-450                            -------S-GKH-VPRAVFVDLEPTVVDEVRTGTYRQLFHPEQLITGKE--DAANNYARG
tRv-orf137/1-450                            -------S-GKH-VPRAVFVDLEPTVVDEVRTGTYRQLFHPEQLITGKE--DAANNYARG
tMt-orf119/1-449                            -------S-GKH-VPRAVMVDLEPTVIDEIRTGTYRQLFHPEQLITGKE--DAANNYARG
tMt-orf118/1-350                            --------------------DLEPTVIDEIRTGTYRQLFHPEQLITGKE--DAANNYARG
tHe-orf2/1-449                              -------S-GKH-VPRAVFVDLEPTVVDEVRTGTYRQLFHPEQLITGKE--DAANNYARG
tEt-orf143/1-452                            -------S-GKH-VPRAIMVDLEPTVVDEIRTGTYRQLFHPEQLITGKE--DAANNYARG
tEs-orf23/1-448                             -------S-GKH-VPRAVFVDLEPTVVDEVRTGTYKQLFHPEQLITGKE--DAANNYARG
tEs-orf25/1-448                             -------A-GKH-VPRAVFVDLEPTVVDEVRTGTYRQLFHPEQLITGKE--DAANNYARG
tHe-orf4/1-452                              -------S-GKY-VPRAVFVDLEPTVVDEVRTGTYKQLFHPEQLITGKE--DAANNYARG
tRv-orf139/1-449                            -------S-GKY-VPRAVFVDLEPTVVDEVRTGTYAKLFHPEQLITGKE--DAANNYARG
tPr-orf65/1-449                             -------A-GKY-VPRAVFVDLEPTVVDEVRTGAYKQLFHPEQLITGKE--DAANNYARG
tRc-orf191/1-449                            -------S-GKY-VPRAVFVDLEPTVVDEVRNGAYRQLFHPEQLITGKE--DAANNYARG
tMp-orf42/1-449                             -------S-GKY-VPRAVFVDLEPTVVDEVRTGPYRQLFHPEQLITGKE--DAANNYARG
tEt-orf179/1-215                            ------------------------------------------------------------
tEt-orf174/1-211                            ------------------------------------------------------------
tEt-orf181/1-224                            -----------R-PPRST------------------------------------------
tEt-orf175/1-242                            -----------R-PPRST------------------------------------------
tEt-orf178/1-233                            ------------------------------------------------------------
tEt-orf177/1-200                            ------------------------------------------------------------
tEt-orf180-TRINITY_DN54803_c0_g16_i17/1-189 ------------------------------------------------------------
tMp-orf33/1-293                             ------------------------------------------------------------
tPr-orf95/1-216                             ------------------------------------------------------------
tRc-orf22/1-447                             -------G-GKY-VPRAVLVDLEPGTMDSVRSSTFGQLFRPDNFIFGQS--GAGNNWAKG
tPr-orf82/1-428                             -------G-GKY-VPRAVLVDLEPGTMDSVRSSTFGQLFRPDNFIFGQS--GAGNNWAKG
tHe-orf1/1-444                              -------G-GKY-VPRAVLVDLEPGTMDSVRSSTFGQLFRPDNFIFGQS--GAGNNWAKG
tMt-orf120/1-216                            -------N-GKY-VPRAVLVDLEPGTMDAVRSGPFGQIFRPDNFIFGQN--GAGNNWAKG
tPr-orf93/1-447                             -------G-GKY-VPRAVLVDLEPGTMDSVRSGPFGQLFRPDNFIFGQS--GAGNNWAKG
tMp-orf57/1-189                             ------------------------------------------------------------
tRv-orf128/1-447                            -------G-GKY-VPRAVLVDLEPGTMDSVRSGPFGQLFRPDNFIFGQS--GAGNNWAKG
tHe-orf7/1-447                              -------G-GKY-VPRAVLVDLEPGTMDSVRSGPFGQLFRPDNFIFGQS--GAGNNWAKG
tRc-orf195/1-271                            ------------------------------------------------------------
tHe-orf19/1-447                             -------G-GKY-VPRAVLVDLEPGTMDSVRSGPFGQLFRPDNFIFGQS--GAGNNWAKG
tEt-orf166/1-251                            ------------------------------------------------------------
tEs-orf30/1-450                             -------G-GKY-VPRAVLVDLEPGTMDSVRSGPFGQLFRPDNFVFGQS--GAGNNWAKG
tEs-orf31/1-450                             -------N-SRY-VPRAVLVDLEPGTMDSVRNSPFGQLFRPDNFVYGQS--GAGNNWAKG
tEt-orf170/1-233                            -------N-NRY-VPRAVLVDLEPGTMDSVRSSPFGKLFRPDSFVYGQS--GAGNNWAKG
tEt-orf150/1-208                            -------G-GRY-VPRAILCDLEPGTMDSVRSSPFGKLFRPDSFVYGQS--GAGNNWAKG
tEt-orf151/1-209                            ------------------------------------------------------------
tEs-orf190/1-214                            -------N-SKY-VPRAVLVDLEPGTMDSVRSGPFGELFRPDNFIFGAS--GAGNNWAKG
tEt-orf149/1-309                            ------------------------------------------------------------
tEt-orf148/1-283                            ------------------------------------------------------------
tEt-orf147/1-295                            ------------------------------------------------------------
tRc-orf21/1-449                             -------G-NKY-VPRAILVDLEPGTMDSVRSSPFGQLFRPDNFIYGQS--GAGNNWAKG
tRv-orf132/1-449                            -------HGNKY-VPRAVLVDLEPGTMDSVRSSPFGQLFRPDNYIFGQS--GAGNNWAKG
tPr-orf88/1-450                             -------GGNKY-VPRAVLVDLEPGTMDSVRSSPFGQLFRPDNFIFGQS--GAGNNWAKG
tHe-orf12/1-448                             -------N-NKY-VPRAVLVDLEPGTMDSVRSSPFGQLFRPDNFIFGQS--GAGNNWAKG
tMt-orf123/1-215                            ------------------------------------------------------------
tMt-orf121/1-215                            ------------------------------------------------------------
tRv-orf126/1-448                            -------G-SKY-VPRAILVDLEPGTMDSVRSSPFGQLFRPDNFIYGQS--GAGNNWAKG
tRc-orf28/1-448                             -------G-GKY-VPRAILVDLEPGTMDSVRSSPFGQLFRPDNFIYGQS--GAGNNWAKG
tPr-orf83/1-448                             -------G-GKY-VPRAVLVDLEPGTMDSVRSSPFGQLFRPDNFIYGQS--GAGNNWAKG
tMp-orf53/1-448                             -------G-GKY-VPRAVLVDLEPGTMDSVRSSPFGQLFRPDNFIYGQS--GAGNNWAKG
tMp-orf52/1-448                             -------G-SKY-VPRAVLVDLEPGTMDAIRSSEYGQLFRPDNFVFGQS--GAGNNWAKG
tHe-orf5/1-470                              -------S-GKY-VPRAVLVDLEPGTMDSIRSSEYGQLFRPDNFVFGQS--GAGNNWAKG
tRc-orf186/1-357                            -------G-SKY-VPRAVLVDLEPGTMDSIRSSEFGQLFRPDNFIFGQS--GAGNNWAKG
tPr-orf103/1-408                            -------G-AKY-VPRAVLVDLEPGTMDSIRGSEYGKLFRPDNFIFGQS--GAGNNWAKG
tEt-orf154/1-526                            -------D-EHY-IPRAVLLDLEPRVINSIMNSPYSRLYNPENIYVSKTGGGAGNNWAVG
tEt-orf155/1-304                            -------D-EHY-IPRAVLLDLEPRVINSIMNSPYSRLYNPENIYVSKTGGGAGNNWAVG
tMp-orf34/1-463                             -------D-DHY-VPRAVLMDLEPRVINGITSSEYSTLYNPENIYISKEGGGAGNNWAVG
tPr-orf89/1-458                             -------D-DHY-MPRAVLVDLEPRVVNSILNSS-SKLYNPENVYICKEGGGAGNNWAAG
tMt-orf124/1-460                            -------D-DHY-IPRAVLIDLEPRVINSILSSEYQKLYNTENVFMSKDGGGAGNNWAVG
tEs-orf194/1-478                            -------D-EHY-IPRAILIDLEPRVINSIMNSPYARLYNPENIYVSKSGGGAGNNWAVG
tRc-orf182/1-461                            -------D-NHY-IPRAVLLDLEPRVINSILNSEYSKLYNPENVYISKEGGGAGNNWAAG
tRv-orf135/1-465                            -------D-DHY-IPRAVLMDLEPRVINTIRNSEYAKLYNPENLYMDNQGGGAGNNWAAG
tHe-orf15/1-460                             -------D-SHY-IPRAILIDLEPRVIQTIKNSDYGKLFNPENIYVSEQGGGAGNNWAAG
tEs-orf187/1-240                            MGLPVSSA-LQFPKARAILLDMEEGVVNQMLNSELGELFDRHQLLTDVS--GSGNNWSVG
tEs-orf188/1-262                            ------------------------------------------------------------
tHe-orf14/1-463                             SLPIGSRL-KHL-QANAVLIDMETRVVDRLLRGPLGDLFDKRMTLTDSC--GSGNNWSTG
tEt-orf142/1-194                            SAPRGTRS-KHA-RARAVLIDMEESVVNQLLRSDLGQIFDRRQLLTDVS--GSGNNWAVG

tEs-orf27/1-408                             QYTVGREMIDIVLDQIRRQAESTSSLQSFFVYHSFGGGTGSGFTALLMEKLCLDYGKKS-
tEt-orf161/1-312                            HYTIGKEIVDLVLDRIRKLSDQCTGLQGFLIFHSFGGGTGSGFTSLLMERLSVDYGKKS-
tEt-orf141/1-150                            -----------------------------------------------MERLSVDYGKKS-
tHe-orf9/1-451                              HYTVGKEIVDLVLDRIRKLADQCTGLQGFLIFHSFGGGTGSGFTSLLMERLSVDYGKKS-
tRv-orf130/1-451                            HYTVGKEIVDLVLDRIRKLADQCTGLQGFLIFHSFGGGTGSGFTSLLMERLSVDYGKKS-
tRc-orf183/1-307                            HYTVGKEIVDLVLDRIRKLADQCTGLQGFLIFHSFGGGTGSGFTSLLMERLSVDYGKKS-
tMp-orf45/1-380                             HYTVGKEIVDLVLDRIRKLADQCTGLQGFLIFHSFGGGTGSGFTSLLMERLSVDYGKKS-
tMp-orf38/1-451                             HYTVGKEIVDLVLDRIRKLADQCTGLQGFLIFHSFGGGTGSGFTSLLMERLSVDYGKKS-
tPr-orf85/1-451                             HYTVGKEIVDLVLDRVRKLADQCTGLQGFLIFHSFGGGTGSGFTSLLMERLSVDYGKKS-
tPr-orf100/1-451                            HYTVGKEIVDLVLDRVRKLADQCTGLQGFLIFHSFGGGTGSGFTSLLMERLSVDYGKKS-
tPr-orf101/1-450                            HYTVGKEIVDLVLDRVRKLADQCTGLQGFLIFHSFGGGTGSGFTSLLMERLSVDYGKKS-
tRc-orf185/1-450                            HYTVGKEIVDLVLDRVRKLADQCTGLQGFLIFHSFGGGTGSGFTSLLMERLSVDYGKKS-
tRv-orf137/1-450                            HYTVGKEIVDLVLDRVRKLADQCTGLQGFLIFHSFGGGTGSGFTSLLMERLSVDYGKKS-
tMt-orf119/1-449                            HYTVGKEIVDLVLDRVRKLADNCTGLQGFLIFHSFGGGTGSGFTSLLMERLSVDYGKKS-
tMt-orf118/1-350                            HYTVGKEIVDLVLDRIRKLADQCTGLQGFLIFHSFGGGTGSGFTSLLMERLSVDYGKKS-
tHe-orf2/1-449                              HYTVGKEIVDLVLDRVRKLADQCTGLQGFLIFHSFGGGTGSGFTSLLMERLSVDYGKKS-
tEt-orf143/1-452                            HYTVGKELIDTVLDRVRRLTDACTGLQGFLIFHSFGGGTGSGFTSLLMERLSADYGKKS-
tEs-orf23/1-448                             HYTVGKEIVDQVLDRIRKLTDQCTGLQGFLIFHSFGGGTGSGFTSLLMERLSVDYGKKS-
tEs-orf25/1-448                             HYTIGKEIVDLVLDRIRKLADQCTGLQGFLIFHSFGGGTGSGFTSLLMERLSVDYGKKS-
tHe-orf4/1-452                              HYTVGKEIVDVTIDRIRKLADQCTGLQGFLIFHSFGGGTGSGFTSLLMERLSVEFGKKS-
tRv-orf139/1-449                            HYTVGKEIVDLTIDRIRKLADQCSGLQGFLIFHSFGGGTGSGFTSLLMERLSVEFGKKS-
tPr-orf65/1-449                             HYTVGKEIVDVTIDRIRKLADQCTGLQGFLIFHSFGGGTGSGFTSLLMERLSVEFGKKS-
tRc-orf191/1-449                            HYTVGKEIVDLTIDRIRKLAEQCTGLQGFLIFHSFGGGTGSGFTSLLMERLSVEFGKKS-
tMp-orf42/1-449                             HYTVGKEIVDLTIDRIRKLAEQCTGLQGFLVFHSFGGGTGSGFTSLLMERLSVEFGKKS-
tEt-orf179/1-215                            --------------------------------------------------------DRI-
tEt-orf174/1-211                            ------------------------------------------------------------
tEt-orf181/1-224                            --------------------------------------------------------RSE-
tEt-orf175/1-242                            --------------------------------------------------------RSE-
tEt-orf178/1-233                            --------------------------------------------------------DRI-
tEt-orf177/1-200                            ------------------------------------------------------------
tEt-orf180-TRINITY_DN54803_c0_g16_i17/1-189 ------------------------------------------------------------
tMp-orf33/1-293                             -------------------------------------------------KIREEYPDRI-
tPr-orf95/1-216                             ------------------------------------------------------------
tRc-orf22/1-447                             HYTEGAELVDNVMDVVRREAENCDCLQGFQMAHSLGGGTGSGMGTLMISKIREEYPDRI-
tPr-orf82/1-428                             HYTEGAELVDAVMDVVRREAEACDCLQGFQLAHSLGGGTGSGMGTLMISKIREEYPDRI-
tHe-orf1/1-444                              HYTEGAELVDAVMDVVRREAESCDCLQGFQLAHSLGGGTGSGMGTLMISKIREEYPDRI-
tMt-orf120/1-216                            HYTEGAELVDSVLDVVRKEAESCDCLQGFQLTHSLGGGTGSGMGTLLISKIREEYPDRI-
tPr-orf93/1-447                             HYTEGAELVDSVLDVVRKEAESCDCLQGFQLTHSLGGGTGSGMGTLMISKIREEYPDRI-
tMp-orf57/1-189                             ------------------------------------------------------------
tRv-orf128/1-447                            HYTEGAELVDSVLDVVRKEAESCDCLQGFQLTHSLGGGTGSGMGTLMISKIREEYPDRI-
tHe-orf7/1-447                              HYTEGAELVDSVLDVVRKEAESCDCLQGFQLTHSLGGGTGSGMGTLMISKIREEYPDRI-
tRc-orf195/1-271                            ------------------------------------------------------------
tHe-orf19/1-447                             HYTEGAELVDSVLDVVRKEAESCDCLQGFQLTHSLGGGTGSGMGTLMISKIREEYPDRI-
tEt-orf166/1-251                            ------------------------------------------------------------
tEs-orf30/1-450                             HYTEGAELVDSVLDVVRKEAESCDCLQGFQLTHSLGGGTGSGMGTLLISKIREEYPDRI-
tEs-orf31/1-450                             HYTEGAELVDSIMEVVRKESEGCDCLQGFQLTHSLGGGTGSGMGTLLISKIREEYPDRI-
tEt-orf170/1-233                            HYTEGAELVDSIMDVVRKEAEGCDCLQGFQLTHSLGGGTGSGMGTLLISKIREEYPDRI-
tEt-orf150/1-208                            HYTEGAELVDSILDVVRKEAEGCDCLQGFQLTHSLGGGTGSGMGTLLISKIREEYPDRI-
tEt-orf151/1-209                            ------------------------------------------------------------
tEs-orf190/1-214                            HYTEGAELVENVLEVVRKEAESCDCLQGFQMTHSLGGGTGSGMGTLLISKIREEYPDRI-
tEt-orf149/1-309                            ------------------------------------------MGTLLISKVREEYPDRI-
tEt-orf148/1-283                            ------------------------------------------------------YPDRI-
tEt-orf147/1-295                            ------------------------------------------MGTLLISKVREEYPDRI-
tRc-orf21/1-449                             HYTEGAELVDSVLDVVRKEAENCDCLQGFQLTHSLGGGTGSGMGTLLISKIREEYPDRI-
tRv-orf132/1-449                            HYTEGAELVDSVLDVVRKEAENCDCLQGFQLTHSLGGGTGSGMGTLLISKIREEYPDRI-
tPr-orf88/1-450                             HYTEGAELVDSVLDVVRKEAEGCDCLQGFQLTHSLGGGTGSGMGTLLISKIREEYPDRI-
tHe-orf12/1-448                             HYTEGAELVDSVLDVVRKEAENCDCLQGFQLTHSLGGGTGSGMGTLLISKIREEYPDRI-
tMt-orf123/1-215                            ------------------------------------------------------------
tMt-orf121/1-215                            ------------------------------------------------------------
tRv-orf126/1-448                            HYTEGAELVDSVLDVVRKEAEGCDCLQGFQLTHSLGGGTGSGMGTLLISKIREEYPDRI-
tRc-orf28/1-448                             HYTEGAELVDSVLDVVRKEAEGCDCLQGFQLTHSLGGGTGSGMGTLLISKIREEYPDRI-
tPr-orf83/1-448                             HYTEGAELVDSVLDVVRKEAEGCDCLQGFQLTHSLGGGTGSGMGTLLISKIREEYPDRI-
tMp-orf53/1-448                             HYTEGAELVDAVLDVVRKESEGCDCLQGFQLTHSLGGGTGSGMGTLLISKIREEYPDRI-
tMp-orf52/1-448                             HYTEGADLIENVVDVVRREAEHCDCLQGFQMTHSLGGGTGSGMGTLLISKIREEFPDRM-
tHe-orf5/1-470                              HYTEGADLIDTVIDVVRKEAEHCDCLQGFQLTHSLGGGTGSGMGTLLISKIREEYPDRI-
tRc-orf186/1-357                            HYTEGADLIDGVVEVVRKEAEHCDCLQGFQLTHSLGGGTGSGMGTLLISKIREEFPDRM-
tPr-orf103/1-408                            HYTEGADLIETVVDVVRKEAEHCDCLQGFQLTHSLGGGTGSGMGTLLISKIREEFPDRI-
tEt-orf154/1-526                            -FSQGEKLFSDVFDILDREAEGSDSLAGFTLCHSIAGGTGSGMGSYMLERLQDYYPKKM-
tEt-orf155/1-304                            -FSQGEKLFSDVFDILDREAEGSDSLAGFTLCHSIAGGTGSGMGSYMLERLQDYYPKKM-
tMp-orf34/1-463                             -YGYGEKLEEELFDMINREAEGSDGLEGFILSHSIAGGTGSGMGSFVLEKLRDRFPKTL-
tPr-orf89/1-458                             -YEAGQKHEEAVFDIINREAEGSDGLDGFILCHSIAGGTGSGMGSYVLEKLHDRFPKTL-
tMt-orf124/1-460                            -YRNGEQLKEEVFDIIDREADGSDGLQGFVLCHSIAGGTGSGMGSYVLEHLSERFPKKL-
tEs-orf194/1-478                            -YSQGEKLFEEVSDIIDREAEGSDGLSGFTVCHSIAGGTGSGMGSFMLEKLQENYPKKL-
tRc-orf182/1-461                            -YGAGETLEDEIFDIINREAEGSDGLEGFVLCHSIAGGTGSGMGSFVLEKLHDRFPKTL-
tRv-orf135/1-465                            -YRLGEQHSEKVFDIINREADGSDGLEGFCLCHSIAGGTGSGMGSYVLENIHDRFPKKI-
tHe-orf15/1-460                             -FGMGQDVSEKVFDMIEREAEGCDGLEGFILSHSIAGGTGSGMGSYVLEHLHDRFPKKL-
tEs-orf187/1-240                            YNIYGKQYRDQLLEMIRFASEECDDLGSFLMLNSLGGGTGSGLGSYVMTMLADHFPKIC-
tEs-orf188/1-262                            ------------------------------------------------------------
tHe-orf14/1-463                             HLTYGLQHEDTISEMLRRSAEPLDQLQSFSVLHSMGGGTGSGLGTAVVKMMARDYGKTA-
tEt-orf142/1-194                            YHEYGMQYADAVTELLRKEAETCDFLGSFMVLNSLGGGTGSGLGSRVVELLQEHYPKVV-

tEs-orf27/1-408                             KLEFCIYPSP----RLSTAVVEPYNSILVTHTTLESSDCAFMVDNEALFEICSRN-----
tEt-orf161/1-312                            KLEFAIYPAP----QVSTAVVEPYNSILTTHTTLEHSDCAFMVDNEAIYDICRRN-----
tEt-orf141/1-150                            KLEFAIYPAP----QVSTAVVEPYNSILTTHTTLEHSDCAFMVDNEAIYDICRRN-----
tHe-orf9/1-451                              KLEFSIYPAP----QVSTAVVEPYNSILTTHTTLEHSDCAFMVDNEAIYDICRRN-----
tRv-orf130/1-451                            KLEFSVYPAP----QVSTAVVEPYNSILTTHTTLEHSDCAFMVDNEAIYDICRRN-----
tRc-orf183/1-307                            KLEFSVYPAP----QVSTAVVEPYNSILTTHTTLEHSDCAFMVDNEAIYDICRRN-----
tMp-orf45/1-380                             KLEFSVYPAP----QVSTAVVEPYNSILTTHTTLEHSDCAFMVDNEAIYDICRRN-----
tMp-orf38/1-451                             KLEFSVYPAP----QVSTAVVEPYNSILTTHTTLEHSDCAFMVDNEAIYDICRRN-----
tPr-orf85/1-451                             KLEFSVYPAP----QVSTAVVEPYNSILTTHTTLEHSDCAFMVDNEAIYDICRRN-----
tPr-orf100/1-451                            KLEFSVYPAP----QVSTAVVEPYNSILTTHTTLEHSDCAFMVDNEAIYDICRRN-----
tPr-orf101/1-450                            KLEFSIYPAP----QVSTAVVEPYNSILTTHTTLEHSDCAFMVDNEAIYDICRRN-----
tRc-orf185/1-450                            KLEFSIYPAP----QVSTAVVEPYNSILTTHTTLEHSDCAFMVDNEAIYDICRRN-----
tRv-orf137/1-450                            KLEFSVYPAP----QVSTAVVEPYNSILTTHTTLEHSDCAFMVDNEAIYDICRRN-----
tMt-orf119/1-449                            KLEFSIYPAP----QVSTAVVEPYNSILTTHTTLEHSDCAFMVDNEAIFDICRRN-----
tMt-orf118/1-350                            KLEFSIYPAP----QVSTAVVEPYNSILTTHTTLEHSDCAFMVDNEAIFDICRRN-----
tHe-orf2/1-449                              KLEFSIYPAP----QVSTAVVEPYNSILTTHTTLEHSDCAFMVDNEAIYDICRRN-----
tEt-orf143/1-452                            KLEFSVYPAP----QVSTAVVEPYNSILTTHTTLEHSDCAFMVDNEAIYDICRRN-----
tEs-orf23/1-448                             KLEFSIYPAP----QVSTSVVEPYNSILTTHTTLEHSDCAFMVDNEAIYDICRRN-----
tEs-orf25/1-448                             KLEFAVYPAP----QVSTAVVEPYNSILTTHTTLEHSDCAFMVDNEAIYDICRRN-----
tHe-orf4/1-452                              KLEFCVYPAP----EVSTAVVEPYNSILTTHTTLEHSDCAFMVDNEAIFDICRRK-----
tRv-orf139/1-449                            KLEFCVYPAP----EVSTAVVEPYNSILTTHTTLEHSDCAFMVDNEAIFDICRKK-----
tPr-orf65/1-449                             KLEFCVYPAP----EVSTAVVEPYNSILTTHTTLEHSDCAFMVDNEAIFDICRKK-----
tRc-orf191/1-449                            KLEFCVYPAP----EVATAVVEPYNSILTTHTTLEHSDCAFMVDNEAIFDICRKK-----
tMp-orf42/1-449                             KLEFCVYPAP----EVSTAVVEPYNSILTTHTTLEHSDCAFMVDNEAIFDICRKK-----
tEt-orf179/1-215                            MTTFSVFPSP----KVSDTVVEPYNATLSVHQLVESSDETFCIDNEALYDICFRT-----
tEt-orf174/1-211                            -STFSVFPSP----KVSDTVVEPYNATLSVHQLVESSDETFCIDNEALYDICFRT-----
tEt-orf181/1-224                            FYSPTIFPSP----KVSDTVVEPYNATLSVHQLVESSDETFCIDNEALYDICFRT-----
tEt-orf175/1-242                            FYSPTIFPSP----KVSDTVVEPYNATLSVHQLVESSDETFCIDNEALYDICFRT-----
tEt-orf178/1-233                            MTTFSVFPSP----KVSDTVVEPYNATLSVHQLVESSDETFCIDNEALYDICFRT-----
tEt-orf177/1-200                            ----------------------------------QSSDETFCIDNEALYDICFRT-----
tEt-orf180-TRINITY_DN54803_c0_g16_i17/1-189 ---------------------------------------------RSLYDICFRT-----
tMp-orf33/1-293                             MNTFSVVPSP----KVSDTVVEPYNATLSVHQLVENTDETFCIDNEALYDICFRT-----
tPr-orf95/1-216                             ------------------------------------------------------------
tRc-orf22/1-447                             MNTFSVVPSP----KVSDTVVEPYNATLSVHQLIENTDETFCIDNEALYDICFRT-----
tPr-orf82/1-428                             MNTFSVVPSP----KVSDTVVEPYNATLSVHQLVENTDETFCIDNEALYDICFRT-----
tHe-orf1/1-444                              MMSFSVVPSP----KVSDTVVEPYNATLSVHQLVENTDETFCIDNEALYDICFRT-----
tMt-orf120/1-216                            MNTFSVVPSP----KVSDTVVEPYNATLSVHQLVENRMRHFASTTKHCTISAFVH-----
tPr-orf93/1-447                             MNTFSVVPSP----KVSDTVVEPYNATLSVHQLVENTDETFCIDNEALYDICFRT-----
tMp-orf57/1-189                             ------------------------------------------------------------
tRv-orf128/1-447                            MNTFSVVPSP----KVSDTVVEPYNATLSVHQLVENTDETFCIDNEALYDICFRT-----
tHe-orf7/1-447                              MMTFSVVPSP----KVSDTVVEPYNATLSVHQLVENTDETFCIDNEALYDICFRT-----
tRc-orf195/1-271                            -----------------DTVVEPYNATLSVHQLVENTDETFCIDNEALYDICFRT-----
tHe-orf19/1-447                             MMTFSVVPSP----KVSDTVVEPYNATLSVHQLVENTDETFCIDNEALYDICFRT-----
tEt-orf166/1-251                            ----------------------------------------------SLYDICFRT-----
tEs-orf30/1-450                             MSSFSVVPSP----KVSDTVVEPYNATLSVHQLVENTDETFCIDNEALYDICFRT-----
tEs-orf31/1-450                             MSSFSVVPSP----KVSDTVVEPYNATLSVHQLVENTDETFCIDNEALYDICFRT-----
tEt-orf170/1-233                            MSTFSVVPSP----KVSDTVVEPYNATLSVHQLVENTDETFCIDNEALYDICFRT-----
tEt-orf150/1-208                            MTTFSVVPSP----KVSDTVVEPYNATLSVHQLVENTDETFCIDNEALY-----------
tEt-orf151/1-209                            ------------------------------------------------------------
tEs-orf190/1-214                            MMTFSVVPSP----KVSDTVVEPYNAVLSVHQLVENTDETFCIDNEALYDICFRT-----
tEt-orf149/1-309                            MNTFSVVPSP----KVSDTVVEPYNAVLSVHQLVENTDETFCIDNEALYDICFRT-----
tEt-orf148/1-283                            MNTFSIVPSP----KVSVTVVEPYNAVLSVHQLVENTDETFCIDNEALYDICFRT-----
tEt-orf147/1-295                            MNTFSIVPSP----KVSVTVVEPYNAVLSVHQLVENTDETFCIDNEALYDICFRT-----
tRc-orf21/1-449                             MTTFSVVPSP----KVSDTVVEPYNATLSVHQLVENTDETFCIDNEALYDICFRT-----
tRv-orf132/1-449                            MTTFSVVPSP----KVSDTVVEPYNATLSVHQLVENTDETFCIDNEALYDICFRT-----
tPr-orf88/1-450                             MTTFSVVPSP----KVSDTVVEPYNATLSVHQLVENTDETFCIDNEALYDICFRT-----
tHe-orf12/1-448                             MTTFSVVPSP----KVSDTVVEPYNATLSVHQLVENTDETFCIDNEALYDICFRT-----
tMt-orf123/1-215                            ------------------------------------------------------------
tMt-orf121/1-215                            ------------------------------------------------------------
tRv-orf126/1-448                            MTTFSVVPSP----KVSDTVVEPYNATLSVHQLVENTDETFCIDNEALYDICFRT-----
tRc-orf28/1-448                             MTTFSVVPSP----KVSDTVVEPYNATLSVHQLVENTDETFCIDNEALYDICFRT-----
tPr-orf83/1-448                             MTTFSVVPSP----KVSDTVVEPYNATLSVHQLVENTDETFCIDNEALYDICFRT-----
tMp-orf53/1-448                             MTTFSVVPSP----KVSDTVVEPYNATLSVHQLVENTDETFCIDNEALYDICFRT-----
tMp-orf52/1-448                             MTTFSVVPSP----KVSDTVVEPYNATLSVHQLVENTDETFCIDNEALYDICFRT-----
tHe-orf5/1-470                              MTTFSVVPSP----KVSDTVVEPYNATLSVHQLVENTDETFCIDNEALYDICFRT-----
tRc-orf186/1-357                            MTTFSVVPSP----KVSDTVVEPYNATLSVHQLVENTDETFCIDNEALYDICFRT-----
tPr-orf103/1-408                            MTTFSVVPSP----KVSDTVVEPYNATLSVHQLVENTDETFCIDNEALYDICFRT-----
tEt-orf154/1-526                            LQTYSVFPNQDQ--NSSDVVVQPYNSILTLRRLAECVDSVIVLDNTALNRIAVQR-----
tEt-orf155/1-304                            LQTYSVFPNQDQ--NSSDVVVQPYNSILTLRRLAECVDSVIVLDNTALNRIAVQR-----
tMp-orf34/1-463                             TQTFSVFPNQDQ---TSDVVVQPYNSILTLRRLAEHADCVVVLDNTALTRIATER-----
tPr-orf89/1-458                             TQTYSVFPNQAD-DAASDVVVQPYNSVLSLRRLTEHADCVVVLDNTALHRIAIDR-----
tMt-orf124/1-460                            IQTYSVFPNQDQDGSGSDVVVQPYNSILTLRRLAENADAVVVLDNTALNAIAAER-----
tEs-orf194/1-478                            LQTYSVFPNQDQ--NSSDVVVQPYNSILTLSRLTECVDSVIVLDNTALNNIAVDR-----
tRc-orf182/1-461                            TQTYSVFPNQAE-DSASDVVVQPYNSILTLRRLAENADCVVVLDNTALTRIATER-----
tRv-orf135/1-465                            IQTYSIFPNQDE---NSDVVVGPYNSMLTLRRLAEHADCVVVMDNTALHNIAAER-----
tHe-orf15/1-460                             IQTFSIFPNQDD--SASDVVVQPYNSILTMRRLAENADCVVVLDNTALNSIAAER-----
tEs-orf187/1-240                            KSVACIIPSH-----VDDVVTSPYNSILALKSLSENADCIIPIENSALIRMTRTTEKYNM
tEs-orf188/1-262                            ------------------------------------------------------------
tHe-orf14/1-463                             RLVSCVFPGD-----QDDVVTSPYNSVLALKVLAEDADSVISLDNNALSTVCSKHVLAGR
tEt-orf142/1-194                            ------------------------------------------------------------

tEs-orf27/1-408                             -LNVERP-TYTNINRLLSQVISSITASLRFDGSL-----NVDITEFQTNLVPYPRIHFPL
tEt-orf161/1-312                            -LDIERP-TYTNLNRLIGQIVSSITASLRFDGAL-----NVDLTEFQTNLVPYPRIHFPL
tEt-orf141/1-150                            -LDIERP-TYTNLNRLIGQIVSSITASLRFDGAL-----NVDLTEFQTNLVPYPRIHFPL
tHe-orf9/1-451                              -LDIERP-TYTNLNRLIGQIVSSITASLRFDGAL-----NVDLTEFQTNLVPYPRIHFPL
tRv-orf130/1-451                            -LDIERP-TYTNLNRLIGQIVSSITASLRFDGAL-----NVDLTEFQTNLVPYPRIHFPL
tRc-orf183/1-307                            -LDIERP-TYTNLNRLIGQIVSSITASLRFDGAL-----NVDLTEFQTNLVPYPRIHFPL
tMp-orf45/1-380                             -LDIERP-TYTNLNRLIGQIVSSITASLRFDGAL-----NVDLTEFQTNLVPYPRIHFPL
tMp-orf38/1-451                             -LDIERP-TYTNLNRLIGQIVSSITASLRFDGAL-----NVDLTEFQTNLVPYPRIHFPL
tPr-orf85/1-451                             -LDIERP-TYTNLNRLIGQIVSSITASLRFDGAL-----NVDLTEFQTNLVPYPRIHFPL
tPr-orf100/1-451                            -LDIERP-TYTNLNRLIGQIVSSITASLRFDGAL-----NVDLTEFQTNLVPYPRIHFPL
tPr-orf101/1-450                            -LDIERP-TYTNLNRLIGQIVSSITASLRFDGAL-----NVDLTEFQTNLVPYPRIHFPL
tRc-orf185/1-450                            -LDIERP-TYTNLNRLIGQIVSSITASLRFDGAL-----NVDLTEFQTNLVPYPRIHFPL
tRv-orf137/1-450                            -LDIERP-TYTNLNRLIGQIVSSITASLRFDGAL-----NVDLTEFQTNLVPYPRIHFPL
tMt-orf119/1-449                            -LDIERP-TYTNLNRLIGQIVSSITASLRFDGAL-----NVDLTEFQTNLVPYPRIHFPL
tMt-orf118/1-350                            -LDIERP-TYTNLNRLIGQIVSSITASLRFDGAL-----NVDLTEFQTNLVPYPRIHFPL
tHe-orf2/1-449                              -LDIERP-TYTNLNRLIGQIVSSITASLRFDGAL-----NVDLTEFQTNLVPYPRIHFPL
tEt-orf143/1-452                            -LDIGRP-TYTNLNRLISQIVSSITASLRFDGAL-----NVDLTEFQTNLVPYPRVHFPL
tEs-orf23/1-448                             -LDIERP-TYTNLNRLIGQIVSSITASLRFDGAL-----NVDLTEFQTNLVPYPRVHFPL
tEs-orf25/1-448                             -LDIERP-TYTNLNRLIGQIVSSITASLRFDGAL-----NVDLTEFQTNLVPYPRIHFPL
tHe-orf4/1-452                              -LDVERP-TYTNLNRLISQIVSSITASLRFDGAL-----NVDLTEFQTNLVPYPRIHFPL
tRv-orf139/1-449                            -LDVERP-TYVNLNRLISQIVSSITASLRFEGAL-----NVDLTEFQTNLVPYPRIHFPL
tPr-orf65/1-449                             -LDVERP-TYTNLNRLISQIVSSITASLRFDGAL-----NVDLTEFQTNLVPYPRIHFPL
tRc-orf191/1-449                            -LDVERP-TYTNLNRLISQIVSSITASLRFDGAL-----NVDLTEFQTNLVPYPRIHFPL
tMp-orf42/1-449                             -LDVERP-TYTNLNRLISQIVSSITASLRFDGAL-----NVDLTEFQTNLVPYPRIHFPL
tEt-orf179/1-215                            -LKLPSP-SYVDLNHLVSMTMSGVTTCLRFPGQL-----NADLRKLATNLVPFPRLHFFM
tEt-orf174/1-211                            -LKLPSP-SYVDLNHLVSMTMSGVTTCLRFPGQL-----NADLRKLATNLVPFPRLHFFM
tEt-orf181/1-224                            -LKLPSP-SYVDLNHLVSMTMSGVTTCLRFPGQL-----NADLRKLATNLVPFPRLHFFM
tEt-orf175/1-242                            -LKLPSP-SYVDLNHLVSMTMSGVTTCLRFPGQL-----NADLRKLATNLVPFPRLHFFM
tEt-orf178/1-233                            -LKLPSP-SYVDLNHLVSMTMSGVTTCLRFPGQL-----NADLRKLATNLVPFPRLHFFM
tEt-orf177/1-200                            -LKLPSP-SYVDLNHLVSMTMSGVTTCLRFPGQL-----NADLRKLATNLVPFPRLHFFM
tEt-orf180-TRINITY_DN54803_c0_g16_i17/1-189 -LKLPSP-SYVDLNHLVSMTMSGVTTCLRFPGQL-----NADLRKLATNLVPFPRLHFFM
tMp-orf33/1-293                             -LKLTTP-TYGDLNHLVSMTMSGVTTCLRFPGQL-----NADLRKLAVNMVPFPRLHFFM
tPr-orf95/1-216                             ------------------MTMSGVTTCLRFPGQL-----NADLRKLAVNMVPFPRLHFFM
tRc-orf22/1-447                             -LKLTTP-TYGDLNHLVSMTMSGVTTCLRFPGQL-----NADLRKLAVNMVPFPRLHFFM
tPr-orf82/1-428                             -LKLTTP-TYGDLNHLVSMTMSGVTTCLRFPGQL-----NADLRKLAVNMVPFPRLHFFM
tHe-orf1/1-444                              -LKLTTP-TYGDLNHLVSMTMSGVTTCLRFPGQL-----NADLRKLAVNMVPFPRLHFFM
tMt-orf120/1-216                            -SN---------------------------------------------------------
tPr-orf93/1-447                             -LKLTTP-TYGDLNHLVSATMSGVTTCLRFPGQL-----NADLRKLAVNMVPFPRLHFFM
tMp-orf57/1-189                             --------------------MSGVTTCLRFPGQL-----NADLRKLAVNMVPFPRLHFFM
tRv-orf128/1-447                            -LKLTTP-TYGDLNHLVSATMSGVTTCLRFPGQL-----NADLRKLAVNMVPFPRLHFFM
tHe-orf7/1-447                              -LKLTTP-TYGDLNHLVSATMSGVTTCLRFPGQL-----NADLRKLAVNMVPFPRLHFFM
tRc-orf195/1-271                            -LKLTTP-TYGDLNHLVSATMSGVTTCLRFPGQL-----NADLRKLAVNMVPFPRLHFFM
tHe-orf19/1-447                             -LKLTTP-TYGDLNHLVSATMSGVTTCLRFPGQL-----NADLRKLAVNMVPFPRLHFFM
tEt-orf166/1-251                            -LKLTNP-TYGDLNHLVSMTMSGVTTCLRFPGQL-----NADLRKLAVNMVPFPRLHFFI
tEs-orf30/1-450                             -LKLTNP-AYGDLNHLVSITMSGVTTCLRFPGQL-----NADLRKLAVNMVPFPRLHFFM
tEs-orf31/1-450                             -LKLTNP-AYGDLNHLVSITMSGVTTCLRFPGQL-----NADLRKLAVNMVPFPRLHFFM
tEt-orf170/1-233                            -LKLTNP-TYGDLNHLVSVTM---------------------------------------
tEt-orf150/1-208                            ------------------------------------------------------------
tEt-orf151/1-209                            --------------------MSGVTTCLRFPGQL-----NADLRKLAVNMVPFPRLHFFM
tEs-orf190/1-214                            -LKLTNP-SYGDLNHL--------------------------------------------
tEt-orf149/1-309                            -LKLTNP-TYGDLNHLVSLCMSGVTTCLRFPGQL-----NADLRKLATNMVPFPRLHFFM
tEt-orf148/1-283                            -LKLTNP-TYGDLNHLVSLCMSGVTTCLRFPGQL-----NADLRKLATNMVPFPRLHFFV
tEt-orf147/1-295                            -LKLTNP-TYGDLNHLVSLCMSGVTTCLRFPGQL-----NADLRKLATNMVPFPRLHFFV
tRc-orf21/1-449                             -LKLTTP-TYGDLNHLVSATMSGVTTCFRFPGQL-----NADLRKLAVNMVPFPRLHFFM
tRv-orf132/1-449                            -LKLTTP-TYGDLNHLVSATMSGVTTCFRFPGQL-----NADLRKLAVNMVPFPRLHFFM
tPr-orf88/1-450                             -LKLTTP-TYGDLNHLVSATMSGVTTCFRFPGQL-----NADLRKLAVNMVPFPRLHFFM
tHe-orf12/1-448                             -LKLTTP-TYGDLNHLVSATMSGVTTCFRFPGQL-----NADLRKLAVNMVPFPRLHFFM
tMt-orf123/1-215                            --------------------MSGVTTCLRFPGQL-----NADLRKLAVNMVPFPRLHFFM
tMt-orf121/1-215                            --------------------MSGVTTCLRFPGQL-----NADLRKLAVNMVPFPRLHFFM
tRv-orf126/1-448                            -LKLTTP-TYGDLNHLVSATMSGVTTCLRFPGQL-----NADLRKLAVNMVPFPRLHFFM
tRc-orf28/1-448                             -LKLTTP-TYGDLNHLVSATMSGVTTCLRFPGQL-----NADLRKLAVNMVPFPRLHFFM
tPr-orf83/1-448                             -LKLTTP-TYGDLNHLVSATMSGVTTCLRFPGQL-----NADLRKLAVNMVPFPRLHFFM
tMp-orf53/1-448                             -LKLTTP-TYGDLNHLVSATMSGVTTCLRFPGQL-----NADLRKLAVNMVPFPRLHFFM
tMp-orf52/1-448                             -LKLTTP-NYGDLNHLVSATMSGVTTCFRFPGQL-----NADLRKLAVNMVPFPRLHFFM
tHe-orf5/1-470                              -LKLSTP-AYGDLNHLVSATMSGVTTCFRFPGQL-----NADLRKLAVNMVPFPRLHFFM
tRc-orf186/1-357                            -LKLTTP-NYGDLNHLVSATMSGVTTCFRFPGQL-----NADLRKLAVNMVPFPRLHFFM
tPr-orf103/1-408                            -LKMTNP-NYGDLNHLVSATMSGVTTCFRFPGQL-----NADLRKLAVNMVPFPRLHFFM
tEt-orf154/1-526                            -LRIQNP-SFSDINNMVSTIMSASTATLRYPGYM-----NNDLIGLISPLIPMPRLHFLM
tEt-orf155/1-304                            -LRIQNP-SFSDINNMVSTIMSASTATLRYPGYM-----NNDLIGLISPLIPMPRLHFLM
tMp-orf34/1-463                             -LRLETP-SMTEINNMVSTIMAASTSTLRYPTYT-----HNSFVGLIAPLIPTPDLHFLM
tPr-orf89/1-458                             -LRIETP-SMTEINNMVSTIMSASTSTLRYPSYM-----HNDFVGLIAPLIPTPNLHFLM
tMt-orf124/1-460                            -LHLVNP-SFAEINHMVSTIMAASTSTLRYPTYL-----HNDLVGLIAPLIPIPNLHFLM
tEs-orf194/1-478                            -LHIKNP-SFSDINNMVSTIMSSSTATLRYPGYM-----DNDLIGLISPLIPTPRLHFLM
tRc-orf182/1-461                            -LRVETP-TLTEINNMVSTIMSASTSTLRYPSYM-----HNNFIGLIAPLIPTPNLHFLM
tRv-orf135/1-465                            -LRIEKP-TNDEINNIVSTVMSASTSTLRYPSYM-----HNDLISLISPLIPTPNLHFIM
tHe-orf15/1-460                             -LRIDQP-SLTEINNMVSTVMAASTSTLRYPGYM-----YNNFVGLMAPLIPMPKLHFLM
tEs-orf187/1-240                            QMMGAKTVNKNKKT----------------------------------------------
tEs-orf188/1-262                            -------RPYGLMNDIVASTIVNITAPSRFPFTDDKNYTSIDYHQLFDALTMDSSTKFLC
tHe-orf14/1-463                             PLRKSPPVPFDQMNDLVARMLADLTSSIRFGGEL-----SIPLSELPVRMSPFPRMKFLI
tEt-orf142/1-194                            ------------------------------------------------------------

tEs-orf27/1-408                             VSYAPIINVE--RAMHERLSTSEITNQVFEPANSMVKCDP---R----------------
tEt-orf161/1-312                            VTYAPVISAE--KAYHEQLTVSEITNACFEPANQMVKCDP---R----------------
tEt-orf141/1-150                            VTYAPVISAE--KAYHEQLTVSDKVVWFLLLE----------------------------
tHe-orf9/1-451                              VTYAPIISAE--KAYHEQLTVSEITNACFEPANQMVKCDP---R----------------
tRv-orf130/1-451                            VTYAPIISAE--KAYHEQLTVSEITNACFEPANQMVKCDP---R----------------
tRc-orf183/1-307                            VTYAPIISAE--KAYHEQLTVSEITNACFEPANQMVKCDP--------------------
tMp-orf45/1-380                             VTYAPIISAE--KAYHEQLTVSEITNACFEPANQMVKCDP---R----------------
tMp-orf38/1-451                             VTYAPIISAE--KAYHEQLTVSEITNACFEPANQMVKCDP---R----------------
tPr-orf85/1-451                             VTYAPIISAE--KAYHEQLTVSEITNACFEPANQMVKCDP---R----------------
tPr-orf100/1-451                            VTYAPIISAE--KAYHEQLTVSEITNACFEPANQMVKCDP---R----------------
tPr-orf101/1-450                            VTYAPIISAE--KAYHEQLTVSEITNSCFEPANQMVKCDP---R----------------
tRc-orf185/1-450                            VTYAPIISAE--KAYHEQLTVSEITNSCFEPANQMVKCDP---R----------------
tRv-orf137/1-450                            VTYAPIISAE--KAYHEQLTVSEITNSCFEPANQMVKCDP---R----------------
tMt-orf119/1-449                            VTYAPIISAE--KAYHEQLTVSEITNACFEPANQMVKCDP---R----------------
tMt-orf118/1-350                            VTYAPIISAE--KAYHEQLTVSEITNACFEPANQMVKCDP---R----------------
tHe-orf2/1-449                              VTYAPIISAE--KAYHEQLTVSEITNSCFEPANQMVKCDP---R----------------
tEt-orf143/1-452                            VTYAPIISAE--KAYHEQLTVSEITSACFEPNNQMVKCDP---R----------------
tEs-orf23/1-448                             VTYAPIISSE--KAYHEQLTVSEITNSCFEPTNQMVKCDP---R----------------
tEs-orf25/1-448                             ATYAPVISAE--KAYHEQLSVAEITNACFEPANQMVKCDP---R----------------
tHe-orf4/1-452                              VSYSPVISAE--KAFHEQLSVQEITNACFEPANQMVKCDP---R----------------
tRv-orf139/1-449                            VSYAPVISAE--KAFHEQLSVSEITNACFEPSNQMVKCDP---R----------------
tPr-orf65/1-449                             VSYAPVISAE--KAYHEQLSVKEITNACFEPANQMVKCDP---R----------------
tRc-orf191/1-449                            VSYSPVISAE--KAYHEQLSVKEITNACFEPANQMVKCDP---R----------------
tMp-orf42/1-449                             VSYSPVISAE--KAFHEQLSVKEITTACFEPANQMVKCDP---R----------------
tEt-orf179/1-215                            TGFTPLTSRG--SQEYRAMTVPELTVQMFDSKNMMTACDP---R----------------
tEt-orf174/1-211                            TGFTPLTSRG--SQEYRAMTVPELTVQMFDSKNMMTACDP---R----------------
tEt-orf181/1-224                            TGFTPLTSRG--SQEYRAMTVPELTVQMFDSKNMMTACDP---R----------------
tEt-orf175/1-242                            TGFTPLTSRG--SQEYRAMTVPELTVQMFDSKNMMTACDP---R----------------
tEt-orf178/1-233                            TGFTPLTSRG--SQEYRAMTVPELTVQMFDSKNMMTACDP---R----------------
tEt-orf177/1-200                            TGFTPLTSRG--SQEYRAMTVPELTVQMFDSKNMMTACDP---R----------------
tEt-orf180-TRINITY_DN54803_c0_g16_i17/1-189 TGFTPLTSRG--SQEYRAMTVPELTVQMFDSKNMMTACDP---R----------------
tMp-orf33/1-293                             PGFVPLTARG--SQSYRNLTVAELTSQMFDSKNMMAACDP---R----------------
tPr-orf95/1-216                             PGFVPLTARG--SQSYRNLSVSELTTQMFDSKNMMAACDP---R----------------
tRc-orf22/1-447                             PGFVPLTARG--SQSYRNLTVGELTTQMFDSKNMMAACDP---R----------------
tPr-orf82/1-428                             PGFVPLTARG--SQSYRNLSVSELTTQMFDSKNMMAACDP---R----------------
tHe-orf1/1-444                              PGFAPLTSRG--SQIYRNLSVTELTTQMFDSKNMMAACDP---R----------------
tMt-orf120/1-216                            ------------------------------------------------------------
tPr-orf93/1-447                             PGFAPLTSRG--SQQYRALTVPELTQQMFDAKNMMAACDP---R----------------
tMp-orf57/1-189                             PGFAPLTSRG--SQQYRALTVPELTQQMFDAKNMMAACDP---R----------------
tRv-orf128/1-447                            PGFAPLTSRG--SQQYRALTVPELTQQMFDAKNMMAACDP---R----------------
tHe-orf7/1-447                              PGFAPLTSRG--SQQYRALTVPELTQQMFDAKNMMAACDP---R----------------
tRc-orf195/1-271                            PGFAPLTSRG--SQQYRALTVPELTQQMFDAKNMMAACDP---R----------------
tHe-orf19/1-447                             PGFAPLTSRG--SQQYRALTVPELTQQMFDAKNMMAACDP---R----------------
tEt-orf166/1-251                            SGFTPLTARG--SQVYRALSVPELTQQMFDAKNMMAACDP---R----------------
tEs-orf30/1-450                             PGFAPLTARG--SQSYRNLSVPELTAQMFDAKNMMAACDP---R----------------
tEs-orf31/1-450                             PGFAPLTARG--SQSYRNLSVPELTAQMFDAKNMMAACDP---R----------------
tEt-orf170/1-233                            ------------------------------------------------------------
tEt-orf150/1-208                            ------------------------------------------------------------
tEt-orf151/1-209                            PGFAPLTARG--SQVYRNLTVPELTQQMFDAKNMMAACDP---R----------------
tEs-orf190/1-214                            ------------------------------------------------------------
tEt-orf149/1-309                            PGFAPLTARG--SMQYRNVTVNELTQQLFDAKNMMAACDP---R----------------
tEt-orf148/1-283                            PGFAPLTARA--SQQYRDVTVKDLTNQLFDATNMMAACDP---R----------------
tEt-orf147/1-295                            PGFAPLTARA--SQQYRDVTVKDLTNQLFDATNMMAACDP---R----------------
tRc-orf21/1-449                             PGFAPLTARG--SQQYRALTVAELTTQMFDSKNMMAACDP---R----------------
tRv-orf132/1-449                            PGFAPLTARG--SQGYRALTVAELTAQMFDSKNMMAACDP---R----------------
tPr-orf88/1-450                             PGFAPLTARA--AQGYRALTVAELTTQMFDSKNMMAACDP---R----------------
tHe-orf12/1-448                             PGFAPLTARG--SQGYRALSVAELTTQMFDSKNMMAACDP---R----------------
tMt-orf123/1-215                            PGFAPLTARN--SQSYRNLSVPELTQQMFDSKNMMAACDP---R----------------
tMt-orf121/1-215                            PGFAPLTARN--SQSYRNLSVPELTQQMFDSKNMMAACDP---R----------------
tRv-orf126/1-448                            PGFAPLTARG--SQSYRALSVSELTQQMFDSKNMMAACDP---R----------------
tRc-orf28/1-448                             PGFAPLTARG--SAQYRALSVSELTQQMFDSKNMMAACDP---R----------------
tPr-orf83/1-448                             PGFAPLTARG--SAQYRSLTVSELTQQMFDSKNMMAACDP---R----------------
tMp-orf53/1-448                             PGFAPLTARG--SAQYRALSVSELTQQMFDSKNMMAACDP---R----------------
tMp-orf52/1-448                             PGFAPLTARG--SQQYRALSVPELTQQMFDSRNMMTACDP---R----------------
tHe-orf5/1-470                              PGFAPLTARG--SQTYRAMSVSELTQQMFDSKNMMTACDP---R----------------
tRc-orf186/1-357                            PGFAPLTARG--LQSYRAMTVPELTHQMFDARNMMTACDP---R----------------
tPr-orf103/1-408                            PGFAPLTARG--SQSYRALTVPELTQQMFDSRNMMTACDP---R----------------
tEt-orf154/1-526                            TGYTPLTVEQHASSDVQRTTVHEVLRRLLQAENMMVSSMMMKPQKAEVSRKGSREEENVK
tEt-orf155/1-304                            TGY---------------------------------------------------------
tMp-orf34/1-463                             TGYTPLTSLDHSSGGIQKTTVFDVMRRLLQPKNMMVSMGN---KHE--------------
tPr-orf89/1-458                             SGYTPLISLNRDPGVIQKTTVFDVMRRLLKPDNMMVSTGK---AYD--------------
tMt-orf124/1-460                            TGYTPLTSIGQTTSGVQKTTVFDVMRRLLQPKNMMVSTGK---NRR--------------
tEs-orf194/1-478                            TGYTPLTTEQQTTSDVQRTTVYDVMRRLLQPKNMMVSSMNIET-----------------
tRc-orf182/1-461                            TGYTPLTSLDQGTGGIQKTTVFDVMRRLLQPKNMMVSTGK---DHE--------------
tRv-orf135/1-465                            TGYTPLTSLDQGTGGIQKTTVFDVMRRLLQTKNMMASLGK---YNE--------------
tHe-orf15/1-460                             AGYAPLTSLDQTSGGIQKTTVFDVMRRLLQPKNMMLSPGKD--ALA--------------
tEs-orf187/1-240                            ------------------------------------------------------------
tEs-orf188/1-262                            AGISPLLGQK-ES-EFETSRLEHLLVQSMSTQHQLLDIDV--------------------
tHe-orf14/1-463                             PGLSPVTGAL-PS--MESKKIDRTFYEAFERRNQLMDCDP--------------------
tEt-orf142/1-194                            ------------------------------------------------------------

tEs-orf27/1-408                             ------HGK-YM-ATCVLYRGD-IVP-KDVNAAVANIKSKRSIQFVSWCPTGFK--VGIN
tEt-orf161/1-312                            ------HGK-Y-------------------------------------------------
tEt-orf141/1-150                            ------------------------------------------------------------
tHe-orf9/1-451                              ------HGK-YM-ACCMLYRGD-VVP-KDVNAAIAAIKTKRTIQFVDWCPTGFK--VGIN
tRv-orf130/1-451                            ------HGK-YM-ACCMLYRGD-VVP-KDVNAAIAAIKTKRTIQFVDWCPTGFK--VGIN
tRc-orf183/1-307                            ------------------------------------------------------------
tMp-orf45/1-380                             ------HGK-YM-ACCMLYRGD-VVP-KDVNAAIAAIKTKRTIQFVDWCPTGFK--VGIN
tMp-orf38/1-451                             ------HGK-YM-ACCMLYRGD-VVP-KDVNAAIAAIKTKRTIQFVDWCPTGFK--VGIN
tPr-orf85/1-451                             ------HGK-YM-ACCMLYRGD-VVP-KDVNAAIAAIKTKRTIQFVDWCPTGFK--VGIN
tPr-orf100/1-451                            ------HGK-YM-ACCMLYRGD-VVP-KDVNAAIAAIKTKRTIQFVDWCPTGFK--VGIN
tPr-orf101/1-450                            ------HGK-YM-ACCMLYRGD-VVP-KDVNAAIAAIKTKRSIQFVDWCPTGFK--VGIN
tRc-orf185/1-450                            ------HGK-YM-ACCMLYRGD-VVP-KDVNAAIAAIKTKRSIQFVDWCPTGFK--VGIN
tRv-orf137/1-450                            ------HGK-YM-ACCMLYRGD-VVP-KDVNAAIAAIKTKRSIQFVDWCPTGFK--VGIN
tMt-orf119/1-449                            ------HGK-YM-ACCMLYRGD-VVP-KDVNAAIAAIKTKRSIQFVDWCPTGFK--VGIN
tMt-orf118/1-350                            ------HGK-YM-ACCMLYRGD-VVP-KDVNAAIAAIKTKRSIQFVDWCPTGFK--VGIN
tHe-orf2/1-449                              ------HGK-YM-ACCMLYRGD-VVP-KDVNAAIAAIKTKRSIQFVDWCPTGFK--VGIN
tEt-orf143/1-452                            ------HGK-YM-ACCMLYRGD-VVP-KDVNAAIAQIKTKRSIQFVDWCPTGFK--VGIN
tEs-orf23/1-448                             ------HGK-YM-ACCMLYRGD-VVP-KDVNAAIAAIKTKRSIQFVDWCPTGFK--VGIN
tEs-orf25/1-448                             ------HGK-YM-ACCMLYRGD-VVP-KDVNAAIAAIKTKRSIQFVDWCPTGFK--VGIN
tHe-orf4/1-452                              ------QGK-YM-ACCMLYRGD-VVP-KDVTAAIATVKSKSSIRFVDWCPTGFK--VGLN
tRv-orf139/1-449                            ------QGK-YM-ACCMLYRGD-VVP-KDVTASIAAIKAKSSIKFVDWCPTGFK--VGLN
tPr-orf65/1-449                             ------HGK-YM-ACCMLYRGD-VVP-KDVTEAIATIKSKSNIRFVDWCPTGFK--VGLN
tRc-orf191/1-449                            ------HGK-YM-ACCMLYRGD-VVP-KDVTEAIASVKSKSNIRFVDWCPTGFK--VGLN
tMp-orf42/1-449                             ------HGK-YM-ACCMLYRGD-VVP-KDVTEAIASIKAKSNIRFVDWCPTGFK--VGLN
tEt-orf179/1-215                            ------HGR-YL-TVAAMFRGR-LSM-KEIDDHMHQLHNKNSSYFVEWIPNNIK--TALC
tEt-orf174/1-211                            ------HGR-YL-TVAAMFRGR-LSM-KEIDDHMHQLHNKNSSYFVEWIPNNIK--TALC
tEt-orf181/1-224                            ------HGR-YL-TVAAMFRGR-LSM-KEIDDHMHQLHNKNSSYFVEWIPNNIK--TALC
tEt-orf175/1-242                            ------HGR-YL-TVAAMFRGR-LSM-KEIDDHMHQLHNKNSSYFVEWIPNNIK--TALC
tEt-orf178/1-233                            ------HGR-YL-TVAAMFRGR-LSM-KEIDDHMHQLHNKNSSYFVEWIPNNIK--TALC
tEt-orf177/1-200                            ------HGR-YL-TVAAMFRGR-LSM-KEIDDHMHQLHNKNSSYFVEWIPNNIK--TALC
tEt-orf180-TRINITY_DN54803_c0_g16_i17/1-189 ------HGR-YL-TVAAMFRGR-LSM-KEIDDHMHQLHNKNSSYFVEWIPNNIK--TALC
tMp-orf33/1-293                             ------HGR-YL-TVAAIFRGR-MSM-KEVDDCMLNIQNKNSSYFVEWIPNNVK--VAVC
tPr-orf95/1-216                             ------HGR-YL-TVAAIFRGR-MSM-KEVDDCMLNIQNKNSSYFVEWIPNNVK--VAVC
tRc-orf22/1-447                             ------HGR-YL-TVAAIFRGR-MSM-KEVDDCMLKVQTKNSSYFVEWIPNNVK--IAVC
tPr-orf82/1-428                             ------HGR-YL-TVAAIFRGR-MSM-KEVDDCMLNIQNKNSSYFVEWIPNNVK--VAVC
tHe-orf1/1-444                              ------HGR-YL-TVAAIFRGR-MSM-KEVDENMLNVQNKNSSYFVEWIPNNVK--IAVC
tMt-orf120/1-216                            ------------------------------------------------------------
tPr-orf93/1-447                             ------HGR-YL-TVAAIFRGR-MSM-KEVDEQLLNIQNKNSSYFVEWIPNNVK--TAVC
tMp-orf57/1-189                             ------HGR-YL-TVAAIFRGR-MSM-KEVDEQLLNIQNKNSSYFVEWIPNNVK--TAVC
tRv-orf128/1-447                            ------HGR-YL-TVAAIFRGR-MSM-KEVDEQLLNIQNKNSSYFVEWIPNNVK--TAVC
tHe-orf7/1-447                              ------HGR-YL-TVAAIFRGR-MSM-KEVDEQLLNIQNKNSSYFVEWIPNNVK--TAVC
tRc-orf195/1-271                            ------HGR-YL-TVAAIFRGR-MSM-KEVDEQLLNIQNKNSSYFVEWIPNNVK--TAVC
tHe-orf19/1-447                             ------HGR-YL-TVAAIFRGR-MSM-KEVDEQLLNIQNKNSSYFVEWIPNNVK--TAVC
tEt-orf166/1-251                            ------HGR-YL-TVAAIFRGK-MSM-KEVEEQMITVQNKNSAYFVEWIPNNVK--TAVC
tEs-orf30/1-450                             ------HGR-YL-TVAAIFRGK-MSM-KEVDEQMLNIQNKNSSYFVEWIPNNVK--TAVC
tEs-orf31/1-450                             ------HGR-YL-TVAAIFRGK-MSM-KEVDEQMLNIQNKNSSYFVEWIPNNVK--TAVC
tEt-orf170/1-233                            ------------------------------------------------------------
tEt-orf150/1-208                            ------------------------------------------------------------
tEt-orf151/1-209                            ------HGR-YL-TVAAIFRGK-MSM-KEVEEQMITVQQKNSPYFVEWIPNNVK--TAVC
tEs-orf190/1-214                            ------------------------------------------------------------
tEt-orf149/1-309                            ------HGR-YL-TVAAIFRGR-MSM-REVEENMLNVQNKNSSYFVEWIPNNVK--TAVC
tEt-orf148/1-283                            ------HGR-YL-TVAAIFRGR-MSM-REVEENMLSAQNKNSSNFVEWIPNNVK--TAVC
tEt-orf147/1-295                            ------HGR-YL-TVAAIFRGR-MSM-REVEENMLSVQNKNSSNFVEWIPNNVK--TAVC
tRc-orf21/1-449                             ------HGR-YL-TVAAIFRGR-MSM-KEVDDQMLNIQNKNSSYFVEWIPNNIK--TAVC
tRv-orf132/1-449                            ------HGR-YL-TVAAIFRGR-MSM-KEVDEQMLNIQNKNSSYFVEWIPNNIK--TAVC
tPr-orf88/1-450                             ------HGR-YL-TVAAIFRGR-MSM-KDVDDQMLQIQNKNSSYFVEWIPNNIK--TAVC
tHe-orf12/1-448                             ------HGR-YL-TVAAIFRGR-MSM-KEVDDQMLQIQNKNSSYFVEWIPNNIK--TAVC
tMt-orf123/1-215                            ------HGR-YL-TVAAIFRGR-MSM-KEVDDQMLSVQNKNSSYFVEWIPNNVK--TAVC
tMt-orf121/1-215                            ------HGR-YL-TVAAIFRGR-MSM-KEVDDQMLSVQNKNSSYFVEWIPNNVK--TAVC
tRv-orf126/1-448                            ------HGR-YL-TVAAIFRGR-MSM-KEVDDQMLSIQNKNSSYFVEWIPNNVK--TAVC
tRc-orf28/1-448                             ------HGR-YL-TVAAIFRGR-MSM-KEVDDQMLMIQNKNSSYFVEWIPNNVK--TAVC
tPr-orf83/1-448                             ------HGR-YL-TVAAIFRGR-MSM-KEVDDQMLQIQNKNSSFFVEWIPNNVK--TAVC
tMp-orf53/1-448                             ------HGR-YL-TVAAIFRGR-MSM-KEVDDQMLSIQNKNSSYFVEWIPNNVK--TAVC
tMp-orf52/1-448                             ------HGR-YL-TVAAIFRGR-MSM-KEVDDNMMSVQNKNSSHFVEWIPNNVK--TAVC
tHe-orf5/1-470                              ------HGR-YL-TVAAIFRGR-MSM-KEVDDNMFNVQNKNSSHFVEWIPNNVK--TAVC
tRc-orf186/1-357                            ------HGR-YL-TVAVIFRGR-MSM-KEVDENMLNVQNKNSSHFVEWIPNNVK--TAVC
tPr-orf103/1-408                            ------HGR-YL-TVAVIFRGR-MSM-KEVDENMLSVQNKNSSHFVEWIPNNVK--TAVC
tEt-orf154/1-526                            GASHHDKDL-YI-SAMAIIQGE-ADP-TQVQQALSKVRERRLANFINWAPAGIQ--VAIS
tEt-orf155/1-304                            ------------------------------------------------------------
tMp-orf34/1-463                             -----PDNC-YI-SILNIMQGE-IDP-GEIQKALQRIRERKLAKFIEWGPASLH--VVNS
tPr-orf89/1-458                             -----TDNC-YI-SILNIIQGE-IDP-GEVQKSLQRLRERKAVKFIQWGPASIH--VAHA
tMt-orf124/1-460                            -----DLDR-YI-SILNIIQGE-VDP-SEVQKSLQRIRERRLAQFIEWGPASLH--VAVS
tEs-orf194/1-478                            AKRSQNKSL-YI-SAMSIIQGE-VDP-SQIQNALMKVRDRKLANFIEWAPAGIQ--VAIS
tRc-orf182/1-461                            -----TVNC-YI-SILNIIQGE-VDP-GEIQKSLQRIRERKLIRFIEWGPASIH--VTHS
tRv-orf135/1-465                            -----AENA-FI-SILNILQGE-VES-GEVQKSLQRIRERKLARFIEWGPASLH--VAHS
tHe-orf15/1-460                             -----ADNR-YL-SILNIIQGE-VES-GEIHKSLMRIKERNLVKFMEWGPASIH--VAQS
tEs-orf187/1-240                            ------------------------------------------------------------
tEs-orf188/1-262                            -----AHSA-FR-SLAMNLRWEKCSI-DDLHRCGD--KCCRMVQFTPCYNNNSQFIWNFT
tHe-orf14/1-463                             -----QRSA-YL-ACLLLARGKDIAP-SDVQRNVD--KMKRYIHFAPGSKD--EWAVSLC
tEt-orf142/1-194                            ------------------------------------------------------------

tEs-orf27/1-408                             YQPPTVIPGGDMSPVPRSCCMLANTTAVAEAWTRLDQKFDLMFRKRAFVHWY--------
tEt-orf161/1-312                            ------------------------------------------------------------
tEt-orf141/1-150                            ------------------------------------------------------------
tHe-orf9/1-451                              YQPPTVVPGGDLAKVQRAVCMLSNTTAIAEAWARLDHKFDLMYAKRAFVHWYVGEGMEE-
tRv-orf130/1-451                            YQPPTVVPGGDLAKVQRAVCMLSNTTAIAEAWARLDHKFDLMYAKRAFVHWYVGEGMEE-
tRc-orf183/1-307                            ------------------------------------------------------------
tMp-orf45/1-380                             YQPPTVVPGGDLAKVQRAVCMLSN------------------------------------
tMp-orf38/1-451                             YQPPTVVPGGDLAKVQRAVCMLSNTTAIAEAWARLDHKFDLMYAKRAFVHWYVGEGMEE-
tPr-orf85/1-451                             YQPPTVVPGGDLAKVQRAVCMLSNTTAIAEAWARLDHKFDLMYAKRAFVHWYVGEGMEE-
tPr-orf100/1-451                            YQPPTVVPGGDLAKVQRAVCMLSNTTAIAEAWARLDHKFDLMYAKRAFVHWYVGEGMEE-
tPr-orf101/1-450                            YQPPTVVPGGDLAKVQRAVCMLSNTTAIAEAWARLDHKFDLMYAKRAFVHWYVGEGMEE-
tRc-orf185/1-450                            YQPPTVVPGGDLAKVQRAVCMLSNTTAIAEAWARLDHKFDLMYAKRAFVHWYVGEGMEE-
tRv-orf137/1-450                            YQPPTVVPGGDLAKVQRAVCMLSNTTAIAEAWARLDHKFDLMYAKRAFVHWYVGEGMEE-
tMt-orf119/1-449                            YQPPTVVPGGDLAKVQRAVCMLSNTTAIAEAWARLDHKFDLMYAKRAFVHWYVGEGMEE-
tMt-orf118/1-350                            YQPPTVVPGGDLAKVQRAVCMLSNTTAIAEAWARLDHKFDLMYAKRAFVHWYVGEGMEE-
tHe-orf2/1-449                              YQPPTVVPGGDLAKVQRAVCMLSNTTAIAEAWARLDHKFDLMYAKRAFVHWYVGEGMEE-
tEt-orf143/1-452                            YQPPTVVPGGDLSKTPRAVCMLSNTTAIAEAWARLDHKFDLMYAKRAFVHWYVGEGMEE-
tEs-orf23/1-448                             YQPPTVVPGGDLAKTPRAVCMLSNTTAIAEAWSRLDRKFDLMYSKRAFVHWYVGEGMEE-
tEs-orf25/1-448                             YQPPTVVPGGDLAKTPRAVCMLSNTTAIAEAWSRLDRKFDLMYSKRAFVHWYVGEGMEE-
tHe-orf4/1-452                              FQPPTVVPGADQAAVPRAVCMLSNTTAIVEAWARLNHKFDLMYAKRAFVHWYVGEGMEE-
tRv-orf139/1-449                            FQPPTVVPGGDTAAVPRAVCMLSNTTAIVEAWARLNHKFDLMFQKRAFVHWYVGEGMEE-
tPr-orf65/1-449                             FQPPAVVPGGDQAAVPRAVCMLSNTTAIVEAWARLNHKFDLMFAKRAFVHWYVGEGMEE-
tRc-orf191/1-449                            FQPPAMVPGGDQASVPRAVCMLSNTTAIVEAWSRLNHKFDLMFAKRAFVHWYVGEGMEE-
tMp-orf42/1-449                             FQPPARVPNGDQAAVPRAVCMLSNTTAIVEAWARLNHKFDLMFAKRAFVHWYVGEGMEE-
tEt-orf179/1-215                            DIPPQGL--------KMSSTFIGISA-VPD------------------------------
tEt-orf174/1-211                            DIPPQGL--------KMSSTFIGISA-VPD------------------------------
tEt-orf181/1-224                            DIPPQGL--------KMSSTFIGISA-VPD------------------------------
tEt-orf175/1-242                            DIPPQGL--------KMSSTFIGNNTAIQEVFKRISEAVAKSFTDIR-------------
tEt-orf178/1-233                            DIPPQGL--------KMSSTFIGNNTAIQEVFKRISEAVAKSFTDIR-------------
tEt-orf177/1-200                            DIPPQGL--------KMSSTFIGNNTAIQEVFKRISEAVAKSFTDIR-------------
tEt-orf180-TRINITY_DN54803_c0_g16_i17/1-189 DIPPQGL--------KMSSTFIGNNTAIQEVFKRISEAVAKSFTDIR-------------
tMp-orf33/1-293                             DIPPRGL--------KMSATFIGNTTAIQELFKRISDQFTAMFRRKAFLHWYTGEGMDE-
tPr-orf95/1-216                             DIPPRGL--------KMSATFIGNTTAIQELFKRISDQFTAMFRRKAFLHWYTGEGMDE-
tRc-orf22/1-447                             DIPPRGL--------KMSATFIGNTTAIQELFKRISDQFTAMFRRKAFLHWYTGEGMDE-
tPr-orf82/1-428                             DIPPRGL--------KMSATFIGNTTAIQELFKRISDQFTAMFRRKAFLHWYTGEGMDE-
tHe-orf1/1-444                              DIPPRGL--------KMSATFIGNTTAIQELFKRISDQFTAMFRRKAFLHWYTGEGMDE-
tMt-orf120/1-216                            ------------------------------------------------------------
tPr-orf93/1-447                             DIPPRGL--------KMSATFIGNSTAIQELFKRISEQFTAMFRRKAFLHWYTGEGMDE-
tMp-orf57/1-189                             DIPPRGL--------KMAATFIGNSTAIQELFKRISEQFTAMFRRKAFLHWYTGEGMDE-
tRv-orf128/1-447                            DIPPRGL--------KMSATFIGNSTAIQELFKRVSEQFTAMFRRKAFLHWYTGEGMDE-
tHe-orf7/1-447                              DIPPRGL--------KMSATFIGNSTAIQELFKRVSEQFTAMFRRKAFLHWYTGEGMDE-
tRc-orf195/1-271                            DIPPRGL--------KMSATFIGNSTAIQELFKRVSEQFTAMFRRKAFLHWYTGEGMDE-
tHe-orf19/1-447                             DIPPRGL--------KMSATFIGNSTAIQELFKRVSEQFTAMFRRKAFLHWYTGEGMDE-
tEt-orf166/1-251                            DIPPRGL--------KMAATFVGNSTSIQELFKRISEQFTAMFRRKAFLHWYTGEGMDE-
tEs-orf30/1-450                             DIPPRGL--------KMAGTFIGNSTSIQELFKRISEQFTAMFRRKAFLHWYTGEGMDE-
tEs-orf31/1-450                             DIPPRGL--------KMAGTFIGNSTSIQELFKRISEQFTAMFRRKAFLHWYTGEGMDE-
tEt-orf170/1-233                            ------------------------------------------------------------
tEt-orf150/1-208                            ------------------------------------------------------------
tEt-orf151/1-209                            DIPPRGL--------KMAATFVGNTTAIQELFKRISEQFTAMFRRKAFLHWYTGEGMDE-
tEs-orf190/1-214                            ------------------------------------------------------------
tEt-orf149/1-309                            DIPPRGL--------KMSATFIGNSTAIQELFKRISEQFTAMFRRKAFLHWYTGEGMDE-
tEt-orf148/1-283                            DIPPRGL--------KMSATFIGNSTAIQELFKRIGEQFTAMFRRKAFLHWYTGEGMDL-
tEt-orf147/1-295                            DIPPRGL--------KMSATFIGNSTAIQELFKRIGEQFTAMFRRKAFLHWYTGEGMDL-
tRc-orf21/1-449                             DIPPRGL--------KMAATFIGNSTAIQELFKRISEQFTAMFRRKAFLHWYTGEGMDE-
tRv-orf132/1-449                            DIPPRGL--------KMAATFIGNSTAIQELFKRISEQFTAMFRRKAFLHWYTGEGMDE-
tPr-orf88/1-450                             DIPPRGL--------KMAATFIGNSTAIQELFKRISEQFTAMFRRKAFLHWYTGEGMDE-
tHe-orf12/1-448                             DIPPRGL--------KMAATFIGNSTAIQELFKRISEQFTAMFRRKAFLHWYTGEGMDE-
tMt-orf123/1-215                            DIPPRGL--------KMSGTFIGNTTAIQELFKRISEQFTAMFRRKAFLHWYTGEGMDE-
tMt-orf121/1-215                            DIPPRGL--------KMSGTFIGNTTAIQELFKRISEQFTAMFRRKAFLHWYTGEGMDE-
tRv-orf126/1-448                            DIPPRGL--------KMSGTFIGNSTAIQELFKRIGEQFTAMFRRKAFLHWYTGEGMDE-
tRc-orf28/1-448                             DIPPRGL--------KMSGTFIGNSTAIQELFKRIGEQFTAMFRRKAFLHWYTGEGMDE-
tPr-orf83/1-448                             DIPPRGL--------KMSGTFIGNSTAIQELFKRIGEQFTAMFRRKAFLHWYTGEGMDE-
tMp-orf53/1-448                             DIPPRGL--------KMSGTFIGNSTAIQELFKRIGEQFTAMFRRKAFLHWYTGEGMDE-
tMp-orf52/1-448                             DIPPRGL--------TMSGTFIGNTTAIQEIFKRIGEQFTAMFRRKAFLHWYTGEGMDE-
tHe-orf5/1-470                              DIPPRGL--------SMSGTFIGNSTAIQEIFKRIGEQFTAMFRRKAFLHWYTGEGMDE-
tRc-orf186/1-357                            DIP---------------------------------------------------------
tPr-orf103/1-408                            DIPPRGL--------KMSGTFIGNSTAIQEIFKRIGEQFTAMFRRKAFLHWYTGEGMDE-
tEt-orf154/1-526                            KKSPYIST-----AHRVSGLMMANHTSIWRLFDQTVKHYDKLRKREAFLDQFKREPLFKN
tEt-orf155/1-304                            ------------------------------------------------------------
tMp-orf34/1-463                             RRSPFVTA-----PHRVSGLMLANHTGVHEHFDELALQYDKLKKKNAFTDAFRREKHFAD
tPr-orf89/1-458                             RRSPFVPM-----AHRVSGLMLANHTGVSERFAMMLNQFDKMKKKNAYMEQYKKGNHDVP
tMt-orf124/1-460                            RKSPFVAT-----NHRVSGLMIANQSSISALFDTMVKQYDKLKKKGAFLDQFKREPRF-E
tEs-orf194/1-478                            KKSPYVNT-----AHRVSGLMMANHTSIWKLFDQTLRQFDKLFKRGAFLDQFKREALFDS
tRc-orf182/1-461                            RRSPFVAM-----PHRVSGLMMANHTGVSERFDMMLKEYDKMKKKGAYLEQFKKEKVFA-
tRv-orf135/1-465                            RKSPFVST-----NHRVSGLMMTNHTGVHVLFDSMLKQYDKLKKKGAFLDAFKREPKFAN
tHe-orf15/1-460                             KRSPFVAS-----NHRISGLMLANHTSVQGLFDSIVKQYDKMKKRNAYLDRFTNEKNW-A
tEs-orf187/1-240                            ------------------------------------------------------------
tEs-orf188/1-262                            RTPPL--------HKKHSLVSMGVNGAFTQVPRRLQHSFNQLYKRKAYTHHYTENYTTF-
tHe-orf14/1-463                             GIPSQ--------SHPRSFLTLANNGCFHKPMQCLKERFVAMYRGRAHLHHYLLNGMEA-
tEt-orf142/1-194                            ------------------------------------------------------------

tEs-orf27/1-408                             ------------------------------------------------------------
tEt-orf161/1-312                            ------------------------------------------------------------
tEt-orf141/1-150                            ----VVEL----------------------------------------------------
tHe-orf9/1-451                              --GEFSEARE---DLAALEKDYEEVGVDSVEGE-GEGEGEEV------------------
tRv-orf130/1-451                            --GEFSEARE---DLAALEKDYEEVGVDSVEGE-GEGEGEEV------------------
tRc-orf183/1-307                            ------------------------------------------------------------
tMp-orf45/1-380                             ------------------------------------------------------------
tMp-orf38/1-451                             --GEFSEARE---DLAALEKDYEEVGVDSVEGE-GEGEGDEV------------------
tPr-orf85/1-451                             --GEFSEARE---DLAALEKDYEEVGVDSVDGE-GEGEGEEV------------------
tPr-orf100/1-451                            --GEFSEARE---DLAALEKDYEEVGVDSVEGE-GEGEGEEV------------------
tPr-orf101/1-450                            --GEFSEARE---DLAALEKDYEEVGIDSVDNA-GE-EGEEY------------------
tRc-orf185/1-450                            --GEFSEARE---DLAALEKDYEEVGVDSVDNE-GE-EGEEY------------------
tRv-orf137/1-450                            --GEFSEARE---DLAALEKDYEEVGVDSVEEG-GE-EGEEY------------------
tMt-orf119/1-449                            --GEFSEARE---DLAALEKDYEEVGIDSAENEEG---GEEY------------------
tMt-orf118/1-350                            --GEF-------------------------------------------------------
tHe-orf2/1-449                              --GEFSEARE---DLAALEKDYEEVGVDSVDA--GE-EGEEY------------------
tEt-orf143/1-452                            --GEFSEARE---DLAALEKDYEEVGIESTDAAGGDAANEEY------------------
tEs-orf23/1-448                             --GEFCEARE---DLAALEKDYEEVGVDSNPDQ-AD---EEY------------------
tEs-orf25/1-448                             --GEFCEARE---DLAALEKDYEEVGVDSNPDQ-AD---EEY------------------
tHe-orf4/1-452                              --GEFSEARE---DLAALERDYEEAGADSTDGQ--DDENGEF------------------
tRv-orf139/1-449                            --GEFSEARE---DLAALERDYDEAGADSTDGQ--EDQNGEY------------------
tPr-orf65/1-449                             --GEFSEARE---DLAALEKDYEEAGADSAEAG--EEENGEY------------------
tRc-orf191/1-449                            --GEFSEARE---DLAALEKDYEEAGADSNDGQ--EEENGEY------------------
tMp-orf42/1-449                             --GEFSEARE---DLAALEKDYEEAGADSTEAA-AEEDNAEY------------------
tEt-orf179/1-215                            ------------------------------------------------------------
tEt-orf174/1-211                            ------------------------------------------------------------
tEt-orf181/1-224                            ------------------------------------------------------------
tEt-orf175/1-242                            ------------------------------------------------------------
tEt-orf178/1-233                            ------------------------------------------------------------
tEt-orf177/1-200                            ------------------------------------------------------------
tEt-orf180-TRINITY_DN54803_c0_g16_i17/1-189 ------------------------------------------------------------
tMp-orf33/1-293                             --MEFTEAES---NMNDLISEYQQYQEATADDE-GDFEDAEAEAETA-------------
tPr-orf95/1-216                             --MEFTEAES---NMNDLISEYQQYQEATADDE-GDFEEEANPETES-------------
tRc-orf22/1-447                             --MEFTEAES---NMNDLISEYQQYQEATAEDE-GDFEEETDPQTNS-------------
tPr-orf82/1-428                             --MEFTEAES---NMNDLISEYQQYQEATADDE-GDFEEEANPETEP-------------
tHe-orf1/1-444                              --MEFTEAES---NMNDLISEYQQYQEATADDE-GDFDEEDAETD---------------
tMt-orf120/1-216                            ------------------------------------------------------------
tPr-orf93/1-447                             --MEFTEAES---NMNDLVSEYQQYQEATAEDE-GEFEEEGEGGEAEG------------
tMp-orf57/1-189                             --MEFTEAES---NMNDLVSE---------------------------------------
tRv-orf128/1-447                            --MEFTEAES---NMNDLVSEYQQYQEATAEDE-GEFEEEGEGGEAEA------------
tHe-orf7/1-447                              --MEFTEAES---NMNDLVSEYQQYQEATAEDE-GEFEEEGEGGEAEA------------
tRc-orf195/1-271                            --MEFTEAES---NMNDLVSEYQQYQEATAEDE-GEFEEEGEGGEAEA------------
tHe-orf19/1-447                             --MEFTEAES---NMNDLVSEYQQYQEATAEDE-GEFEEEGEGGDAEA------------
tEt-orf166/1-251                            --MEFSEAES---NMNDLVSEYQQYQEAQADDE-GEFDANDAGVSLDNGHEDHLLVA---
tEs-orf30/1-450                             --MEFNEAES---NMNDLVSEYQQYQEAQVDEE-DEFEDEQEEVQETYAEA---------
tEs-orf31/1-450                             --MEFNEAES---NMNDLVSEYQQYQEAQVDEE-DEFEDEQEEVQETYAEA---------
tEt-orf170/1-233                            ------------------------------------------------------------
tEt-orf150/1-208                            ------------------------------------------------------------
tEt-orf151/1-209                            --MEFTEAES---NMNDLISEYQQYQEATVDEDEEDFVNGV-------------------
tEs-orf190/1-214                            ------------------------------------------------------------
tEt-orf149/1-309                            --MEFTEAES---NMNDLVSEYQQYQEATAEDD-GDFENNVDEVEHVAVEERHEEV----
tEt-orf148/1-283                            --MEFTEAES---NMNDLISEYQQYQEATVDEDEEDFVNGV-------------------
tEt-orf147/1-295                            --MEFTEAES---NMNDLISEYQQYQEATVDEDEEDFVNGV-------------------
tRc-orf21/1-449                             --MEFTEAES---NMNDLISEYQQYQEATAEDE-GEFEEGEQEGAEQEAA----------
tRv-orf132/1-449                            --MEFTEAES---NMNDLISEYQQYQEATAEDE-GEFEEGEQQ-AEQEAA----------
tPr-orf88/1-450                             --MEFTEAES---NMNDLISEYQQYQEATAEDE-GEFEEGDAEPASQEAA----------
tHe-orf12/1-448                             --MEFTEAES---NMNDLISEYQQYQEATAEDE-GEFEEGEQE-AQEEAA----------
tMt-orf123/1-215                            --MEFTEAES---NMNDLVSEYQQYQEATAEDE-GEFEEEEVVETEAQ------------
tMt-orf121/1-215                            --MEFTEAES---NMNDLVSEYQQYQEATAEDE-GEFEEQETIEVEQA------------
tRv-orf126/1-448                            --MEFTEAES---NMNDLVSEYQQYQEATAEDE-GEFEEGDHEAENEAA-----------
tRc-orf28/1-448                             --MEFTEAES---NMNDLVSEYQQYQEATAEDE-GEFEEEHGEQETDAA-----------
tPr-orf83/1-448                             --MEFTEAES---NMNDLVSEYQQYQEATAEDE-GEFEEEHAEPETEGA-----------
tMp-orf53/1-448                             --MEFTEAES---NMNDLVSEYQQYQEATAEDE-GEFEEENGEPETEGA-----------
tMp-orf52/1-448                             --MEFTEAES---NMNDLISEYQQYQEATAEDE-GEFEEENGEPETEGA-----------
tHe-orf5/1-470                              --MEFTEAES---NMMDLVSEYQQYQEATVDDG-AEFDEDTENVVVNGHENETA------
tRc-orf186/1-357                            ------------------------------------------------------------
tPr-orf103/1-408                            --MEF-------------------------------------------------------
tEt-orf154/1-526                            SLTEFDDARE---VVIDLIEEYKAANRDDYVKWSFEKITSKIMNAALASGAGDANIDTAA
tEt-orf155/1-304                            ------------------------------------------------------------
tMp-orf34/1-463                             GLLDMDESREI---VRRFIEEYRQAATPNYLDW-K---NAEYRERLTGLK----------
tPr-orf89/1-458                             --EDMVESRAV---VQELIEEYRSAATPAYPDY-I---KEKCA-RRG-------------
tMt-orf124/1-460                            --NDFSDMDKSRQIVGDLIEEYQAAAKPNYLER-N---CAS---PLD-------------
tEs-orf194/1-478                            SPLLLEEARE---TVQSLIQEYQAAQKPDYVKW-S---FDRIQNSKSQTEESDARLASGD
tRc-orf182/1-461                            --NGFQEMEESREVVRKLIDEYKAAATPRYLEW-A---NEHFR-KQE-------------
tRv-orf135/1-465                            GLEDMDESRE---VVNNLIQEYKAAAKPDYIEW-A--RTKFSAGAGDGPL----------
tHe-orf15/1-460                             GVSDMEQSRE---VVANLIEEYKAAAKPDYIDY-L---RGKLQ-SKKM------------
tEs-orf187/1-240                            ------------------------------------------------------------
tEs-orf188/1-262                            --DDFNEAIE---SIQKIIDCYDSINRLYVNNN-TVKSQRKPIKVHNIATEQTRLFKRKV
tHe-orf14/1-463                             --ADFEASLE---SLSALISDYRQVDAAGAVAA-NVRDRGYVAVGVVKPKVKAG------
tEt-orf142/1-194                            ------------------------------------------------------------

tEs-orf27/1-408                             -----------------------------
tEt-orf161/1-312                            -----------------------------
tEt-orf141/1-150                            -----------------------------
tHe-orf9/1-451                              -----------------------------
tRv-orf130/1-451                            -----------------------------
tRc-orf183/1-307                            -----------------------------
tMp-orf45/1-380                             -----------------------------
tMp-orf38/1-451                             -----------------------------
tPr-orf85/1-451                             -----------------------------
tPr-orf100/1-451                            -----------------------------
tPr-orf101/1-450                            -----------------------------
tRc-orf185/1-450                            -----------------------------
tRv-orf137/1-450                            -----------------------------
tMt-orf119/1-449                            -----------------------------
tMt-orf118/1-350                            -----------------------------
tHe-orf2/1-449                              -----------------------------
tEt-orf143/1-452                            -----------------------------
tEs-orf23/1-448                             -----------------------------
tEs-orf25/1-448                             -----------------------------
tHe-orf4/1-452                              -----------------------------
tRv-orf139/1-449                            -----------------------------
tPr-orf65/1-449                             -----------------------------
tRc-orf191/1-449                            -----------------------------
tMp-orf42/1-449                             -----------------------------
tEt-orf179/1-215                            -----------------------------
tEt-orf174/1-211                            -----------------------------
tEt-orf181/1-224                            -----------------------------
tEt-orf175/1-242                            -----------------------------
tEt-orf178/1-233                            -----------------------------
tEt-orf177/1-200                            -----------------------------
tEt-orf180-TRINITY_DN54803_c0_g16_i17/1-189 -----------------------------
tMp-orf33/1-293                             -----------------------------
tPr-orf95/1-216                             -----------------------------
tRc-orf22/1-447                             -----------------------------
tPr-orf82/1-428                             -----------------------------
tHe-orf1/1-444                              -----------------------------
tMt-orf120/1-216                            -----------------------------
tPr-orf93/1-447                             -----------------------------
tMp-orf57/1-189                             -----------------------------
tRv-orf128/1-447                            -----------------------------
tHe-orf7/1-447                              -----------------------------
tRc-orf195/1-271                            -----------------------------
tHe-orf19/1-447                             -----------------------------
tEt-orf166/1-251                            -----------------------------
tEs-orf30/1-450                             -----------------------------
tEs-orf31/1-450                             -----------------------------
tEt-orf170/1-233                            -----------------------------
tEt-orf150/1-208                            -----------------------------
tEt-orf151/1-209                            -----------------------------
tEs-orf190/1-214                            -----------------------------
tEt-orf149/1-309                            -----------------------------
tEt-orf148/1-283                            -----------------------------
tEt-orf147/1-295                            -----------------------------
tRc-orf21/1-449                             -----------------------------
tRv-orf132/1-449                            -----------------------------
tPr-orf88/1-450                             -----------------------------
tHe-orf12/1-448                             -----------------------------
tMt-orf123/1-215                            -----------------------------
tMt-orf121/1-215                            -----------------------------
tRv-orf126/1-448                            -----------------------------
tRc-orf28/1-448                             -----------------------------
tPr-orf83/1-448                             -----------------------------
tMp-orf53/1-448                             -----------------------------
tMp-orf52/1-448                             -----------------------------
tHe-orf5/1-470                              -----------------------------
tRc-orf186/1-357                            -----------------------------
tPr-orf103/1-408                            -----------------------------
tEt-orf154/1-526                            SKTAGDLNAAVAARSGGASSRLRQAGDVG
tEt-orf155/1-304                            -----------------------------
tMp-orf34/1-463                             -----------------------------
tPr-orf89/1-458                             -----------------------------
tMt-orf124/1-460                            -----------------------------
tEs-orf194/1-478                            HT---------------------------
tRc-orf182/1-461                            -----------------------------
tRv-orf135/1-465                            -----------------------------
tHe-orf15/1-460                             -----------------------------
tEs-orf187/1-240                            -----------------------------
tEs-orf188/1-262                            MINNHNIIDSIVTRTV-------------
tHe-orf14/1-463                             -----------------------------
tEt-orf142/1-194                            -----------------------------
