# Supplementary material for: Phylogenetic and functional characterization of water bears (Tardigrada) tubulins
Source: Sci Rep. 2023 Mar 30;13:5194. doi: 10.1038/s41598-023-31992-z (PMC10063605; doi:10.1038/s41598-023-31992-z)
Supplement: Supplementary file 1 — Supplementary Information. [file 41598_2023_31992_MOESM1_ESM.zip › Novotna Floriancicova_Supplementary data/Supplementary data 3/Tarditub-curated_Findeisen.dpa_100.MAFFT-GINSI.with.CLUSTALO.tree.decoded.aln.treefile]

(tEs-orf187:1.441491813,((((((tEs-orf188:5.16772822,(((BabTub5:0.9560011119,BbTub5:1.12711233)100/100:1.982241684,TepTub5:4.563143938)63.3/66:0.4294141198,BamTub5:2.769792106)97.7/100:2.142610029)90.8/40:0.976495817,((Pf_aTub5:0.3065340878,(PkTub5:0.0205362657,PvTub5:0.0536686699)90.9/97:0.1868797389)100/100:1.161236104,(PbTub5:0.0303184838,PlyTub5:0.0188306109)84.4/96:0.1710542024)99.6/100:1.455562317)93.5/40:0.6942956348,(((((((((((((((((((((((((((((((tEs-orf190:0.1468618712,((tEt-orf147:1.29e-06,tEt-orf148:0.0094118651)99.8/100:0.1776374503,tEt-orf149:0.0321715292)83.9/94:0.0878718341)0/74:0.018727141,tEt-orf151:0.1730187091)36.2/36:0.0905786803,((tEs-orf30:0.0094888969,(tEs-orf31:0.0437804088,(tEt-orf150:0.1496047019,tEt-orf170:0.032863771)92.6/93:0.108813633)95.4/92:0.0544959383)98.2/92:0.1015247403,tEt-orf166:0.2718668161)65.4/36:0.0594116546)63.5/66:0.025939284,((((tHe-orf12:0.0191796207,tPr-orf88:0.054431193)85.7/95:0.019382589,tRv-orf132:0.0365879174)80.1/73:0.0198842979,tRc-orf21:0.0092092351)99.1/98:0.0768047624,(((tHe-orf5:0.1518505099,(tMp-orf52:0.0973971809,(tPr-orf103:0.0955252403,tRc-orf186:0.125798768)81.6/77:0.0447482068)52.6/62:0.0362050251)100/100:0.1886062841,(((tMp-orf53:0.0173429796,tPr-orf83:0.0296441382)81.2/74:0.0149029838,tRc-orf28:0.0224302051)88/96:0.0274372632,tRv-orf126:0.0284761295)90.8/83:0.0361007756)63.8/56:0.014411764,(tMt-orf121:0.0287857822,tMt-orf123:0.0322272102)98.3/100:0.0999180515)90/80:0.032081233)94.4/85:0.0444700194)12.3/20:0.014084412,TrsTub2:0.1077065084)84.1/50:0.0194082713,(((TicTub2E:0.0832132177,(((((((((((((DmoTub2E:0,DrbTub2E:0):1.29e-06,DaTub2E:1.29e-06)0/92:2.0755e-06,(DvTub2E:0.0050842222,DgTub2E:0.0101855638)0/45:1.2901e-06)85.5/81:0.0050817278,(((DreTub2E:0.0051028812,DbTub2E:0.0050868036)0/32:2.2076e-06,DtTub2E:0.005141255)0/34:2.0204e-06,(DyTub2E:0.0050881298,((DseTub2E:0.0050838251,DmTub2E:0.0050841209)0/40:1.2901e-06,DerTub2E:1.29e-06)0/48:2.294e-06)81.3/75:0.005085737)83.4/70:0.0050816723)0/26:2.0461e-06,(DpTub2E:0.0204786924,DwTub2E:0.0153152002)0/25:2.3062e-06)0/9:2.9479e-06,(DeTub2E:0,DrrTub2E:0):1.29e-06)0/6:1.2901e-06,DkTub2E:1.29e-06)0/17:2.262e-06,DrfTub2E:0.0050984073)93.6/89:0.0210714655,GomTub2E:2.0919e-06)99.8/100:0.085187507,(MydTub2E:0.1773913862,AngTub2E:0.0049967489)63.2/73:0.0162059277)79.6/80:0.0156701664,AeaTub2E:0.0046161731)61.6/61:0.0063392609,CpqTub2E:0.0050215765)98.7/98:0.0812626341,(((((((AmTub2E:0,BotTub2E:0):0,BoiTub2E:0):0,MerTub2E:0):1.29e-06,ApfTub2E:1.29e-06)0/91:2.1205e-06,NavTub2E:0.0411014801)83.7/47:0.0049648393,((LhTub2E:1.29e-06,PobTub2E:2.9129e-06)0/94:2.7023e-06,((AeTub2E:1.29e-06,AacTub2E:2.1792e-06)86.3/96:0.0049043798,HrsTub2E:2.2879e-06)84/56:0.0049105498)0/26:2.0939e-06)74.3/56:0.0043643108,CmfTub2E:0.0053900101)99.6/100:0.1236389005)83.5/84:0.0380071352)95.1/98:0.0700909575,(RhpTub2E:0.2113990981,AypTub2E:0.1787045638)92.4/95:0.0751429826)98.5/99:0.1094440243,(((((((((LaTub2F:0,BtTub2F:0):0,MamTub2F:0):0,HsTub2F:0):0,CafTub2F:0):1.29e-06,((((OcTub2F:0,MpfTub2F:0):1.29e-06,EqcTub2F:2.6496e-06)0/35:0.0054673235,CvpTub2F:1.29e-06)0/96:2.3649e-06,SptTub2F:1.29e-06)0/12:2.1489e-06)0/21:1.2901e-06,(TmlTub2F:0.0054423756,((CrgTub2F:0,RnTub2F:0):2.562e-06,MmTub2F:2.3551e-06)84.1/96:0.0054443192)0/25:2.2675e-06)38.3/40:0.0054345407,MdTub2F:2.0843e-06)97.3/99:0.0622180185,((TarTub2G:0.0853840544,BrTub2G:0.0475437329)81/84:0.014951775,((((LaTub2G:0.0237294769,TmlTub2G:2.0835e-06)96/98:0.0236564119,MdTub2G:0.0116401851)75.2/65:0.0058185711,((((MmTub2G:0.0057223792,RnTub2G:2.9424e-06)94.4/99:0.0174286537,((MamTub2G:0.0058385112,HsTub2G:1.29e-06)99.1/100:0.0419195717,CafTub2G:0.0117490944)76.6/67:0.0056687238)77.2/83:0.0057345235,MpfTub2G:0.0057845104)75.6/81:0.0057847323,GgTub2G:2.3452e-06)81.3/90:0.0058604235)68.8/87:0.007658465,XtTub2G:0.0404056566)89.2/90:0.0280767353)99.9/97:0.1268192761)97.3/95:0.0954013189,OidTub2F:0.2344348049)92.6/77:0.0565899072)80.4/45:0.0201659841)40.4/29:0.0221829838,((AngTub2A:0.1347786695,(AeaTub2A:0.0222725005,CpqTub2A:0.04678732)89.5/91:0.0292549858)95.5/98:0.0523909445,HerTub2C:0.1507652442)38.1/43:0.0217178764)78/26:0.0104315952,(((((ProTub2A:0.0118523046,ProTub2B:0.0064267958)75.9/85:0.0081576261,ProTub2C:0.0416084322)95/99:0.0400360211,TarTub2X:0.0974184633)89.3/82:0.025852813,((((((((((((((((((TarTub2A:0.0060657814,(GaTub2Aa:0.0060658669,BrTub2Ac:1.29e-06)0/49:2.3361e-06)97.9/99:0.0305578296,BrTub2Aa:2.6875e-06)16/51:0.0061224709,(BrTub2Ab:2.559e-06,(((TarTub2B:2.2239e-06,((BrTub2Ba:1.29e-06,BrTub2Bb:1.29e-06)0/99:2.5384e-06,GaTub2Bb:0.0182283851)83.8/74:0.01819044)74.5/49:0.0057740084,BrTub2Bc:0.0305197708)78.8/62:0.0063296296,GaTub2Ba:2.4726e-06)98.5/93:0.0311118561)83.1/53:0.0122132635)91.7/69:0.012320111,((((GaTub2C:1.29e-06,BrTub2C:1.29e-06)85.5/99:0.0060797002,TarTub2C:2.7523e-06)84.9/91:0.0119499582,((((((((((((((TmlTub2C:0,SptTub2C:0):0,CafTub2C:0):0,RnTub2C:0):0,AocTub2C:0):0,EqcTub2C:0):0,MamTub2C:0):0,MdTub2C:0):0,HsTub2C:0):0,MmTub2C:0):0,CrgTub2C:0):1.29e-06,CvpTub2C:1.29e-06)0/61:2.7748e-06,(OcTub2C:0.0122092826,MpfTub2C:0.012192108)0/74:1.2901e-06)0/74:2.3677e-06,BtTub2C:0.0369527776)72.5/63:0.0060752507,XtTub2C:2.7957e-06)91.6/98:0.0195626733)93.1/98:0.0308420632,CptTub2J:0.1295580106)86.4/77:0.0139184725)0/57:2.1181e-06,((GaTub2Ab:0.0432805333,XtTub2B:0.0181271395)75.3/63:0.0059203322,AocTub2B:0.0060099777)79/63:0.005948814)84.6/50:0.0063373635,MmTub2A:2.6586e-06)0/14:2.141e-06,(((((((CvpTub2A:0,SptTub2A:0):0,MamTub2A:0):0,HsTub2A:0):0,BtTub2A:0):0,CafTub2A:0):0,MdTub2A:0):0,RnTub2A:0):1.29e-06)0/19:2.7977e-06,TmlTub2A:2.5117e-06)0/47:2.866e-06,(((((((((OcTub2B:0,BtTub2B:0):0,RnTub2B:0):0,CafTub2B:0):0,MmTub2B:0):0,SptTub2B:0):0,HsTub2B:0):1.29e-06,CrgTub2B:1.29e-06)0/98:2.4838e-06,CvpTub2B:0.0330758473)78.2/41:0.0060266122,MpfTub2B:0.0059651538)97.3/98:0.030264119)83.4/81:0.0063629403,GgTub2A:0.0060279594)0/52:2.3634e-06,AocTub2A:2.4377e-06)78.8/86:0.0064683398,XtTub2A:0.0130331582)79/80:0.0109943853,(SckTub2D:0.0113913533,SckTub2F:0.0054624016)89.9/92:0.0162094618)71.7/33:0.0041223315,((CptTub2A:0.0105509452,(CptTub2G:0.0406144071,CptTub2I:0.0408335848)91.3/90:0.0339385363)71.6/52:0.0141707586,NvTub2A:0.0119838353)75.2/25:0.0063557728)0/6:2.4344e-06,(((OidTub2A:1.29e-06,OidTub2B:1.29e-06)76.5/90:0.0067895439,(OidTub2D:0.0611572872,OidTub2E:0.0692527448)33.3/47:0.0137916929)95.7/78:0.0317668985,(((HerTub2D:0.4590613023,NvTub2E:0.8391977064)86.2/90:0.0701764822,NavTub2X:0.7428541976)92.5/76:0.0806629568,AmqTub2:2.2994e-06)89.4/59:0.0183995972)86.8/67:0.0127821803)82.3/25:0.006833254,(NvTub2B:0.0300355485,NvTub2C:0.0362316988)74.3/78:0.0059506509)80.5/34:0.0067022093,CptTub2D:0.0369329858)0/12:2.5783e-06,(CiTub2A:0.0060489388,OidTub2C:0.0698315064)0/23:2.2381e-06)76.4/34:0.0067408025)78.4/27:0.0066585502,((SckTub2A:0.0660719296,SckTub2B:0.039441549)81.4/66:0.0112741887,(CagTub2B:0.0491318154,SckTub2G:0.0239283511)75.6/53:0.0059190547)76.5/30:0.0059982181)0/3:2.6611e-06)80.4/13:0.0079654424,(((((((((((tHe-orf19:2.5439e-06,tRc-orf195:0.0112805243)85.1/75:0.0066138677,tHe-orf7:2.3785e-06)86.1/89:0.0066265555,tRv-orf128:2.5131e-06)76.5/95:0.0062658941,(tMp-orf57:0.0181337606,tPr-orf93:2.2802e-06)77.8/64:0.0065056541)91.1/97:0.0409145414,tMt-orf120:0.4981157933)0/61:2.8537e-06,(MamTub2I:0.0563614848,(HsTub2Ia:0.0952653397,HsTub2Ib:0.0102007798)83.3/83:0.0319404197)100/100:0.2348904984)65.3/69:0.0220129454,SckTub2E:0.0160373512)73.8/47:0.0084460569,TiaTub2A:0.0240663925)93.3/61:0.0189733387,((TicTub2A:0.064251422,((((((((((((((((((((DmoTub2A:0,DmTub2A:0):0,DpTub2A:0):0,DrrTub2A:0):0,DerTub2A:0):0,DtTub2A:0):0,DkTub2A:0):0,DaTub2A:0):0,DgTub2A:0):0,DbTub2A:0):0,DyTub2A:0):0,DreTub2A:0):0,DssTub2A:0):0,DrbTub2A:0):0,DrfTub2A:0):0,DeTub2A:0):0,DwTub2A:0):0,DseTub2A:0):1.29e-06,DvTub2A:1.29e-06)0/100:1.2901e-06,DrpTub2A:0.054924981)83.9/97:0.0117767579,((((GomTub2Aa:0.00589856,(GomTub2Ad:0.0060319651,GomTub2Af:0.0060312201)87.5/91:0.0122491001)91.9/96:0.0183358463,(GomTub2Ab:0.0060510962,(GomTub2Ac:2.4086e-06,GomTub2Ae:2.3552e-06)79.2/99:0.0060192107)95.5/99:0.0243264897)84/94:0.0161058799,GomTub2Ah:0.1132163654)71.5/83:0.0301690015,GomTub2Ag:0.1090377013)31.3/59:0.0058560763)99.6/100:0.0815237618)52.7/59:0.0074583759,((HerTub2B:0.1006127501,((((TicTub2D:2.907e-06,(((((((((((((((((((((((DmoTub2D:0,DrrTub2D:0):0,DeTub2D:0):0,DyTub2D:0):0,DerTub2D:0):0,DgTub2D:0):0,DseTub2D:0):0,DaTub2D:0):0,DrfTub2D:0):0,DreTub2D:0):0,DrbTub2D:0):0,DssTub2D:0):0,DkTub2D:0):0,DbTub2D:0):0,DtTub2D:0):0,DpTub2D:0):0,DrpTub2D:0):0,DmTub2D:0):0,DwTub2D:0):1.29e-06,DvTub2D:1.29e-06)0/93:2.452e-06,GomTub2D:0.0055967744)85.3/76:0.0055945995,MydTub2D:2.4321e-06)85.2/69:0.005590901,(AeaTub2D:1.29e-06,CpqTub2D:1.29e-06)0/87:1.2901e-06)0/35:2.4246e-06,AngTub2D:0.0056142498)90.3/86:0.0112601998)78.6/56:0.0057089023,AypTub2D:0.0056004858)51.9/52:0.0112657504,((RhpTub2Da:2.7884e-06,RhpTub2Db:0.0225314966)90.9/86:0.0112490947,RhpTub2Dc:0.0058234395)0/65:2.3888e-06)80.8/55:0.0122466275,((((((((((AmTub2D:0,AacTub2D:0):0,CmfTub2D:0):0,BotTub2D:0):0,PobTub2D:0):0,BoiTub2D:0):0,AeTub2D:0):0,LhTub2D:0):1.29e-06,ApfTub2D:1.29e-06)0/77:2.1644e-06,HrsTub2D:0.0056107863)0/62:2.1625e-06,MerTub2D:0.0112491384)76.5/80:0.0052959427)98.4/97:0.0668537635)33.1/38:0.0038688973,((((AmTub2G:1.29e-06,ApfTub2G:1.29e-06)0/99:2.2199e-06,(BotTub2G:1.29e-06,BoiTub2G:1.29e-06)97.3/100:0.0313635962)89.3/88:0.0151134099,MerTub2G:0.0190103015)0/76:2.5401e-06,(LhTub2G:0.092589291,(((CmfTub2G:0.0360440175,HrsTub2G:0.0353185689)77.6/63:0.0108163436,(AeTub2G:0.0164983036,AacTub2G:0.014290894)98.3/99:0.0389902031)81.4/58:0.0151421239,PobTub2G:0.0194132316)72.8/41:0.0062790553)95.1/98:0.0554598729)95.7/98:0.0424232057)84.7/74:0.0238729306)79.6/12:0.0075736079)0/4:2.3635e-06,SckTub2C:0.036220535)78.3/9:0.0068684898,((HerTub2A:0.0064532542,((((((((GaTub2D:0.0243888075,(TarTub2D:0.0189130712,BrTub2D:0.0210800276)41/62:0.0121688392)100/100:0.1104132388,TmlTub2E:0.0010962694)71.3/49:0.0085567907,(((((((((OraTub2E:0,BtTub2E:0):0,RnTub2E:0):0,OcTub2E:0):0,MmTub2E:0):0,CvpTub2E:0):0,HsTub2E:0):0,SptTub2E:0):0,EqcTub2E:0):0,MdTub2E:0):1.29e-06)0/19:2.3401e-06,LaTub2E:1.29e-06)0/30:2.7671e-06,CrgTub2E:0.0059900859)91.8/80:0.0178894742,((((((((((((TmlTub2D:0,MmTub2D:0):0,CafTub2D:0):0,BtTub2D:0):0,RnTub2D:0):0,MamTub2D:0):0,SptTub2D:0):0,MpfTub2D:0):0,CvpTub2D:0):0,HsTub2D:0):0,EqcTub2D:0):0,MdTub2D:0):1.29e-06,(OcTub2D:1.29e-06,(CrgTub2D:0.0319105685,((AocTub2D:1.29e-06,GgTub2D:1.29e-06)0/52:2.4285e-06,(AocTub2E:0.0500717814,GgTub2E:2.0191e-06)81/71:0.0060314034)89.9/80:0.0124502611)0/45:2.9792e-06)0/20:2.6822e-06)0/41:2.8297e-06)79.6/60:0.0073370976,XtTub2D:0.0060087274)74.7/80:0.0128047316,((SptTub2J:0.0115923041,SptTub2K:0.0056425729)99.5/100:0.0883832789,SptTub2L:0.1315419511)98/98:0.0677545223)94.1/72:0.0437425983)75.5/23:0.0062878399,(CagTub2A:0.0059836859,(CiTub2B:0.0170814579,CagTub2C:0.1107972961)74.7/52:0.0075988014)89.6/68:0.0119799854)75.9/21:0.0064529077)82.5/9:0.0118499872)80/6:0.0066749084,(((CptTub2B:0.0235276077,(((AypTub2W:0.4093376952,AypTub2Y:2.5499e-06)85.3/92:0.0322805545,(AypTub2X:0.0244399875,AypTub2Z:0.0118932573)81.6/78:0.0124205182)100/100:0.1447880265,RhpTub2X:0.0552622111)97.7/99:0.0556770625)0/39:2.2914e-06,(EcgTub2C:0.0430636924,EcgTub2E:0.1563932009)96.3/91:0.0456641099)73.9/32:0.0075827812,(((((((((ApfTub2F:0,BoiTub2F:0):1.29e-06,BotTub2F:1.29e-06)0/97:2.9066e-06,AmTub2F:0.0059650824)70.5/89:0.0046094483,MerTub2F:0.0076229692)95.1/98:0.0239583374,HrsTub2F:2.4306e-06)84/61:0.0059307228,PobTub2F:1.29e-06)0/35:2.166e-06,LhTub2F:0.01793465)63.6/50:0.0038142614,(AeTub2F:1.29e-06,AacTub2F:1.29e-06)77.2/98:0.0080653573)80.3/61:0.0146961621,NavTub2F:0.0744989408)99.7/100:0.0921019384)0/3:2.1353e-06)82.1/10:0.0079552427,(((((((((((tHe-orf1:0.0788984151,((tMp-orf33:0.0595727303,(tPr-orf82:0.0006023686,tPr-orf95:0.0432139377)85/81:0.0425675642)78.1/55:0.0163718804,tRc-orf22:0.0855877831)79.3/74:0.034460964)99.2/100:0.131777347,((((((DmoTub2C:0.0260609124,DvTub2C:0.030433831)85.8/60:0.0196482797,DgTub2C:0.0112401307)75.6/60:0.0063885603,DwTub2C:0.0323817356)0/42:2.9522e-06,(((DaTub2C:0.0192152971,(DrbTub2C:2.451e-06,DkTub2C:0.0198344926)91/87:0.0096706339)0/57:2.0187e-06,(DreTub2C:0.0048052122,(((DrfTub2C:1.29e-06,DbTub2C:1.29e-06)0/94:2.3495e-06,((((DyTub2C:0,DerTub2C:0):2.436e-06,DseTub2C:2.8492e-06)76.5/98:0.0048265367,DmTub2C:0.0048588981)90.4/80:0.0096403624,DtTub2C:2.1915e-06)74.4/66:0.0047761226)0/48:2.8839e-06,(DpTub2C:2.3539e-06,DrpTub2C:2.3545e-06)100/100:0.0959012761)67.1/54:0.0047453413)78.4/66:0.0048379318)86.5/82:0.0096147405,(DeTub2C:0.004809537,DrrTub2C:0.0047935291)93.6/98:0.0196702534)86.5/82:0.0161836874)100/100:0.168863273,((MydTub2C:0.2139991462,AeaTub2Cb:0.2327044388)50.7/68:0.0613204248,(AngTub2C:0.0733326089,(CpqTub2C:0.0585922477,AeaTub2Ca:0.043218264)92.8/95:0.0487733559)97.7/100:0.1088846287)51.2/61:0.0425826684)95.9/99:0.0868587632,(RhpTub2C:0.1755392424,AypTub2C:0.1337914933)91.6/99:0.0518138824)94.5/90:0.0599762782)0/24:0.010300431,(((GaTub2H:0.1235577251,TarTub2H:0.1514328666)15.4/52:0.0427255312,BrTub2H:0.1869914069)100/100:0.1983877562,(((OraTub2H:0.1121230936,(LaTub2H:0.2096126148,(((((OcTub2H:0.1009276192,CvpTub2H:0.149215645)92/74:0.045525654,SptTub2H:0.0964875612)5.6/32:0.0110968077,(MamTub2H:0.0120610683,HsTub2H:0.0209575886)99.5/100:0.0729212407)35.6/48:0.0159669169,(CrgTub2H:0.0839719022,(MmTub2H:0.0117684475,RnTub2H:0.0467484268)98.1/100:0.0501140146)98/98:0.0665854337)34.8/63:0.0202789575,((CafTub2H:0.120609646,MpfTub2H:0.1481876437)100/100:0.2974073589,BtTub2H:0.136145253)99.4/96:0.120606431)63.7/71:0.0461436805)98.8/100:0.1135526677)90.9/87:0.0593023891,MdTub2H:0.0888968911)100/100:0.19753275,(AocTub2H:0.2090769741,GgTub2H:0.0985282661)87.2/83:0.0503923033)97.1/99:0.0971101044)99.9/100:0.2200991883)92.6/94:0.0466756203,((((((CeTub2A:0.0191642368,CejTub2B:0.0585250177)79.1/78:0.0308909652,(CejTub2A:0.0053836757,CeTub2B:0.0001315367)86.1/100:0.0245557616)100/100:0.1479387537,((PspTub2C:0.0618056074,PspTub2D:0.1007702043)93.1/93:0.0423575343,(CejTub2E:0.0830956238,CeTub2E:0.0078035624)93/88:0.0352356242)77.6/28:0.0173831667)74.4/27:0.0271184875,((HegTub2B:0.0417878795,((MhTub2B:2.4119e-06,MiTub2D:0.0054097558)85.2/99:0.0215626742,(MhTub2D:0.1200507942,(((MhTub2E:0.0273485152,MhTub2F:0.0443916694)90.4/90:0.0434831756,MiTub2I:0.0586177299)93/95:0.0548951341,MiTub2G:0.0706795186)40.5/63:0.0565755925)93.4/76:0.0530545033)79.1/27:0.0209649078)52.2/21:0.0436725036,(MiTub2B:2.1307e-06,MhTub2C:0.0163903496)99.6/100:0.0969373411)99.5/100:0.10204285)62.8/16:0.0248883586,((((BrmTub2A:2.0817e-06,WbTub2A:1.29e-06)98/100:0.0285043593,LolTub2A:1.29e-06)4.9/41:0.0055469108,OvTub2A:0.0056685152)99.8/100:0.1157394161,((BrmTub2B:0.1525753323,OvTub2B:0.0754671103)25.7/47:0.0266661847,LolTub2B:2.0525e-06)100/100:0.2694589487)11.2/5:0.0101288333)10.8/25:0.0662630767,((LolTub2E:0.0901754904,(LolTub2F:0.913379734,LolTub2G:1.099445739)99.9/100:0.5559568392)100/100:0.4219888409,TicTub2X:0.9856014857)51.8/27:0.0763456654)95.8/66:0.0858060612)18.1/40:0.0080415526,((((PspTub2A:0.0121038262,(CejTub2D:0.0061722213,CeTub2D:2.9192e-06)82.8/91:0.0255290862)83.8/93:0.0192565524,(LolTub2C:0.016378078,WbTub2C:0.0137180403)99.8/100:0.0767014223)47.8/63:0.0223771728,(MhTub2A:0.0062835293,MiTub2A:0.005395149)99.4/100:0.0806370524)96.8/96:0.0440574715,PspTub2E:0.1054302975)86.1/60:0.020738812)84.4/45:0.0155803789,((PspTub2B:0.0675235407,(CejTub2C:0.0235707695,CeTub2C:0.0394868024)90.2/99:0.0335578306)27.8/65:0.0306769579,LolTub2D:0.201653954)98.3/98:0.0945805966)84.1/51:0.0204235008,(((SmTub2E:0.0185970089,SmTub2F:0.1617504707)97.6/99:0.0595008618,(EcgTub2F:0.1584695465,EcgTub2G:0.5500211865)95/82:0.073133393)71.2/72:0.0104863758,CptTub2K:0.2255846787)65.5/68:0.0258266637)91.2/77:0.0279940801,(EcgTub2B:0.0566866362,EcgTub2D:0.0463766271)86.9/23:0.0237621415)73.6/12:0.0079854178,(MbTub2A:2.0883e-06,MbTub2B:0.0060819913)99.2/100:0.0524379859)75.4/11:0.0056893218,(CptTub2C:0.0176841572,CptTub2E:0.0236954989)93.3/96:0.023866746)81.8/13:0.0111423439,CptTub2F:0.0497701731)0/5:2.1333e-06)85.3/64:0.0160446589,((SmTub2A:0.0121883157,(SmTub2B:1.29e-06,SmTub2D:0.0775762521)0/2:2.0728e-06)76.9/56:0.0064878459,SmTub2C:0.0323848248)73.6/69:0.0080838622)42/52:0.0166274536,EcgTub2A:0.0445246448)83.1/74:0.0210704406,(((((((tEt-orf175:2.1549e-06,tEt-orf181:0.0971933934)0/96:0.1322211708,tEt-orf177:0.0166578583)0/35:0.0001640903,tEt-orf180-TRINITY_DN54803_c0_g16_i17:0.035109213)0/93:0.0019902415,tEt-orf178:2.1712e-06)74/74:0.0197817218,(tEt-orf179:2.0864e-06,tEt-orf174:0.0170393686)96.5/94:0.0877941037)100/100:0.689324713,(((((Tv_aTub2A:0,Tv_aTub2C:0):1.29e-06,Tv_aTub2B:1.29e-06)0/98:1.2901e-06,Tv_aTub2E:0.0116784515)74.2/93:0.0064275729,Tv_aTub2D:0.0110681791)81.6/97:0.0382742731,Tv_aTub2F:0.5529178067)100/100:0.4900333108)54.5/54:0.0678706293,(EmhTub2F:2.218231761,(EcgTub2H:0.4944734268,EcgTub2I:0.9909731323)73/90:0.1576093529)85.7/39:0.1115340677)7.3/12:0.0745224522)88.8/31:0.0429870707,(((((((((HahTub2A:1.29e-06,Tg_aTub2A:1.29e-06)87.5/100:0.0183963293,((HahTub2B:0.0057597535,Tg_aTub2B:2.9432e-06)96.8/100:0.0400986985,((HahTub2C:2.1227e-06,Tg_aTub2C:2.2352e-06)97.2/100:0.0480477883,((Pf_aTub2:2.1313e-06,((PkTub2:0.0059982292,PvTub2:1.29e-06)80.5/75:0.0059967153,(PbTub2:2.4027e-06,PlyTub2:1.29e-06)80/97:0.0059782956)81.6/60:0.0060246292)88.2/95:0.0268838767,(((BabTub2:0.0083842704,BbTub2:0.057614541)14.8/66:0.028592719,(ThaTub2:0.0233350715,TepTub2:0.0091169451)100/100:0.1348074228)75.2/82:0.050289301,BamTub2:0.1204253762)85.2/85:0.049666129)97.3/98:0.0636182905)25/44:0.0077100432)94.6/88:0.0392427447)92.1/88:0.0292514841,(GrnTub2A:0.6463977603,((CpTub2:1.29e-06,ChTub2:2.1612e-06)88.6/100:0.0319551437,CrmTub2:0.0933783215)100/100:0.2616071675)93.4/94:0.0989823882)85.5/83:0.0177482002,((((ImTub2A:1.29e-06,ImTub2B:1.29e-06)90.3/100:0.0127099021,ImTub2C:0.0187397269)74.2/69:0.0066693953,(((TetTub2A:2.5865e-06,TetTub2B:2.2231e-06)92.7/98:0.009481814,(PtTub2A:0,PtTub2C:0):1.29e-06)0/43:2.5988e-06,PtTub2B:2.1355e-06)80.4/86:0.0086256044)89.1/87:0.0202082739,(((OxtTub2A:0,OxtTub2C:0):1.29e-06,OxtTub2B:1.29e-06)0/99:2.1322e-06,(OxtTub2D:2.4119e-06,((OxtTub2E:2.346e-06,(OxtTub2F:2.2359e-06,OxtTub2G:2.356e-06)93.4/91:0.0060147026)0/69:2.2797e-06,OxtTub2H:0.0303028432)86.3/69:0.006016442)90.6/89:0.0120625645)99.8/100:0.0883011366)55.3/57:0.0216988105)93.3/80:0.0460945782,CypTub2:0.0960687612)95.2/87:0.0456697505,(((((((EdmTub2A:0.0062577894,(LemTub2A:1.29e-06,LeiTub2C:1.29e-06)0/91:2.8945e-06)0/67:2.4452e-06,((((LeiTub2A:0.0124573292,LemTub2B:2.3398e-06)94.9/85:0.0186703953,LeiTub2D:2.6425e-06)55.7/37:0.0062254536,(((((((((((((((((LeiTub2B:0,LemTub2J:0):0,LemTub2E:0):0,LemTub2D:0):0,LemTub2H:0):0,LemTub2G:0):0,LemTub2R:0):0,LemTub2L:0):0,LemTub2K:0):0,LemTub2N:0):0,LemTub2Q:0):0,LemTub2I:0):0,LemTub2P:0):0,LemTub2M:0):0,LemTub2O:0):0,LemTub2F:0):2.2552e-06,LemTub2C:1.29e-06)0/96:2.5344e-06,((LbTub2B:1.29e-06,LbTub2D:2.1519e-06)0/99:2.3815e-06,LbTub2C:0.0124753431)89/85:0.0125082026)0/40:2.8105e-06)75.8/51:0.0129185126,LbTub2A:0.0443536962)75/50:0.0059130317)97.2/99:0.0550508973,((TrcTub2A:0.0062480504,TrcTub2B:2.2271e-06)76.6/99:0.0060230195,(((TbTub2A:0,TbTub2D:0):0,TbTub2C:0):2.0359e-06,TbTub2B:1.29e-06)96.6/100:0.0317909608)98.2/100:0.054339141)99.8/100:0.138635733,((((EmhTub2A:0,EmhTub2C:0):0,EmhTub2D:0):0,EmhTub2E:0):1.29e-06,EmhTub2B:1.29e-06)100/100:0.2635573576)95.4/88:0.0632658169,(GtTub2B:0.01436211,GtTub2C:0.0101523117)99.7/100:0.0848620672)49.6/14:0.027498748,((CrTub2A:1.29e-06,(((VcTub2A:1.29e-06,VcTub2B:1.29e-06)84.8/95:0.0064348527,((OstTub2A:0.0724674247,OstTub2B:0.2004516385)86.2/76:0.0279734213,((ChvTub2A:0.0505015439,ChvTub2B:0.0996553639)87.4/82:0.0342706404,Mip_aTub2:0.0529114794)67.1/42:0.0101875424)97/64:0.0528092805)0/10:2.8715e-06,CrTub2B:1.29e-06)0/6:2.5547e-06)97.2/87:0.0417337365,((((((PhpTub2A:0.0801527284,((SemTub2Calpha:2.2261e-06,SemTub2Cbeta:0.0059506557)98.8/100:0.0647009658,(SemTub2Dalpha:2.4711e-06,SemTub2Dbeta:2.1249e-06)96.2/100:0.0406614207)88.3/74:0.0154909483)74.3/10:0.0066512708,(SemTub2Aalpha:0.0059126672,SemTub2Abeta:2.3661e-06)97.7/100:0.0397290404)70.4/10:0.0086472581,(((((((((((((ArlTub2A:2.0741e-06,AtTub2A:2.7339e-06)92.7/100:0.0309699646,CusTub2Ab:0.0686466263)88.7/94:0.0276099963,MtTub2Aa:0.0344868631)83.8/79:0.0201718421,(GlmTub2Aa:0.0232159302,GlmTub2Ab:0.0060597143)90.6/97:0.024624068)72.2/62:0.0113380521,VvTub2Ac:0.0314553998)73.3/55:0.0066797609,(PupTub2Ab:0.0358383202,MeTub2Ac:0.0336848)37.6/39:0.0130546539)0/38:2.8817e-06,(PotTub2Ac:0.012388599,PotTub2Ad:0.0351901179)87.1/78:0.0265071137)86.4/20:0.0121131784,((MigTub2Aa:0.0401228027,MigTub2Ab:0.040217435)77/59:0.0183103332,((((Os_aTub2Ab:1.29e-06,OrgTub2Ac:1.29e-06)93.6/99:0.0240769821,SobTub2Ab:0.0061738348)74.8/65:0.0197209265,BdTub2Ac:0.0209486651)79.9/52:0.0105309788,((BdTub2Ab:0.0460801292,BdTub2Ad:0.0228869716)89.7/86:0.0345315941,Os_aTub2Ac:0.0288901339)77.8/12:0.0068219209)79.1/28:0.0090234418)76.9/24:0.010077339)77/54:0.0065691913,((((CusTub2Aa:0.0720585859,((((PupTub2Aa:0.1111843914,PotTub2Ah:0.037617898)88.8/83:0.0330296903,PotTub2Ag:0.0573240887)41.8/61:0.0132698113,MeTub2Ad:0.0691258334)93.3/87:0.035061109,((CipTub2Aa:0.1405533432,RicTub2Ab:0.0916569966)49/48:0.0091661193,(MtTub2Ab:0.1123801798,(GlmTub2Ac:0.0178746374,GlmTub2Ad:0.0064171294)97/100:0.0457562547)99.5/99:0.0866910141)78.1/58:0.0107386329)57.5/46:0.0125712124)79.3/62:0.0124154362,((((((GlmTub2Ca:2.6822e-06,GlmTub2Ce:0.0414287944)58.3/70:0.0243264082,MtTub2Cb:0.0808013097)61.9/77:0.0381701,(GlmTub2Cd:0.0157789298,GlmTub2Cf:0.0233038476)94.5/98:0.0524106752)96/98:0.0604325967,CusTub2Cb:0.0740291691)45.9/70:0.0184249027,(((RicTub2Ca:0.0030707409,MeTub2Ca:0.03545627)88.9/83:0.016744956,(((MigTub2Cb:0.0535275395,MigTub2Cc:0.0093454989)97.5/98:0.0601173216,(PotTub2Cb:0.0408000919,PotTub2Cc:0.0201354543)97.9/98:0.0679651229)74.5/81:0.0352110033,PupTub2Cb:0.0618037168)81.6/61:0.0148505576)81/59:0.0104997914,(VvTub2Cb:0.0413788072,((ArlTub2Cc:2.4589e-06,AtTub2Cc:0.0248924104)99.9/100:0.0793643263,(AtTub2Cd:0.0291973488,ArlTub2Cd:2.7602e-06)85.4/87:0.014822405)97.6/97:0.0462953652)47.5/48:0.0049409076)91.8/88:0.0307453203)97.3/97:0.0726184238,(((((((MigTub2D:0.0973682142,PotTub2Db:0.0489219041)83.3/84:0.0203088658,PotTub2Da:0.0173634015)86/86:0.0228083709,CipTub2D:0.142455324)72.8/12:0.0093409422,(PupTub2D:0.118483781,VvTub2D:0.0510609088)63.2/9:0.0054140706)16/9:0.0169974105,((CusTub2D:0.1023049717,MeTub2D:0.0368890431)77.2/25:0.0366873029,RicTub2D:0.0136300127)75.9/12:0.0087662567)89.1/52:0.0385269291,((MtTub2D:0.0836270558,GlmTub2Db:0.0143665178)88.7/85:0.0396888592,GlmTub2Da:0.0110470642)99.1/100:0.0756144812)99.1/96:0.1091734984,((OrgTub2D:1.29e-06,Os_aTub2D:0.0057299732)96.4/100:0.0468677828,(BdTub2D:0.0707724323,SobTub2D:0.0596285589)80.6/78:0.043794169)98.5/100:0.1006334748)69.9/70:0.0478069603)44.1/45:0.0080386802)88/72:0.0194144275,VvTub2Aa:0.05128287)98.9/95:0.0642737479,(((RicTub2Aa:0.0301974023,(MeTub2Aa:0.0059259029,MeTub2Ab:0.0116725307)73.9/83:0.0048622334)94.7/97:0.0252076748,((PotTub2Aa:2.0188e-06,PotTub2Ab:0.023119373)88.4/94:0.0273275137,(PotTub2Ae:0.0191634862,PotTub2Af:0.029126287)94.5/96:0.0281169437)81.8/70:0.0122850731)67.3/25:0.0041662249,VvTub2Ab:0.0201441626)78.4/60:0.0139513578)85.3/61:0.0172616244)76.1/47:0.0065902482,((OrgTub2Aa:2.5379e-06,(Os_aTub2Aa:1.29e-06,OrgTub2Ab:1.29e-06)0/40:2.8525e-06)84.5/94:0.0150066899,SobTub2Aa:0.0358340068)76.3/34:0.0072703252)76.8/34:0.0067801099,BdTub2Aa:0.0238036579)95.1/89:0.0487524947,((((((((((Os_aTub2B:0.0159452705,(BdTub2B:0.0115351842,SobTub2B:0.0058650306)0/57:0.0017083517)92.6/89:0.0311999209,(MigTub2Ba:0.0296743663,((PotTub2Ba:0.0401210825,(((AtTub2Ba:1.29e-06,AtTub2Bb:2.1268e-06)0/97:2.3926e-06,ArlTub2Bb:0.0055837405)84.3/75:0.0056281403,ArlTub2Ba:2.0103e-06)95.5/99:0.0357510138)72.7/64:0.0080256906,VvTub2Bd:0.0696411271)0.6/29:0.0068251522)75.5/50:0.0143699522)78.3/61:0.0117930708,((PupTub2Bb:0.0424931949,VvTub2Bc:0.0621797203)9.2/42:0.0122185026,(ArlTub2Bd:2.2102e-06,AtTub2Bd:0.0238548892)98.8/99:0.0583801302)73.2/65:0.0078051243)88.6/52:0.0125465106,(RicTub2Ba:0.0060421688,VvTub2Bb:0.0325990323)88.4/86:0.0159014993)76.5/31:0.0064186905,((VvTub2Ba:2.3934e-06,MigTub2Bb:0.0558128479)59.2/15:0.0103783751,(PotTub2Bb:0.0121771617,PotTub2Bf:0.0274236348)90.5/92:0.0205589042)0/4:2.173e-06)57.5/8:0.0057487494,((MtTub2Ba:0.0294011462,MtTub2Bb:0.0259262294)99.2/100:0.0601413061,(((MeTub2Bb:0.0173805081,MeTub2Bc:0.0360643659)95/99:0.0299009849,RicTub2Bc:0.0205316065)87.5/84:0.013742391,PotTub2Bc:0.0321992638)90.5/88:0.0174196046)88.7/25:0.0198273778)0/12:2.2172e-06,(((GlmTub2Ba:0.0058606703,GlmTub2Bb:1.29e-06)93.5/95:0.0223617872,((((MeTub2Ba:0.0058883436,RicTub2Bb:0.0058133563)81.3/68:0.0058909468,MtTub2Bc:0.0121990854)0/16:2.7337e-06,PupTub2Ba:0.0058554541)83.3/33:0.0060981764,(ArlTub2Bc:0.0113448498,AtTub2Bc:2.8615e-06)98.9/100:0.0295208016)0/34:2.1423e-06)81.7/79:0.0117606896,MigTub2Bc:0.0666916604)0/19:2.2228e-06)89.6/31:0.0129283966,CipTub2Ba:0.0061282736)0/28:2.6452e-06,CipTub2Bb:0.0495324616)71.4/38:0.0219130408,((CusTub2Ba:0.0585161502,CusTub2Bb:0.0926549682)86/86:0.033979387,((((GlmTub2Bc:0.0112429989,GlmTub2Bd:2.0933e-06)94.6/98:0.0301949274,PupTub2Bc:0.0575828601)76/57:0.0150939846,(((RicTub2Bd:0.0760917101,PotTub2Be:0.0736518607)84.7/64:0.013075152,PotTub2Bd:0.0313335741)75.7/58:0.0061649229,MeTub2Bd:0.0423070387)91.2/91:0.0215123697)81.9/71:0.0284950219,CipTub2Bc:0.0528156918)0/22:2.6022e-06)86.2/66:0.0321913876)25.9/76:0.0217958629)94.7/93:0.0454736356,(CipTub2Ab:0.1036838115,((((((MigTub2Ca:0.0433333539,(MtTub2Ca:0.017874348,(GlmTub2Cg:2.1885e-06,GlmTub2Ch:0.0121787431)91.7/96:0.0186178781)28.7/46:0.0090566722)0/16:2.0305e-06,((CusTub2Ca:0.0121241024,GlmTub2Cc:0.0051974561)0/63:0.0005616369,GlmTub2Cb:0.0058198956)85.5/58:0.005811166)83.7/13:0.0057913076,((PotTub2Ca:0.0357063355,(((((OrgTub2Ca:2.5414e-06,Os_aTub2Cc:2.6653e-06)88.7/100:0.018733471,(BdTub2Ca:0.0429427928,SobTub2Ca:2.4364e-06)80.6/89:0.0126223892)98.9/99:0.0484599811,((Os_aTub2Ca:0.0261522255,((BdTub2Cb:0.035501208,SobTub2Cc:0.0308623184)42.8/49:0.0098030571,BdTub2Cc:0.0494367861)37.8/50:0.0074410366)79/74:0.0090727733,SobTub2Cb:2.6526e-06)85.1/76:0.0107407121)75/44:0.006172573,(OrgTub2Cb:1.29e-06,Os_aTub2Cb:1.29e-06)92/100:0.0231690201)85.5/87:0.0193082608,(MeTub2Cb:2.2468e-06,MeTub2Cc:0.0425318881)95.1/94:0.0261632666)0/16:0.0078475812)0/21:2.9421e-06,RicTub2Cc:0.0060494896)85.4/19:0.0063349807)0/13:2.1159e-06,VvTub2Ca:0.017639304)83.5/22:0.0093988293,ArlTub2Ce:0.0799883857)72.2/9:0.0084998863,((PupTub2Ca:0.0507772924,((AtTub2Ca:0.0060142058,ArlTub2Ca:0.0121200422)95.6/100:0.0360887393,(ArlTub2Cb:1.29e-06,AtTub2Cb:0.006119234)97.1/100:0.0485125796)99.7/100:0.0753206242)85.9/66:0.014561797,PotTub2Cd:0.0274369582)73.9/24:0.0098548128)57.2/18:0.0171731292)64.5/78:0.0139293132)80.2/90:0.0401199759)82.3/59:0.0198053617,(((((PhpTub2B:2.1881e-06,PhpTub2E:2.8295e-06)0/57:2.5449e-06,(PhpTub2I:1.29e-06,PhpTub2J:1.29e-06)100/100:0.1018908956)60.4/60:0.0067291282,PhpTub2C:0.0060762673)90.2/92:0.0137481582,(PhpTub2D:2.0678e-06,PhpTub2F:1.29e-06)0/69:2.1993e-06)93.1/99:0.033939839,(SemTub2Falpha:1.29e-06,SemTub2Fbeta:1.29e-06)100/100:0.1154871893)92.3/97:0.0417627104)95.7/70:0.0375037067,((((SemTub2Balpha:1.29e-06,SemTub2Bbeta:1.29e-06)88.8/98:0.0161240452,((SemTub2Ealpha:1.29e-06,SemTub2Ebeta:1.29e-06)92.1/100:0.0226446294,(SemTub2Jalpha:1.29e-06,SemTub2Jbeta:1.29e-06)97.2/100:0.0436328337)86.1/56:0.0199939103)78.7/49:0.0100849023,(SemTub2Galpha:1.29e-06,SemTub2Gbeta:1.29e-06)98.8/100:0.0436496657)75.2/51:0.0075416022,((PhpTub2G:0.0397616879,PhpTub2H:0.0608694709)85/77:0.0235203935,((SemTub2Halpha:1.29e-06,SemTub2Hbeta:2.2402e-06)0/97:2.5678e-06,(SemTub2Ialpha:2.2076e-06,SemTub2Ibeta:2.5549e-06)38/98:0.0062404558)94.7/99:0.0379446364)86.9/62:0.023598002)71.1/60:0.010602429)76/37:0.0152462777,(((SemTub2Kalpha:1.29e-06,SemTub2Kbeta:1.29e-06)99.9/100:0.1284219512,(SemTub2Lalpha:2.2557e-06,SemTub2Lbeta:0.0281778666)100/100:0.1788902731)94.6/75:0.0676508145,(SemTub2Malpha:2.6717e-06,SemTub2Mbeta:0.0055776127)100/100:0.290473194)75.4/65:0.0312007339)85.6/67:0.0249560015)99.5/100:0.0886009654)50/8:0.0266518868,(((BinTub2A:0.0059469239,BinTub2B:0.0058953916)97.4/100:0.079068719,(BinTub2C:0.0818474393,BinTub2D:0.3787690775)99.5/100:0.1469588429)99.9/100:0.1571189812,(((((FrcTub2A:0.0870616609,FrcTub2B:0.1931802543)96.6/97:0.0955198698,(PhtTub2:0.1006723056,ThpTub2:0.3465156608)62.6/72:0.0741833616)100/100:0.4396751073,(EcsTub2A:0.0119660635,((EcsTub2B:0.0014767715,(EcsTub2C:2.8323e-06,EcsTub2E:0.0553451846)94/94:0.0175334432)88.7/88:0.0166972654,EcsTub2D:0.0113908695)75.8/62:0.0058531371)94.5/100:0.059396761)70.9/73:0.0489687861,((((AuaTub2A:0,AuaTub2E:0):0,AuaTub2C:0):1.29e-06,AuaTub2B:2.9921e-06)0/79:2.5443e-06,AuaTub2D:1.29e-06)96.4/100:0.0623882515)100/100:0.1717432419,((HyaTub2:0.0174175601,(((PhsTub2:0,PhiTub2:0):0,SrpTub2:0):1.29e-06,PhrTub2:1.29e-06)0/97:2.2739e-06)0/66:2.465e-06,PuTub2:0.0115703903)94.4/95:0.0492436807)94.6/87:0.0634605337)79.1/67:0.0266198602)0/7:0.0107274904)85.8/30:0.0312759013,((NgTub2A:0,NgTub2C:0):1.29e-06,NgTub2B:1.29e-06)98.8/100:0.0918137451)97.9/98:0.0806546527,TctTub2:0.0439151954)100/96:0.1319655877,((((((((Bad_bTub2A:1.29e-06,Bad_aTub2A:2.2848e-06)0/75:2.1232e-06,(Bad_bTub2B:2.3612e-06,Bad_aTub2B:2.4506e-06)83.2/89:0.0057939873)83/67:0.0057947314,PrsTub2A:0.056391918)0/39:2.4962e-06,RisTub2A:1.29e-06)0/42:2.5171e-06,(((AlmTub2Aalpha:1.29e-06,AlmTub2Calpha:1.29e-06)0/95:2.3367e-06,AlmTub2Cbeta:0.0058838477)0/70:2.548e-06,AlmTub2Abeta:0.0120812332)99.6/100:0.0477060382)80.5/72:0.0061050551,SppTub2A:2.9778e-06)0/29:2.2181e-06,SppTub2C:2.1342e-06)82.8/81:0.0160059886,(((((((((((((((BodTub2A:0.0173367076,OimTub2B:0.0902579668)78/49:0.0060373876,(OimTub2A:2.3287e-06,AmrTub2:0.0057425134)81.2/80:0.0058106135)0/35:2.3857e-06,((((((CehTub2A:0.0058540979,GlgTub2B:0.0056041903)96.3/97:0.035684229,GrcTub2A:0.0933408907)0/28:2.1362e-06,((((((AitTub2A:0.0561474365,CcpTub2A:0.0067700584)78/86:0.0113875073,CvfTub2A:0.0292555899)88.2/75:0.0177715681,((MtaTub2A:2.9435e-06,PeiTub2A:0.0238501843)74.6/57:0.011286748,MraTub2A:0.0059604592)51.1/18:0.005554788)70.5/57:0.0060129376,((((((EiaTub2A:0,EpgTub2A:0):0,EptTub2A:0):0,EcfTub2A:0):1.29e-06,EpbTub2A:1.29e-06)0/92:1.2901e-06,NegTub2A:0.0056790209)0/63:2.7533e-06,((GimTub2A:1.29e-06,(FoTub2A:0.005936623,GzTub2A:0.0059357255)0/47:2.8887e-06)0/93:2.8432e-06,NhTub2A:0.0178528565)99/99:0.0308149635)79.8/14:0.0053848934)86.6/88:0.0175709041,(ComTub2A:0.1003034717,((HpvTub2A:1.29e-06,HjTub2A:0.0240360584)96.5/100:0.0366016447,TraTub2A:0.0187930754)99.8/100:0.0922198639)79/80:0.0209226796)94.4/97:0.0344344075,((GgtTub2:0.0116689655,MapTub2:0.0058184954)88.3/95:0.0171360145,MagTub2:0.0006040945)91.6/92:0.0178156581)91/70:0.0183590257)77.5/41:0.0125240736,(((((VdTub2B:0.1263981145,VaTub2:0.0215676583)85.4/80:0.0148148835,AalTub2:0.0617590991)79.4/74:0.0275203235,PoaTub2:0.0110180062)71.1/9:0.0069374733,(((ChgTub2:2.0766e-06,(CttTub2:0.0178807466,((NcTub2:1.29e-06,SomTub2:2.7819e-06)0/93:2.484e-06,(NedTub2:2.9712e-06,NetTub2:0.0057679222)84.1/73:0.0058259288)95.5/95:0.0241537314)72.9/19:0.0055321523)78.8/17:0.0057369849,ThTub2:0.0116381028)0/15:2.1342e-06,TitTub2:0.0297274414)43.1/25:0.0113112168)37.1/7:0.0113358089,CrpTub2:0.0642260798)74.8/16:0.0061269206)87.5/67:0.0234978305,(((((GlgTub2A:0.0968641262,GrcTub2B:0.2019025481)87/71:0.0515865248,NhTub2C:0.2778447105)85.3/73:0.0442849434,((((BodTub2B:0.4002521394,((CehTub2B:0.0616546684,GlgTub2C:0.0113221073)100/100:0.4610820982,NhTub2D:0.3278225238)92.9/92:0.1777748816)60.9/65:0.0502146622,(((GimTub2B:1.29e-06,FoTub2B:1.29e-06)98.8/100:0.1085043231,GzTub2B:0.0726549629)99.9/100:0.2950734107,NhTub2B:0.4341536658)100/100:0.3766523645)52/10:0.0112036774,McpTub2B:0.3205865465)63.6/10:0.0158321725,((((((AitTub2B:0.1915413733,CvfTub2B:0.1230130838)50.1/39:0.0241180324,(((EiaTub2B:0.0160740944,(((EpbTub2B:0,EptTub2B:0):1.29e-06,NegTub2B:1.29e-06)0/37:1.2901e-06,EpgTub2B:1.29e-06)0/94:2.7042e-06)0/47:1.2901e-06,EcfTub2B:0.0053853921)91.8/97:0.0255210323,PeiTub2B:0.0843918917)86.2/89:0.0268929821)81/53:0.0281298335,CcpTub2B:0.1987288728)97.1/97:0.0776414954,(MtaTub2B:0.0287315214,MraTub2B:0.0053213472)98.2/100:0.1004031616)72.4/75:0.0583633125,EptTub2C:0.5886812714)100/100:0.3144847665,ComTub2B:0.2308924156)97.9/69:0.1265313455)89.1/68:0.0590053162)69.9/16:0.0331851415,(((ApaTub2B:0.1104210583,EnTub2B:0.2235675354)31.8/51:0.0341526303,(AscTub2B:0.1557897629,((Asf_bTub2B:1.29e-06,Asf_aTub2B:1.29e-06)92.7/100:0.0220737926,NefTub2B:0.0109069177)99.9/100:0.1173589725)98.8/99:0.1185624274)98.1/99:0.123501327,((AfTub2B:1.29e-06,AoTub2B:1.29e-06)0/100:2.4611e-06,AgsTub2B:0.0114424843)100/100:0.209654874)99.7/100:0.1448996386)81.4/14:0.0271670772,((HpvTub2B:0.0311435982,HjTub2B:0.0156454193)87.9/98:0.0279023004,TraTub2B:0.0375988141)100/100:0.1290995444)92/54:0.038608592)92.8/67:0.0345577169,GedTub2:0.0496661244)73.2/25:0.0062702898)93.3/29:0.0055228043,ClgTub2:0.0711907566)0/3:2.668e-06,((((((((((ApaTub2A:0.0299751267,(AscTub2A:0.0060866433,((Asf_bTub2A:0,NefTub2A:0):1.29e-06,Asf_aTub2A:1.29e-06)96.4/100:0.0312298768)94.4/95:0.0247855961)85.4/76:0.0138053496,(((AfTub2A:1.29e-06,AoTub2A:1.29e-06)0/72:2.3183e-06,AgsTub2A:0.0056782345)82.6/99:0.010652207,(AecTub2:0.0068565586,(AskTub2:0.0057161066,(An_bTub2:2.3608e-06,An_aTub2:2.6635e-06)79.4/99:0.0057450159)77.3/98:0.0083628997)92.9/90:0.0249608073)74.7/59:0.0084829926)75.9/40:0.0067473252,AstTub2A:0.0196203254)73.4/39:0.0060456638,EnTub2A:0.0260272791)96.5/93:0.0311548753,(((Cop_aTub2:0,Coi_aTub2:0):1.29e-06,Coi_cTub2:1.29e-06)98.8/100:0.0636729764,UrTub2:0.0573009073)89.6/77:0.0223421854)19.3/36:0.0086676929,AstTub2B:0.7294277902)76.9/49:0.0095210323,(((((Ajc_aTub2:0,Ajc_dTub2:0):0,Ajc_eTub2:0):1.29e-06,Ajc_bTub2:2.6594e-06)58.3/100:0.0024795997,(Ajd_aTub2:2.3059e-06,Ajd_bTub2:0.0072024034)94.6/98:0.0314902931)97.3/99:0.0345535634,(Pab_cTub2:1.29e-06,Pab_bTub2:1.29e-06)93.8/100:0.0272224452)96.2/92:0.0372477408)86.1/70:0.0142026106,((PchTub2:0.174077085,(PcmTub2:0.0022305545,TlsTub2:0.0149824182)98.8/100:0.0763880137)76.1/64:0.0194090392,((((((ArbTub2:0,ThvTub2:0):0,TrtTub2:0):0,TrrTub2:0):1.29e-06,TeTub2:1.29e-06)78.6/99:0.0057267205,AroTub2:0.0114513594)74.6/91:0.010191695,ArgTub2:0.0133145984)100/100:0.1804630352)73.6/56:0.0065752581)95/94:0.0291938882,ExdTub2:0.0497530884)74.3/45:0.0056912946,((ErpTub2:0.0416608212,GllTub2:0.0238581949)0/40:2.4864e-06,(BofTub2:0.0115745342,ScsTub2:0.005815683)77.8/79:0.0057646756)78.3/56:0.005867081)89.4/69:0.0114262651)0/1:2.213e-06,((((McpTub2A:1.29e-06,CzTub2:1.29e-06)0/99:2.5996e-06,(((MppTub2:1.29e-06,MspTub2:1.29e-06)94.4/100:0.0234641625,BcTub2:0.0603187964)0/30:2.0893e-06,(SepTub2:1.29e-06,MgTub2:1.29e-06)95.9/100:0.0175307824)0/12:2.439e-06)0/16:2.0365e-06,MyfTub2:0.023424315)98.2/99:0.0354907826,(((((((ChsTub2A:0,PytTub2:0):0,PtrTub2:0):2.1709e-06,CohTub2:1.29e-06)0/98:2.7124e-06,(AlbTub2:0.0115191181,SetTub2:0.0176126507)0/56:2.4657e-06)91.6/97:0.0144535724,(ChsTub2B:0.1287364522,PnTub2:0.0374732448)78.1/36:0.01247338)5/26:0.0057802623,LpmTub2:0.0144949715)88.4/92:0.0145083321,(HypTub2:0.0175938689,RhrTub2:1.29e-06)0/48:2.4493e-06)76.7/73:0.0058576241)86.7/73:0.0115433567)53.3/56:0.0189468428,XpTub2:0.1031095009)71.7/75:0.0282158564,AtoTub2:0.0901080369)22.7/22:0.0127580949,(TumTub2A:0.0678966869,TumTub2B:0.1306205486)93/89:0.0490267014)99.1/100:0.1117825776,((((((YlTub2A:0.3448178012,CacTub2B:0.9444472186)43.3/56:0.0448743443,(((((PtaTub2A:2.2324e-06,PtaTub2B:2.2503e-06)99.2/100:0.074341156,(Kop_bTub2:2.1418e-06,Kop_aTub2:0.0110506023)100/100:0.178681053)89/84:0.0405403921,BaiTub2:0.1072007277)91.9/92:0.0460077268,((((((((((((((ScpTub2A:0.0050399466,(Sab_aTub2:1.29e-06,Sab_bTub2:1.29e-06)0/98:2.4209e-06)36.1/74:0.0051888681,(((ScpTub2B:0.0050220806,Sc_bTub2:0.0050405613)0/5:2.7483e-06,((((SaaTub2:0,Sc_aTub2:0):0,SmiTub2:0):0,Sap_aTub2:0):1.29e-06,Sc_cTub2:1.29e-06)0/88:2.4897e-06)77/57:0.0050180185,SakTub2:2.2554e-06)76.9/84:0.0150806635)99.8/100:0.1250838039,(KaaTub2:0.0949573907,KnTub2:0.2047970104)96.3/100:0.0635614953)91.6/91:0.0317142953,(TtpTub2:0.0851849961,VpTub2:0.0580599594)91.1/85:0.0262369853)80.8/73:0.0156583404,ZrTub2:0.1288252597)86.6/59:0.0121083713,TodTub2:0.0295239015)0/66:0.0004601055,(CglTub2:0.1804567958,TtbTub2:0.1450487252)93.6/66:0.0493439613)90.6/62:0.0270220605,(ErcTub2:0.0553694041,ErgTub2:0.0291928851)98/99:0.0550258953)88.4/62:0.0295432085,(Lak_aTub2:0.0643689317,(LatTub2:0.0223768579,LwTub2:0.0240329636)96.8/98:0.0491984927)85.1/71:0.0191012256)26.8/35:0.0179356615,(KaTub2:0.030051361,((KlTub2:0.0128321399,KmmTub2:0.0303996131)3/42:0.0135290892,KlwTub2:0.0360939903)66.1/55:0.0094453597)99.9/98:0.106611894)68.9/52:0.057495329,((NacTub2:0.0527645401,NadTub2:0.0545718552)100/100:0.4150942837,HnvTub2:0.6301237216)77.7/59:0.1367061241)29.5/47:0.0510607347,(((WaTub2Alpha:1.29e-06,WaTub2Beta:1.29e-06)90.7/100:0.0351384223,WicTub2:0.0878919038)95.5/96:0.0563222134,CyjTub2:0.0873039191)91.6/62:0.0690317098)92.1/80:0.046471223,((((((((((((Ca_aTub2Alpha:0,Ca_bTub2:0):1.29e-06,Ca_aTub2Beta:1.29e-06)93.2/100:0.0162877777,CadTub2:0.0053020399)92/99:0.0316674825,Ct_aTub2:0.0575000575)94.2/97:0.0355119749,ShpTub2:0.158976823)28/53:0.0039422483,(CapTub2:0.0185436174,CaoTub2:0.0030097635)98.9/100:0.0427935137)88/79:0.0182048907,LoeTub2:0.0800604512)62.1/73:0.022097021,CatTub2:0.1769701738)74.6/33:0.0078869102,ShsTub2:0.0925935856)65.1/21:0.0120153715,DehTub2:0.0770301379)94.5/63:0.0352667924,(MifTub2:0.119282926,((CllTub2:0.0427944664,(MbbTub2:0.0384834053,MefTub2:0.0423555952)97.8/100:0.053656865)96.2/96:0.0524991942,HybTub2:0.1024844955)95.2/85:0.0421331842)71.5/37:0.0043390597)89.6/79:0.0240126994,(MrgTub2:0.3946968195,CntTub2:0.0815506297)75.1/60:0.0326043592)95.5/87:0.0470669451)79.6/71:0.0126173061,((CdaTub2:0.1706135816,(OgaTub2:0.0164969859,OgpTub2:1.29e-06)89.5/100:0.0350485285)91.3/93:0.0476298806,((PhmTub2:0.0778951183,PiuTub2:0.2544618026)99.8/100:0.1929139898,DebTub2:0.1741898326)93.1/98:0.0579030872)99.6/100:0.0901698122)82.6/65:0.0256388217)38.5/52:0.0363409561,AcrTub2:0.2269187414)99.5/100:0.1678034493)89.4/78:0.074103067,NfeTub2A:0.3949253079)97.9/99:0.1272764214,(((ShcTub2:0.0212666466,ShoTub2:0.0204044517)99.5/100:0.0773902558,SpTub2:0.0319679195)93.4/97:0.0646924835,SjTub2:0.0443771555)100/100:0.4624789576)55.8/67:0.0582245255,LmsTub2A:0.1334365203)92.9/91:0.0527882293,SacTub2:0.1738660097)61.2/66:0.0257346565)99.8/100:0.1395457275,((Fnb_bTub2:2.3982e-06,((Fnb_cTub2:0.0056044367,(Fnd_bTub2:2.0853e-06,Fnd_cTub2:2.1633e-06)84.5/97:0.0056021786)0/29:2.4335e-06,Fna_bTub2:2.4262e-06)80.7/65:0.0056119929)97.8/99:0.086582263,TemTub2:0.0816285326)100/100:0.2089318135)93.3/80:0.0648392028,(((((WsTub2A:0.2480262441,WsTub2B:0.3578570237)92.7/88:0.0844216672,(((MvTub2A:0.2945869552,(RhgTub2B:0.1818799434,RgTub2B:0.2322278759)7.3/54:0.0620122935)95.4/94:0.1462765815,(RhgTub2A:0.1456893695,RgTub2A:0.2204460401)93.7/84:0.0810714487)76.4/76:0.0690194534,SprTub2:0.4550389538)95.7/88:0.0985787838)72.3/68:0.0603874529,MvTub2B:0.3070423007)91.8/89:0.0492443101,(MlgTub2A:0.2683994392,(SorTub2A:1.29e-06,Um_aTub2A:0.0056286416)100/100:0.3260921372)96.4/97:0.093008871)84.1/25:0.0430507878,(MlpTub2:0.0207748835,(PugTub2:2.8353e-06,PutTub2:0.0607608855)97.6/100:0.0561609385)99.9/100:0.153809937)74.5/12:0.0294893679)37.2/53:0.0463649494,(((((AudTub2A:0.2144359654,PiiTub2:0.0647140555)10.2/46:0.0096333091,((((((((PcaTub2A:1.29e-06,PhcTub2A:0.0059211961)88.5/94:0.0131904072,PhgTub2A:0.0169702629)52.8/56:0.0085428512,(PlbTub2A:0.0245723872,BjaTub2A:0.0337250903)28.4/47:0.0139341832)91.6/91:0.0272061229,((TavTub2A:0.0454316002,DisTub2A:0.031243807)73.7/65:0.006129767,GasTub2A:0.0117608892)95.5/97:0.0254070182)84.9/55:0.0117354842,((GltTub2A:0.0556817432,((FmTub2A:0.0415891987,FmTub2C:0.1601355285)98.6/99:0.0632733364,JaTub2A:0.0373179476)84.2/57:0.0155709599)75.1/64:0.0087655283,((((FpTub2A:0.0315309261,PplTub2A:0.0237889511)87.5/85:0.0177379222,FrTub2A:0.0334047532)50.6/60:0.0136956514,WcTub2A:0.0302108402)76.9/57:0.0075247126,GesTub2A:0.030764039)89.2/93:0.0183557549)78.7/51:0.0182150116)82.9/52:0.0179518235,(((((PusTub2A:0.08780137,PusTub2C:0.0626291027)98.3/94:0.073226306,CpcTub2A:0.0262880213)77.1/71:0.0147194656,(((AbbTub2A:1.29e-06,AgbTub2A:1.29e-06)98/100:0.0493115037,((((HecTub2A:0.0059083745,HysTub2A:0.0119315799)0/87:2.4832e-06,HecTub2C:0.1284078083)82.2/85:0.0180926812,GamTub2A:2.5291e-06)98.4/100:0.058367624,PloTub2A:0.0622050409)79.6/42:0.0101308565)28.9/46:0.0097570624,SccTub2A:0.1000979798)51.5/39:0.010880987)90.4/49:0.0157442722,(LabTub2A:0.012251362,((ChpTub2A:0.0181203547,(HdpTub2A:2.3869e-06,PiTub2A:0.0235847949)98.6/100:0.0423013023)86.2/90:0.0126222656,SllTub2A:0.005418006)99.3/90:0.0367812213)0/44:2.4265e-06)77.8/39:0.0058020516,(HtaTub2A:0.0115565442,SthTub2A:0.0552797679)99.2/100:0.0617571665)0/32:2.0688e-06)86.3/39:0.0135532321,PtcTub2A:0.0284187464)80.1/41:0.0059105136,(GylTub2A:0.102576918,(AbbTub2C:0.0107942202,AgbTub2C:2.5064e-06)100/100:0.2752635779)0/30:2.1599e-06)97.4/95:0.0377110941)94.9/91:0.0470619745,(BobTub2A:0.0343238723,BobTub2B:0.1440234587)92.8/96:0.0507985367)87.7/74:0.0348188319,BobTub2C:0.3689859237)75.3/28:0.0127334318,DasTub2A:0.1586601634)95.1/98:0.0614079622)99.4/100:0.1341342442,PrsTub2C:0.2654835999)92.8/90:0.0667244134,(((MovTub2A:0.0197846819,MovTub2B:0.1029154189)93.3/91:0.0434590876,MolTub2A:0.0236173571)84.1/88:0.0630797216,MolTub2C:0.0646148987)99.9/100:0.1838900821)84.4/68:0.0323263059)91.7/78:0.0326721041)45.6/35:0.0088765223)94.6/36:0.0789971647,((AlmTub2Balpha:0.0199159727,AlmTub2Bbeta:0.0015716962)100/100:0.4344394261,(((NscTub2:0.3343390821,(EniTub2:0.0087195928,(EcTub2:0.0182843538,EnhTub2:0.0329148757)37.9/74:0.0178000267)98/99:0.1363909003)97.9/100:0.1484148729,VicTub2:0.499901223)68.3/78:0.1069674111,OcbTub2:0.4175980534)100/100:0.3117997491)87.8/43:0.1113464277)91/69:0.0678304943,(((((DifTub2A:0.3138436829,(((DcpTub2:0.2006666549,(DcfTub2:0.0404942896,DdTub2:0.0365242108)98.4/100:0.0825591325)94.3/94:0.0881916483,PovTub2:0.1600257789)99.4/100:0.1779285552,PppTub2:0.3048305939)23.8/72:0.0603372882)99.9/100:0.3522914633,(((BhTub2A:0.0076150836,BhTub2B:0.0124231875)100/100:1.124608982,GrnTub2B:0.9303186102)93.2/94:0.2731698102,(PrsTub2B:1.085932361,(NgTub2D:0.5102728662,NgTub2E:0.5590212586)100/100:0.6062355892)88.9/85:0.1945411375)31.3/52:0.122725558)85.7/18:0.0586698981,((((GtTub2A:0.2332913114,(CtpTub2:0.4143969075,(HmaTub2:0.1569655781,CmeTub2:0.0544365615)88.9/93:0.0509366433)45.8/65:0.0678527473)99.9/100:0.23667671,((CncTub2A:0.5363880337,CncTub2B:0.7124946553)98.3/99:0.2732066171,PpuTub2:0.4178158474)99.4/99:0.2415918826)1.8/46:0.0109525162,(((GsTub2A:0.0247236689,GsTub2F:0.0626156461)92.8/99:0.0550087852,GsTub2D:2.2066e-06)100/100:0.4566427532,(GsTub2B:0.0336095449,(GsTub2C:0.0718835265,GsTub2E:0.1104040611)72.1/73:0.0388846112)99.3/95:0.1644586174)98.5/96:0.1485550776)77.8/75:0.046854426,CmTub2:0.6638400355)0/34:0.0632526976)96.8/88:0.0926448421,MolTub2B:0.5076236401)20.1/51:0.0394080009,(((CorTub2A:0.7242690812,((RisTub2B:0.2497325975,(Bad_aTub2C:1.29e-06,Bad_bTub2C:1.29e-06)100/100:0.4721539858)100/100:0.4048111565,SppTub2B:0.3254876511)97.9/91:0.1729965685)49.4/22:0.0197502127,FoaTub2:0.5544985232)79/14:0.0514179097,(((MucTub2Aa:0.0528888088,(RhaTub2Aa:0.0314221357,RhaTub2Ab:0.0062309254)86.1/85:0.020876537)90.5/89:0.0359450542,((((MucTub2Ab:0.0997548801,RhaTub2C:0.0943639607)84.6/72:0.0227006711,PhbTub2Ab:0.1292916643)91.6/84:0.0346599099,(((MucTub2Ba:0.1858617044,(RhaTub2Ba:0.0862926955,RhaTub2Bb:0.0589162692)95.8/97:0.0586660411)73.7/67:0.0158772863,MucTub2Bb:0.0781390089)84.2/75:0.0270476006,(PhbTub2Ba:0.0799347501,PhbTub2Bb:0.06853486)75/75:0.0122916689)98.5/100:0.0783384248)94.9/82:0.0448207183,PhbTub2Ac:0.0892287925)66.1/49:0.0221235811)73/65:0.0554773776,PhbTub2Aa:0.1326949366)100/100:0.4355435828)80.1/12:0.0472165911)81.3/11:0.0170248239)97.8/46:0.089983929,((CoTub2A:0.0922348178,CoTub2B:0.0785302018)100/100:0.453301252,TiaTub2B:0.4192901959)81.6/27:0.0407580677)92.5/51:0.06929929,NavTub2Y:0.9915774384)26.2/32:0.0461376404,(HerTub2E:1.046080427,NvTub2F:1.274630233)88.4/72:0.1445698546)92.2/87:0.0848512254,((((((DmoTub2B:0.0685307225,(DvTub2B:0.0439690791,((DgTub2B:0.3405067846,((((DaTub2B:0.0465043504,DrbTub2B:0.0415820552)59.6/61:0.0119913507,(DkTub2B:0.0992888629,GomTub2B:0.8621428438)79.4/25:0.037264858)41.1/17:0.0131504377,(((DeTub2B:0.2919435873,((DmTub2B:0.01912955,(DssTub2B:0.0139133488,DseTub2B:1.29e-06)76/97:0.0046275672)95.2/99:0.03033183,(DyTub2B:0.0379915504,DerTub2B:0.0546781919)45.9/67:0.0141340184)85.2/96:0.0295638396)59.9/18:0.0176708389,(DreTub2B:0.0155744413,(DbTub2B:0.0253718554,DtTub2B:0.0727535274)78.2/26:0.0102925265)32.6/14:0.0095087533)73.2/52:0.018288499,DrfTub2B:0.1551864947)90.6/80:0.0253507109)77.4/21:0.0215494376,(DrpTub2B:2.1047e-06,DpTub2B:0.0048029672)100/100:0.1651077432)31.5/21:0.0419205608)43.6/19:0.0238313075,DwTub2B:0.0437866799)92.2/25:0.0365438131)80.3/26:0.0416961321)100/100:1.636538702,AypTub2B:3.562433781)38.4/63:0.2561344476,(AngTub2B:0.641657512,(AeaTub2B:0.3463048586,CpqTub2B:0.310800499)99.1/100:0.4037867004)100/100:1.078017043)90.4/71:0.2094778922,(RhpTub2B:1.164702109,EcgTub2J:1.012255126)95.9/94:0.2600085618)86.2/73:0.1304239374,((AmTub2B:0.6729722848,(BotTub2B:0.0414365768,BoiTub2B:0.0552559294)99.7/100:0.2812400294)99.6/100:0.3557510766,MerTub2B:0.3173499872)100/100:0.7962456498)87/84:0.1063429476,CeTub2F:1.921741371)75.6/81:0.1315450406)94.1/72:0.0977183082,(((((EhTub2A:2.2073e-06,EdTub2A:0.0242622356)99.2/100:0.2204214184,(EtiTub2A:1.015645209,(EhTub2B:0.0626067593,EdTub2B:0.0428409122)99.5/100:0.2849723296)84.3/88:0.1803387355)92.9/92:0.2445338866,EtiTub2B:0.4598049673)100/100:1.232202659,CorTub2B:1.08323794)75.2/62:0.2445499428,(((CacTub2A:0.6684710157,(YlTub2B:0.3065622867,NfeTub2B:0.6145105376)97.5/97:0.192876203)51.4/67:0.1007472754,LmsTub2B:0.6445107304)99.9/100:0.391255589,(((AudTub2B:0.6730142657,((((((((((((PcaTub2B:0.1137606964,PhcTub2B:0.0828296073)99.9/100:0.1532870009,(BjaTub2B:0.2972982051,PhgTub2B:0.2022634003)65.8/70:0.0689356747)90.2/73:0.0656571706,PlbTub2B:0.2661058216)93.9/90:0.0877606671,(FpTub2B:0.3141680521,(PplTub2B:0.2853100858,(WcTub2B:0.2904849371,FrTub2B:0.1557768232)48.5/69:0.0654568674)85.2/87:0.0805748427)92.4/88:0.1046879507)41.2/60:0.0383171706,GesTub2B:0.4279632966)91.5/85:0.0967125022,(TavTub2B:0.4301560549,(GasTub2B:0.1212525317,DisTub2B:0.2399513673)99.4/100:0.1810590121)97.7/98:0.1474348152)91.3/80:0.0988430157,((PusTub2B:0.4955731606,GltTub2B:0.3760502885)19/55:0.0698498711,JaTub2B:0.3608116476)40.8/49:0.0609747104)94.5/82:0.0874475422,(PtcTub2B:0.4193545255,PloTub2B:0.4694555544)81.7/70:0.1125252028)35.6/28:0.0171105552,(ChpTub2B:0.599933433,(SllTub2B:0.3108574495,(HdpTub2B:0.1541784077,PiTub2B:0.1685017102)98/99:0.1449161729)75.8/73:0.0741698617)99.1/98:0.1542242619)90.4/69:0.05540333,(HtaTub2B:0.3399272269,SthTub2B:0.2609288456)99.7/100:0.2303702211)83.9/76:0.0447255073,((((AbbTub2B:1.29e-06,AgbTub2B:1.29e-06)100/100:0.6189975027,CpcTub2B:0.4110596674)60.1/73:0.1032526756,(((HecTub2B:0.1617396221,HysTub2B:0.242294304)84.2/79:0.0560932283,GamTub2B:0.1369953017)99.6/98:0.1791533096,LabTub2B:0.3002853026)98.5/94:0.1396332642)89.3/80:0.0659787872,(SccTub2B:0.5461391078,GylTub2B:0.4722200432)92.6/90:0.1296024404)89.5/79:0.0689285255)92.6/92:0.096284072,FmTub2B:0.7563176948)88.2/78:0.1393920735)97.1/91:0.2358405074,DasTub2B:0.5292442763)100/100:0.540480506,(MlgTub2B:0.6162456859,(SorTub2B:0.0372087931,Um_aTub2B:0.0677421432)99.7/100:0.3097500777)100/100:0.4836126163)96/89:0.2016980201)95.1/97:0.2301084968)80.9/53:0.1717027119)94.3/56:0.1559235657,((TetTub2C:1.077850792,PtTub2D:1.378211371)9.7/39:0.2007921061,(TetTub2D:0.9347667254,(TetTub2E:2.2582e-06,TetTub2F:1.29e-06)100/100:1.520152974)99.6/100:0.4326400727)80.1/49:0.108362164)71.4/42:0.1872131116,ActTub2A:2.256696511)13.1/29:0.0167017051,NvTub2G:1.236383521)92.6/95:0.2778704588,NgTub2F:2.656668489)79.9/22:0.1867160407,((((((DifTub2B:4.325377711,(((PtTub2G:1.639963456,PtTub2H:3.343106983)99.8/100:1.715230921,PtTub2I:3.263713277)94.1/91:0.6853724773,(TetTub2I:1.904845816,TetTub2K:1.532331199)100/100:2.780671418)73.4/77:0.3957222447)68/77:0.4511799781,((PtTub2E:0.1412514904,PtTub2F:0.1647678392)100/100:4.442150437,(PtTub2J:0.9718604423,PtTub2K:0.9192714258)100/100:4.21980583)78.6/61:0.4648981231)99.7/99:0.9872143919,((NgTub2H:1.228932955,NgTub2I:1.712087158)100/100:1.586706259,(OxtTub2J:0.7582124295,OxtTub2K:0.9526304135)100/100:3.366003068)59.5/53:0.3032353709)80.7/14:0.2316257574,(TetTub2G:4.270769159,NgTub2J:6.001028384)45.3/22:0.3345419492)20.4/11:0.1418515294,NgTub2G:2.769249196)67/12:0.2064220777,(TetTub2H:1.238190574,TetTub2J:2.232010625)100/100:2.09953501)14.4/7:0.1100245125)53.2/34:0.1271537147,OxtTub2I:2.260966443)99.7/100:0.6839502345,(((((((((((((((((((((((((((((tEs-orf23:0.0969054235,tEt-orf143:0.1782100711)95.4/91:0.0595121788,tHe-orf2:2.9932e-06)89.7/78:0.0137795852,((tMt-orf118:0.0098079889,tMt-orf119:0.0194777683)97.3/96:0.0759845369,tRv-orf137:0.0139252652)76.4/64:0.011406634)82.8/73:0.0136995981,tRc-orf185:2.0311e-06)83.2/78:0.0074066285,tPr-orf101:0.0253866762)92.1/95:0.029712555,(((((((SptTub1I:0.0873258757,(CafTub1I:0.1569621212,(CvpTub1L:0.1307852818,CvpTub1M:0.1439207711)100/100:0.3851907335)89/90:0.0653444841)74.4/84:0.0116185906,MpfTub1I:0.033576776)95.7/97:0.0387614228,MdTub1I:0.0642545006)97.6/100:0.0552865201,GgTub1I:0.0056035616)87.6/86:0.0183516924,AocTub1I:0.0156768194)91/93:0.0342184334,XtTub1I:0.0223679812)51/61:0.0217615995,BrTub1K:0.0905226777)97.4/98:0.0641626553)14.6/49:0.0131140097,(tHe-orf9:2.2811e-06,((((tMp-orf38:0.0061595358,(tPr-orf100:2.2073e-06,tPr-orf85:0.0062322698)77.9/80:0.0063342004)80.2/62:0.0062791376,tMp-orf45:2.5473e-06)87.7/62:0.0062922968,tRc-orf183:2.6072e-06)0/35:2.4675e-06,tRv-orf130:2.5868e-06)82/64:0.0062374404)94.8/97:0.0326158265)88.6/90:0.0220482654,(tEt-orf141:0.1125543047,tEt-orf161:2.6746e-06)0/88:0.0209003402)86.4/35:0.0148079671,((((((OidTub1A:1.29e-06,(CiTub1A:0.0068725698,(((ApfTub1J:2.4676e-06,AmTub1J:2.9745e-06)93.2/100:0.0365813601,MerTub1J:0.1599589518)0/41:0.0113920965,(BotTub1J:0.0057899204,BoiTub1J:0.0078130634)96.9/100:0.0461515538)99.9/100:0.1049040733)76.4/15:0.0058895968)0/4:2.171e-06,(CiTub1B:0.0062107566,(CiTub1F:0.0890922216,BrTub1I:0.1188360249)87.6/91:0.0296144735)75.8/60:0.0064321521)78.8/15:0.0064789667,CagTub1B:0.0060251518)84.4/28:0.0126457165,(((((((((((((((((((((((((((((LaTub1D:0,BtTub1D:0):0,MmTub1D:0):0,HsTub1J:0):0,EqcTub1J:0):0,OcTub1E:0):0,MamTub1E:0):0,CvpTub1D:0):0,EqcTub1D:0):0,CvpTub1E:0):0,RnTub1D:0):0,RnTub1E:0):0,MdTub1E:0):0,CafTub1E:0):0,MamTub1D:0):0,AocTub1E:0):0,HsTub1D:0):0,BtTub1E:0):0,MpfTub1D:0):0,MmTub1E:0):0,CrgTub1D:0):0,EqcTub1E:0):1.29e-06,HsTub1E:0.0487308184)0/6:1.2901e-06,MdTub1D:0.0125809079)0/12:1.2901e-06,OcTub1D:1.29e-06)0/15:1.2901e-06,CafTub1D:0.0062713695)0/10:1.2901e-06,SptTub1D:0.0062830014)0/15:2.1906e-06,LaTub1E:0.0126588934)0/17:1.2901e-06,TmlTub1D:0.0125641873)77.2/89:0.007178795,GgTub1E:0.0186611716)83.4/73:0.0135222071)0/33:2.5923e-06,(AypTub1C:0.0551034156,(CptTub1I:0.1871279217,(CptTub1K:0.2660545451,NvTub1S:0.4356644095)15.3/64:0.0703885114)33.4/46:0.0200068948)87.5/88:0.0711991841)54.1/35:0.0156421602,((((((((TicTub1A:0.0064479793,(((((((((((((((((((((DmoTub1A:0,DrfTub1C:0):0,GomTub1C:0):0,DrrTub1A:0):0,DpTub1A:0):0,DaTub1A:0):0,DmTub1C:0):0,DgTub1A:0):0,DrpTub1C:0):0,DssTub1C:0):0,DreTub1C:0):0,DwTub1A:0):0,DyTub1A:0):0,DrbTub1A:0):0,DtTub1C:0):0,DerTub1A:0):0,DkTub1C:0):0,DseTub1A:0):0,DbTub1C:0):0,DeTub1C:0):1.29e-06,DvTub1A:2.6998e-06)0/94:2.6479e-06,((((DeTub1A:0,DssTub1A:0):0,DrrTub1C:0):0,DseTub1C:0):2.4347e-06,(DreTub1A:2.5562e-06,((((DmTub1A:0,DerTub1C:0):0,DyTub1C:0):1.29e-06,DtTub1A:2.1605e-06)0/91:2.4591e-06,DbTub1A:0.0063767414)82.9/82:0.0063757098)0/4:2.1534e-06)85.5/78:0.006382952)94.5/89:0.0127891452)0/27:2.5828e-06,MydTub1C:0.0127751184)84.9/65:0.0063851111,((AeaTub1A:0,CpqTub1G:0):1.29e-06,CpqTub1A:1.29e-06)0/79:2.076e-06)0/4:2.5855e-06,((((AngTub1A:0,AngTub1G:0):1.29e-06,AeaTub1C:1.29e-06)0/89:2.0572e-06,(AypTub1A:0.0384812298,CpqTub1C:0.0052664902)64.7/49:0.0028083448)84.9/65:0.0064050601,AngTub1C:0.0127745043)0/14:2.8073e-06)90/55:0.0063714128,((((((LhTub1C:0.0126086233,HrsTub1G:0.0062925759)0/85:2.5876e-06,CmfTub1C:0.0127299546)93.1/88:0.0126309953,PobTub1C:2.5312e-06)88/63:0.0063375555,(AeTub1C:1.29e-06,AacTub1C:1.29e-06)0/97:2.6213e-06)93.7/99:0.0318405039,NavTub1C:0.0104480166)70.3/83:0.0097010086,AypTub1L:0.0952028376)71.5/11:0.0057461911)0/7:2.5738e-06,RhpTub1A:0.0063532849)80.7/18:0.0062300479,((((((AmTub1A:0,HrsTub1C:0):0,BotTub1A:0):0,BoiTub1A:0):1.29e-06,((ApfTub1A:1.29e-06,LhTub1A:0.0063406233)0/6:1.2901e-06,MerTub1A:0.0063210745)0/18:2.8257e-06)0/37:2.8645e-06,((((((CmfTub1A:0,AacTub1A:0):0,PobTub1A:0):0,LhTub1G:0):2.6903e-06,AeTub1A:1.29e-06)0/87:2.5622e-06,((((AmTub1G:0,BoiTub1G:0):2.6566e-06,BotTub1G:1.29e-06)0/95:2.6127e-06,MerTub1G:0.0126360764)84.5/71:0.0063284435,NavTub1G:0.0127608032)0/56:2.4716e-06)0/34:2.791e-06,HrsTub1A:0.0062188009)83.4/57:0.0062310894)0/16:2.4699e-06,NavTub1A:0.006373719)78.4/21:0.0062668645)77.4/65:0.0118688434,RhpTub1L:0.0449808715)57/46:0.0144869737)0/8:2.6357e-06)84.4/8:0.0060905386,((((((((((tEs-orf25:0.0993076154,(((tHe-orf4:0.065856082,(((tMp-orf42:0.0974236792,tRc-orf191:0.0594074661)89.4/91:0.0438012088,tPr-orf65:0.0532227933)98.3/99:0.0875382456,tRv-orf139:0.1450361912)10.6/50:0.0149384012)99/100:0.164442594,FoaTub1:0.7035138595)98.2/100:0.1705955075,MydTub1A:0.0536843466)25.1/58:0.0216008867)88.8/81:0.0276295829,CagTub1F:0.1914858453)0/12:2.7413e-06,SckTub1F:0.0315069302)0/2:2.427e-06,(CptTub1D:0.0188917613,SckTub1H:0.0253182397)73.6/37:0.0062284378)0/5:2.3519e-06,(EcgTub1A:0.0381435669,(((SmTub1A:2.5687e-06,((((OidTub1B:1.29e-06,OidTub1C:1.29e-06)88.2/100:0.0158675866,(OidTub1D:1.29e-06,OidTub1E:0.0186105164)79.4/92:0.0089851444)92/96:0.0306762268,SckTub1G:0.0681071992)93/94:0.0417810968,SmTub1B:0.0918237046)76.9/63:0.0136276716)86.4/76:0.0140318965,((CptTub1A:2.5004e-06,CptTub1B:0.0062586341)85.8/85:0.0124140144,(CptTub1C:0.0250374045,(CptTub1E:0.0515912648,CptTub1H:0.0583428852)0/32:2.4357e-06)33.2/53:0.0062191791)86.5/65:0.0124448523)76.7/10:0.0061508559,(HerTub1A:0.0062648877,NvTub1A:0.0443988458)78.2/68:0.0063888085)76.7/19:0.0060513927)86.7/40:0.0125014679)0/6:2.5246e-06,(((((((((((((((((((((((Pf_iTub1A:2.5296e-06,Pf_aTub1A:2.5216e-06)80.9/99:0.0061941195,(PbTub1A:1.29e-06,PlyTub1A:1.29e-06)80/99:0.0061670131)80.2/62:0.0061845562,(PkTub1A:2.2161e-06,PvTub1A:1.29e-06)0/98:2.9404e-06)96.7/89:0.0572491443,(((Pf_aTub1B:0.0295428926,(PbTub1B:1.29e-06,PlyTub1B:1.29e-06)95.1/100:0.0239641865)0/45:2.383e-06,PvTub1B:2.2536e-06)39.8/55:0.0058906938,PkTub1B:2.4864e-06)99/99:0.0750863162)68.8/69:0.0390180151,ActTub1A:0.1886647866)78/53:0.0215163301,((BabTub1A:0.0146089356,BbTub1A:0.0110919836)93.2/99:0.0659397468,(ThaTub1B:0.0158291889,TepTub1B:0.0130335555)100/100:0.2649481795)99.4/94:0.1369770228)76.3/41:0.0179340862,(BamTub1A:0.6105750689,((CpTub1:1.29e-06,ChTub1:1.29e-06)91.9/100:0.0452891301,CrmTub1:0.0146138825)99.7/100:0.1715568137)95.5/74:0.0959103559)90.4/91:0.0430271278,(HahTub1A:2.382e-06,Tg_aTub1A:2.1235e-06)87.7/100:0.0247189427)98.5/99:0.063920565,((TetTub1A:2.3652e-06,((((PtTub1A:1.29e-06,(PtTub1D:0.0190782645,PtTub1E:2.5877e-06)0/41:2.5822e-06)73.5/59:0.0063082507,(PtTub1B:1.29e-06,PtTub1C:1.29e-06)0/92:2.3951e-06)86/83:0.0174103132,(TetTub1D:2.630809885,(PtTub1F:1.144435283,PtTub1G:1.576054021)83.3/88:0.3179441643)93.8/95:0.3456405516)77/68:0.0090361522,ImTub1:0.0325710724)81.4/61:0.0066583229)100/99:0.1055570931,OxtTub1A:0.0269217559)72.6/48:0.0081616125)98.1/68:0.0470014179,(((Mip_aTub1A:1.29e-06,Mip_aTub1B:2.1353e-06)91.7/100:0.0253003748,(((((((((((SemTub1A:0.0325439767,(((((((MigTub1Aa:0.0247084185,MigTub1Ab:0.0251926917)99.4/100:0.064890602,CusTub1Aa:0.0319197255)0/56:2.0484e-06,CusTub1Ab:0.050883333)78.5/51:0.0063354752,(GlmTub1Ab:0.0062972578,GlmTub1Ad:2.1377e-06)97.6/98:0.0267912633)0/27:2.1427e-06,RicTub1Ab:2.4357e-06)78.7/53:0.0065063315,CusTub1Ac:0.0712740244)0/19:2.3067e-06,((MtTub1Aa:0.0124826807,(GlmTub1Ae:0.0060259702,GlmTub1Af:0.0124206299)97.6/100:0.0378351013)87.3/84:0.0184249743,(MigTub1Ac:0.094379309,(GlmTub1Ag:1.29e-06,GlmTub1Ah:0.0064236934)99.6/100:0.0572557957)83/73:0.0136017826)53.4/56:0.0137838699)83.4/28:0.0065328008)0/14:2.7402e-06,(MeTub1Aa:2.5049e-06,MeTub1Ab:2.5076e-06)91.7/88:0.0126274266)85.6/46:0.0068310656,PupTub1Ab:0.0374806476)0/36:2.1978e-06,VvTub1Ab:0.0062774112)0/25:2.2764e-06,(VvTub1Aa:0.023854611,PotTub1Ac:0.0243706457)0/30:0.0011847438)78/29:0.0060770237,((((((PhpTub1Aa:0.0314302376,((((((ArlTub1Aa:0,ArlTub1Ab:0):0,AtTub1Ab:0):1.29e-06,AtTub1Aa:1.29e-06)88.2/100:0.0126430773,AtTub1Ac:2.215e-06)88.9/97:0.0194959734,SobTub1Ac:0.1854606453)0/51:0.0132351228,BdTub1Aa:0.0845671043)95.7/93:0.036373226)37.2/26:0.0075698878,PotTub1Aa:0.0216523147)57.3/26:0.0194999797,(((((OrgTub1Aa:2.5028e-06,Os_aTub1Aa:1.29e-06)97.6/100:0.0386080472,BdTub1Ab:2.485e-06)57.9/79:0.0124244753,SobTub1Aa:0.0062283889)75.1/77:0.0062506329,SobTub1Ab:2.3267e-06)81.7/88:0.0089793467,(OrgTub1Ab:1.29e-06,Os_aTub1Ab:1.29e-06)98.6/100:0.0473363277)96.3/95:0.038929069)64.6/17:0.0046839119,(PotTub1Ab:0.0192281769,(((PhpTub1Ba:1.29e-06,PhpTub1Bb:1.29e-06)56.5/100:0.0025825572,PhpTub1Bc:0.0173203895)85.7/85:0.0240911343,(((((((((((MigTub1Ba:0.0224880281,PupTub1Bb:0.0452955251)86/80:0.0185617347,(PotTub1Ba:0.0575145867,PotTub1Bb:0.069119863)56.1/57:0.0124839534)57/60:0.0216603725,(((OrgTub1Ba:1.29e-06,Os_aTub1Ba:1.29e-06)91.8/100:0.0183745723,BdTub1Bb:0.0247854222)46.6/56:0.0122091159,SobTub1Ba:2.8128e-06)95.6/98:0.0426606004)75.6/35:0.0107764923,(CusTub1Ba:0.0436250846,(RicTub1Ba:0.0141181325,(MeTub1Ba:0.0360153606,MeTub1Bb:0.0401479159)73.9/75:0.0084576986)87.3/70:0.013718674)73.9/27:0.006033677)75.9/30:0.0068674393,(((GlmTub1Ba:0.006129934,GlmTub1Bb:1.29e-06)86.6/92:0.0116906293,MtTub1Ba:0.0070162023)99.3/97:0.043475819,(((PupTub1Ba:0.0543483303,CipTub1Bb:0.1188936198)71.3/46:0.006110939,((RicTub1Bb:0.050201132,MeTub1Bc:0.0483367827)46.3/57:0.0161805595,(PotTub1Bc:0.0287786417,PotTub1Bd:0.0398634712)98/94:0.0460337677)87.1/71:0.0198310369)81.1/72:0.0098803153,(((((BdTub1Ba:0.0387613139,(Os_aTub1Bb:0.0840253538,SobTub1Bb:0.0183046161)91.2/89:0.0371121465)99.6/100:0.1059712781,(SemTub1Malpha:2.1727e-06,SemTub1Mbeta:2.2001e-06)100/100:0.6644801735)10.1/63:0.0275061415,(MtTub1Bb:0.0953910698,((GlmTub1Bc:0.0069684936,GlmTub1Bd:0.0201068895)89.8/98:0.0321676385,(MtTub1Bc:0.2619425251,GlmTub1Be:0.1087770607)100/100:0.1739800405)86.2/84:0.0355917745)67.7/36:0.0060054176)92.2/90:0.0362617761,(ArlTub1Bc:0.0060934428,AtTub1Bc:0.0243178921)100/100:0.1661174479)27.4/49:0.0104480223,CusTub1Bb:0.0675879342)82.7/68:0.0143952625)76.5/59:0.0060160718)0/14:2.0735e-06)73.7/17:0.0060141975,MigTub1Bb:0.0390842643)80.6/35:0.0095844479,MigTub1Bc:0.1012490861)29/20:0.007181414,VvTub1Bb:0.3161581825)71.4/30:0.0095524869,(((AtTub1Ba:0,AtTub1Bb:0):0,ArlTub1Bb:0):1.29e-06,ArlTub1Ba:1.29e-06)93.2/100:0.0219397365)80.2/41:0.0123675088,CipTub1Ba:0.0446898331)25.9/31:0.0087087528,VvTub1Ba:0.0174361317)97.7/99:0.0572300503)99.9/100:0.1218615786)74.3/4:0.0057195436)0/2:2.7365e-06,(((((GlmTub1Aa:1.29e-06,GlmTub1Ac:0.0061350664)0/87:2.3132e-06,MtTub1Ab:0.026093118)92.1/93:0.0220350451,CipTub1Ab:0.0157127996)51.9/76:0.0111879104,CipTub1Aa:0.0216890715)87/57:0.0243305474,(PupTub1Aa:2.0239e-06,PupTub1Ac:0.0250675585)0/34:2.4458e-06)70.2/6:0.0061475561)0/5:2.0499e-06,RicTub1Aa:2.1762e-06)0/10:0.0024884613)90.4/44:0.0134275348,((RicTub1Ac:0.0251859476,PotTub1Ad:0.0286560444)88.9/81:0.0143876327,(PupTub1Ad:0.0068647703,((SemTub1Balpha:2.4115e-06,SemTub1Bbeta:2.546e-06)92.9/100:0.027079805,(SemTub1Calpha:1.29e-06,SemTub1Cbeta:1.29e-06)74.6/86:0.0069286965)86.5/86:0.0202409399)84.7/75:0.0129945462)0/39:2.6344e-06)81.8/44:0.0068597757,VvTub1Ac:2.5483e-06)95.5/82:0.0394023092,PhpTub1Ab:0.1172371822)79.1/48:0.0121428087,((PhpTub1Ac:0.2246618688,((PhpTub1Ad:0.0417986612,PhpTub1Af:0.0386656086)14.5/47:0.0185253935,PhpTub1Ae:0.0479514911)99.9/100:0.166235177)97.8/97:0.0671605026,(((((SemTub1Dalpha:2.0468e-06,SemTub1Dbeta:2.779e-06)95.1/100:0.0256737116,((SemTub1Ealpha:2.5047e-06,SemTub1Ebeta:1.29e-06)74.4/100:0.0061631283,(SemTub1Galpha:2.67e-06,SemTub1Gbeta:2.1522e-06)93.3/100:0.0185242393)98.1/89:0.0362511881)0/37:0.0011634721,(SemTub1Falpha:1.29e-06,SemTub1Fbeta:1.29e-06)100/100:0.0766772824)76.1/42:0.0273274998,(((SemTub1Halpha:1.29e-06,SemTub1Hbeta:1.29e-06)0/79:1.2901e-06,((SemTub1K:0,SemTub1Lbeta:0):2.5247e-06,SemTub1Lalpha:2.4708e-06)95.9/99:0.0123181507)0/11:2.4108e-06,(SemTub1Jalpha:1.29e-06,SemTub1Jbeta:0.0123296897)80.8/80:0.0061430381)97.4/98:0.0473300892)73.5/27:0.016226563,(SemTub1Ialpha:2.8874e-06,SemTub1Ibeta:2.6114e-06)98.7/100:0.0508183755)83.9/59:0.0161819105)78.9/43:0.0221287541)82.8/88:0.0318111452,GtTub1B:0.2391773)87.3/50:0.0353031237)87.9/43:0.0205316088,(ChvTub1A:1.29e-06,ChvTub1B:0.0186312856)89.4/71:0.0127653102)58.9/15:0.0024540516)72.1/23:0.0075338537,(OstTub1A:0.0482149265,OstTub1B:0.1220948809)99.4/100:0.1129611823)35/47:0.007902475,(((CrTub1A:2.2969e-06,CrTub1B:2.148e-06)95.4/99:0.0124771698,VcTub1B:1.29e-06)0/2:2.0344e-06,VcTub1A:2.1769e-06)99.1/100:0.0580435073)88.4/67:0.0145943857,((((((((((ThaTub1A:0.0967420735,TepTub1A:0.1007106016)100/100:0.4955430515,(BabTub1B:0.1398016401,BbTub1B:0.0757034622)99.8/100:0.3119281039)77.9/77:0.1433399484,BamTub1B:0.4003621726)100/100:0.507852082,((HahTub1B:2.2138e-06,Tg_aTub1B:0.0171908277)100/100:0.8919039652,GrnTub1B:1.275483221)70.1/77:0.1693345108)94.8/88:0.1600456894,(BinTub1D:1.190853068,(NgTub1E:0.4295698482,NgTub1F:0.6709363307)100/100:0.8177173257)83.5/76:0.105955664)89.9/87:0.1371891511,(CncTub1A:0.239622025,CncTub1B:0.1248123403)100/100:0.5719513192)48.4/53:0.0520545955,CmTub1:0.271311024)88.6/67:0.0833130854,(GsTub1:0.2382613065,PpuTub1:0.7131404901)60.8/61:0.0805989204)91.5/80:0.0843181889,(GtTub1A:0.3257935714,(CtpTub1:0.2986280012,(HmaTub1:0.1306685696,CmeTub1:0.1258853841)91.2/89:0.0885903253)85.8/80:0.0657605091)100/100:0.2500978845)98.3/100:0.1400670024,((BinTub1A:0.0060734776,BinTub1B:1.29e-06)85.3/100:0.0267017841,BinTub1C:0.4316835957)91.9/87:0.0330242795)72/57:0.0107501555)73.1/39:0.0117875555,(CypTub1A:0.0061510933,CypTub1B:0.0122699099)88.2/97:0.0200584241)76.6/57:0.0276926982,(((((((((((((((((LeiTub1A:0,LemTub1J:0):0,LemTub1F:0):0,LemTub1G:0):0,LeiTub1B:0):0,LemTub1E:0):0,LemTub1K:0):0,LemTub1H:0):0,LemTub1C:0):0,LemTub1B:0):0,LemTub1D:0):0,LemTub1I:0):0,LemTub1L:0):2.4204e-06,LemTub1A:2.5716e-06)89.7/100:0.0118699504,EdmTub1:0.0059264663)13.4/51:0.0060084456,(LbTub1A:1.29e-06,LbTub1B:1.29e-06)0/99:2.5181e-06)100/100:0.128562944,(TrcTub1A:0.0179087246,(((TbTub1A:0,TbTub1D:0):0,TbTub1C:0):1.29e-06,TbTub1B:1.29e-06)0/100:2.0889e-06)94/100:0.0447434586)100/100:0.1514308764,(((NgTub1A:0,NgTub1C:0):1.29e-06,NgTub1B:1.29e-06)87.4/100:0.0354587301,NgTub1D:0.3420941473)95.8/97:0.0653666223)91.5/90:0.0449847342)93/93:0.0502234581,(((((((HyaTub1A:0.099331921,PhiTub1C:0.0380088415)74.7/57:0.0098638818,PhsTub1D:0.0233647907)68.6/53:0.0126065053,((((HyaTub1B:0.0119897713,(PhrTub1C:0.0061473445,PhrTub1E:2.3239e-06)77.5/74:0.0060028317)74.2/76:0.0060928298,(PhsTub1C:2.0897e-06,(PhsTub1G:1.29e-06,PhsTub1H:1.29e-06)99.3/100:0.0504099797)93.6/76:0.018284372)88.6/64:0.0118780508,PhrTub1D:0.0795262822)0/62:2.1808e-06,((PhiTub1B:0.0821139123,(PhsTub1F:0.1210657055,(PhrTub1F:1.29e-06,PhrTub1G:1.29e-06)97.2/100:0.075879993)99.9/100:0.1717511886)88.9/90:0.0391166874,PhiTub1D:2.5905e-06)96.7/93:0.0374361182)95.7/97:0.0325801088)99.2/100:0.0724700289,PuTub1A:0.019035321)82.4/84:0.0123805882,PuTub1B:0.0743989323)96.5/99:0.0373188101,(SrpTub1B:0.0276761422,(SrpTub1C:0.0550079957,SrpTub1D:0.2110241384)96.3/100:0.0484812698)98.1/100:0.0579085772)98.6/100:0.0725719845,((PhsTub1A:0.0026515663,(((((PhrTub1A:0,PhiTub1E:0):0,PhrTub1B:0):0,PhsTub1B:0):1.29e-06,SrpTub1A:1.29e-06)0/94:3.0059e-06,PuTub1C:0.0121485281)72.6/69:0.004221813)88.2/90:0.0113137654,PhiTub1A:1.29e-06)73/91:0.0111797422)96.8/99:0.0535605315)84.8/90:0.074567971,(((((FrcTub1A:0.0062803075,FrcTub1B:2.2564e-06)99.9/100:0.2124141666,PhtTub1:0.1525928305)98.4/100:0.1289096905,ThpTub1:0.0095664769)86.7/75:0.0342607381,(EcsTub1A:1.29e-06,(EcsTub1B:1.29e-06,EcsTub1C:0.0122423427)0/1:1.2901e-06)94.7/99:0.0246721337)18/25:0.0046873641,((((AuaTub1A:0,AuaTub1E:0):0,AuaTub1C:0):0,AuaTub1D:0):2.451e-06,AuaTub1B:2.464e-06)100/100:0.0901406269)99/100:0.1088632644)50.1/51:0.0525693088,((EmhTub1A:1.29e-06,EmhTub1B:1.29e-06)88.1/100:0.0139525328,((((EmhTub1C:0.0187802234,EmhTub1G:0.0251169175)73.8/62:0.0062500941,EmhTub1F:1.29e-06)0/8:2.9467e-06,EmhTub1H:0.0062739805)94.1/91:0.0188903517,(EmhTub1D:1.29e-06,EmhTub1E:0.0062916454)0/94:2.3933e-06)96.4/99:0.0367399105)100/100:0.2100778677)99.9/100:0.1768137822,(((Tv_aTub1A:1.29e-06,Tv_aTub1B:1.29e-06)80.8/98:0.006208222,((((Tv_aTub1C:0,Tv_aTub1G:0):0,Tv_aTub1E:0):0,Tv_aTub1F:0):1.29e-06,Tv_aTub1D:1.29e-06)0/95:2.18e-06)100/99:0.2790019863,GiiTub1:0.2511609706)68.6/62:0.0706856983)99.2/100:0.1199328336,(((((AlmTub1:0,RisTub1:0):0,Bad_aTub1:0):1.29e-06,Bad_bTub1:1.29e-06)0/92:1.2901e-06,SppTub1:1.29e-06)0/40:2.3217e-06,PrsTub1:0.0565315576)95.3/100:0.0427159427)92/97:0.0340566726,(HerTub1B:0.0187998138,HerTub1C:0.0909031784)100/100:0.177550466)84.5/85:0.0268577733,SckTub1I:0.0314357508)33/33:0.005715642,((EcgTub1C:0.1690243416,(EcgTub1F:0.2527205535,EcgTub1G:0.2239981591)87.3/69:0.0532939949)93.4/40:0.0429405371,(EcgTub1D:0.1721605139,EcgTub1E:0.2317455434)81.7/34:0.0318440897)99.8/98:0.1182622493)42.5/11:0.006648588)80.1/18:0.0059473892,((((((((((((((((((((((GaTub1A:0.0069109334,((((GaTub1B:0.0061552212,GaTub1D:0.0061841975)0/53:2.1847e-06,GaTub1C:0.0249717716)49.4/63:0.0060978858,GaTub1N:0.1674185416)75.6/68:0.0070088637,GaTub1E:0.0177493262)75.2/69:0.0124076931)85.6/76:0.0227922282,((TarTub1D:0.0240652752,TarTub1F:0.0472789326)97.1/99:0.0528286566,((CptTub1J:0.2047791384,CptTub1M:0.4193810865)83.3/74:0.0354877512,GaTub1K:0.1230647272)88.1/84:0.0305135912)83.9/67:0.0279474301)91/82:0.0232521645,AocTub1B:0.0097520517)15.9/41:0.0027187791,(((((((PspTub1B:0.1756739077,(PspTub1D:0.0391213717,PspTub1G:0.4705321792)78.1/78:0.040632337)95.7/93:0.0913851081,(CeTub1E:0.0296704819,CejTub1E:0.009796056)99.8/100:0.1424328355)97.7/98:0.1287976967,((((BrmTub1C:2.1846e-06,WbTub1C:0.0533617379)93.6/93:0.0261044688,LolTub1C:0.0290866393)65.4/64:0.0052078844,OvTub1C:0.0386333434)98.5/98:0.1222574599,MhTub1C:0.2877435859)45.3/49:0.0611391446)97.7/97:0.1282052726,((PspTub1F:0.1663451843,CeTub1F:0.1977492635)100/100:0.3605639719,(CejTub1I:0.0245828793,CeTub1I:0.0194942098)100/100:0.2546108623)88.3/88:0.0885542495)95/97:0.1406652667,RhpTub1N:0.8489545932)40.3/26:0.0451102171,((TiaTub1E:0.5274520825,((((ApfTub1H:1.29e-06,AmTub1H:1.29e-06)0/99:2.467e-06,(BotTub1H:0.0064412726,BoiTub1H:2.4196e-06)94.9/95:0.0194926431)40.7/64:0.0123561955,MerTub1H:0.0271655134)97.1/100:0.0813098957,(((((LhTub1H:0.0536789116,HrsTub1H:0.0853280713)57.2/56:0.0403517738,CmfTub1H:0.127502022)90.8/53:0.0331056638,AacTub1H:0.0068738788)26.5/19:0.0085002764,AeTub1H:0.0191149914)79.6/25:0.0200457196,PobTub1H:0.2038833448)89.6/79:0.0577997342)100/100:0.3663382545)86.6/81:0.0586207058,(XtTub1L:0.1352659369,XtTub1M:0.1190691894)100/100:0.280949684)96/45:0.0759041618)86.7/72:0.0319900963,((((OraTub1H:0.5255111797,(((OcTub1H:0.2065956524,(((CrgTub1H:0.0798108536,(MmTub1H:0.1235972078,RnTub1H:0.1143176324)97.7/99:0.0799719224)100/100:0.1763390537,SptTub1H:0.145503228)93.5/88:0.0591049342,BtTub1H:0.5485395655)38.3/6:0.0145636436)88.6/9:0.03422007,(MamTub1H:0.0615497251,HsTub1H:0.0546013854)100/100:0.2281310944)0/21:2.2524e-06,((CafTub1H:0.1913588329,MpfTub1H:0.1831256214)96.6/78:0.0673526713,EqcTub1H:0.1471621248)51/17:0.0325231729)100/100:0.4239198115)98.9/100:0.2026809159,(AocTub1H:0.1260185958,GgTub1H:0.0505136547)76.3/83:0.0694509798)98.8/100:0.1264424704,(XtTub1Ha:0.0467125036,(XtTub1Hb:1.29e-06,XtTub1Hc:0.0062078401)99.7/100:0.1215820481)92.9/88:0.0787214482)80/75:0.0653444858,BrTub1L:0.1980640456)99.8/100:0.1647525367)96.8/51:0.0685246778)0/4:2.3796e-06,(BrTub1C:0.0444152284,((((((((((((((((LaTub1F:0,CrgTub1F:0):0,BtTub1F:0):0,RnTub1F:0):0,CafTub1F:0):0,MmTub1F:0):0,MpfTub1F:0):0,CvpTub1F:0):0,MamTub1F:0):0,SptTub1F:0):0,HsTub1F:0):1.29e-06,OcTub1F:1.29e-06)0/73:1.2901e-06,EqcTub1F:0.006525715)0/27:2.2903e-06,TmlTub1F:0.0065171446)0/70:2.0679e-06,MdTub1F:0.006509979)89/91:0.0265888283,XtTub1F:0.0314565535)28.2/50:0.0131248595,(((AocTub1Fa:2.6404e-06,AocTub1Fb:0.0129132839)95.7/100:0.0400615768,(BrTub1J:0.0190872864,((TarTub1K:0.0613962227,((TarTub1L:0.0354387996,TarTub1M:0.2299539627)97.5/100:0.083354841,GaTub1M:0.053200234)95.6/97:0.0565455896)87.3/82:0.0239448284,GaTub1L:0.0301332309)0/53:2.0355e-06)99.9/100:0.0949885858)72.7/69:0.0152635855,(GgTub1Fa:2.5992e-06,GgTub1Fb:0.0587419545)96.7/97:0.0379207408)83.2/83:0.0153059955)98.6/95:0.0491217697)76/21:0.0063541703)83.2/64:0.0080332183,HerTub1D:0.5276313993)0/11:2.0419e-06,LaTub1B:1.29e-06)0/4:2.9027e-06,((((((((OraTub1B:0,CvpTub1B:0):0,OcTub1Ba:0):0,CafTub1B:0):0,XtTub1B:0):0,MmTub1B:0):0,MdTub1B:0):0,MamTub1B:0):0,HsTub1B:0):1.29e-06)0/4:2.9286e-06,BtTub1B:0.0062514384)0/5:1.2901e-06,OcTub1Bb:0.0062475736)0/7:2.0502e-06,(TarTub1A:1.29e-06,(TarTub1B:1.29e-06,TarTub1C:1.29e-06)85.4/88:0.006281744)94.8/76:0.0125864232)0/8:2.2599e-06,(((((LaTub1C:2.5471e-06,((((TmlTub1C:1.29e-06,(((MmTub1C:1.29e-06,RnTub1C:0.0064112487)0/53:2.5989e-06,((BtTub1Ca:0.0064635077,BtTub1Cb:0.0214195864)84.2/90:0.0136712613,BrTub1D:0.0391136372)79.1/79:0.0142510871)44.2/59:0.0069469062,XtTub1C:0.0321627912)0/40:2.3741e-06)0/28:2.9175e-06,CafTub1C:0.006410788)88.7/10:0.0069452838,HsTub1C:0.0064123627)0/6:2.1397e-06,EqcTub1C:0.012862193)84.4/12:0.0069454881)0/6:2.7185e-06,OcTub1C:0.006408066)86/41:0.0069412211,AocTub1C:1.29e-06)0/38:2.2695e-06,SptTub1C:0.0064170805)0/75:2.0276e-06,CvpTub1C:0.0190164184)97.9/89:0.0252421466)84.6/48:0.0076549088,SptTub1A:1.29e-06)0/12:2.1002e-06,(CrgTub1A:0,EqcTub1A:0):2.3875e-06)0/25:2.9562e-06,TmlTub1A:0.0125302324)85.8/59:0.0076605489,(BrTub1A:2.1278e-06,BrTub1B:0.0062538207)80.8/56:0.0062600152)0/8:2.5403e-06,LaTub1A:2.7092e-06)0/2:2.3025e-06,(((((((((((OraTub1A:0,HsTub1A:0):0,CafTub1A:0):0,XtTub1A:0):0,BtTub1A:0):0,MamTub1A:0):0,MmTub1A:0):0,CvpTub1A:0):0,EqcTub1B:0):0,RnTub1A:0):0,AocTub1A:0):0,OcTub1A:0):1.29e-06)78.2/45:0.0076808144,((((TarTub1E:0.0118318087,GaTub1F:0.0036388824)61.9/43:0.0033280589,(BrTub1E:2.3104e-06,((((BrTub1F:2.547e-06,(((BrTub1G:2.4054e-06,(TarTub1H:0.0547962927,BrTub1H:0.0694012419)91.3/96:0.0476612377)40.7/31:0.0188213919,GaTub1I:0.0254433325)74.2/19:0.0062702626,TarTub1J:0.0287405052)94.2/93:0.020509268)87.1/83:0.0135964858,(TarTub1G:0.038925659,(GaTub1H:0.0061818737,(TarTub1I:0.0259299256,GaTub1J:0.0128006482)0/57:2.5268e-06)77.8/61:0.0062282176)76.1/49:0.0061093775)77.4/50:0.0081076637,GaTub1O:0.131708086)83.4/85:0.0154320784,GaTub1G:0.0148913689)92.5/95:0.0238428959)89.6/83:0.0123741842)96.1/97:0.0252929519,(AocTub1K:0.0372442243,(XtTub1Ka:2.5239e-06,XtTub1Kb:2.107e-06)87.5/99:0.0127606026)76.2/23:0.0061782207)0/12:2.5324e-06,(((LaTub1K:1.29e-06,BtTub1K:1.29e-06)0/98:2.2224e-06,(SptTub1K:0.0062212587,(CafTub1K:1.29e-06,EqcTub1K:0.0123165629)0/32:2.2815e-06)94.9/95:0.0185515078)0/84:2.5554e-06,MdTub1K:0.0187102253)83.6/80:0.0185653904)83.7/34:0.0123246991)91.8/39:0.0178594725,SckTub1C:0.012530901)0/4:2.7057e-06,((SckTub1A:1.29e-06,SckTub1D:0.0125403549)0/28:2.5625e-06,(SckTub1B:0.0125094449,NvTub1B:0.0443357451)77/83:0.0063072187)91/85:0.0125527664)83.6/26:0.005920991,((EcgTub1B:0.0805979256,(((AmTub1D:0.0061615789,ApfTub1D:0.0260698871)94/95:0.0335687936,((BotTub1D:0.0066356732,BoiTub1D:0.0062260356)98/100:0.049313457,MerTub1D:0.11163029)53.3/66:0.013881553)92.1/95:0.0476505616,((((LhTub1D:0.0255418842,AeTub1D:0.012881543)88.9/79:0.0128942598,HrsTub1D:0.0257789309)75.6/58:0.0063854561,CmfTub1D:0.0385046246)96.7/98:0.0325002145,PobTub1D:2.2858e-06)98.8/100:0.078124967)100/100:0.4032970879)97.3/64:0.0727662362,((NvTub1C:0.0123555498,(NvTub1I:0.0126637711,NvTub1J:2.9042e-06)77.4/88:0.0062931075)89.4/71:0.0123668819,NvTub1D:1.29e-06)74.8/57:0.0061632113)0/11:2.4454e-06)81.4/23:0.0060377678)0/40:0.0011142372,(CptTub1F:2.5729e-06,CptTub1G:0.0125399658)97.2/98:0.0254912783)0/18:0.0048625102,(CiTub1C:2.1189e-06,NvTub1E:0.0253201038)79.3/61:0.006264974)0/21:2.4104e-06,CagTub1A:1.29e-06)0/30:2.738e-06)0/3:2.7313e-06,NvTub1G:0.0248874292)0/2:2.5773e-06,((TicTub1D:0.0084811326,(RhpTub1D:0.0160723058,AypTub1D:0.035206603)89.9/79:0.0229348788)83.4/75:0.0136182568,(((((DmoTub1D:0.0063765104,(DvTub1D:0.0258311749,DgTub1D:0.0170055262)76.4/89:0.0080196626)95.6/97:0.0262012147,((((((DaTub1D:0,DeTub1D:0):0,DrfTub1D:0):1.29e-06,DrbTub1D:1.29e-06)0/44:2.4749e-06,DrrTub1D:1.29e-06)0/90:2.5958e-06,((DreTub1D:0.0323655816,DtTub1D:2.578e-06)81.7/69:0.0063265217,(((((DmTub1D:0,DyTub1D:0):0,DbTub1D:0):0,DssTub1D:0):0,DerTub1D:0):1.29e-06,DseTub1D:2.5785e-06)0/88:2.5002e-06)93.8/91:0.0127342078)82.6/63:0.0063328671,DkTub1D:2.404e-06)92.7/94:0.0192601672)87.2/82:0.0129562329,DwTub1D:2.2856e-06)96.8/99:0.0330139334,(AeaTub1D:0.0064727121,CpqTub1D:0.0191912003)76.6/80:0.0067228488)73/74:0.0125623409,GomTub1D:2.3032e-06)96/96:0.0380667009)98.6/98:0.0457941583)77.7/5:0.0065137716,((CagTub1C:0.0383966865,((CagTub1D:0.0212865222,CagTub1E:0.0172123203)90.2/85:0.0179373239,(SckTub1J:0.0709428757,((SckTub1K:0.0242116234,SckTub1L:0.0314589631)28.4/48:0.0061512014,SckTub1N:0.0219307818)99.7/100:0.080651456)81.9/86:0.0130321758)0/46:2.2107e-06)75.5/63:0.0063268058,(RhpTub1M:0.1376594793,((SckTub1P:0.0572586722,SckTub1Q:0.0455612691)100/100:0.4405666423,(MbTub1:0.0439215114,ProTub1:0.0402574766)97.3/100:0.0720310218)86.2/91:0.0571363322)87.9/55:0.0235620267)38.5/8:0.0060920161)92.2/47:0.0336788657,(((((TiaTub1A:0.0062102639,TiaTub1C:0.0251007105)76.1/42:0.0061846981,TiaTub1B:0.0125992645)97.3/96:0.0565516623,(TiaTub1D:0.1810023254,((OidTub1F:0.0286596003,OidTub1G:0.0307933488)100/100:0.2463934499,NvTub1R:0.2299192273)39.2/41:0.0189964208)52.5/37:0.0384642674)77.7/28:0.0211255006,(((((CiTub1D:0.0375384526,CiTub1E:0.0406737968)98.4/100:0.0635395167,NvTub1O:0.1452649224)88.7/25:0.0277934504,(NvTub1F:0.0548962714,NvTub1H:0.0439684384)84.7/71:0.0190644543)67.7/18:0.0131490829,((NvTub1K:0.0063101864,NvTub1T:0.1082038643)87.2/88:0.0313124136,NvTub1L:0.1497946195)87.6/76:0.0216273739)80.1/22:0.0177405386,NvTub1N:0.1332695385)73.6/13:0.0063789601)86/11:0.0167280209,SckTub1M:0.1664176076)82.5/34:0.0134847571)95.8/41:0.0577476701,((SmTub1C:0.3967198689,OidTub1H:0.4046866098)71.8/19:0.0375427093,(((((OraTub1G:0.1320464506,((((((LaTub1G:2.235e-06,((SptTub1G:2.4508e-06,((MamTub1G:1.29e-06,HsTub1G:1.29e-06)90.2/98:0.012570664,EqcTub1G:0.0125941156)0/82:2.4554e-06)0/33:2.4307e-06,BtTub1G:0.0125822017)85.4/36:0.0062708151)73.8/52:0.0040387487,((TmlTub1G:0.0125542479,CafTub1G:0.0062840043)0/34:1.2901e-06,MpfTub1G:2.4283e-06)73.8/75:0.003922465)73.8/56:0.0045889176,CrgTub1G:2.33e-06)83.1/41:0.0062614198,((OcTub1G:1.29e-06,RnTub1G:0.006257223)0/9:2.2531e-06,MmTub1G:1.29e-06)0/40:2.5845e-06)74.9/71:0.0067917178,CvpTub1G:0.0382039434)66.8/73:0.014732711,MdTub1G:0.0352275542)86.7/95:0.0213822256)78.2/28:0.0248407062,(AocTub1Ga:0.0408927423,GgTub1Gb:0.151516346)88.4/25:0.0357114146)89.8/17:0.0549212003,(GgTub1Ga:0.2883381542,AocTub1Gb:0.2006476051)95.5/88:0.0882156641)90.8/63:0.0605198177,XtTub1G:0.2736347135)97.7/99:0.1100462887,(TicTub1I:0.5842444547,(((((ApfTub1I:1.29e-06,AmTub1I:1.29e-06)0/96:2.1541e-06,(BotTub1I:0.0062415132,BoiTub1I:0.006299044)79/66:0.0062436921)91.8/98:0.0235606399,MerTub1I:0.0220033377)95.9/99:0.0701731382,((LhTub1I:0.077588815,(CmfTub1I:0.0400118255,(AacTub1I:0.0599788507,PobTub1I:0.0412008852)95.9/94:0.0398770312)6.9/22:0.0104940871)36.8/31:0.010671004,HrsTub1I:0.062602795)95.2/98:0.0777690507)95.7/98:0.1178478639,NavTub1I:0.4147443324)97.1/99:0.1525778811)99.9/100:0.2743287931)85.2/52:0.0455443146)86.8/18:0.0246532592)90.6/23:0.0454591931,(((((PspTub1A:0.0602873617,((((CejTub1A:0.0189374543,CeTub1A:2.8929e-06)84.6/64:0.0152993755,((CeTub1B:0.0129369354,CejTub1B:1.29e-06)95.4/100:0.0323543951,CeTub1D:0.077483404)81.6/61:0.0160569611)61.7/35:0.0364727291,(CejTub1G:0.1666823804,CeTub1G:0.1470512157)100/100:0.3099617527)98.3/100:0.0977756089,PspTub1C:0.3370644192)95.4/96:0.0575191425)98.4/99:0.079254116,(((BrmTub1A:1.29e-06,LolTub1A:1.29e-06)0/89:2.8873e-06,WbTub1A:1.29e-06)87.6/89:0.0378422361,((BrmTub1D:0.186741721,LolTub1D:0.1365132182)98.3/99:0.1767260039,((BrmTub1E:0.1192600098,BrmTub1F:0.2911261502)100/100:0.3861711767,LolTub1E:0.1302555185)100/100:0.8054248769)79.2/64:0.0681335819)97.8/86:0.0843327949)58.3/65:0.0289219499,((MhTub1A:1.29e-06,MiTub1A:1.29e-06)98.1/100:0.115821551,(((HegTub1B:0.1669496154,(MhTub1B:0.0047980546,MiTub1B:0.0130206856)99.8/100:0.2009876194)99.4/100:0.1936320382,(LolTub1G:0.2556414356,(CeTub1H:0.0636622525,CejTub1H:0.0073236575)100/100:0.4404051689)48.2/76:0.0762192958)99.4/100:0.2390479552,CiTub1G:0.7046350244)95.3/30:0.1194925225)25.2/10:0.0490809546)95/30:0.073690474,((((BrmTub1B:1.29e-06,WbTub1B:1.29e-06)0/100:0.0016942792,LolTub1B:0.0109163387)99.6/99:0.052809364,CejTub1C:0.0126753076)34.8/54:0.0125747297,CeTub1C:2.6264e-06)99.9/97:0.106069906)89/31:0.0358531064,(TrsTub1A:0.0820320178,((TrsTub1B:0.0751781343,TrsTub1C:0.1116918404)97/99:0.1019714278,TrsTub1D:0.191754764)99.4/99:0.1241808643)92.4/93:0.0467244375)93.7/32:0.0439814096)95.6/31:0.0845132792,((OidTub1I:0.1709527038,OidTub1L:0.4092366103)98.8/97:0.1760062658,CoTub1:0.3709748444)80/60:0.0472961707)42.2/54:0.0618807966,((SmTub1D:0.3668943871,((((OidTub1J:1.29e-06,(OidTub1M:1.29e-06,OidTub1P:0.0192899557)0/59:1.2901e-06)0/31:1.2901e-06,OidTub1O:1.29e-06)0/58:2.4791e-06,(OidTub1K:1.29e-06,OidTub1N:1.29e-06)35.6/69:0.0063365489)100/100:0.3472453268,OidTub1Q:0.5271587456)93.3/88:0.1298672637)87.8/71:0.0705560812,TarTub1N:0.4853988373)69.3/49:0.0728627028)94.7/66:0.0896042959,((((tMt-orf117:0.7075145138,(CorTub1:0.5093533796,((NscTub1:0.3487917431,(EniTub1:2.1983e-06,(EcTub1:0.05500694,EnhTub1:0.0343437248)13.7/49:0.0065803885)99.8/100:0.2618596947)96.7/95:0.1963624037,VicTub1:0.4914090863)100/100:0.6349869079)36.2/30:0.07084759)89.1/78:0.0724925203,((((MucTub1A:0.0379882547,(RhaTub1Aa:0.015121425,RhaTub1Ab:0.042417208)94.4/92:0.0380279835)96.8/99:0.0567192198,PhbTub1A:0.0275998505)95.5/98:0.0839533318,(MucTub1B:0.0885169087,(PhbTub1B:0.1589707149,(RhaTub1Ba:0.0559817939,RhaTub1Bb:0.0287133969)91.7/92:0.0683964998)92.7/91:0.0556212062)68.4/78:0.0601559329)84.9/41:0.0840080204,((MucTub1C:0.0873159681,RhaTub1C:0.2754603109)90/91:0.0517744911,PhbTub1C:0.2875391933)93/89:0.0780375851)93.2/86:0.095910344)52.3/34:0.0679680364,(((((((((BodTub1A:0.0517605309,(HypTub1A:0.0684859278,(((LpmTub1A:2.056e-06,(AlbTub1A:0.0190709666,(((ChsTub1A:0.0122972457,CohTub1A:2.6705e-06)89.7/88:0.0121057913,SetTub1A:0.0060572555)86.3/98:0.0225390945,(PytTub1A:1.29e-06,PtrTub1A:1.29e-06)76.1/94:0.0091171422)57.8/46:0.0188003152)83.1/87:0.0251710327)86.4/76:0.0181763943,PnTub1A:0.0200488191)93.2/100:0.0369161466,RhrTub1:0.0550410892)51.4/65:0.0161833356)95.6/94:0.0364887724)64.4/51:0.0183998829,((ExdTub1A:0.1110740463,(((((((BgTub1A:0.187061072,ErpTub1A:0.0444637566)96.4/99:0.0693866615,GllTub1A:0.0608123045)58.6/54:0.0080404109,(BofTub1A:0.0247291176,ScsTub1A:0.0187204854)94.7/95:0.0333699779)82.4/68:0.0152238818,AmrTub1A:0.0237128761)4.6/49:0.0104243075,OimTub1A:0.1496863881)32.7/60:0.0130067332,(GedTub1A:0.0237954118,(((((CehTub1A:1.29e-06,GlgTub1A:2.2552e-06)85.6/97:0.0132512452,((AalTub1A:0.0758000215,(VaTub1A:2.1529e-06,VdTub1A:0.0061805595)99.9/100:0.0869357052)46.9/62:0.0132192823,(((((((((AitTub1A:0.0251649859,PeiTub1A:0.0062433943)0/13:2.4769e-06,EpbTub1A:1.29e-06)0/6:2.5306e-06,((((EiaTub1A:0,EptTub1A:0):0,EpgTub1A:0):0,EcfTub1A:0):0,NegTub1A:0):1.29e-06)0/8:1.2901e-06,(MtaTub1A:1.29e-06,MraTub1A:1.29e-06)92.1/96:0.006231655)0/50:2.0118e-06,(CvfTub1A:2.2157e-06,CcpTub1A:0.0443822315)81.2/66:0.0062414607)91.2/95:0.0192402038,((HpvTub1A:0.0062141915,TraTub1A:0.0062513741)46.4/63:0.0061822359,HjTub1A:2.6842e-06)98.1/99:0.045626517)36.5/51:0.0061977573,ComTub1A:0.1302270981)86.2/76:0.0128977905,((GimTub1A:1.29e-06,FoTub1A:1.29e-06)82.5/99:0.0062319412,GzTub1A:0.0314119374)0/78:2.43e-06)82.3/74:0.0126228124,NhTub1A:2.6221e-06)99.4/100:0.0831054092)9.2/42:0.0169221722)99.4/96:0.0627817363,(((((ChgTub1A:0.0591139615,ThTub1A:0.0062183568)75.6/59:0.0062399804,((NcTub1A:2.5779e-06,NetTub1A:2.5779e-06)81.3/98:0.0061963359,(NedTub1A:1.29e-06,SomTub1A:1.29e-06)0/98:2.5947e-06)94.9/97:0.0186572038)0/18:2.8443e-06,TitTub1A:0.0896274267)86.8/79:0.0129299553,PoaTub1A:0.0058077398)93.5/93:0.0260648119,CttTub1A:0.0656311621)88.8/90:0.0254800196)23.6/37:0.0191837132,(CrpTub1A:0.1000590348,(((GgtTub1A:0.0273489251,MapTub1A:0.0117057127)98.1/99:0.060590097,MagTub1A:0.104412129)92.6/92:0.0352155029,GrcTub1A:0.051566421)75.8/64:0.0134579305)90.7/72:0.0357247961)84/90:0.026997655,OimTub1C:0.2619151421)80.1/65:0.0312173853)91.2/51:0.0344044405)90.6/62:0.0259737215,((((CzTub1:0.0062194155,(MppTub1:2.3515e-06,MspTub1:1.29e-06)77.9/98:0.0061358273)0/44:2.5843e-06,(((McpTub1:0.0191827389,(SepTub1:2.8496e-06,MgTub1:2.7872e-06)94.9/100:0.0309738646)8.2/26:0.0061885815,MyfTub1:0.0057642281)0/9:2.3715e-06,BcTub1:0.0639110008)37.4/54:0.0065594162)94.8/93:0.0359586697,ClgTub1:0.0460806737)63.9/76:0.0249666508,XpTub1:0.068378785)77.9/45:0.0121589188)24.1/31:0.0137151392)88.4/66:0.0231725698,(((((((ApaTub1A:0.0314377558,AecTub1A:0.0154914875)53.4/60:0.0106559774,((AskTub1A:0,An_bTub1A:0):1.29e-06,An_aTub1A:1.29e-06)76.1/100:0.0063093989)87.2/77:0.0165020287,AstTub1A:0.0166862513)76/71:0.0101735504,(((AfTub1A:0,AgsTub1A:0):1.29e-06,AoTub1A:1.29e-06)93.5/99:0.0249273357,(EnTub1A:0.0622010674,PchTub1A:0.1662093451)40.8/63:0.0134142286)0/39:0.0089059683)91/80:0.0223280941,(AscTub1A:0.0131719499,((Asf_bTub1A:0,NefTub1A:0):1.29e-06,Asf_aTub1A:1.29e-06)95.7/100:0.0313848046)91.7/95:0.0190238433)92.8/96:0.0284985084,(PcmTub1A:0.0089667858,TlsTub1A:0.0094200397)99.5/100:0.0694395483)93.8/97:0.0354148633,((((((Ajc_cTub1A:0,Ajc_aTub1A:0):0,Ajc_dTub1A:0):1.29e-06,Ajc_bTub1A:1.29e-06)95.5/100:0.0340072222,(Ajd_bTub1A:1.29e-06,Ajd_aTub1A:1.29e-06)92.4/100:0.0277442742)82.7/79:0.0158990182,((Pab_aTub1A:1.29e-06,Pab_cTub1A:1.29e-06)0/97:1.2901e-06,Pab_bTub1A:0.0063059325)96.7/100:0.040309411)95.6/100:0.0527030608,(((((Cop_aTub1A:0,Coi_dTub1A:0):0,Coi_bTub1A:0):0,Coi_aTub1A:0):1.29e-06,Coi_cTub1A:1.29e-06)98.9/100:0.0877108323,UrTub1A:0.1459425905)100/98:0.15484356)65.1/71:0.0098444455)92.2/67:0.0268471274)73.2/47:0.0102576746)52.1/52:0.02378929,(((((ArbTub1A:0.0063899616,ThvTub1A:0.0064085356)90/91:0.0193011193,TrrTub1A:0.0193551383)0/42:2.1932e-06,(TeTub1A:0.0064029291,TrtTub1A:1.29e-06)0/56:1.2901e-06)97.1/100:0.0521640736,ArgTub1A:0.0435646765)90.5/97:0.0758662621,AroTub1A:0.0882390173)100/100:1.01325781)64.4/76:0.0525130388,AtoTub1A:0.2712674235)84.5/72:0.0400728312,TumTub1A:0.0871504718)99.9/100:0.1970097368,((((AcrTub1A:0.2458348138,(((((((((((KaaTub1A:0.1095008315,(KaaTub1B:0.1218006514,KnTub1:0.2551716361)98.6/100:0.1090282099)88.7/83:0.0464083085,((SaaTub1A:2.8383e-06,((((Sab_aTub1A:0,ScpTub1B:0):2.321e-06,Sab_bTub1A:2.02e-06)97.6/100:0.0340297723,(SakTub1A:2.1709e-06,SakTub1B:2.947e-06)76.9/99:0.0067121693)39.2/46:0.0067692594,(((((Sc_cTub1A:0,Sap_aTub1A:0):0,SmiTub1A:0):0,ScpTub1A:0):0,Sc_bTub1A:0):2.0784e-06,Sc_aTub1A:2.2983e-06)0/98:2.6641e-06)91/55:0.0135233972)98.4/98:0.1012377948,(SaaTub1B:0.0209115903,(((Sab_bTub1B:1.29e-06,Sab_aTub1B:1.29e-06)78/100:0.0067439309,ScpTub1C:0.0067603568)91/99:0.0251025378,(((((Sc_cTub1B:0,Sc_bTub1B:0):1.29e-06,Sc_aTub1B:1.29e-06)0/88:2.2886e-06,ScpTub1D:1.29e-06)94.3/98:0.020439148,Sap_aTub1B:0.013629393)78.4/63:0.0066931187,SmiTub1B:0.0067974434)87.4/90:0.0168380991)79.8/69:0.019339246)99.9/100:0.1695452905)98.6/97:0.1100448117)29.4/27:0.0106148042,NadTub1:0.0793583001)82.5/38:0.0327698348,(NacTub1A:1.29e-06,NacTub1B:0.0066274045)96.4/99:0.0479956433)98.3/81:0.0796895036,((((TtpTub1A:0.0280306166,TtpTub1B:0.1973058919)96.2/98:0.0586857521,TtbTub1:0.1748171375)86.6/79:0.0279597833,VpTub1B:0.0691968998)61.3/56:0.0070853392,VpTub1A:0.0343792581)91.6/80:0.0267519817)0/29:2.4519e-06,((((((((WaTub1Alpha:0.0063765742,WaTub1Beta:1.29e-06)96.7/100:0.054593304,CyjTub1:0.2003507624)74.9/60:0.0400832074,WicTub1:0.1502509501)100/100:0.1532902712,((((((((DehTub1:0.0701879083,MifTub1:0.0502281192)35.9/69:0.026264181,MrgTub1:0.1751964341)2.3/29:0.0201500807,((CllTub1:0.0413474468,((HybTub1:0.1151516282,MbbTub1:0.0306071106)73.4/75:0.0096803149,MefTub1:0.0213023043)95.8/97:0.0333415318)94.7/96:0.0342377858,CntTub1:0.0330599348)72.3/53:0.0089830891)81.5/58:0.0215987683,ShsTub1:0.0535722427)96.5/67:0.0394515855,((ShpTub1:0.0817946887,Ct_aTub1:2.9755e-06)72.4/20:0.004680809,((Ca_aTub1:0,CadTub1:0):2.8202e-06,Ca_bTub1:2.852e-06)96.9/100:0.0346286183)77.6/16:0.0069562428)72.5/9:0.0061343305,LoeTub1:0.0674797285)68.7/21:0.023768941,(CapTub1:2.6562e-06,CaoTub1:2.1628e-06)92.3/100:0.0328129576)51.4/38:0.022971821,CatTub1:0.2096216608)97.7/99:0.1088948431)45.1/30:0.0223260684,(((((Kop_bTub1B:2.1139e-06,Kop_aTub1B:2.8495e-06)100/100:0.2208041289,((PhmTub1:0.1188274252,PiuTub1:0.2372019044)99.9/100:0.206520117,DebTub1:0.0897717464)78.5/76:0.0524124635)85.9/71:0.0428342873,(CdaTub1:0.09408035,(OgaTub1:1.29e-06,OgpTub1:1.29e-06)98.4/100:0.0726111027)89.7/84:0.0425131029)98.7/100:0.118313806,PtaTub1B:0.3251819625)74/75:0.0649643433,BaiTub1:0.1479119724)67.5/60:0.04627577)100/70:0.1546246173,(KaTub1:0.013228427,((KlTub1:2.3455e-06,KlwTub1:0.0957328825)86.3/84:0.0132189388,KmmTub1:0.0265392001)76.5/64:0.0066203781)99.4/100:0.0802033363)82/57:0.0175340804,(LatTub1:0.0067582801,LwTub1:0.0267634413)98.5/100:0.046761279)84.6/52:0.0126765627,((ErcTub1:0.0964279967,ErgTub1:0.0064358567)94.2/97:0.0260402674,Lak_aTub1:0.0071994448)70.3/71:0.0195498961)93.9/63:0.0214316268)91/51:0.0267164998,(TodTub1:0.0373741636,ZrTub1:0.038154605)78.9/79:0.0211663018)65.4/46:0.033093225,CglTub1:0.1122881036)89.8/64:0.111119513,HnvTub1:0.4779550453)55.6/46:0.090106011,AcrTub1B:0.4562505973)100/100:0.3587501297,((Kop_aTub1A:0.013166892,Kop_bTub1A:2.5002e-06)100/100:0.5832312349,PtaTub1A:0.2635812971)84.5/76:0.1309132777)74.9/80:0.1177655526)96/94:0.1182341749,(YlTub1:0.1706750066,NfeTub1:0.0424464304)95.2/93:0.0951378591)94.6/94:0.0851668482,LmsTub1:0.2057592555)31.1/45:0.0178493877,CacTub1A:0.3702791367)97.1/99:0.0864333172)71.9/71:0.057553233,((((ShcTub1A:0.0429573089,ShoTub1A:0.0330355842)99.1/100:0.1330635603,SpTub1A:0.1149589816)99.5/100:0.1145119465,SjTub1A:0.1416521035)94.3/97:0.0956111621,(((ShcTub1B:0.0520642241,ShoTub1B:0.0491862348)96.5/97:0.0584688579,SpTub1B:0.0458689227)92.1/97:0.0762301454,SjTub1B:0.0534034967)99.6/100:0.1795425951)99.7/100:0.2030653975)96.4/95:0.1187251833,(((((((((((AudTub1A:0.3040977658,PiTub1A:2.8389e-06)76.6/15:0.0060237221,HdpTub1A:0.0189960291)94.9/22:0.0256549357,((((((PcaTub1A:0.0313116322,(BjaTub1A:0.0441958204,PhgTub1A:0.0251179534)87.2/77:0.0124619609)75.6/47:0.0061761626,PhcTub1A:0.00626231)86.3/61:0.0124021971,PlbTub1A:0.0319683356)92.8/58:0.0195359728,(((FpTub1A:0.0289633276,(PplTub1A:0.0311806014,(TavTub1A:0.0424014555,(GasTub1A:0.0063909343,DisTub1A:0.0191533949)93.1/100:0.0326524386)89.1/96:0.0341071684)89.7/90:0.0321650266)66.6/61:0.0125530198,(WcTub1A:0.0480570031,(GesTub1A:0.0313031048,FmTub1:0.082945533)54.3/77:0.0160904581)22.6/30:0.0100120382)91.9/56:0.0286121454,FrTub1A:0.0062830356)43.8/28:0.0055676793)99.2/97:0.0514564414,ChpTub1A:0.0309026037)84.8/42:0.0126801341,(((PusTub1A:0.1113736019,JaTub1A:0.044319338)35.9/66:0.0181508998,GltTub1A:0.0362166663)95.5/92:0.0423676256,((HtaTub1A:0.0652391147,SthTub1A:0.0722381275)95.3/95:0.0456718697,PtcTub1A:0.1273645161)21.3/59:0.0093992235)88.7/70:0.0185160694)73.4/58:0.0063356496)75.6/19:0.0062842515,(((((HecTub1A:0.0063462828,GamTub1A:0.0189674746)0/5:2.743e-06,HysTub1A:0.0192314025)92/83:0.0190838504,LabTub1A:0.0128544027)74.4/57:0.0070541463,(CpcTub1A:0.051683245,((SccTub1A:0.2124352748,GylTub1A:0.0752169878)91.7/88:0.0411564194,(AbbTub1:1.29e-06,AgbTub1:2.756e-06)98.4/100:0.0431882684)0/56:2.4512e-06)78.4/66:0.0093947798)86.7/87:0.0206356644,PloTub1A:0.1093900879)86.7/76:0.0179710238)82/18:0.0169063856,SllTub1A:0.0206644916)99.4/32:0.0872349569,BobTub1:0.1386615555)91.6/59:0.0682537306,((((AudTub1B:0.3810173126,((HtaTub1B:0.1044242774,HtaTub1C:0.3012575114)75.3/70:0.0287975227,SthTub1B:0.1524030475)94/88:0.0637382137)91.4/30:0.0727161876,(((((((PcaTub1B:0.1277395417,PhcTub1B:0.0223388183)15.7/44:0.0160066057,PhgTub1B:0.1321360152)89.2/76:0.0483658264,PlbTub1B:0.1391285125)20.7/44:0.0361833219,BjaTub1B:0.2375274809)97.2/98:0.0782333372,PusTub1B:0.2730791558)38.4/39:0.0357737894,((TavTub1B:0.0448360932,(GasTub1B:0.0302109748,DisTub1B:0.0020671263)92.5/98:0.0413458973)99.8/100:0.1542605304,GesTub1B:0.3862944089)94.7/73:0.0711437618)88.6/54:0.0528065815,((((GltTub1B:0.2373904568,JaTub1B:0.1219120859)73.1/76:0.0160902101,((FpTub1B:0.3426757063,PplTub1B:0.3934296063)48/58:0.0686142375,(WcTub1B:0.3335182274,FrTub1B:0.1552922811)72/67:0.0726186209)99.6/99:0.1864798714)97.2/70:0.0660239601,(SccTub1B:0.1206880415,((ChpTub1B:0.103631458,SllTub1B:0.0737433229)41.7/45:0.0088044146,(HdpTub1B:0.0536484521,PiTub1B:0.0629885983)88.6/84:0.0353346581)92.7/89:0.0305339903)39.6/53:0.0074710627)90.8/45:0.034051629,((PtcTub1B:0.0950765549,((HecTub1B:0.0129256776,GamTub1B:2.5607e-06)76.2/81:0.0075719836,((CpcTub1B:0.1413466809,HysTub1B:2.6823e-06)83/92:0.0259921168,LabTub1B:0.0063690013)84.1/87:0.0120676525)90.8/95:0.0243857293)42.1/62:0.022955763,GylTub1B:0.1130670927)52.1/65:0.0222141377)37.1/32:0.0366357385)10.9/15:0.0269942078)80.7/23:0.0391388655,(PloTub1B:0.1598299311,PloTub1C:0.087270115)98.9/98:0.1309275937)98.7/65:0.1020700238,PiiTub1:0.1452566809)94/94:0.064577029)93/81:0.0620198692,(DasTub1B:0.6800794048,(MlgTub1:0.2387990943,(SorTub1:1.29e-06,Um_aTub1:1.29e-06)99.8/100:0.1904086381)96.6/98:0.1418173851)90/75:0.0937529784)33.6/14:0.0264880283,(DasTub1A:0.214777015,WsTub1:0.1364344524)85.8/27:0.0444992263)82.2/37:0.0509561462,(((((Fnb_bTub1:0,Fnd_cTub1:0):0,Fna_bTub1:0):1.29e-06,Fnd_bTub1:1.29e-06)0/99:2.7592e-06,Fnb_cTub1:0.0061508693)98.9/100:0.1073591453,TemTub1:0.1219132328)99.3/99:0.1144688168)74.7/46:0.0203880141,((MvTub1A:0.3968488424,(MvTub1B:0.43625915,(RgTub1:0.0532852148,SprTub1:0.0343731806)99/100:0.1762401362)36.8/61:0.1219252746)96.7/100:0.128181396,((MlpTub1A:0.0563351401,(PctTub1A:0.0462875131,(PutTub1A:0.0063544328,PugTub1:0.007274241)91.6/99:0.0256357274)87.8/91:0.0266386798)96.8/97:0.0960824679,(MlpTub1B:0.0608306882,(PctTub1B:0.1339145763,PutTub1B:0.0570176867)98.2/100:0.0935160011)97.6/100:0.0983536813)97.9/99:0.107295666)97/99:0.1160182366)100/100:0.2594071267)83.1/69:0.0837192166,((((BodTub1B:0.1105442759,((((HypTub1B:0.0317845451,((LpmTub1B:0.0684592843,((AlbTub1B:0.0325849227,((ChsTub1B:0.0190300659,CohTub1B:2.5683e-06)59/60:0.0126721224,SetTub1B:0.0126352023)87.6/68:0.013350191)0/36:2.0741e-06,(PytTub1B:1.29e-06,PtrTub1B:1.29e-06)72.9/100:0.0059440826)98/99:0.0475555788)69/67:0.0159498669,PnTub1B:0.0433990175)93.1/94:0.0448992507)94.6/96:0.0910640873,GedTub1B:0.3993714341)70/62:0.0490274384,(((ErpTub1B:0.109625524,(GllTub1B:0.0778159764,(BofTub1B:0.0051481969,ScsTub1B:0.0244410371)96.7/99:0.0418843377)83/76:0.0204340644)74.5/58:0.0067158308,(AmrTub1B:0.0120620445,OimTub1B:0.0293372334)88.9/89:0.0159688173)100/100:0.1826227248,(((((GlgTub1B:0.0549818142,((AalTub1B:0.0714867558,((((((((AitTub1B:0.0445315118,CvfTub1B:0.0593217681)49.3/47:0.0349890983,((EiaTub1B:2.278e-06,EcfTub1B:0.0061126287)0/78:2.2162e-06,(((EpbTub1B:1.29e-06,EpgTub1B:1.29e-06)0/92:2.5692e-06,EptTub1B:0.0061239769)0/78:2.3747e-06,NegTub1B:0.0246120226)30.8/35:0.0061176119)99.1/100:0.060926445)0/20:2.4367e-06,PeiTub1B:0.0452162376)52.1/37:0.016203283,CcpTub1B:0.1440883738)11.2/70:0.0317983233,(MtaTub1B:2.0845e-06,MraTub1B:0.0123934213)93.8/97:0.0368178436)99.2/100:0.0859521659,ComTub1B:0.2036215785)32.6/50:0.0273524785,(HpvTub1B:0.1479605513,(TraTub1B:0.2971411894,HjTub1B:0.1728246418)94.2/93:0.0781410745)99.9/100:0.2364520878)97.5/99:0.0705327544,(((GimTub1B:1.29e-06,FoTub1B:2.6805e-06)75.4/100:0.0068288813,GzTub1B:0.0590613117)97.9/99:0.0547863565,NhTub1B:0.0273931354)91.1/98:0.0369700953)96/96:0.0523787443)69.5/71:0.0301638379,(VaTub1B:0.0061894867,VdTub1B:2.3483e-06)99.5/100:0.083726299)90.4/90:0.0414762707)92.7/91:0.0415681817,(GrcTub1B:0.1211093064,(((NcTub1B:1.29e-06,NetTub1B:1.29e-06)76.8/100:0.005913736,NedTub1B:0.0059421264)45.3/73:0.0119446908,SomTub1B:2.5392e-06)100/100:0.3385622659)96/84:0.0726520356)89.7/67:0.0281840638,((GgtTub1B:0.0305086474,MapTub1B:1.29e-06)97.9/96:0.0482252485,MagTub1B:0.086402446)71.6/33:0.0076570539)59.3/32:0.0168032643,CrpTub1B:0.0890565489)87.2/72:0.0343758226,((((ChgTub1B:0.0874764377,ThTub1B:0.0468162432)91/83:0.0434980458,TitTub1B:0.091887994)40.6/64:0.0254152311,CttTub1B:0.1619210147)86/83:0.0262753005,PoaTub1B:0.0924909217)98/99:0.0667305769)95.1/98:0.0726158144)93.9/84:0.0743562951)80.4/62:0.0471353953,(ExdTub1B:0.2720554973,(((((((ApaTub1B:0.2697632838,AecTub1B:0.0633311278)27.3/46:0.022627622,(AskTub1B:2.0906e-06,(An_aTub1B:2.0848e-06,An_bTub1B:1.29e-06)87.4/100:0.0313165079)98/98:0.0512018798)99.4/100:0.1175493079,(((AscTub1B:0.0957050073,((Asf_aTub1B:1.29e-06,Asf_bTub1B:1.29e-06)0/100:2.1443e-06,NefTub1B:0.018616045)47.3/86:0.0575757555)92.7/89:0.0553704918,AstTub1B:0.0929781133)69/43:0.0288052268,((AfTub1B:1.29e-06,AoTub1B:1.29e-06)0/100:2.9861e-06,AgsTub1B:0.0125110338)99.9/100:0.1178156358)61.3/46:0.0378831418)19.4/59:0.0198127212,EnTub1B:0.1657335313)63.9/68:0.0620701881,(PchTub1B:0.4503839545,PchTub1C:0.3951798115)93.3/93:0.1089034263)83.2/76:0.0724370591,(((((((Ajc_aTub1B:0,Ajc_dTub1B:0):1.29e-06,Ajc_eTub1B:1.29e-06)85.2/100:0.0062646779,(Ajc_bTub1B:2.2402e-06,Ajc_cTub1B:1.29e-06)0/95:2.2145e-06)82.2/76:0.0062627683,(Ajd_aTub1B:1.29e-06,Ajd_bTub1B:1.29e-06)0/96:2.24e-06)74.6/79:0.0063912069,((Pab_aTub1B:0,Pab_bTub1B:0):1.29e-06,Pab_cTub1B:1.29e-06)92.4/100:0.0192486092)75.7/90:0.0098187508,((((((ArbTub1B:0,TrtTub1B:0):0,ThvTub1B:0):0,TrrTub1B:0):1.29e-06,TeTub1B:1.29e-06)0/99:2.6101e-06,ArgTub1B:0.0319354713)89.5/87:0.0127305405,AroTub1B:2.1744e-06)99.8/100:0.0682107193)87.1/79:0.023500451,((((Cop_aTub1B:0,Coi_aTub1B:0):1.29e-06,Coi_cTub1B:1.29e-06)0/100:1.2901e-06,Coi_dTub1B:0.025140906)98.3/100:0.0555510661,UrTub1B:0.0995832646)77.7/66:0.0136613652)91.2/85:0.0570509973)0/22:0.0326739308,(PcmTub1B:0.0671806726,TlsTub1B:0.0150086868)100/100:0.1770194749)36.8/54:0.037817857)25/56:0.0325007409)90/61:0.0367408994)58.8/61:0.0704801471,TumTub1B:0.245113505)34.1/56:0.0596517269,AtoTub1B:0.4381940995)100/100:0.4508806939,SacTub1:0.4422139428)99.7/100:0.2671795657)94/92:0.1145194703)8.7/70:0.0589774837,((((MovTub1A:0.0263773777,MolTub1A:0.1174160587)18.6/44:0.0254471504,MolTub1B:0.0463399225)84.6/56:0.0440483153,MovTub1B:0.1600052653)95.8/97:0.1274421166,(MovTub1C:0.4000953709,MolTub1C:0.4544829357)100/100:0.3648868236)100/100:0.24193719)78/82:0.037096911)75.9/57:0.0600713397,((((tEs-orf27:0.7660562266,((AngTub1K:1.663640399,(AeaTub1K:0.3837078236,(CpqTub1Ka:0.2563409904,CpqTub1Kb:0.7037415908)75.9/77:0.1450933864)99.9/100:0.5069920572)99.7/100:0.4904634202,(AypTub1M:1.916869939,(((RhpTub1O:1.323915319,RhpTub1P:1.145316127)36.7/50:0.2139787175,(RhpTub1Q:1.000833395,RhpTub1R:1.326149657)41.8/35:0.1965654477)78.9/61:0.293075366,RhpTub1S:2.308880654)100/98:0.7875166671)0/48:0.0215359326)86.7/54:0.1963017899)79.5/45:0.097974503,((((((((((DmoTub1E:0.0755286838,DvTub1E:0.022779602)99.9/100:0.1533644088,DgTub1E:0.0858168282)99.9/100:0.1884585376,DwTub1E:0.1113472963)79.4/33:0.0249938901,(DpTub1E:1.29e-06,DrpTub1E:1.29e-06)99.4/100:0.0768568177)90.1/36:0.0270441641,DkTub1E:0.1086368555)12.4/6:0.012439245,((((DeTub1E:0.0244787519,(DrfTub1E:0.054262212,DrrTub1E:0.0143956178)80.2/72:0.0198136401)82.2/71:0.0186208195,((DmTub1E:0,DssTub1E:0):1.29e-06,DseTub1E:1.29e-06)0/86:2.6097e-06)76.8/30:0.0054653185,(DreTub1E:0.0823797461,(DbTub1E:0.0388588145,DtTub1E:0.0395140916)76.6/57:0.0064743717)76/18:0.0059575398)76.6/35:0.0060041319,(DerTub1E:0.0055309056,DyTub1E:0.0055736692)71.8/83:0.011003593)94.1/87:0.0402920035)34.6/12:0.0360345036,(DaTub1E:0.0152925532,DrbTub1E:0.0071014891)95.5/100:0.0699944939)100/100:0.2807778354,GomTub1E:0.2100535573)100/100:0.5028942133,MydTub1E:1.116093139)53.2/68:0.1093026151,((AngTub1E:0.5277495419,CpqTub1Ea:0.3677573368)63/68:0.1108947353,(AeaTub1E:0.2220152542,CpqTub1Eb:0.2995531141)97.7/99:0.1419367809)100/100:0.5835224563)98.7/96:0.2410300612)80.7/39:0.0714201824,((((TicTub1B:0.5937591899,((((((((((DmoTub1B:0.1300690631,DgTub1B:0.2805965237)7.8/51:0.0185746444,DvTub1B:0.0603322118)99.8/100:0.128086917,DwTub1B:0.0849524854)93.3/92:0.0695190845,(DpTub1B:1.29e-06,DrpTub1B:1.29e-06)100/100:0.1943148374)94.2/98:0.0636453669,(DaTub1B:0.0665902549,DrbTub1B:0.0251071076)99/100:0.1021324527)88.5/77:0.047684652,((((((DeTub1B:0.0703224035,DrfTub1B:0.1073549931)88.2/76:0.0204611427,DreTub1B:0.0949728952)0/49:2.7813e-06,(((DyTub1B:0.0427103507,DerTub1B:0.0089226839)92.5/98:0.0213782868,DmTub1B:2.2976e-06)76.6/69:0.0052486063,(DssTub1B:1.29e-06,DseTub1B:1.29e-06)96.2/100:0.031321058)98/91:0.0402946266)31.1/56:0.0131050425,DrrTub1B:0.0128277556)0/66:2.2198e-06,DbTub1B:0.0374711443)8.5/48:0.0268800445,DtTub1B:2.0367e-06)97.9/90:0.0886850794)81.5/93:0.0477212786,DkTub1B:0.1248181942)100/100:0.5792909028,GomTub1B:0.7415377909)100/100:1.095901082,(AngTub1B:0.7819985283,(AeaTub1B:0.2063408547,CpqTub1B:0.3145413837)99/100:0.3571659516)100/100:0.7181091117)66.3/72:0.2475779514,((((AmTub1B:0.0648443484,ApfTub1B:0.1756358737)100/100:0.4345199886,(BotTub1B:0.0449061923,BoiTub1B:0.0307822236)100/100:0.3293099852)95.7/96:0.2061489639,MerTub1B:0.3901094549)99.8/100:0.5018345105,(LhTub1B:1.217343062,CmfTub1B:0.7692946706)98.6/99:0.3788065712)99.8/100:0.5921131495)97.1/92:0.2911603813)81.8/85:0.1702304576,RhpTub1B:1.657473056)96.1/99:0.2344022088,EcgTub1H:1.336820719)84.6/83:0.1339535855,TiaTub1F:0.8547849791)90.7/74:0.1105983803)90.2/57:0.1259831992,(AmqTub1B:0.5090374859,(AmqTub1C:0.3455504034,AmqTub1D:0.4643677423)95.8/98:0.1266272118)92.1/86:0.0832142164)0/8:0.0317751948)99.4/94:0.2017084855,OxtTub1B:1.045522829)94.8/93:0.1488079023,(((((((DcfTub1A:0.0597407737,(DccTub1A:0.0144319501,DdTub1A:0.0151138251)99/100:0.0651006163)92.3/99:0.0479125245,DiiTub1A:0.0282290558)100/100:0.218879472,DcpTub1A:0.1878780546)87.9/86:0.0717997994,PovTub1:0.2345147991)100/100:0.32605594,(((DcfTub1B:0.0555588276,DiiTub1B:0.078094352)43.3/71:0.0628351184,DdTub1B:0.1607907437)100/100:0.3555416931,DcpTub1B:0.3327963843)100/100:0.4049255804)96.1/99:0.1488330381,(DifTub1A:0.201331557,DifTub1B:0.8671642249)98.2/100:0.2021614398)91.5/91:0.0989108706,(PppTub1A:0.1713424194,PppTub1B:0.1784266225)98.3/100:0.1649866051)99.9/100:0.341403994)91.2/78:0.1603162135,BhTub1:0.9508516464)85.3/71:0.1423552947,GrnTub1A:1.169803247)87.6/85:0.2955577217,((EhTub1A:0.0184744143,(EdTub1A:0.0269215479,(EhTub1B:0.0298539063,EdTub1B:0.0281168946)91.1/91:0.035255441)0/45:2.4636e-06)97.9/100:0.2942637258,(EtiTub1A:0.61408035,EtiTub1B:0.7311277706)32.9/56:0.1702345845)100/100:1.498758004)99.5/72:0.5537276992,((((TetTub1B:2.271359848,TetTub1C:2.894894381)96.3/98:0.7449211587,(CacTub1B:3.745941676,(HahTub1C:0.0462131835,Tg_aTub1C:0.0458126929)100/100:3.188301855)77.7/46:0.4001220266)41.4/33:0.2746154851,(BinTub1E:2.5527489,(NgTub1G:0.7195647292,NgTub1H:0.7462154379)100/100:2.142420245)53.6/48:0.2768349745)87.5/47:0.1870286192,((((((OxtTub1C:3.917076192,OxtTub1D:3.870442884)92/99:0.7656640107,PtTub1L:5.086337433)93.6/84:0.7191251286,((((NgTub1J:1.075518694,NgTub1M:0.9442003464)100/100:1.730389745,NgTub1L:2.497594757)88.6/87:0.6011091161,NgTub1K:3.283598621)99.5/100:1.471150322,(((PtTub1M:1.144520103,PtTub1N:0.3258603452)98.1/100:0.3679451466,PtTub1O:1.161696232)99.7/100:0.8478840819,(PtTub1P:0.7413803494,(PtTub1Q:0.8374222407,PtTub1R:0.9132142849)99.4/100:0.4985519355)90.3/94:0.5861126173)100/100:2.767537202)0/30:0.2066966307)85.8/64:0.2286253078,NgTub1O:5.53752102)99.1/96:0.9644134491,(NgTub1I:4.212338354,NgTub1N:3.539657283)44.8/54:0.1764783824)97.5/96:0.6563492859,(PtTub1H:2.272435978,(PtTub1I:1.416855195,PtTub1J:2.436278138)91.6/94:0.4526507699)100/100:1.453401767)93.6/87:0.3016347551)79.5/41:0.0949242264)82.8/81:0.3786664663,AypTub1N:3.504353739)84.8/90:0.4062823292,(PrdeTub1B:0.3916757435,(PrdjTub1:0.1151836096,PrvaTub1:0.1295985246)90/98:0.2522500465)100/100:2.948904054)45.6/80:0.4071842931,((PrdeTub2A:0.093816309,PrdeTub2B:0.3489262322)93.3/99:0.2039295739,PrvaTub2:0.0995232037)100/100:3.248990791)76.8/53:0.097157735)94.2/58:0.3464762376,((((((((((((tEs-orf194:0.3138141512,((tEt-orf152:0.0468755185,tEt-orf154:1.29e-06)0/100:2.7296e-06,tEt-orf155:0.0266513096)99.6/100:0.3265617326)100/100:0.4673445152,(((tHe-orf15:0.7697723133,(tMp-orf34:0.5195108356,(tPr-orf89:0.5798422783,tRc-orf182:0.2058797844)47.1/61:0.0687267632)94.9/93:0.1741676842)80/77:0.1320432073,tRv-orf135:0.5099091581)98.9/99:0.2253542632,tMt-orf124:0.4708778629)99.9/100:0.347190687)97.4/99:0.2489029695,TrsTub3:0.8525370548)36.8/28:0.1201897806,(((((((((OcTub3A:0.006191002,(CvpTub3A:0.0122986886,((CrgTub3A:1.29e-06,(MmTub3A:0,RnTub3Aa:0):1.29e-06)0/13:1.2901e-06,SptTub3A:1.29e-06)0/86:2.5453e-06)72.7/87:0.0061711142)93.2/97:0.0186508784,(MamTub3A:2.4581e-06,HsTub3A:1.29e-06)77.6/98:0.0061931942)78.4/83:0.0061984302,MdTub3A:2.115e-06)0/44:2.8416e-06,(((CafTub3A:1.29e-06,MpfTub3A:1.29e-06)78/99:0.0062514523,((((LaTub3B:0,CafTub3B:0):0,MpfTub3B:0):1.29e-06,TmlTub3B:2.3115e-06)0/92:2.3522e-06,(((((OcTub3B:0.0123923842,(MmTub3B:0.0122950122,RnTub3B:2.4924e-06)93.5/88:0.0123659438)0/39:2.5599e-06,(CvpTub3B:0.0248195438,SptTub3B:2.5963e-06)39.8/57:0.0061893883)92.8/94:0.0183684872,HsTub3B:0.0284925057)76.7/91:0.00902257,BtTub3B:2.2625e-06)84.2/74:0.00618033,EqcTub3B:2.6168e-06)84.1/69:0.0061891631)96.7/92:0.0250030385)76.6/77:0.0062342532,((BtTub3A:0,BtTub3C:0):1.29e-06,EqcTub3A:1.29e-06)0/91:2.931e-06)84.8/65:0.0061946705)90.2/86:0.0124886404,XtTub3:0.0187039244)75.6/61:0.0069081501,((GaTub3:2.3491e-06,TarTub3:0.0310969373)99.4/99:0.0507446791,BrTub3:0.0181192136)16/58:0.0061907725)100/93:0.1750830678,((((((((((((DmoTub3A:0.0523317712,DvTub3A:0.0249128402)7.5/52:0.0168564213,DgTub3A:0.0757257239)99.5/100:0.1133983943,(((DaTub3A:0.0101058071,DrbTub3A:0.0804570609)86.9/89:0.0195303767,(DkTub3A:0.0671819089,(DrpTub3A:2.1103e-06,DpTub3A:2.1475e-06)100/100:0.1099313721)64.6/58:0.0138300054)84.3/62:0.0272842398,((((DeTub3A:0.0468754119,DrrTub3A:0.040999451)91.6/98:0.0244628462,DrfTub3A:0.06359477)85.9/75:0.0108023204,(DreTub3A:0.0504039991,(DbTub3A:0.0360438161,DtTub3A:0.0136701271)88.6/89:0.0166855285)88.4/72:0.0205210156)0/41:0.0020960491,(((DseTub3A:1.29e-06,DssTub3A:1.29e-06)79.3/100:0.0084316956,DmTub3A:0.0147093027)96.5/100:0.0331270976,(DerTub3A:0.0043297061,DyTub3A:0.0044636728)93.2/94:0.0243681474)88/69:0.0204302468)96.1/95:0.0510545336)94.6/90:0.0592072479)83.3/81:0.0662573014,DwTub3A:0.131228699)99.2/100:0.131273446,GomTub3:0.0590552457)66/64:0.0315981186,((DmoTub3B:2.6316e-06,(DvTub3B:0.0402485713,DgTub3B:0.1830887013)69.7/64:0.0319124628)93.6/90:0.0526041656,(((((DaTub3B:0.008295225,DrbTub3B:0.015669567)91.7/99:0.0434555002,DkTub3B:0.4644101047)78/40:0.0454264667,((DeTub3B:0.0670063316,DrrTub3B:2.4159e-06)92.7/90:0.027414423,(((DreTub3B:0.1096960352,((DerTub3B:0.0296913216,(DseTub3B:0.0058955577,(DmTub3B:1.29e-06,DssTub3B:1.29e-06)0/96:1.2901e-06)92.8/100:0.0184365748)76.1/60:0.0058551994,DyTub3B:0.0112649144)98.2/100:0.0625039008)76.6/72:0.0228599213,DrfTub3B:0.0308041883)33.1/51:0.0071731714,(DbTub3B:0.0123470941,DtTub3B:0.0680144251)29.5/52:0.0167677134)74.1/64:0.009405079)97.5/99:0.0635959203)83.7/41:0.0534377657,(DpTub3B:1.29e-06,DrpTub3B:1.29e-06)99.4/100:0.08035013)92/46:0.0412413844,DwTub3B:0.1503522389)47.9/38:0.0360164353)100/100:0.3728277063)69.5/6:0.0167856127,(((AeaTub3A:1.29e-06,AeaTub3B:1.29e-06)0/99:2.5557e-06,CpqTub3:0.0060126683)91.9/98:0.0443423188,AngTub3:0.1872270548)99.9/100:0.1536227177)8.4/7:0.0349344386,MydTub3:0.166501409)100/100:0.3010546506,TicTub3:0.2736029725)39.7/9:0.0343902223,(RhpTub3:0.3379083585,AypTub3:0.4674669856)68.2/32:0.1117191886)70/23:0.0447246904,((AmTub3:2.1867e-06,((BotTub3:2.5267e-06,BoiTub3:0.0059673644)93/99:0.0182025248,((((MerTub3:0.0376770742,(AeTub3:0.0564843767,PobTub3:0.0305008998)86.7/75:0.0122508284)0/15:2.6022e-06,LhTub3:0.0865607077)45.6/29:0.0061140436,NavTub3:0.0329321361)73.6/10:0.0054401928,(CmfTub3:0.0370153478,HrsTub3:0.0184038803)0/23:2.7156e-06)93.8/26:0.0245924763)92.6/23:0.0182026996)0/8:2.4462e-06,ApfTub3:0.0060167874)99.8/91:0.1925637133)100/99:0.2117251666,((SckTub3:0.2180082869,(((EcgTub3:0.2390106489,SmTub3:0.1641733454)100/100:0.4136299945,(HerTub3:0.2417399343,CptTub3:0.3129038226)91.3/94:0.0657598329)61.7/63:0.0336250736,CagTub3:0.1447075176)96.7/74:0.0552702542)81.2/38:0.0276739984,TiaTub3:0.3039380487)48.1/20:0.0245256557)28/27:0.0261321202)0/3:0.0288393244,(NvTub3:0.2226401075,AmqTub3:0.6713926219)96.4/85:0.0965262697)78.4/10:0.0588664405,((OidTub3A:2.2722e-06,OidTub3B:0.0057489137)100/100:1.414508769,CiTub3:0.3285107866)96/24:0.1949043731)28.8/12:0.071967223)90.6/29:0.0741890233,(MbTub3:0.3248739323,ProTub3:0.6463029514)100/100:0.3734571885)30.5/53:0.0414851096,CoTub3:0.5525216726)69.8/59:0.0652847644,((((((((PtTub3A:0.0066056321,PtTub3B:0.0101337779)100/100:0.47052642,(((ImTub3:0.2468362417,TetTub3:0.3780736867)100/100:0.4679165626,(((((DccTub3:0.0058301475,DdTub3:0.0228745695)94.7/98:0.0333833665,(DcfTub3:0.0305982496,DiiTub3:0.0474634663)81.5/84:0.0199985007)99.9/100:0.1496124343,DcpTub3:0.1213353194)99/99:0.184291166,PovTub3:0.2174566561)99.7/100:0.2517263122,(DifTub3:0.4517346887,PppTub3:0.4160684631)68.8/72:0.1538886486)100/100:0.4185298418)77.2/41:0.1036383807,OxtTub3:0.7225993373)14.6/31:0.0398930439)91.3/69:0.1263538547,(((((Pf_aTub3:0.0404655586,(PkTub3:2.1763e-06,PvTub3:0.0119077203)99.3/100:0.0658831992)13.6/37:0.0164038377,(PbTub3:2.2943e-06,PlyTub3:0.0058204637)86.7/99:0.0287012779)100/99:0.477979359,((BabTub3:0.1002093513,BbTub3:0.1408468222)99.8/100:0.4457466848,(BamTub3:1.700122008,(ThaTub3:0.1356246797,TepTub3:0.2795455884)100/100:1.606482445)96.3/98:0.5973619421)89/93:0.296664123)38.1/59:0.1055296385,(HahTub3:1.29e-06,Tg_aTub3:2.7211e-06)99.9/100:0.4189871585)84.8/78:0.1518847215,((CpTub3:2.6967e-06,ChTub3:2.022e-06)99.8/100:0.2655236537,CrmTub3:0.1910844615)100/100:0.7519035618)100/100:0.4136780597)96.7/85:0.1506721191,(((EmhTub3A:1.29e-06,EmhTub3B:2.378e-06)100/100:0.8065155397,((((VcTub3A:0.0458489412,CrTub3:0.0640852413)100/100:0.5951609867,ChvTub3:0.3662037495)96.1/93:0.1510732637,(OstTub3:1.374237177,Mip_aTub3:0.09650319)99.6/78:0.281201628)53.1/38:0.0516517464,(((PhpTub3A:0.0118912388,PhpTub3B:0.0016172278)89.1/81:0.0262055055,(SemTub3Alpha:2.219e-06,SemTub3Beta:2.5458e-06)99.9/100:0.0981973258)51.6/62:0.0257562352,((((GlmTub3A:0.007192043,GlmTub3B:0.0154511882)99.4/100:0.0536913189,MtTub3:0.0238264927)93.2/96:0.0401685983,(((((((MeTub3A:2.2931e-06,MeTub3B:0.0467320767)11.4/41:0.0090912325,((PupTub3A:0.0099254727,(PupTub3B:0.0090892536,PupTub3C:0.0046208517)88.8/98:0.0129948672)97.3/100:0.0284709723,CipTub3:0.0552930877)90.2/92:0.0153863804)0/62:2.9146e-06,VvTub3:0.0046057979)81.3/74:0.0080465428,CusTub3:0.0104699035)48.2/60:0.0044666277,((AtTub3A:1.29e-06,ArlTub3A:1.29e-06)90/100:0.0159650637,(ArlTub3B:2.3064e-06,AtTub3B:0.009204028)93.6/99:0.018313514)99.3/99:0.0469521818)72.4/31:0.004013593,(PotTub3A:0.0184874569,PotTub3B:0.0093398501)90.2/91:0.0152336771)84.6/56:0.0117049874,MigTub3:0.0981549399)74/62:0.0081799175)63.3/63:0.0186381803,(((OrgTub3:1.29e-06,Os_aTub3:1.29e-06)81.8/100:0.0127290398,BdTub3:0.0360271043)81.2/79:0.0145493345,SobTub3:0.0217592772)99.5/100:0.0919479264)99/99:0.0884750192)99.9/100:0.1675331577)98.6/94:0.2316189681)18.8/7:0.0419973959,((GtTub3B:0.8821701442,(TctTub3:0.6535647799,(GiiTub3:2.24076629,NgTub3:0.8181425945)76.2/64:0.2367379441)15.5/23:0.0482874582)91.4/41:0.0975980275,BinTub3:0.6760120499)93.4/18:0.0956846939)79.3/25:0.0354722986)39.3/11:0.0237367276,((((((FrcTub3A:0.5526243075,(PhtTub3:0.3236573272,ThpTub3:0.5007698291)93.8/91:0.1675012551)99.6/100:0.2864951036,AuaTub3:0.6438671799)34/63:0.1317997503,EcsTub3:0.2671767121)97/99:0.1435929419,(((HyaTub3:0.0420186788,PhsTub3:0.015257492)53.5/71:0.0196752079,PhiTub3:0.0067046642)99.7/100:0.1348421164,(PuTub3:0.1463352105,SrpTub3:0.1584299401)30.1/54:0.0555667942)100/100:0.2675673128)85.3/88:0.1068048608,((LeiTub3:2.6257e-06,(LemTub3:0.0064295227,LbTub3:0.0064191125)21.2/52:0.0064227445)99.4/100:0.1741613642,(TrcTub3:0.0842891268,TbTub3:0.0132183823)85.7/93:0.092812614)100/100:0.9505836381)68.5/59:0.0759305734,(GsTub3:0.4696939151,(PpuTub3:1.079987879,CncTub3:0.4645551584)92.6/90:0.18239466)98.3/92:0.1976265781)96.2/40:0.0712044965)14.8/8:0.0123959358,CypTub3:0.3448130786)55.1/52:0.040380726,CmTub3:1.983402987)92/73:0.0749296394,(((((((((((AudTub3A:0.1756739265,AudTub3B:0.3452851793)92/82:0.08080456,(((((((((((((((((PplTub3A:1.29e-06,PplTub3B:1.29e-06)90.2/100:0.0214522933,(TavTub3:0.0959805303,(GasTub3:0.0226736348,DisTub3:0.006517706)91.3/91:0.050876881)98.2/100:0.060084289)86.1/22:0.0117934618,FpTub3:0.0692097709)0/16:0.0036076669,(((((PcaTub3:0.0279432882,PhcTub3:0.0191436163)74.7/71:0.0059258063,BjaTub3:0.0588252778)81.2/64:0.0114046013,PhgTub3:0.045428162)88.5/83:0.0210254684,PlbTub3:0.0531762713)95.3/98:0.0374055731,GesTub3:0.1045952999)81.5/81:0.0202245357)75.4/37:0.0121272218,FrTub3:0.0217889162)86.6/65:0.0228557454,WcTub3:0.0410535161)93.9/88:0.0291283632,PtcTub3:0.0824973665)0/35:2.7624e-06,((GltTub3:0.0966381054,JaTub3:0.0527491678)94.1/92:0.0388016136,(ChpTub3:0.1191167131,(SllTub3:0.0388283097,(HdpTub3:0.0144252019,PiTub3:0.0493028834)97.2/95:0.0422727208)38.1/72:0.0107851293)95.7/88:0.0316033701)79.5/57:0.0099687994)0/35:2.769e-06,(HtaTub3:0.0432521845,SthTub3:0.0851106233)99.5/98:0.0794392372)89.7/83:0.028376874,PusTub3:0.0500977485)80.2/68:0.0117741019,(BobTub3:0.4885212605,GylTub3:0.1356287813)81.2/69:0.0188610759)85.7/50:0.0231826983,((((LabTub3A:0.1147671033,HecTub3B:0.1565954734)100/100:0.3219449745,HysTub3B:0.8444657975)91.6/91:0.1270562902,SccTub3:0.1095136032)83.8/66:0.0249790326,(PloTub3:0.0255575137,CpcTub3:0.1174447061)47.5/65:0.0143577669)48.4/56:0.0262457828)85.5/53:0.0176708973,(AbbTub3:1.29e-06,AgbTub3:2.9835e-06)99.9/100:0.0830274028)86.5/57:0.0250255534,HecTub3A:0.0225247784)33.3/46:0.0194370208,GamTub3:0.0209365421)91.8/71:0.0354667112,HysTub3A:0.0464587984)95.2/82:0.0542485733,FmTub3:0.175011883)68.1/64:0.0439773195)5.4/42:0.0231174237,PiiTub3:0.2183382027)98.3/99:0.1288847079,DasTub3:0.3272337595)99.9/100:0.1815515606,(((((Fnb_cTub3:1.29e-06,Fna_bTub3:1.29e-06)0/97:2.2468e-06,Fnb_bTub3:0.0065868216)81.6/75:0.0065887942,(Fnd_cTub3:1.29e-06,Fnd_bTub3:2.416e-06)0/98:2.473e-06)99.7/100:0.207687814,TemTub3:0.2126956234)100/100:0.287415124,WsTub3:0.4088884549)87.1/70:0.0524137782)68.4/31:0.0159056826,((MlgTub3:0.2799915331,(SorTub3:0.0088431235,Um_aTub3:0.0225909394)99.3/100:0.1881795104)100/100:0.3299197751,CorTub3:0.7508512565)84.7/51:0.0999537228)90/64:0.0983559114,((MvTub3:0.3270697659,((RhgTub3:0.4214920026,RgTub3:0.2677329)96.4/98:0.1380700994,SprTub3:0.1501510875)100/100:0.5171324912)100/100:0.3576316686,(MlpTub3:0.1023915681,((PugTub3:0.01616976,PutTub3:0.0202996452)84.1/98:0.0324163335,PctTub3:0.0203411687)100/100:0.1893547199)100/100:0.4195570784)91.4/89:0.113830696)75.2/73:0.0808956106,(((((((BodTub3:0.1310364999,(((((CzTub3:0.0387984373,(MppTub3:0.0047748539,MspTub3:1.29e-06)92.4/100:0.0254138158)99/100:0.0736274231,McpTub3:0.1081773954)50/66:0.0399540245,MyfTub3:0.0544586485)91.6/88:0.0587360159,(SepTub3:0.0205344207,MgTub3:2.7153e-06)100/100:0.2205305906)88/87:0.04973641,BcTub3:0.2279187562)100/100:0.2180225774)51.5/59:0.0223188986,((HypTub3:0.0260133408,RhrTub3:0.1325081923)89.1/94:0.0365813243,((LpmTub3:0.0599559579,(AlbTub3:0.0269009612,(((ChsTub3:0.0054357928,CohTub3:2.4009e-06)37.4/71:0.0054285682,(PytTub3:0.0054025265,PtrTub3:2.3567e-06)0/81:3.014e-06)80/83:0.0123950408,SetTub3:0.0213323567)75.7/91:0.0109412032)88.4/91:0.0347867213)91.7/92:0.0483557186,PnTub3:0.046082293)100/100:0.248302016)98.1/100:0.0875055212)99.5/99:0.1097578686,(((ExdTub3:0.2379619664,((((((ApaTub3:0.0716576314,(AecTub3:0.030099861,(AskTub3:0.0057181066,(An_aTub3:1.29e-06,An_bTub3:1.29e-06)78.2/100:0.0057718643)73.7/73:0.0061462732)50.7/51:0.0056985612)84/94:0.0149239634,(((AscTub3:0.0594043163,((Asf_bTub3:1.29e-06,Asf_aTub3:1.29e-06)92.5/98:0.0114641289,NefTub3:2.2634e-06)0/73:2.116e-06)83.4/80:0.0119010877,EnTub3:0.0731614734)56.2/67:0.0170199761,AstTub3:0.0594318602)88.4/90:0.0216092859)90.1/87:0.028043408,((AfTub3:0,AgsTub3:0):2.9062e-06,AoTub3:2.4153e-06)100/100:0.0975209361)82.9/87:0.0137755638,PchTub3:0.1712348302)56.6/64:0.0231665981,(PcmTub3:0.0118857507,TlsTub3:2.2094e-06)100/100:0.2013975058)73/80:0.0508991231,(((((((Ajc_aTub3:0,Ajc_dTub3:0):0,Ajc_eTub3:0):0,Ajc_cTub3:0):1.29e-06,Ajc_bTub3:1.29e-06)95.8/100:0.0282571694,((Pab_cTub3:1.29e-06,Pab_bTub3:0.0120550881)65.7/88:0.0074651759,Pab_aTub3:0.0108472093)99/100:0.0613969451)55/59:0.0085801815,(Ajd_bTub3:1.29e-06,Ajd_aTub3:1.29e-06)0/100:2.4022e-06)100/100:0.2134009668,((((ArbTub3:1.29e-06,ThvTub3:1.29e-06)0/96:2.5038e-06,((ArgTub3:0.0059144333,(TeTub3:1.29e-06,TrtTub3:1.29e-06)82.8/98:0.0060324699)76.6/47:0.0059638516,TrrTub3:0.0059067966)77.7/29:0.0059574086)76.5/20:0.0051367402,AroTub3:0.0067413975)100/86:0.1552959962,((Cop_aTub3:2.9146e-06,(((Coi_aTub3:0,Coi_bTub3:0):0,Coi_cTub3:0):1.29e-06,Coi_dTub3:1.29e-06)81.2/99:0.0060935627)98.5/100:0.0680065314,UrTub3:0.051385835)92.4/87:0.0435060864)5.5/38:0.0382114155)98/100:0.0828166418)97.2/99:0.0825013541)14/35:0.0311363592,(ClgTub3:0.0791659311,XpTub3:0.0744024902)99.8/100:0.1330842191)98.7/99:0.1336365623,(((((BgTub3:0.1347621926,ErpTub3:0.0569704271)91.9/94:0.0488838005,(AmrTub3:0.0229541274,OimTub3:0.0517149406)81.3/83:0.0171327096)44.2/48:0.010966381,(GllTub3:0.1732375208,(BofTub3:2.333e-06,ScsTub3:0.026557543)95.1/95:0.0415795762)90.2/84:0.0276023235)94.9/90:0.0454240571,(((CehTub3:2.1493e-06,GlgTub3:0.0051012848)99.6/100:0.0718934385,(AalTub3:0.0785099188,(VaTub3:2.0476e-06,VdTub3:0.010526952)97.3/100:0.0475656971)75.8/79:0.0305017897)94.1/95:0.042338837,(((((((AitTub3:0.0352332078,CvfTub3:0.0315530015)72.7/41:0.0073761518,((((((EiaTub3:0,EcfTub3:0):0,EptTub3:0):1.29e-06,EpbTub3:1.29e-06)0/97:2.1609e-06,EpgTub3:0.0052204338)85.4/90:0.010484731,NegTub3:2.1463e-06)83/89:0.0189002513,PeiTub3:0.0236558173)88/82:0.0146469278)36.7/29:0.0079524383,CcpTub3:0.05716049)95.4/97:0.0283613914,(MtaTub3:2.1091e-06,MraTub3:0.0102914711)52.7/88:0.0201930819)94.6/97:0.0338434146,(ComTub3:0.1338091656,(((HpvTub3:0.015432954,HjTub3:0.0051817688)79.1/91:0.0091586579,TraTub3:0.0272157359)99.6/100:0.0647716998,((GimTub3:1.29e-06,FoTub3:1.29e-06)0/99:2.2667e-06,(GzTub3:0.0117886225,NhTub3:0.0371518395)72/65:0.0103961586)89.7/83:0.0208698019)42.4/42:0.0060593047)28.1/19:0.0122545245)94.3/97:0.0378795949,GrcTub3:0.2079192027)82.8/30:0.0112238435,((CrpTub3:0.0758002625,((((ChgTub3:0.1807924004,(CttTub3:0.1022316293,ThTub3:0.0182973682)40.9/50:0.0129666021)13.8/25:0.0153136891,TitTub3:0.0254817892)94.7/92:0.0492652889,PoaTub3:0.0225822865)98.5/98:0.0512760264,(((NcTub3:1.29e-06,NetTub3:1.29e-06)74.5/100:0.0049589515,NedTub3:0.0053820573)10.3/66:0.010171055,SomTub3:0.010730734)99.9/100:0.1162614739)45/67:0.027927833)79.7/22:0.0104792354,((GgtTub3:0.0259726143,MapTub3:0.0051401954)99.4/100:0.0641516522,MagTub3:0.064136209)86/58:0.0136920614)43/12:0.0048476589)81.5/37:0.012185589)98.3/99:0.0820726302)78.3/74:0.0253503019,GedTub3:0.1055912967)100/100:0.2115888008)84.5/55:0.0327401077)57.3/61:0.0431931069,(AtoTub3:0.3172185582,TumTub3:0.3390471351)90.9/89:0.1119511775)99.9/100:0.2534569077,(((YlTub3:0.6894204913,NfeTub3:0.8958045119)96.5/96:0.3238214016,CacTub3:1.093554877)99.5/100:0.4287172591,LmsTub3:0.359904219)97.3/99:0.2074952687)92.1/91:0.0943506929,SacTub3:0.3353723846)19.3/53:0.042379981,(((ShcTub3:0.0136174201,ShoTub3:0.0063450853)99.3/100:0.1123423086,SjTub3:0.1843921814)90.1/86:0.0643583506,SpTub3:0.1542583674)100/100:0.3366949347)93.5/91:0.1260211494)90.7/80:0.0682888244,((MovTub3:0.016499599,MolTub3:0.0099952694)100/100:0.3375378079,((MucTub3:0.1102450776,RhaTub3:0.1220689828)99.5/100:0.1414171225,PhbTub3:0.3690389287)95.8/98:0.1502815449)86.1/62:0.0955799159)86.9/55:0.0409568863,(((Bad_bTub3:1.29e-06,Bad_aTub3:0.0042397375)99.4/100:0.1408285141,RisTub3:0.1489655017)100/100:0.213016702,SppTub3:0.197317551)97.5/96:0.1295198568)92.5/64:0.0878922825,AlmTub3:0.4594143556)99.9/99:0.2584029567)78/50:0.0690752844)98.5/59:0.2477452416,(Tv_aTub3:2.120172482,BhTub3:1.542161915)79.8/69:0.3284245684)82.4/71:0.2316112282,((PspTub3:1.380240155,CeTub3:1.459292967)99.9/100:0.8374315066,(((BrmTub3:0.0128029423,WbTub3:1.29e-06)85.4/90:0.0127338278,LolTub3:0.0064962101)76.9/82:0.0231445929,OvTub3:0.0291242356)100/100:1.303115489)100/100:0.8494230553)73.6/49:0.1928388319,((((GtTub3A:5.186998605,CtpTub3:2.223264877)95.1/97:1.017433995,(HmaTub3:1.218761888,CmeTub3:1.191689295)36.8/72:0.3858440204)100/100:2.856983938,GrnTub3:2.521361415)75.1/37:0.2794855565,(((((((((((((((ScpTub3A:0.0224356781,(Sab_bTub3:1.29e-06,Sab_aTub3:1.29e-06)94.6/100:0.0183167031)95.8/100:0.023954721,SakTub3:0.0633161891)84.4/69:0.0093778078,SaaTub3:0.0414473455)26.6/58:0.0045409594,(((Sc_aTub3:0,Sc_cTub3:0):1.29e-06,Sc_bTub3:1.29e-06)95.8/100:0.0231382423,SmiTub3:0.0498907922)77.9/88:0.0301344685)100/100:0.8292049304,CglTub3:0.8273237992)78.1/74:0.2163817268,(((KaaTub3:0.5410437362,KnTub3:0.7629419843)96.5/98:0.2666688471,TtbTub3:2.347250363)64/18:0.1208854313,(NacTub3:0.3086197451,NadTub3:0.4142761552)99.7/100:0.336860687)0/10:0.075748188)97.3/72:0.1887112894,(TodTub3:0.359767347,ZrTub3:0.355346317)96.9/90:0.1302749664)0/47:0.0604464522,(TtpTub3:0.4505289194,VpTub3:0.2986623691)54.9/63:0.0848484386)100/99:0.4127631653,((ErcTub3:0.1632869329,ErgTub3:0.1430250752)100/100:0.2317386911,(Lak_aTub3:0.1612743577,(LatTub3:0.1678634513,LwTub3:0.1829721311)100/100:0.3350905978)86.7/81:0.0445809421)87.3/81:0.0655643775)90.2/84:0.1677091925,((KaTub3:0.3362892571,(KlTub3:0.1045521932,KmmTub3:0.172293511)98.2/100:0.1107835659)25.5/52:0.0343425768,KlwTub3:0.1737177094)100/100:0.3426529723)100/100:0.9782224895,(((WaTub3Alpha:0.0109626467,WaTub3Beta:0.0053688636)99.4/100:0.1416660843,WicTub3:0.2785179344)96.1/97:0.1733855193,CyjTub3:0.3740984476)100/100:0.4965323925)96.9/93:0.3446831703,((((CdaTub3:0.3867818614,(OgaTub3:0.0238203248,OgpTub3:0.010068903)100/100:0.4530348583)98/99:0.2484217878,((PhmTub3:0.6483136832,PiuTub3:0.462308983)99.8/100:0.459339506,DebTub3:1.003762614)34/63:0.2160509462)99/100:0.2923144444,(Kop_aTub3:0.0116014377,Kop_bTub3:0.047435485)100/100:1.428078208)89.6/91:0.1540465773,PtaTub3:0.8017604524)94.1/95:0.2076235686)91.6/86:0.2148902716,((((((((((((Ca_aTub3Alpha:0.0035802374,Ca_bTub3:0.0084725798)86.4/89:0.0067563927,Ca_aTub3Beta:1.29e-06)88.6/96:0.0374083302,CadTub3:0.0520137423)100/99:0.2307519889,Ct_aTub3:0.290167821)100/100:0.3559038152,(LoeTub3:0.7065635494,(CapTub3:0.1604186445,CaoTub3:0.095844682)99.8/100:0.3074843186)100/100:0.4740436724)90.8/85:0.1884907323,ShpTub3:0.9536190041)98.2/87:0.1941823744,(ShsTub3:0.6100927544,CntTub3:0.5408067231)59.5/57:0.0893534786)88.8/86:0.1165595285,MrgTub3:1.043394143)58.1/52:0.0885263572,((DehTub3:0.1761911906,MifTub3:0.6386334362)97.9/98:0.1623903123,HybTub3:0.5879384479)70.3/61:0.1224634545)76.6/61:0.1462326677,(CllTub3:0.669823483,(MbbTub3:0.1062253294,MefTub3:0.1287081429)100/100:0.6324961947)99.7/98:0.3535338348)57.6/76:0.1860516725,CatTub3:0.9298590081)100/100:1.27874749,BaiTub3:1.453857528)97.2/96:0.2763126142)94.3/94:0.2668218329,AcrTub3:1.410806361)99.9/100:0.7838928765,(((NscTub3:0.9878960864,((EniTub3:0.1870297101,EcTub3:0.2346917507)47.9/67:0.0627715959,EnhTub3:0.1580763496)100/100:0.9053296539)85.5/79:0.244472015,VicTub3:1.443933761)95.5/95:0.3936890329,OcbTub3:1.647637101)99.9/100:0.7618877302)86.3/64:0.2770259967)0/24:0.0879412772)98.1/78:0.5471634402,(EhTub3:0.3143256463,EtiTub3:0.7284078862)100/100:1.820282829)86.5/83:0.4822102761,FoaTub3:3.971099532)99.6/100:1.186983911)85.1/63:0.425837372,(((((((Bacillus_phage_G:4.952220818,Bacillus_oceanisediminis:6.189696489)31.4/47:0.448445448,((((Bacillus_Cereus_TubZ:2.367441326,(Bacillus_sp._2_A_57_CT2:1.371568436,Lysinibacillus_sphaericus_C3-41:1.706927985)93.7/95:0.8238113896)69.8/84:0.9783982564,Paenibacillus_sp._oral_taxon_786:1.837156923)100/100:3.074509454,((Paenibacillus_alvei:0.6381139985,Paenibacillus_sp._FSL_H8-237:1.307108889)100/100:3.768929553,Desulfosporosinus_sp._OT:4.488149914)37.8/53:0.5315880331)22.7/45:0.5952171765,(Bacillus_cereus:0.024840498,Bacillus_thuringiensis_serovar_israelensis:0.0643785823)100/100:5.539947921)86.1/67:0.6222870693)70.8/72:1.102142552,Anaeromusa_acidaminophila:5.490590533)80.3/67:0.6690422569,(((((FtsZ_Methanosaeta_Thermophila:0.6677111244,Methanosaeta_concilii_GP6:0.7195377298)65.3/67:0.1317049966,Methanosaeta_harundinacea_6Ac:0.491833949)99.7/100:0.8756802339,(((Methanosalsum_zhilinae_DSM_4017:0.3773456107,(Methanosarcina_acetivorans_C2A:0.6388905036,Methanohalobium_evestigatum_Z-7303:0.4719166658)91.3/76:0.1308410726)58.2/18:0.1112323446,Methanolobus_psychrophilus_R15:0.59693494)2.1/22:0.1534166531,Methanohalophilus_mahii_DSM_5219:0.4620131345)96.1/99:0.5232316295)100/100:2.835253816,(Natronobacterium_gregoryi_SP2:0.4913262147,((Halobiforma_lacisalsi_AJ5:0.1419663913,Natrialba_aegyptia_DSM_13077:0.3023378758)90.3/92:0.1664435785,Haloarcula_japonica_DSM_6131:1.300076422)89.5/92:0.4260268366)100/100:3.498180505)71/76:0.6272163704,(Thermococcus_gammatolerans_EJ3:5.443978201,(Thermococcus_litoralis_DSM_5473:0.1110979003,(Thermococcus_kodakarensis_KOD1:0.3093369277,Pyrococcus_yayanosii_CH1:0.3324980908)48.9/78:0.1733782605)100/100:2.669672307)59.7/76:1.12346622)99.3/99:1.89155787)91.5/82:2.082138849,PtTub2L:8.165219737)76/78:1.760128462,(Candidatus_Nitrosoarchaeum_limnia_SFB1:0.0872889933,Candidatus_Nitrosoarchaeum_koreensis_MY1:0.0087264647)100/100:6.172391515)100/100:9.184682275,((((((CrfTub4A:0.046037822,CrfTub4B:0.020398802)99.5/100:0.5160007289,(EdmTub4:0.5861193508,((LeiTub4:0.0575474461,LemTub4:0.0359830939)99.8/100:0.1859346088,LbTub4:0.301969822)76.8/81:0.1248351414)95.5/99:0.3366253025)100/100:1.589099604,TbTub4:2.64327743)85/87:0.9188976399,BdsTub4:2.553968709)100/100:3.234295199,((((Pf_aTub4:0.4076372632,((PkTub4:0.1365029894,(PmcTub4:0.0729390333,PvTub4:0.1979085069)62.9/87:0.1114063865)100/100:0.9930638461,(PlcTub4:0.118021324,(PbTub4:0.0563862411,PlyTub4:0.1573549855)58.4/69:0.0360630089)100/100:0.6524743088)97.6/100:0.4373397069)100/100:2.175776911,((BabTub4:1.482666908,BbTub4:1.203117146)100/100:2.599083118,BamTub4:2.892157011)100/100:1.985948325)96/95:0.744323727,((HahTub4:0.0804438112,Tg_aTub4:0.1417691469)98.9/100:0.4125441315,NcaTub4:0.5307256777)100/100:2.936315901)95/85:0.6473095197,((((((((ImTub4:1.605355673,TetTub4:0.7781221451)92.8/91:0.363578075,PtTub4:2.070072679)99.8/100:1.092165946,OxtTub4:3.026421569)95.7/99:0.7386248975,OidTub4:3.785250613)43.4/28:0.5180403073,(((((((((BfTub4:0.8602539761,(SckTub4:0.7827531414,CagTub4:1.062357818)40.3/58:0.1822968847)93.9/72:0.1829402678,NvTub4:1.449939009)16/32:0.1111088162,(ClmTub4:0.7596520161,(((((OrnTub4:0.1423333332,Ol_aTub4:0.4951773056)91.2/91:0.0639668462,GaTub4:0.3325880885)88.6/91:0.0792732015,(TarTub4:0.2981565454,TnTub4:0.4340283008)98.2/98:0.167214267)99.9/100:0.3974331648,BrTub4:0.7241436553)99.9/100:0.3790323418,((((OraTub4:0.3206815088,((LaTub4:0.1150042944,((TmlTub4:0.0854803589,EctTub4:0.2585359339)63.9/65:0.0251109548,((((((OcTub4:0.0808378674,OcpTub4:0.1917855892)97.6/77:0.0985217931,SoaTub4:0.2405839605)85.2/52:0.0337120219,OtgTub4:0.1429666808)77.3/22:0.0098693291,((((HtgTub4:0.1676535822,CvpTub4:0.1028900541)5/39:0.0334558032,OcdTub4:0.1455414831)99.7/100:0.1366006195,(CrgTub4:0.1243606765,(MmTub4:0.0685880475,RnTub4:0.1025026575)99.3/100:0.106898969)99.6/100:0.1143914215)79.6/79:0.040137484,((MfTub4:0.0434864044,(((HsTub4:0.0121381696,PatTub4:1.29e-06)98.9/100:0.0432866691,NolTub4:0.0147493768)76.8/81:0.0100372918,PnaTub4:0.0310318944)86.8/81:0.0123898124)90.2/94:0.0188011866,CajTub4:0.0766539876)98.7/99:0.0555818214)72.8/19:0.00739652)77.5/65:0.0105258052,((((CafTub4:0.0874370196,(OrdTub4:0.041192552,AimTub4:0.0545774896)7.4/51:0.012387479)98.3/99:0.0571522079,ModTub4:0.1211161414)77.5/67:0.010763972,((((OroTub4:0.0061454389,TutTub4:0.0061170671)93.8/100:0.0345118167,SsTub4:0.0918376229)67.1/72:0.0068400037,(BtTub4:0.0594144731,OaTub4:0.0420925515)99.9/100:0.0987734378)91.4/92:0.0279331761,(PeaTub4:0.0752102806,ClcTub4:0.2266633164)61.8/71:0.0195514209)72.8/63:0.0096292812)0/61:2.3888e-06,(EqcTub4:0.0843433717,CsiTub4:0.0557531508)85.2/82:0.0143248446)91.6/86:0.0246501467)95.1/87:0.0374338504,DnTub4:0.0955761286)89/63:0.0374891093)48.6/48:0.0282176642)100/100:0.2197722397,(SrhTub4:0.1829853885,MdTub4:0.1524847263)99.9/100:0.145348079)77.3/82:0.0754323071)99.9/100:0.2210476207,(((AnpTub4:0.1446855544,(MegTub4:0.0388894662,GgTub4:0.0228637439)98.6/100:0.0918784791)95.5/96:0.0932846652,TagTub4:0.2126367396)99.4/100:0.1544243904,ChmTub4:0.1987184288)97.3/89:0.1031787421)17.6/40:0.0581115992,AocTub4:0.4644529127)98.6/98:0.1800455563,(XtTub4:0.1016939875,XlTub4:0.1124659956)100/100:0.4801397176)99.9/100:0.2873685411)18.1/57:0.1118316146)100/100:0.5566621074)97.8/96:0.4788640526,CiTub4:2.243677922)100/98:1.064878126,CptTub4:1.430761093)66.2/28:0.1795489751,AmqTub4:2.284574302)17/14:0.1834815708,(((EmTub4:0.0330513305,EcgTub4:0.0275437295)100/100:2.448428785,SmTub4:1.627748201)99.9/100:1.181312377,ScmTub4:1.952156724)100/100:1.59214761)57.6/22:0.1164974285,(((((ApfTub4:0.0611652935,AmTub4:0.0437864191)99.9/100:0.2387827966,(BotTub4:0.0405380155,BoiTub4:0.0383708282)99.5/100:0.2010541278)99/100:0.3056298857,MerTub4:0.5532911854)99.9/100:0.5851721107,(((LhTub4:0.2707343797,CmfTub4:0.4807970841)93.5/93:0.0925388215,((AeTub4:0.0788569959,AacTub4:0.1293159909)98.4/100:0.1849865469,PobTub4:0.3750677281)96.8/98:0.1240598954)96.4/98:0.1617618876,HrsTub4:0.7318273645)100/100:0.5399629427)78.6/90:0.490069177,NavTub4:1.011688609)100/100:3.467664196)74.8/59:0.2296350014,(TiaTub4:1.582203616,Tv_aTub4:4.903796569)53.2/30:0.5861146418)77.1/19:0.2818316632)98.8/56:0.4936714607,((MbTub4:3.193679992,AuaTub4:4.321345684)96.5/96:0.9221726842,((CrTub4:0.6793876625,VcTub4:0.4058078144)100/100:1.323347265,Mip_aTub4:1.773308548)98.8/99:0.6858006355)93.4/55:0.4288176731)74/18:0.0804896378,((TctTub4:2.802871134,((AllTub4:2.478966052,(((PhrTub4:0.2133655885,PhsTub4:0.3336891595)95.5/96:0.2131414102,PhiTub4:0.3479275205)100/100:0.7904646798,PuTub4:0.5976315306)96.1/99:0.4130023383)91/88:0.509553601,SrpTub4:1.759886185)99/99:0.6174042773)41.8/34:0.313867176,NgTub4:2.724358121)75.7/32:0.1142456025)99.5/99:1.308300148,(PrsTub4:2.680535071,AypTub4:6.42485428)92.8/89:1.190259717)54.1/60:0.4517433757)85.4/79:0.5971613681)91.1/78:0.6801217496,((((((((ImTub6:0.9789943362,(TebTub6:0.1098170904,(TeeTub6:0.0169355075,(TtmTub6:0.0305609697,TetTub6:0.0193645651)17.2/53:0.0277708455)98.5/88:0.148686424)98.9/89:0.4533928142)98.9/100:1.093283131,PtTub6:2.140039696)100/100:2.708605344,OxtTub6:2.120639295)93.7/93:0.8558839349,(BdsTub6:2.16872799,((CrfTub6:0.5332436647,(EdmTub6:0.4801966527,(LeiTub6:0.0655796649,LemTub6:0.0813850896)100/100:0.4080359752)93.8/97:0.2646855697)100/100:1.37192916,((TyvTub6:0.640303926,TbTub6:0.58427452)99.1/100:0.3914729255,TrcTub6:0.6225498067)98.7/100:0.5871590086)93.9/98:0.757574728)100/100:4.399853008)89/84:0.4888352413,(TctTub6:4.775689654,((GtTub6:4.406598799,NgTub6:2.854585999)70.5/73:0.6622554235,EmhTub6:4.012783352)36.4/54:0.1955036632)19.2/49:0.3920955192)84.9/70:0.4406915416,(((((BfTub6:2.106738523,(CisTub6:0.7413584503,CiTub6:0.9428122602)100/100:3.495421266)75.5/22:0.3752997674,(CptTub6:2.804486294,CagTub6:1.856245908)33.3/28:0.2761766425)53.2/13:0.170552604,TiaTub6:2.789483556)92.6/46:0.3140481146,(((LopTub6:0.6836997065,(IpTub6:1.154130552,(AjTub6:0.010186945,AaTub6:0.0059902304)100/100:0.9618158366)98.9/100:0.4471132948)99.9/100:0.7007961722,(((((SrhTub6:0.2340538234,MaeTub6:0.1573216344)83.4/78:0.1031570196,MdTub6:0.2321690966)100/100:1.448093582,CpbTub6:0.5487730698)54.6/65:0.2101217231,AocTub6:1.024309918)94.2/77:0.2059018181,(XtTub6:0.1950526181,XlTub6:0.1581796407)100/100:0.9668470524)78.3/71:0.2191910856)100/100:1.008046992,(StpTub6:1.439938867,AmqTub6:5.094413975)92.5/84:0.578772133)31.2/32:0.101331699)99.6/98:0.8283803374,NvTub6:2.16864064)97.8/95:0.8954270783)89.5/80:0.5896258424,(PhsTub6:0.2837432294,PhiTub6:0.6386313321)100/100:3.40157834)91.4/91:0.6458879317,(CrTub6:0.9652793845,VcTub6:0.2594277384)100/100:4.458580053)97.7/98:1.096139625)91.2/89:1.458456781)0/19:0.369654434)100/54:1.58823323)9.3/55:0.2763590977,(TicTub5:3.2663694,(((((AmTub5:0.0563867272,ApfTub5:0.0315481621)100/100:0.1629524172,(BotTub5:0.0727242159,BoiTub5:0.0197766964)100/100:0.2166826489)97.8/99:0.122555861,MerTub5:0.4449909917)100/100:0.3504270271,(((LhTub5:0.1485786781,CmfTub5:0.1437315374)44.1/57:0.0173658064,((AeTub5:0.0489015959,AacTub5:0.0561791847)99.8/100:0.1080258256,PobTub5:0.1622880315)98/98:0.0743294723)82.6/83:0.0464522079,HrsTub5:0.3555287253)99.8/100:0.253356205)71.6/80:0.1388104296,NavTub5:0.5799207176)96.9/100:0.6021062953)100/100:1.550277806)30.6/59:0.327991005,Tv_aTub5:3.951167634)55.1/60:0.2799302867,(tHe-orf14:2.782129048,(((((((HahTub5:0.0846923533,Tg_aTub5:0.0799886235)99.3/100:0.3899386453,NcaTub5:0.4301305007)100/100:1.844485498,(BdsTub5:0.8633712853,((CrfTub5:0.1851454166,(EdmTub5:0.09625413,((LeiTub5:0.0184900738,LemTub5:0.0136881628)99.9/100:0.1052275552,LbTub5:0.1290143381)97.6/100:0.0688717493)87.7/89:0.0733884498)99.9/100:0.4223597837,(TrcTub5:0.4925999157,TbTub5:0.2930685851)99.4/100:0.2950350126)99.4/100:0.5914804353)100/100:1.799310072)97.4/59:0.5352082417,((((PhsTub5:0.1851844622,PhiTub5:0.2594325786)99.4/100:0.2213696722,PuTub5:0.3652130829)99.1/100:0.3053880048,SrpTub5:1.112093406)91/95:0.2653983264,EcsTub5:1.414307049)92.5/95:0.2472591562)94.2/35:0.1875136571,((((ImTub5:0.7551602971,TetTub5:0.2962338575)97.2/98:0.2702454191,PtTub5:0.6884211208)100/100:0.7243773244,OxtTub5:1.513338545)93.2/83:0.2583758276,(NgTub5:1.598073231,(((CrTub5:0.1999029938,VcTub5:0.1322761552)100/100:0.8765979668,Mip_aTub5:1.205631864)62.2/69:0.1387748047,(PhpTub5:0.7724514391,SemTub5:1.334133672)100/100:0.6159994134)74.1/83:0.1948010513)5.2/40:0.0944810264)90.4/79:0.1488830678)69.7/28:0.112512134,(TctTub5:1.104994302,(EmhTub5:1.745575434,AuaTub5:2.284407783)63.2/33:0.2918966495)87.6/36:0.3780660078)63.6/65:0.0938411499,((((MbTub5:1.062293444,ProTub5:0.7689335923)98.4/99:0.4422044768,OidTub5:1.642980404)96.4/98:0.2908961326,(((BfTub5:0.5166978859,(((((((((Mz_aTub5:0.0475636396,OrnTub5:0.0122482083)99.9/100:0.154267795,GaTub5:0.1508847689)90.1/98:0.0470087461,TarTub5:0.2103810244)96.5/100:0.1171722367,BrTub5:0.412226249)98.4/100:0.1610866168,((((((((((LaTub5:0.0562869141,TmlTub5:0.0626844867)74.2/66:0.0207832978,(SptTub5:0.093506716,ClcTub5:0.1439707401)24.5/35:0.0136508627)79.8/57:0.0115357863,((((((((MamTub5:0.0049605996,PanTub5:1.29e-06)91.7/99:0.0149876751,(CajTub5:0.0303777133,SibTub5:0.0403139542)93.9/99:0.0208832139)88.6/73:0.0100143868,NolTub5:0.0150201155)73.6/51:0.004944733,PnaTub5:0.0354655304)76.9/17:0.0049944025,HsTub5:0.0049807837)0/11:2.1517e-06,PatTub5:2.2321e-06)82/28:0.0049691859,GggTub5:2.1618e-06)99.2/100:0.0406134397,((((CafTub5:0.0664875883,(MpfTub5:0.0337724284,OrdTub5:0.023359329)79.3/56:0.0083768753)74/41:0.004995417,AimTub5:0.0252041175)85.1/66:0.0100333377,FcTub5:0.0306808884)94.1/97:0.020781938,(((((OroTub5:2.9872e-06,TutTub5:0.0050229057)98.6/100:0.0473367047,SsTub5:0.0882202526)58.7/52:0.0103810555,((BgmTub5:0.005101585,BtTub5:0.0202903428)85.1/99:0.0121478228,OaTub5:0.0245317277)98.6/100:0.0407535627)0/52:2.0867e-06,ModTub5:0.0359241322)92.5/97:0.0236834838,CsiTub5:0.0363875445)82.4/85:0.0115331884)92.8/95:0.0204970283)74.2/62:0.0050239108)38.7/41:0.0052658519,DnTub5:0.0777682784)0/14:2.6391e-06,((EctTub5:0.1286253676,OtgTub5:0.0796504856)83.6/74:0.012583292,((CvpTub5:0.1284200935,JjTub5:0.222926901)58.9/67:0.0235122749,(CrgTub5:0.0437189075,(MmTub5:0.0376589404,RnTub5:0.062533561)95/100:0.0406277746)99.7/100:0.0786649277)84.5/78:0.0190193664)76.8/21:0.007194898)82.9/60:0.0114513667,(OcTub5:0.0902890596,OcpTub5:0.1682912986)95.2/93:0.0547017671)23.8/57:0.0205991431,TchTub5:0.0333650647)99.8/100:0.1448662507,(SrhTub5:0.140506456,MdTub5:0.1257257726)100/100:0.180602036)92.4/94:0.0781376695,(AocTub5:0.2107581675,(GgTub5:0.051245407,TagTub5:0.0825172226)99.2/100:0.1211119136)90/89:0.0653647812)94.4/97:0.0749386209,(XtTub5:0.058582974,XlTub5:0.0083144142)100/100:0.1681695454)98.6/99:0.1589811197)100/100:0.3490014277,(CiTub5:0.6424263439,CisTub5:0.1642850025)100/100:0.8105588918)95.4/86:0.1565656597,TiaTub5:0.7202632318)59.5/67:0.076650847,StpTub5:0.6731501102)78.7/50:0.0821887655,((SckTub5:0.3146864741,NvTub5:0.354724463)42/54:0.062683629,(CptTub5:0.4489218622,CagTub5:0.4324287589)98.1/80:0.1500618099)85.3/54:0.101348825)79/46:0.0475816022)99.2/100:0.3422386258,HmTub5:1.306913606)83.1/78:0.2086120688,((EcgTub5:1.612973195,(ClsTub5:0.7082622968,SmTub5:0.8077855265)87.4/87:0.3251624344)99.9/100:0.6458875751,AmqTub5:0.9228333293)70.5/75:0.2689893428)76.6/69:0.2044688374)88.1/78:0.1352414241,(AlmTub5:1.593584689,(Bad_bTub5:0.9221450677,SppTub5:0.8711547318)96.9/98:0.3133366396)99.4/100:0.4465806149)39.9/58:0.111274)98.4/97:0.4461956936)46.2/47:0.1854226346)94.7/96:0.6171797534,tEt-orf142:1.45730753);
