# Supplementary material for: Phylogenetic and functional characterization of water bears (Tardigrada) tubulins
Source: Sci Rep. 2023 Mar 30;13:5194. doi: 10.1038/s41598-023-31992-z (PMC10063605; doi:10.1038/s41598-023-31992-z)
Supplement: Supplementary file 1 — Supplementary Information. [file 41598_2023_31992_MOESM1_ESM.zip › Novotna Floriancicova_Supplementary data/Supplementary data 4/TardiTub3s-curated.aln]

CLUSTAL

tEt-orf155/1-304 MIRRPPRSTRSEFYSPTIIRSFSKVFLFVKMPREIITLQLGQCGNQIGIEFWKKLCAEHG
tEt-orf154/1-526 ------------------------------MPREIITLQLGQCGNQIGIEFWKKLCAEHG
tEs-orf194/1-478 ------------------------------MPREIITLQLGQCGNQIGVEFWKKLCAEHG
tMt-orf124/1-460 ------------------------------MPREIITLQLGQCGNQIGMEFWKKLCAEHG
tRc-orf182/1-461 ------------------------------MPREIITLQLGQCGNQIGMEFWRKLCQEHG
tRv-orf135/1-465 ------------------------------MPREIITLQLGQCGNQIGNEFWKKLCKEHG
tMp-orf34/1-463  ------------------------------MPREIITLQLGQCGNQIGLEFWKKLCQEHG
tPr-orf89/1-458  ------------------------------MPREIITLQLGQCGNQIGGEFWQKLCQEHG
tHe-orf15/1-460  ------------------------------MPRSIISLQLGQCGNQVGMEFWKKLCMEHG

tEt-orf155/1-304 IAPDGRLESFA-KE-G-V-DRKEIFFYQADDEHYIPRAVLLDLEPRVINSIMNSPYSRLY
tEt-orf154/1-526 IAPDGRLESFA-KE-G-V-DRKEIFFYQADDEHYIPRAVLLDLEPRVINSIMNSPYSRLY
tEs-orf194/1-478 IAPDGRLEPFA-KD-G-I-DRKEIFFYQADDEHYIPRAILIDLEPRVINSIMNSPYARLY
tMt-orf124/1-460 ITPEGRLEAFAQ-TVGSIQDRKDVFFYQADDDHYIPRAVLIDLEPRVINSILSSEYQKLY
tRc-orf182/1-461 INPEGRILDSA-AAAGGFYDRKDVFFYQADDNHYIPRAVLLDLEPRVINSILNSEYSKLY
tRv-orf135/1-465 IDTDGRLINGALTAAGGNYDRKDVFFYQADDDHYIPRAVLMDLEPRVINTIRNSEYAKLY
tMp-orf34/1-463  IDSEGRLTDSA-AGSGRVYDRKDVFFYQADDDHYVPRAVLMDLEPRVINGITSSEYSTLY
tPr-orf89/1-458  ISPEGRLLHTA-AEAGGVYDRKDVFFTQADDDHYMPRAVLVDLEPRVVNSILNSS-SKLY
tHe-orf15/1-460  IESNGQLKNSG-AE-GDFRDRKDFFFYQADDSHYIPRAILIDLEPRVIQTIKNSDYGKLF

tEt-orf155/1-304 NPENIYVSKTGGGAGNNWAVGFSQGEKLFSDVFDILDREAEGSDSLAGFTLCHSIAGGTG
tEt-orf154/1-526 NPENIYVSKTGGGAGNNWAVGFSQGEKLFSDVFDILDREAEGSDSLAGFTLCHSIAGGTG
tEs-orf194/1-478 NPENIYVSKSGGGAGNNWAVGYSQGEKLFEEVSDIIDREAEGSDGLSGFTVCHSIAGGTG
tMt-orf124/1-460 NTENVFMSKDGGGAGNNWAVGYRNGEQLKEEVFDIIDREADGSDGLQGFVLCHSIAGGTG
tRc-orf182/1-461 NPENVYISKEGGGAGNNWAAGYGAGETLEDEIFDIINREAEGSDGLEGFVLCHSIAGGTG
tRv-orf135/1-465 NPENLYMDNQGGGAGNNWAAGYRLGEQHSEKVFDIINREADGSDGLEGFCLCHSIAGGTG
tMp-orf34/1-463  NPENIYISKEGGGAGNNWAVGYGYGEKLEEELFDMINREAEGSDGLEGFILSHSIAGGTG
tPr-orf89/1-458  NPENVYICKEGGGAGNNWAAGYEAGQKHEEAVFDIINREAEGSDGLDGFILCHSIAGGTG
tHe-orf15/1-460  NPENIYVSEQGGGAGNNWAAGFGMGQDVSEKVFDMIEREAEGCDGLEGFILSHSIAGGTG

tEt-orf155/1-304 SGMGSYMLERLQDYYPKKMLQTYSVFPNQDQ-NS--SDVVVQPYNSILTLRRLAECVDSV
tEt-orf154/1-526 SGMGSYMLERLQDYYPKKMLQTYSVFPNQDQ-NS--SDVVVQPYNSILTLRRLAECVDSV
tEs-orf194/1-478 SGMGSFMLEKLQENYPKKLLQTYSVFPNQDQ-NS--SDVVVQPYNSILTLSRLTECVDSV
tMt-orf124/1-460 SGMGSYVLEHLSERFPKKLIQTYSVFPNQDQDGS-GSDVVVQPYNSILTLRRLAENADAV
tRc-orf182/1-461 SGMGSFVLEKLHDRFPKTLTQTYSVFPNQAED-S-ASDVVVQPYNSILTLRRLAENADCV
tRv-orf135/1-465 SGMGSYVLENIHDRFPKKIIQTYSIFPNQDE-N---SDVVVGPYNSMLTLRRLAEHADCV
tMp-orf34/1-463  SGMGSFVLEKLRDRFPKTLTQTFSVFPNQDQ--T--SDVVVQPYNSILTLRRLAEHADCV
tPr-orf89/1-458  SGMGSYVLEKLHDRFPKTLTQTYSVFPNQADD--AASDVVVQPYNSVLSLRRLTEHADCV
tHe-orf15/1-460  SGMGSYVLEHLHDRFPKKLIQTFSIFPNQDD--S-ASDVVVQPYNSILTMRRLAENADCV

tEt-orf155/1-304 IVLDNTALNRIAVQRLRIQNPSFSDINNMVSTIMSASTATLRYPGYMNNDLIGLISPLIP
tEt-orf154/1-526 IVLDNTALNRIAVQRLRIQNPSFSDINNMVSTIMSASTATLRYPGYMNNDLIGLISPLIP
tEs-orf194/1-478 IVLDNTALNNIAVDRLHIKNPSFSDINNMVSTIMSSSTATLRYPGYMDNDLIGLISPLIP
tMt-orf124/1-460 VVLDNTALNAIAAERLHLVNPSFAEINHMVSTIMAASTSTLRYPTYLHNDLVGLIAPLIP
tRc-orf182/1-461 VVLDNTALTRIATERLRVETPTLTEINNMVSTIMSASTSTLRYPSYMHNNFIGLIAPLIP
tRv-orf135/1-465 VVMDNTALHNIAAERLRIEKPTNDEINNIVSTVMSASTSTLRYPSYMHNDLISLISPLIP
tMp-orf34/1-463  VVLDNTALTRIATERLRLETPSMTEINNMVSTIMAASTSTLRYPTYTHNSFVGLIAPLIP
tPr-orf89/1-458  VVLDNTALHRIAIDRLRIETPSMTEINNMVSTIMSASTSTLRYPSYMHNDFVGLIAPLIP
tHe-orf15/1-460  VVLDNTALNSIAAERLRIDQPSLTEINNMVSTVMAASTSTLRYPGYMYNNFVGLMAPLIP

tEt-orf155/1-304 MPRLHFLMTGY-------------------------------------------------
tEt-orf154/1-526 MPRLHFLMTGYTPLTVEQHASSDVQRTTVHEVLRRLLQAENMMVSSMMMKPQKAEVSRKG
tEs-orf194/1-478 TPRLHFLMTGYTPLTTEQQTTSDVQRTTVYDVMRRLLQPKNMMVSSMNIE----------
tMt-orf124/1-460 IPNLHFLMTGYTPLTSIGQTTSGVQKTTVFDVMRRLLQPKNMMVST--------------
tRc-orf182/1-461 TPNLHFLMTGYTPLTSLDQGTGGIQKTTVFDVMRRLLQPKNMMVST--------------
tRv-orf135/1-465 TPNLHFIMTGYTPLTSLDQGTGGIQKTTVFDVMRRLLQTKNMMASL--------------
tMp-orf34/1-463  TPDLHFLMTGYTPLTSLDHSSGGIQKTTVFDVMRRLLQPKNMMVSM--------------
tPr-orf89/1-458  TPNLHFLMSGYTPLISLNRDPGVIQKTTVFDVMRRLLKPDNMMVST--------------
tHe-orf15/1-460  MPKLHFLMAGYAPLTSLDQTSGGIQKTTVFDVMRRLLQPKNMMLSP--------------

tEt-orf155/1-304 ------------------------------------------------------------
tEt-orf154/1-526 SREEENVKGASH-HDKDLYISAMAIIQGEADPTQVQQALSKVRERRLANFINWAPAGIQV
tEs-orf194/1-478 -------TAKRS-QNKSLYISAMSIIQGEVDPSQIQNALMKVRDRKLANFIEWAPAGIQV
tMt-orf124/1-460 --------GKNR-RDLDRYISILNIIQGEVDPSEVQKSLQRIRERRLAQFIEWGPASLHV
tRc-orf182/1-461 --------GKDH-ETVNCYISILNIIQGEVDPGEIQKSLQRIRERKLIRFIEWGPASIHV
tRv-orf135/1-465 --------GKYN-EAENAFISILNILQGEVESGEVQKSLQRIRERKLARFIEWGPASLHV
tMp-orf34/1-463  --------GNKH-EPDNCYISILNIMQGEIDPGEIQKALQRIRERKLAKFIEWGPASLHV
tPr-orf89/1-458  --------GKAY-DTDNCYISILNIIQGEIDPGEVQKSLQRLRERKAVKFIQWGPASIHV
tHe-orf15/1-460  --------GKDALAADNRYLSILNIIQGEVESGEIHKSLMRIKERNLVKFMEWGPASIHV

tEt-orf155/1-304 ------------------------------------------------------------
tEt-orf154/1-526 AISKKSPYISTAHRVSGLMMANHTSIWRLFDQTVKHYDKLRKREAFLDQFKREPLFKNSL
tEs-orf194/1-478 AISKKSPYVNTAHRVSGLMMANHTSIWKLFDQTLRQFDKLFKRGAFLDQFKREALFDSSP
tMt-orf124/1-460 AVSRKSPFVATNHRVSGLMIANQSSISALFDTMVKQYDKLKKKGAFLDQFKREPRFENDF
tRc-orf182/1-461 THSRRSPFVAMPHRVSGLMMANHTGVSERFDMMLKEYDKMKKKGAYLEQFKKEKVFANGF
tRv-orf135/1-465 AHSRKSPFVSTNHRVSGLMMTNHTGVHVLFDSMLKQYDKLKKKGAFLDAFKREPKFANGL
tMp-orf34/1-463  VNSRRSPFVTAPHRVSGLMLANHTGVHEHFDELALQYDKLKKKNAFTDAFRREKHFADGL
tPr-orf89/1-458  AHARRSPFVPMAHRVSGLMLANHTGVSERFAMMLNQFDKMKKKNAYMEQYKKGNH--DVP
tHe-orf15/1-460  AQSKRSPFVASNHRISGLMLANHTSVQGLFDSIVKQYDKMKKRNAYLDRFTNEKNWA-GV

tEt-orf155/1-304 ------------------------------------------------------------
tEt-orf154/1-526 TEFDDAREVVIDLIEEYKAANRDDYVKWSFEKITSKIMNAALASGAGDANIDTAASKTAG
tEs-orf194/1-478 LLLEEARETVQSLIQEYQAAQKPDYVKWSFDRIQNSKSQTEESDARLASGDHT-------
tMt-orf124/1-460 SDMDKSRQIVGDLIEEYQAAAKPNYLERNCASPLD-------------------------
tRc-orf182/1-461 QEMEESREVVRKLIDEYKAAATPRYLEWANEHFRKQE-----------------------
tRv-orf135/1-465 EDMDESREVVNNLIQEYKAAAKPDYIEWARTKFSAGAGDGPL------------------
tMp-orf34/1-463  LDMDESREIVRRFIEEYRQAATPNYLDWKNAEYRERLTGLK-------------------
tPr-orf89/1-458  EDMVESRAVVQELIEEYRSAATPAYPDYIKEKCARRG-----------------------
tHe-orf15/1-460  SDMEQSREVVANLIEEYKAAAKPDYIDYLRGKLQSKKM----------------------

tEt-orf155/1-304 ------------------------
tEt-orf154/1-526 DLNAAVAARSGGASSRLRQAGDVG
tEs-orf194/1-478 ------------------------
tMt-orf124/1-460 ------------------------
tRc-orf182/1-461 ------------------------
tRv-orf135/1-465 ------------------------
tMp-orf34/1-463  ------------------------
tPr-orf89/1-458  ------------------------
tHe-orf15/1-460  ------------------------
