# Supplementary material for: Phylogenetic and functional characterization of water bears (Tardigrada) tubulins
Source: Sci Rep. 2023 Mar 30;13:5194. doi: 10.1038/s41598-023-31992-z (PMC10063605; doi:10.1038/s41598-023-31992-z)
Supplement: Supplementary file 1 — Supplementary Information. [file 41598_2023_31992_MOESM1_ESM.zip › Novotna Floriancicova_Supplementary data/Supplementary data 4/TardiTub5s-curated.aln]

CLUSTAL

tEs-orf187/1-240 M-PS---NTIVIQVGQCGNQIGWRFWDTLLRECGNLD-VDGSFT-PAMSTFFRNTPALNS
tEs-orf188/1-262 ------------------------------------------------------------
tHe-orf14/1-463  M--S--HN-VVISIGQCGNQIGSEFWDRVVHSHALLD-TDGTFT-SALATFFRNTDGRHD
tEt-orf142/1-194 MSGSLREN-VVVQVGQCGNQIGWRFWDNVVRECRSTEQTQGGVSNNAWASYFRNNTPATH

tEs-orf187/1-240 Q-------------------MGLPVSSA-LQFPKARAILLDMEEGVVNQMLNSELGELFD
tEs-orf188/1-262 ------------------------------------------------------------
tHe-orf14/1-463  S-------------------SLPIGSRL-KHL-QANAVLIDMETRVVDRLLRGPLGDLFD
tEt-orf142/1-194 STKSDAADVSSIGTDNSSCCSAPRGTRS-KHA-RARAVLIDMEESVVNQLLRSDLGQIFD

tEs-orf187/1-240 RHQLLTDVSGSGNNWSVGYNIYGKQYRDQLLEMIRFASEECDDLGSFLMLNSLGGGTGSG
tEs-orf188/1-262 ------------------------------------------------------------
tHe-orf14/1-463  KRMTLTDSCGSGNNWSTGHLTYGLQHEDTISEMLRRSAEPLDQLQSFSVLHSMGGGTGSG
tEt-orf142/1-194 RRQLLTDVSGSGNNWAVGYHEYGMQYADAVTELLRKEAETCDFLGSFMVLNSLGGGTGSG

tEs-orf187/1-240 LGSYVMTMLADHFPKIC-KSVACIIPSHVDDVVTSPYNSILALKSLSENADCIIPIENSA
tEs-orf188/1-262 ------------------------------------------------------------
tHe-orf14/1-463  LGTAVVKMMARDYGKTA-RLVSCVFPGDQDDVVTSPYNSVLALKVLAEDADSVISLDNNA
tEt-orf142/1-194 LGSRVVELLQEHYPKVV-------------------------------------------

tEs-orf187/1-240 LIRMTRTTEKYNMQMMGAKTVNKNKKT---------------------------------
tEs-orf188/1-262 --------------------RPYGLMNDIVASTIVNITAPSRFPFTDDKNYTSIDYHQLF
tHe-orf14/1-463  LSTVCSKHVLAGRPLRKSPPVPFDQMNDLVARMLADLTSSIRFGGEL-----SIPLSELP
tEt-orf142/1-194 ------------------------------------------------------------

tEs-orf187/1-240 ------------------------------------------------------------
tEs-orf188/1-262 DALTMDSSTKFLCAGISPLLGQKESEFETSRLEHLLVQSMSTQHQLLDIDVAHSAFRSLA
tHe-orf14/1-463  VRMSPFPRMKFLIPGLSPVTGALPS-MESKKIDRTFYEAFERRNQLMDCDPQRSAYLACL
tEt-orf142/1-194 ------------------------------------------------------------

tEs-orf187/1-240 ------------------------------------------------------------
tEs-orf188/1-262 MNLRWEKCSIDDLHRCGDKCCRMVQFTPCYNNNSQFIWNFTRTPPLHKKHSLVSMGVNGA
tHe-orf14/1-463  LLARGKDIAPSDVQRNVDKMKRYIHFAPGSKD--EWAVSLCGIPSQSHPRSFLTLANNGC
tEt-orf142/1-194 ------------------------------------------------------------

tEs-orf187/1-240 ------------------------------------------------------------
tEs-orf188/1-262 FTQVPRRLQHSFNQLYKRKAYTHHYTENYTTFDDFNEAIESIQKIIDCYDSINRLYVNNN
tHe-orf14/1-463  FHKPMQCLKERFVAMYRGRAHLHHYLLNGMEAADFEASLESLSALISDYRQVDAAGAVAA
tEt-orf142/1-194 ------------------------------------------------------------

tEs-orf187/1-240 ------------------------------------------
tEs-orf188/1-262 TVKSQRKPIKVHNIATEQTRLFKRKVMINNHNIIDSIVTRTV
tHe-orf14/1-463  NVRDRG-YVAV--------GVVKPKVKAG-------------
tEt-orf142/1-194 ------------------------------------------
