# Supplementary material for: Phylogenetic and functional characterization of water bears (Tardigrada) tubulins
Source: Sci Rep. 2023 Mar 30;13:5194. doi: 10.1038/s41598-023-31992-z (PMC10063605; doi:10.1038/s41598-023-31992-z)
Supplement: Supplementary file 1 — Supplementary Information. [file 41598_2023_31992_MOESM1_ESM.zip › Novotna Floriancicova_Supplementary data/Supplementary data 4/TardiTub2s-curated.aln]

CLUSTAL

tEt-orf174/1-211 ------------------------------------------------------------
tEt-orf179/1-215 ------------------------------------------------------------
tEt-orf181/1-224 ------------------------------------------------------------
tEt-orf175/1-242 ------------------------------------------------------------
tEt-orf178/1-233 ------------------------------------------------------------
tEt-orf177/1-200 ------------------------------------------------------------
tEt-orf180/1-189 ------------------------------------------------------------
tHe-orf1/1-444   -----------------M-REIVHLQAGQCGNQIGSKFWEVISDEHGIDPTGSYRGTSDL
tRc-orf22/1-447  -----------------MVREIVHLQAGQCGNQIGSKFWEVISDEHGIDPTGSYKGTSDL
tMp-orf33/1-293  ------------------------------------------------------------
tPr-orf95/1-216  ------------------------------------------------------------
tPr-orf82/1-428  ------------------------------------KFWEVISDEHGIDPTGSYKGNSDL
tMt-orf120/1-216 -----------------M-REIVHLQAGQCGNQIGAKFWEVISDEHGIDPTGAYKGDSDL
tPr-orf93/1-447  -----------------M-REIVHLQAGQCGNQIGAKFWEVISDEHGIDPTGTYHGDSDL
tMp-orf57/1-189  ------------------------------------------------------------
tRv-orf128/1-447 -----------------M-REIVHLQAGQCGNQIGAKFWEVISDEHGIDPTGTYHGDSDL
tHe-orf7/1-447   -----------------M-REIVHLQAGQCGNQIGAKFWEVISDEHGIDPTGTYHGDSDL
tRc-orf195/1-271 ------------------------------------------------------------
tHe-orf19/1-447  -----------------M-REIVHLQAGQCGNQIGAKFWEVISDEHGIDPTGTYHGDSDL
tEt-orf166/1-251 ------------------------------------------------------------
tEs-orf30/1-450  -----------------M-REIVHMQAGQCGNQIGAKFWEVVSDEHGIDPTGTYHGDSDL
tEs-orf31/1-450  -----------------M-REIVHIQAGQCGNQIGSKFWEVISDEHGIEPNGEYSGDSDL
tEt-orf170/1-233 -----------------M-REIVHIQAGQCGNQIGSRFWEVISDEHGIDPTGHYHGDSDL
tEt-orf150/1-208 -----------------M-REIVHVQAGQCGNQIGSRFWEVISDEHGIAPDGSYHGDSDL
tEt-orf151/1-209 ------------------------------------------------------------
tEs-orf190/1-214 --------------------------------QIGSKFWEIISDEHGIEPNGTYSGDSDL
tEt-orf149/1-309 ------------------------------------------------------------
tEt-orf148/1-283 ------------------------------------------------------------
tEt-orf147/1-295 ------------------------------------------------------------
tRc-orf21/1-449  -----------------M-REIVHLQVGQCGNQIGSKFWEVISDEHGIDPTGSYKGDSDL
tRv-orf132/1-449 -----------------M-REIVHLQVGQCGNQIGAKFWEVISDEHGIDPTGSYVGDSPL
tPr-orf88/1-450  -----------------M-REIVHLQVGQCGNQIGAKFWEVISDEHGIDPTGTYRGDSKL
tHe-orf12/1-448  -----------------M-REIVHLQVGQCGNQIGAKFWEVISDEHGIDPTGTYRGDSDL
tMt-orf121/1-215 ------------------------------------------------------------
tMt-orf123/1-215 ------------------------------------------------------------
tRv-orf126/1-448 -----------------M-REIVHLQAGQCGNQIGSKFWEVISDEHGIDPTGNYVGDSPL
tRc-orf28/1-448  -----------------M-REIVHLQAGQCGNQIGSKFWEVISDEHGIDPTGNYIGDSPL
tPr-orf83/1-448  -----------------M-REIVHLQAGQCGNQIGSKFWEVISDEHGIDPTGNYVGDSPL
tMp-orf53/1-448  -----------------M-REIVHLQAGQCGNQIGSKFWEVISDEHGIDPTGNYVGDSPL
tHe-orf5/1-470   MLGLSTPSVLRLPVPSTM-REIVHLQAGQCGNQIGSKFWETINGEHGIDPTGSYTGDNAN
tMp-orf52/1-448  -----------------M-REIVHLQAGQCGNQIGSKFWETINGEHGIDPTGAYVGENPN
tRc-orf186/1-357 -----------------M-REIVHLQAGQCGNQIGSKFWETINGEHGIDPSGTYVGDNLN
tPr-orf103/1-408 -----------------M-REIVHLQAGQCGNQIGSKFWETINGEHGIDPTGSYVGHTGN

tEt-orf174/1-211 ------------------------------------------------------------
tEt-orf179/1-215 ------------------------------------------------------------
tEt-orf181/1-224 ------------------------------------------------------------
tEt-orf175/1-242 ------------------------------------------------------------
tEt-orf178/1-233 ------------------------------------------------------------
tEt-orf177/1-200 ------------------------------------------------------------
tEt-orf180/1-189 ------------------------------------------------------------
tHe-orf1/1-444   QLERVNVYYNEAG-G-GKYVPRAVLVDLEPGTMDSVRSSTFGQLFRPDNFIFGQSGAGNN
tRc-orf22/1-447  QLERINVYYTEAS-G-GKYVPRAVLVDLEPGTMDSVRSSTFGQLFRPDNFIFGQSGAGNN
tMp-orf33/1-293  ------------------------------------------------------------
tPr-orf95/1-216  ------------------------------------------------------------
tPr-orf82/1-428  QIERINVYYNEAS-G-GKYVPRAVLVDLEPGTMDSVRSSTFGQLFRPDNFIFGQSGAGNN
tMt-orf120/1-216 QLERINVYYNEAG-N-GKYVPRAVLVDLEPGTMDAVRSGPFGQIFRPDNFIFGQNGAGNN
tPr-orf93/1-447  QLERINVYYNEAT-G-GKYVPRAVLVDLEPGTMDSVRSGPFGQLFRPDNFIFGQSGAGNN
tMp-orf57/1-189  ------------------------------------------------------------
tRv-orf128/1-447 QLERINVYYNEAT-G-GKYVPRAVLVDLEPGTMDSVRSGPFGQLFRPDNFIFGQSGAGNN
tHe-orf7/1-447   QLERINVYYNEAT-G-GKYVPRAVLVDLEPGTMDSVRSGPFGQLFRPDNFIFGQSGAGNN
tRc-orf195/1-271 ------------------------------------------------------------
tHe-orf19/1-447  QLERINVYYNEAT-G-GKYVPRAVLVDLEPGTMDSVRSGPFGQLFRPDNFIFGQSGAGNN
tEt-orf166/1-251 ------------------------------------------------------------
tEs-orf30/1-450  QLERINVYYNEAS-G-GKYVPRAVLVDLEPGTMDSVRSGPFGQLFRPDNFVFGQSGAGNN
tEs-orf31/1-450  QLERINVYYNEAG-N-SRYVPRAVLVDLEPGTMDSVRNSPFGQLFRPDNFVYGQSGAGNN
tEt-orf170/1-233 QLERISVYYNEAG-N-NRYVPRAVLVDLEPGTMDSVRSSPFGKLFRPDSFVYGQSGAGNN
tEt-orf150/1-208 QLERISVYYNEAG-G-GRYVPRAILCDLEPGTMDSVRSSPFGKLFRPDSFVYGQSGAGNN
tEt-orf151/1-209 ------------------------------------------------------------
tEs-orf190/1-214 QLERINVYYNEAS-N-SKYVPRAVLVDLEPGTMDSVRSGPFGELFRPDNFIFGASGAGNN
tEt-orf149/1-309 ------------------------------------------------------------
tEt-orf148/1-283 ------------------------------------------------------------
tEt-orf147/1-295 ------------------------------------------------------------
tRc-orf21/1-449  QLERINVYYNEAG-G-NKYVPRAILVDLEPGTMDSVRSSPFGQLFRPDNFIYGQSGAGNN
tRv-orf132/1-449 QLERINVYYNEAGHG-NKYVPRAVLVDLEPGTMDSVRSSPFGQLFRPDNYIFGQSGAGNN
tPr-orf88/1-450  QLERINVYYNEAG-GGNKYVPRAVLVDLEPGTMDSVRSSPFGQLFRPDNFIFGQSGAGNN
tHe-orf12/1-448  QLERINVYYNEAG-N-NKYVPRAVLVDLEPGTMDSVRSSPFGQLFRPDNFIFGQSGAGNN
tMt-orf121/1-215 ------------------------------------------------------------
tMt-orf123/1-215 ------------------------------------------------------------
tRv-orf126/1-448 QLERVNVYYNEAS-G-SKYVPRAILVDLEPGTMDSVRSSPFGQLFRPDNFIYGQSGAGNN
tRc-orf28/1-448  QLERINVYYNEAS-G-GKYVPRAILVDLEPGTMDSVRSSPFGQLFRPDNFIYGQSGAGNN
tPr-orf83/1-448  QLERINVYYNEAS-G-GKYVPRAVLVDLEPGTMDSVRSSPFGQLFRPDNFIYGQSGAGNN
tMp-orf53/1-448  QLERINVYYNEAS-G-GKYVPRAVLVDLEPGTMDSVRSSPFGQLFRPDNFIYGQSGAGNN
tHe-orf5/1-470   QLERIDVYYQNAS-S-GKYVPRAVLVDLEPGTMDSIRSSEYGQLFRPDNFVFGQSGAGNN
tMp-orf52/1-448  QLERIDVYYQEAT-G-SKYVPRAVLVDLEPGTMDAIRSSEYGQLFRPDNFVFGQSGAGNN
tRc-orf186/1-357 QLERISVYYQEAP-G-SKYVPRAVLVDLEPGTMDSIRSSEFGQLFRPDNFIFGQSGAGNN
tPr-orf103/1-408 ELERINVYYQEAP-G-AKYVPRAVLVDLEPGTMDSIRGSEYGKLFRPDNFIFGQSGAGNN

tEt-orf174/1-211 ------------------------------------------------------------
tEt-orf179/1-215 ------------------------------------------------------------
tEt-orf181/1-224 ---------------------------------------------------MIRRPPRST
tEt-orf175/1-242 ---------------------------------------------------MIRRPPRST
tEt-orf178/1-233 ------------------------------------------------------------
tEt-orf177/1-200 ------------------------------------------------------------
tEt-orf180/1-189 ------------------------------------------------------------
tHe-orf1/1-444   WAKGHYTEGAELVDAVMDVVRREAESCDCLQGFQLAHSLGGGTGSGMGTLMISKIREEYP
tRc-orf22/1-447  WAKGHYTEGAELVDNVMDVVRREAENCDCLQGFQMAHSLGGGTGSGMGTLMISKIREEYP
tMp-orf33/1-293  -----------------------------------------------------KIREEYP
tPr-orf95/1-216  ------------------------------------------------------------
tPr-orf82/1-428  WAKGHYTEGAELVDAVMDVVRREAEACDCLQGFQLAHSLGGGTGSGMGTLMISKIREEYP
tMt-orf120/1-216 WAKGHYTEGAELVDSVLDVVRKEAESCDCLQGFQLTHSLGGGTGSGMGTLLISKIREEYP
tPr-orf93/1-447  WAKGHYTEGAELVDSVLDVVRKEAESCDCLQGFQLTHSLGGGTGSGMGTLMISKIREEYP
tMp-orf57/1-189  ------------------------------------------------------------
tRv-orf128/1-447 WAKGHYTEGAELVDSVLDVVRKEAESCDCLQGFQLTHSLGGGTGSGMGTLMISKIREEYP
tHe-orf7/1-447   WAKGHYTEGAELVDSVLDVVRKEAESCDCLQGFQLTHSLGGGTGSGMGTLMISKIREEYP
tRc-orf195/1-271 ------------------------------------------------------------
tHe-orf19/1-447  WAKGHYTEGAELVDSVLDVVRKEAESCDCLQGFQLTHSLGGGTGSGMGTLMISKIREEYP
tEt-orf166/1-251 ------------------------------------------------------------
tEs-orf30/1-450  WAKGHYTEGAELVDSVLDVVRKEAESCDCLQGFQLTHSLGGGTGSGMGTLLISKIREEYP
tEs-orf31/1-450  WAKGHYTEGAELVDSIMEVVRKESEGCDCLQGFQLTHSLGGGTGSGMGTLLISKIREEYP
tEt-orf170/1-233 WAKGHYTEGAELVDSIMDVVRKEAEGCDCLQGFQLTHSLGGGTGSGMGTLLISKIREEYP
tEt-orf150/1-208 WAKGHYTEGAELVDSILDVVRKEAEGCDCLQGFQLTHSLGGGTGSGMGTLLISKIREEYP
tEt-orf151/1-209 ------------------------------------------------------------
tEs-orf190/1-214 WAKGHYTEGAELVENVLEVVRKEAESCDCLQGFQMTHSLGGGTGSGMGTLLISKIREEYP
tEt-orf149/1-309 ----------------------------------------------MGTLLISKVREEYP
tEt-orf148/1-283 ----------------------------------------------------------YP
tEt-orf147/1-295 ----------------------------------------------MGTLLISKVREEYP
tRc-orf21/1-449  WAKGHYTEGAELVDSVLDVVRKEAENCDCLQGFQLTHSLGGGTGSGMGTLLISKIREEYP
tRv-orf132/1-449 WAKGHYTEGAELVDSVLDVVRKEAENCDCLQGFQLTHSLGGGTGSGMGTLLISKIREEYP
tPr-orf88/1-450  WAKGHYTEGAELVDSVLDVVRKEAEGCDCLQGFQLTHSLGGGTGSGMGTLLISKIREEYP
tHe-orf12/1-448  WAKGHYTEGAELVDSVLDVVRKEAENCDCLQGFQLTHSLGGGTGSGMGTLLISKIREEYP
tMt-orf121/1-215 ------------------------------------------------------------
tMt-orf123/1-215 ------------------------------------------------------------
tRv-orf126/1-448 WAKGHYTEGAELVDSVLDVVRKEAEGCDCLQGFQLTHSLGGGTGSGMGTLLISKIREEYP
tRc-orf28/1-448  WAKGHYTEGAELVDSVLDVVRKEAEGCDCLQGFQLTHSLGGGTGSGMGTLLISKIREEYP
tPr-orf83/1-448  WAKGHYTEGAELVDSVLDVVRKEAEGCDCLQGFQLTHSLGGGTGSGMGTLLISKIREEYP
tMp-orf53/1-448  WAKGHYTEGAELVDAVLDVVRKESEGCDCLQGFQLTHSLGGGTGSGMGTLLISKIREEYP
tHe-orf5/1-470   WAKGHYTEGADLIDTVIDVVRKEAEHCDCLQGFQLTHSLGGGTGSGMGTLLISKIREEYP
tMp-orf52/1-448  WAKGHYTEGADLIENVVDVVRREAEHCDCLQGFQMTHSLGGGTGSGMGTLLISKIREEFP
tRc-orf186/1-357 WAKGHYTEGADLIDGVVEVVRKEAEHCDCLQGFQLTHSLGGGTGSGMGTLLISKIREEFP
tPr-orf103/1-408 WAKGHYTEGADLIETVVDVVRKEAEHCDCLQGFQLTHSLGGGTGSGMGTLLISKIREEFP

tEt-orf174/1-211 ----STFSVFPSPKVSDTVVEPYNATLSVHQLVESSDETFCIDNEALYDICFRTLKLPSP
tEt-orf179/1-215 DRIMTTFSVFPSPKVSDTVVEPYNATLSVHQLVESSDETFCIDNEALYDICFRTLKLPSP
tEt-orf181/1-224 RSEFYSPTIFPSPKVSDTVVEPYNATLSVHQLVESSDETFCIDNEALYDICFRTLKLPSP
tEt-orf175/1-242 RSEFYSPTIFPSPKVSDTVVEPYNATLSVHQLVESSDETFCIDNEALYDICFRTLKLPSP
tEt-orf178/1-233 DRIMTTFSVFPSPKVSDTVVEPYNATLSVHQLVESSDETFCIDNEALYDICFRTLKLPSP
tEt-orf177/1-200 ---------------------------------QSSDETFCIDNEALYDICFRTLKLPSP
tEt-orf180/1-189 --------------------------------------------RSLYDICFRTLKLPSP
tHe-orf1/1-444   DRIMMSFSVVPSPKVSDTVVEPYNATLSVHQLVENTDETFCIDNEALYDICFRTLKLTTP
tRc-orf22/1-447  DRIMNTFSVVPSPKVSDTVVEPYNATLSVHQLIENTDETFCIDNEALYDICFRTLKLTTP
tMp-orf33/1-293  DRIMNTFSVVPSPKVSDTVVEPYNATLSVHQLVENTDETFCIDNEALYDICFRTLKLTTP
tPr-orf95/1-216  ------------------------------------------------------------
tPr-orf82/1-428  DRIMNTFSVVPSPKVSDTVVEPYNATLSVHQLVENTDETFCIDNEALYDICFRTLKLTTP
tMt-orf120/1-216 DRIMNTFSVVPSPKVSDTVVEPYNATLSVHQLVENRMRHFASTTKHCTISAFVHSN----
tPr-orf93/1-447  DRIMNTFSVVPSPKVSDTVVEPYNATLSVHQLVENTDETFCIDNEALYDICFRTLKLTTP
tMp-orf57/1-189  ------------------------------------------------------------
tRv-orf128/1-447 DRIMNTFSVVPSPKVSDTVVEPYNATLSVHQLVENTDETFCIDNEALYDICFRTLKLTTP
tHe-orf7/1-447   DRIMMTFSVVPSPKVSDTVVEPYNATLSVHQLVENTDETFCIDNEALYDICFRTLKLTTP
tRc-orf195/1-271 ----------------DTVVEPYNATLSVHQLVENTDETFCIDNEALYDICFRTLKLTTP
tHe-orf19/1-447  DRIMMTFSVVPSPKVSDTVVEPYNATLSVHQLVENTDETFCIDNEALYDICFRTLKLTTP
tEt-orf166/1-251 ---------------------------------------------SLYDICFRTLKLTNP
tEs-orf30/1-450  DRIMSSFSVVPSPKVSDTVVEPYNATLSVHQLVENTDETFCIDNEALYDICFRTLKLTNP
tEs-orf31/1-450  DRIMSSFSVVPSPKVSDTVVEPYNATLSVHQLVENTDETFCIDNEALYDICFRTLKLTNP
tEt-orf170/1-233 DRIMSTFSVVPSPKVSDTVVEPYNATLSVHQLVENTDETFCIDNEALYDICFRTLKLTNP
tEt-orf150/1-208 DRIMTTFSVVPSPKVSDTVVEPYNATLSVHQLVENTDETFCIDNEALY------------
tEt-orf151/1-209 ------------------------------------------------------------
tEs-orf190/1-214 DRIMMTFSVVPSPKVSDTVVEPYNAVLSVHQLVENTDETFCIDNEALYDICFRTLKLTNP
tEt-orf149/1-309 DRIMNTFSVVPSPKVSDTVVEPYNAVLSVHQLVENTDETFCIDNEALYDICFRTLKLTNP
tEt-orf148/1-283 DRIMNTFSIVPSPKVSVTVVEPYNAVLSVHQLVENTDETFCIDNEALYDICFRTLKLTNP
tEt-orf147/1-295 DRIMNTFSIVPSPKVSVTVVEPYNAVLSVHQLVENTDETFCIDNEALYDICFRTLKLTNP
tRc-orf21/1-449  DRIMTTFSVVPSPKVSDTVVEPYNATLSVHQLVENTDETFCIDNEALYDICFRTLKLTTP
tRv-orf132/1-449 DRIMTTFSVVPSPKVSDTVVEPYNATLSVHQLVENTDETFCIDNEALYDICFRTLKLTTP
tPr-orf88/1-450  DRIMTTFSVVPSPKVSDTVVEPYNATLSVHQLVENTDETFCIDNEALYDICFRTLKLTTP
tHe-orf12/1-448  DRIMTTFSVVPSPKVSDTVVEPYNATLSVHQLVENTDETFCIDNEALYDICFRTLKLTTP
tMt-orf121/1-215 ------------------------------------------------------------
tMt-orf123/1-215 ------------------------------------------------------------
tRv-orf126/1-448 DRIMTTFSVVPSPKVSDTVVEPYNATLSVHQLVENTDETFCIDNEALYDICFRTLKLTTP
tRc-orf28/1-448  DRIMTTFSVVPSPKVSDTVVEPYNATLSVHQLVENTDETFCIDNEALYDICFRTLKLTTP
tPr-orf83/1-448  DRIMTTFSVVPSPKVSDTVVEPYNATLSVHQLVENTDETFCIDNEALYDICFRTLKLTTP
tMp-orf53/1-448  DRIMTTFSVVPSPKVSDTVVEPYNATLSVHQLVENTDETFCIDNEALYDICFRTLKLTTP
tHe-orf5/1-470   DRIMTTFSVVPSPKVSDTVVEPYNATLSVHQLVENTDETFCIDNEALYDICFRTLKLSTP
tMp-orf52/1-448  DRMMTTFSVVPSPKVSDTVVEPYNATLSVHQLVENTDETFCIDNEALYDICFRTLKLTTP
tRc-orf186/1-357 DRMMTTFSVVPSPKVSDTVVEPYNATLSVHQLVENTDETFCIDNEALYDICFRTLKLTTP
tPr-orf103/1-408 DRIMTTFSVVPSPKVSDTVVEPYNATLSVHQLVENTDETFCIDNEALYDICFRTLKMTNP

tEt-orf174/1-211 SYVDLNHLVSMTMSGVTTCLRFPGQLNADLRKLATNLVPFPRLHFFMTGFTPLTSRGSQE
tEt-orf179/1-215 SYVDLNHLVSMTMSGVTTCLRFPGQLNADLRKLATNLVPFPRLHFFMTGFTPLTSRGSQE
tEt-orf181/1-224 SYVDLNHLVSMTMSGVTTCLRFPGQLNADLRKLATNLVPFPRLHFFMTGFTPLTSRGSQE
tEt-orf175/1-242 SYVDLNHLVSMTMSGVTTCLRFPGQLNADLRKLATNLVPFPRLHFFMTGFTPLTSRGSQE
tEt-orf178/1-233 SYVDLNHLVSMTMSGVTTCLRFPGQLNADLRKLATNLVPFPRLHFFMTGFTPLTSRGSQE
tEt-orf177/1-200 SYVDLNHLVSMTMSGVTTCLRFPGQLNADLRKLATNLVPFPRLHFFMTGFTPLTSRGSQE
tEt-orf180/1-189 SYVDLNHLVSMTMSGVTTCLRFPGQLNADLRKLATNLVPFPRLHFFMTGFTPLTSRGSQE
tHe-orf1/1-444   TYGDLNHLVSMTMSGVTTCLRFPGQLNADLRKLAVNMVPFPRLHFFMPGFAPLTSRGSQI
tRc-orf22/1-447  TYGDLNHLVSMTMSGVTTCLRFPGQLNADLRKLAVNMVPFPRLHFFMPGFVPLTARGSQS
tMp-orf33/1-293  TYGDLNHLVSMTMSGVTTCLRFPGQLNADLRKLAVNMVPFPRLHFFMPGFVPLTARGSQS
tPr-orf95/1-216  ----------MTMSGVTTCLRFPGQLNADLRKLAVNMVPFPRLHFFMPGFVPLTARGSQS
tPr-orf82/1-428  TYGDLNHLVSMTMSGVTTCLRFPGQLNADLRKLAVNMVPFPRLHFFMPGFVPLTARGSQS
tMt-orf120/1-216 ------------------------------------------------------------
tPr-orf93/1-447  TYGDLNHLVSATMSGVTTCLRFPGQLNADLRKLAVNMVPFPRLHFFMPGFAPLTSRGSQQ
tMp-orf57/1-189  ------------MSGVTTCLRFPGQLNADLRKLAVNMVPFPRLHFFMPGFAPLTSRGSQQ
tRv-orf128/1-447 TYGDLNHLVSATMSGVTTCLRFPGQLNADLRKLAVNMVPFPRLHFFMPGFAPLTSRGSQQ
tHe-orf7/1-447   TYGDLNHLVSATMSGVTTCLRFPGQLNADLRKLAVNMVPFPRLHFFMPGFAPLTSRGSQQ
tRc-orf195/1-271 TYGDLNHLVSATMSGVTTCLRFPGQLNADLRKLAVNMVPFPRLHFFMPGFAPLTSRGSQQ
tHe-orf19/1-447  TYGDLNHLVSATMSGVTTCLRFPGQLNADLRKLAVNMVPFPRLHFFMPGFAPLTSRGSQQ
tEt-orf166/1-251 TYGDLNHLVSMTMSGVTTCLRFPGQLNADLRKLAVNMVPFPRLHFFISGFTPLTARGSQV
tEs-orf30/1-450  AYGDLNHLVSITMSGVTTCLRFPGQLNADLRKLAVNMVPFPRLHFFMPGFAPLTARGSQS
tEs-orf31/1-450  AYGDLNHLVSITMSGVTTCLRFPGQLNADLRKLAVNMVPFPRLHFFMPGFAPLTARGSQS
tEt-orf170/1-233 TYGDLNHLVSVTM-----------------------------------------------
tEt-orf150/1-208 ------------------------------------------------------------
tEt-orf151/1-209 ------------MSGVTTCLRFPGQLNADLRKLAVNMVPFPRLHFFMPGFAPLTARGSQV
tEs-orf190/1-214 SYGDLNHL----------------------------------------------------
tEt-orf149/1-309 TYGDLNHLVSLCMSGVTTCLRFPGQLNADLRKLATNMVPFPRLHFFMPGFAPLTARGSMQ
tEt-orf148/1-283 TYGDLNHLVSLCMSGVTTCLRFPGQLNADLRKLATNMVPFPRLHFFVPGFAPLTARASQQ
tEt-orf147/1-295 TYGDLNHLVSLCMSGVTTCLRFPGQLNADLRKLATNMVPFPRLHFFVPGFAPLTARASQQ
tRc-orf21/1-449  TYGDLNHLVSATMSGVTTCFRFPGQLNADLRKLAVNMVPFPRLHFFMPGFAPLTARGSQQ
tRv-orf132/1-449 TYGDLNHLVSATMSGVTTCFRFPGQLNADLRKLAVNMVPFPRLHFFMPGFAPLTARGSQG
tPr-orf88/1-450  TYGDLNHLVSATMSGVTTCFRFPGQLNADLRKLAVNMVPFPRLHFFMPGFAPLTARAAQG
tHe-orf12/1-448  TYGDLNHLVSATMSGVTTCFRFPGQLNADLRKLAVNMVPFPRLHFFMPGFAPLTARGSQG
tMt-orf121/1-215 ------------MSGVTTCLRFPGQLNADLRKLAVNMVPFPRLHFFMPGFAPLTARNSQS
tMt-orf123/1-215 ------------MSGVTTCLRFPGQLNADLRKLAVNMVPFPRLHFFMPGFAPLTARNSQS
tRv-orf126/1-448 TYGDLNHLVSATMSGVTTCLRFPGQLNADLRKLAVNMVPFPRLHFFMPGFAPLTARGSQS
tRc-orf28/1-448  TYGDLNHLVSATMSGVTTCLRFPGQLNADLRKLAVNMVPFPRLHFFMPGFAPLTARGSAQ
tPr-orf83/1-448  TYGDLNHLVSATMSGVTTCLRFPGQLNADLRKLAVNMVPFPRLHFFMPGFAPLTARGSAQ
tMp-orf53/1-448  TYGDLNHLVSATMSGVTTCLRFPGQLNADLRKLAVNMVPFPRLHFFMPGFAPLTARGSAQ
tHe-orf5/1-470   AYGDLNHLVSATMSGVTTCFRFPGQLNADLRKLAVNMVPFPRLHFFMPGFAPLTARGSQT
tMp-orf52/1-448  NYGDLNHLVSATMSGVTTCFRFPGQLNADLRKLAVNMVPFPRLHFFMPGFAPLTARGSQQ
tRc-orf186/1-357 NYGDLNHLVSATMSGVTTCFRFPGQLNADLRKLAVNMVPFPRLHFFMPGFAPLTARGLQS
tPr-orf103/1-408 NYGDLNHLVSATMSGVTTCFRFPGQLNADLRKLAVNMVPFPRLHFFMPGFAPLTARGSQS

tEt-orf174/1-211 YRAMTVPELTVQMFDSKNMMTACDPRHGRYLTVAAMFRGRLSMKEIDDHMHQLHNKNSSY
tEt-orf179/1-215 YRAMTVPELTVQMFDSKNMMTACDPRHGRYLTVAAMFRGRLSMKEIDDHMHQLHNKNSSY
tEt-orf181/1-224 YRAMTVPELTVQMFDSKNMMTACDPRHGRYLTVAAMFRGRLSMKEIDDHMHQLHNKNSSY
tEt-orf175/1-242 YRAMTVPELTVQMFDSKNMMTACDPRHGRYLTVAAMFRGRLSMKEIDDHMHQLHNKNSSY
tEt-orf178/1-233 YRAMTVPELTVQMFDSKNMMTACDPRHGRYLTVAAMFRGRLSMKEIDDHMHQLHNKNSSY
tEt-orf177/1-200 YRAMTVPELTVQMFDSKNMMTACDPRHGRYLTVAAMFRGRLSMKEIDDHMHQLHNKNSSY
tEt-orf180/1-189 YRAMTVPELTVQMFDSKNMMTACDPRHGRYLTVAAMFRGRLSMKEIDDHMHQLHNKNSSY
tHe-orf1/1-444   YRNLSVTELTTQMFDSKNMMAACDPRHGRYLTVAAIFRGRMSMKEVDENMLNVQNKNSSY
tRc-orf22/1-447  YRNLTVGELTTQMFDSKNMMAACDPRHGRYLTVAAIFRGRMSMKEVDDCMLKVQTKNSSY
tMp-orf33/1-293  YRNLTVAELTSQMFDSKNMMAACDPRHGRYLTVAAIFRGRMSMKEVDDCMLNIQNKNSSY
tPr-orf95/1-216  YRNLSVSELTTQMFDSKNMMAACDPRHGRYLTVAAIFRGRMSMKEVDDCMLNIQNKNSSY
tPr-orf82/1-428  YRNLSVSELTTQMFDSKNMMAACDPRHGRYLTVAAIFRGRMSMKEVDDCMLNIQNKNSSY
tMt-orf120/1-216 ------------------------------------------------------------
tPr-orf93/1-447  YRALTVPELTQQMFDAKNMMAACDPRHGRYLTVAAIFRGRMSMKEVDEQLLNIQNKNSSY
tMp-orf57/1-189  YRALTVPELTQQMFDAKNMMAACDPRHGRYLTVAAIFRGRMSMKEVDEQLLNIQNKNSSY
tRv-orf128/1-447 YRALTVPELTQQMFDAKNMMAACDPRHGRYLTVAAIFRGRMSMKEVDEQLLNIQNKNSSY
tHe-orf7/1-447   YRALTVPELTQQMFDAKNMMAACDPRHGRYLTVAAIFRGRMSMKEVDEQLLNIQNKNSSY
tRc-orf195/1-271 YRALTVPELTQQMFDAKNMMAACDPRHGRYLTVAAIFRGRMSMKEVDEQLLNIQNKNSSY
tHe-orf19/1-447  YRALTVPELTQQMFDAKNMMAACDPRHGRYLTVAAIFRGRMSMKEVDEQLLNIQNKNSSY
tEt-orf166/1-251 YRALSVPELTQQMFDAKNMMAACDPRHGRYLTVAAIFRGKMSMKEVEEQMITVQNKNSAY
tEs-orf30/1-450  YRNLSVPELTAQMFDAKNMMAACDPRHGRYLTVAAIFRGKMSMKEVDEQMLNIQNKNSSY
tEs-orf31/1-450  YRNLSVPELTAQMFDAKNMMAACDPRHGRYLTVAAIFRGKMSMKEVDEQMLNIQNKNSSY
tEt-orf170/1-233 ------------------------------------------------------------
tEt-orf150/1-208 ------------------------------------------------------------
tEt-orf151/1-209 YRNLTVPELTQQMFDAKNMMAACDPRHGRYLTVAAIFRGKMSMKEVEEQMITVQQKNSPY
tEs-orf190/1-214 ------------------------------------------------------------
tEt-orf149/1-309 YRNVTVNELTQQLFDAKNMMAACDPRHGRYLTVAAIFRGRMSMREVEENMLNVQNKNSSY
tEt-orf148/1-283 YRDVTVKDLTNQLFDATNMMAACDPRHGRYLTVAAIFRGRMSMREVEENMLSAQNKNSSN
tEt-orf147/1-295 YRDVTVKDLTNQLFDATNMMAACDPRHGRYLTVAAIFRGRMSMREVEENMLSVQNKNSSN
tRc-orf21/1-449  YRALTVAELTTQMFDSKNMMAACDPRHGRYLTVAAIFRGRMSMKEVDDQMLNIQNKNSSY
tRv-orf132/1-449 YRALTVAELTAQMFDSKNMMAACDPRHGRYLTVAAIFRGRMSMKEVDEQMLNIQNKNSSY
tPr-orf88/1-450  YRALTVAELTTQMFDSKNMMAACDPRHGRYLTVAAIFRGRMSMKDVDDQMLQIQNKNSSY
tHe-orf12/1-448  YRALSVAELTTQMFDSKNMMAACDPRHGRYLTVAAIFRGRMSMKEVDDQMLQIQNKNSSY
tMt-orf121/1-215 YRNLSVPELTQQMFDSKNMMAACDPRHGRYLTVAAIFRGRMSMKEVDDQMLSVQNKNSSY
tMt-orf123/1-215 YRNLSVPELTQQMFDSKNMMAACDPRHGRYLTVAAIFRGRMSMKEVDDQMLSVQNKNSSY
tRv-orf126/1-448 YRALSVSELTQQMFDSKNMMAACDPRHGRYLTVAAIFRGRMSMKEVDDQMLSIQNKNSSY
tRc-orf28/1-448  YRALSVSELTQQMFDSKNMMAACDPRHGRYLTVAAIFRGRMSMKEVDDQMLMIQNKNSSY
tPr-orf83/1-448  YRSLTVSELTQQMFDSKNMMAACDPRHGRYLTVAAIFRGRMSMKEVDDQMLQIQNKNSSF
tMp-orf53/1-448  YRALSVSELTQQMFDSKNMMAACDPRHGRYLTVAAIFRGRMSMKEVDDQMLSIQNKNSSY
tHe-orf5/1-470   YRAMSVSELTQQMFDSKNMMTACDPRHGRYLTVAAIFRGRMSMKEVDDNMFNVQNKNSSH
tMp-orf52/1-448  YRALSVPELTQQMFDSRNMMTACDPRHGRYLTVAAIFRGRMSMKEVDDNMMSVQNKNSSH
tRc-orf186/1-357 YRAMTVPELTHQMFDARNMMTACDPRHGRYLTVAVIFRGRMSMKEVDENMLNVQNKNSSH
tPr-orf103/1-408 YRALTVPELTQQMFDSRNMMTACDPRHGRYLTVAVIFRGRMSMKEVDENMLSVQNKNSSH

tEt-orf174/1-211 FVEWIPNNIKTALCDIPPQGLKMSSTFIGISAVPD-------------------------
tEt-orf179/1-215 FVEWIPNNIKTALCDIPPQGLKMSSTFIGISAVPD-------------------------
tEt-orf181/1-224 FVEWIPNNIKTALCDIPPQGLKMSSTFIGISAVPD-------------------------
tEt-orf175/1-242 FVEWIPNNIKTALCDIPPQGLKMSSTFIGNNTAIQEVFKRISEAVAKSFTDIR-------
tEt-orf178/1-233 FVEWIPNNIKTALCDIPPQGLKMSSTFIGNNTAIQEVFKRISEAVAKSFTDIR-------
tEt-orf177/1-200 FVEWIPNNIKTALCDIPPQGLKMSSTFIGNNTAIQEVFKRISEAVAKSFTDIR-------
tEt-orf180/1-189 FVEWIPNNIKTALCDIPPQGLKMSSTFIGNNTAIQEVFKRISEAVAKSFTDIR-------
tHe-orf1/1-444   FVEWIPNNVKIAVCDIPPRGLKMSATFIGNTTAIQELFKRISDQFTAMFRRKAFLHWYTG
tRc-orf22/1-447  FVEWIPNNVKIAVCDIPPRGLKMSATFIGNTTAIQELFKRISDQFTAMFRRKAFLHWYTG
tMp-orf33/1-293  FVEWIPNNVKVAVCDIPPRGLKMSATFIGNTTAIQELFKRISDQFTAMFRRKAFLHWYTG
tPr-orf95/1-216  FVEWIPNNVKVAVCDIPPRGLKMSATFIGNTTAIQELFKRISDQFTAMFRRKAFLHWYTG
tPr-orf82/1-428  FVEWIPNNVKVAVCDIPPRGLKMSATFIGNTTAIQELFKRISDQFTAMFRRKAFLHWYTG
tMt-orf120/1-216 ------------------------------------------------------------
tPr-orf93/1-447  FVEWIPNNVKTAVCDIPPRGLKMSATFIGNSTAIQELFKRISEQFTAMFRRKAFLHWYTG
tMp-orf57/1-189  FVEWIPNNVKTAVCDIPPRGLKMAATFIGNSTAIQELFKRISEQFTAMFRRKAFLHWYTG
tRv-orf128/1-447 FVEWIPNNVKTAVCDIPPRGLKMSATFIGNSTAIQELFKRVSEQFTAMFRRKAFLHWYTG
tHe-orf7/1-447   FVEWIPNNVKTAVCDIPPRGLKMSATFIGNSTAIQELFKRVSEQFTAMFRRKAFLHWYTG
tRc-orf195/1-271 FVEWIPNNVKTAVCDIPPRGLKMSATFIGNSTAIQELFKRVSEQFTAMFRRKAFLHWYTG
tHe-orf19/1-447  FVEWIPNNVKTAVCDIPPRGLKMSATFIGNSTAIQELFKRVSEQFTAMFRRKAFLHWYTG
tEt-orf166/1-251 FVEWIPNNVKTAVCDIPPRGLKMAATFVGNSTSIQELFKRISEQFTAMFRRKAFLHWYTG
tEs-orf30/1-450  FVEWIPNNVKTAVCDIPPRGLKMAGTFIGNSTSIQELFKRISEQFTAMFRRKAFLHWYTG
tEs-orf31/1-450  FVEWIPNNVKTAVCDIPPRGLKMAGTFIGNSTSIQELFKRISEQFTAMFRRKAFLHWYTG
tEt-orf170/1-233 ------------------------------------------------------------
tEt-orf150/1-208 ------------------------------------------------------------
tEt-orf151/1-209 FVEWIPNNVKTAVCDIPPRGLKMAATFVGNTTAIQELFKRISEQFTAMFRRKAFLHWYTG
tEs-orf190/1-214 ------------------------------------------------------------
tEt-orf149/1-309 FVEWIPNNVKTAVCDIPPRGLKMSATFIGNSTAIQELFKRISEQFTAMFRRKAFLHWYTG
tEt-orf148/1-283 FVEWIPNNVKTAVCDIPPRGLKMSATFIGNSTAIQELFKRIGEQFTAMFRRKAFLHWYTG
tEt-orf147/1-295 FVEWIPNNVKTAVCDIPPRGLKMSATFIGNSTAIQELFKRIGEQFTAMFRRKAFLHWYTG
tRc-orf21/1-449  FVEWIPNNIKTAVCDIPPRGLKMAATFIGNSTAIQELFKRISEQFTAMFRRKAFLHWYTG
tRv-orf132/1-449 FVEWIPNNIKTAVCDIPPRGLKMAATFIGNSTAIQELFKRISEQFTAMFRRKAFLHWYTG
tPr-orf88/1-450  FVEWIPNNIKTAVCDIPPRGLKMAATFIGNSTAIQELFKRISEQFTAMFRRKAFLHWYTG
tHe-orf12/1-448  FVEWIPNNIKTAVCDIPPRGLKMAATFIGNSTAIQELFKRISEQFTAMFRRKAFLHWYTG
tMt-orf121/1-215 FVEWIPNNVKTAVCDIPPRGLKMSGTFIGNTTAIQELFKRISEQFTAMFRRKAFLHWYTG
tMt-orf123/1-215 FVEWIPNNVKTAVCDIPPRGLKMSGTFIGNTTAIQELFKRISEQFTAMFRRKAFLHWYTG
tRv-orf126/1-448 FVEWIPNNVKTAVCDIPPRGLKMSGTFIGNSTAIQELFKRIGEQFTAMFRRKAFLHWYTG
tRc-orf28/1-448  FVEWIPNNVKTAVCDIPPRGLKMSGTFIGNSTAIQELFKRIGEQFTAMFRRKAFLHWYTG
tPr-orf83/1-448  FVEWIPNNVKTAVCDIPPRGLKMSGTFIGNSTAIQELFKRIGEQFTAMFRRKAFLHWYTG
tMp-orf53/1-448  FVEWIPNNVKTAVCDIPPRGLKMSGTFIGNSTAIQELFKRIGEQFTAMFRRKAFLHWYTG
tHe-orf5/1-470   FVEWIPNNVKTAVCDIPPRGLSMSGTFIGNSTAIQEIFKRIGEQFTAMFRRKAFLHWYTG
tMp-orf52/1-448  FVEWIPNNVKTAVCDIPPRGLTMSGTFIGNTTAIQEIFKRIGEQFTAMFRRKAFLHWYTG
tRc-orf186/1-357 FVEWIPNNVKTAVCDIP-------------------------------------------
tPr-orf103/1-408 FVEWIPNNVKTAVCDIPPRGLKMSGTFIGNSTAIQEIFKRIGEQFTAMFRRKAFLHWYTG

tEt-orf174/1-211 ---------------------------------------------------------
tEt-orf179/1-215 ---------------------------------------------------------
tEt-orf181/1-224 ---------------------------------------------------------
tEt-orf175/1-242 ---------------------------------------------------------
tEt-orf178/1-233 ---------------------------------------------------------
tEt-orf177/1-200 ---------------------------------------------------------
tEt-orf180/1-189 ---------------------------------------------------------
tHe-orf1/1-444   EGMDEMEFTEAESNMNDLISEYQQYQEATAD-DEGDFDEEDA--ETD----------
tRc-orf22/1-447  EGMDEMEFTEAESNMNDLISEYQQYQEATAE-DEGDFEEETD-PQTNS---------
tMp-orf33/1-293  EGMDEMEFTEAESNMNDLISEYQQYQEATAD-DEGDFEDAEAEAET-A---------
tPr-orf95/1-216  EGMDEMEFTEAESNMNDLISEYQQYQEATAD-DEGDFEEEAN-PETES---------
tPr-orf82/1-428  EGMDEMEFTEAESNMNDLISEYQQYQEATAD-DEGDFEEEAN-PETEP---------
tMt-orf120/1-216 ---------------------------------------------------------
tPr-orf93/1-447  EGMDEMEFTEAESNMNDLVSEYQQYQEATAE-DEGEFEEEGEGGE---AEG------
tMp-orf57/1-189  EGMDEMEFTEAESNMNDLVSE------------------------------------
tRv-orf128/1-447 EGMDEMEFTEAESNMNDLVSEYQQYQEATAE-DEGEFEEEGEGGE---AEA------
tHe-orf7/1-447   EGMDEMEFTEAESNMNDLVSEYQQYQEATAE-DEGEFEEEGEGGE---AEA------
tRc-orf195/1-271 EGMDEMEFTEAESNMNDLVSEYQQYQEATAE-DEGEFEEEGEGGE---AEA------
tHe-orf19/1-447  EGMDEMEFTEAESNMNDLVSEYQQYQEATAE-DEGEFEEEGEGGD---AEA------
tEt-orf166/1-251 EGMDEMEFSEAESNMNDLVSEYQQYQEAQAD-DEGEFDANDAGVSLDNGHEDHLLVA
tEs-orf30/1-450  EGMDEMEFNEAESNMNDLVSEYQQYQEAQVD-EEDEFEDEQEEVQETYAEA------
tEs-orf31/1-450  EGMDEMEFNEAESNMNDLVSEYQQYQEAQVD-EEDEFEDEQEEVQETYAEA------
tEt-orf170/1-233 ---------------------------------------------------------
tEt-orf150/1-208 ---------------------------------------------------------
tEt-orf151/1-209 EGMDEMEFTEAESNMNDLISEYQQYQEATVDEDEEDFVNGV----------------
tEs-orf190/1-214 ---------------------------------------------------------
tEt-orf149/1-309 EGMDEMEFTEAESNMNDLVSEYQQYQEATAE-DDGDFENNVDEVEHVAVEERHEEV-
tEt-orf148/1-283 EGMDLMEFTEAESNMNDLISEYQQYQEATVDEDEEDFVNGV----------------
tEt-orf147/1-295 EGMDLMEFTEAESNMNDLISEYQQYQEATVDEDEEDFVNGV----------------
tRc-orf21/1-449  EGMDEMEFTEAESNMNDLISEYQQYQEATAE-DEGEFEEGEQEGAEQEAA-------
tRv-orf132/1-449 EGMDEMEFTEAESNMNDLISEYQQYQEATAE-DEGEFEEGEQQ-AEQEAA-------
tPr-orf88/1-450  EGMDEMEFTEAESNMNDLISEYQQYQEATAE-DEGEFEEGDAEPASQEAA-------
tHe-orf12/1-448  EGMDEMEFTEAESNMNDLISEYQQYQEATAE-DEGEFEEGEQE-AQEEAA-------
tMt-orf121/1-215 EGMDEMEFTEAESNMNDLVSEYQQYQEATAE-DEGEFEEQETI-EVEQA--------
tMt-orf123/1-215 EGMDEMEFTEAESNMNDLVSEYQQYQEATAE-DEGEFEEEEVV-ETEAQ--------
tRv-orf126/1-448 EGMDEMEFTEAESNMNDLVSEYQQYQEATAE-DEGEFEEGDHE-AENEAA-------
tRc-orf28/1-448  EGMDEMEFTEAESNMNDLVSEYQQYQEATAE-DEGEFEEEHGEQET-DAA-------
tPr-orf83/1-448  EGMDEMEFTEAESNMNDLVSEYQQYQEATAE-DEGEFEEEHAEPETEGA--------
tMp-orf53/1-448  EGMDEMEFTEAESNMNDLVSEYQQYQEATAE-DEGEFEEENGEPETEGA--------
tHe-orf5/1-470   EGMDEMEFTEAESNMMDLVSEYQQYQEATVD-DGAEFDEDTENVVVNGHENETA---
tMp-orf52/1-448  EGMDEMEFTEAESNMNDLISEYQQYQEATAE-DEGEFEEENGEPETEGA--------
tRc-orf186/1-357 ---------------------------------------------------------
tPr-orf103/1-408 EGMDEMEF-------------------------------------------------
