# Supplementary material for: Phylogenetic and functional characterization of water bears (Tardigrada) tubulins
Source: Sci Rep. 2023 Mar 30;13:5194. doi: 10.1038/s41598-023-31992-z (PMC10063605; doi:10.1038/s41598-023-31992-z)
Supplement: Supplementary file 1 — Supplementary Information. [file 41598_2023_31992_MOESM1_ESM.zip › Novotna Floriancicova_Supplementary data/Supplementary data 4/TardiTub1s-curated.aln]

CLUSTAL FORMAT for T-COFFEE Version_13.45.47.aba98c5 [http://www.tcoffee.org] [MODE:  ], CPU=0.00 sec, SCORE=986, Nseq=23, Len=454 

tEt-orf161/1-312  MRECISIHVGQAGVQIGNACWELYCLEHGIQPDGQMPSDKTIGG--GDDS
tEt-orf141/1-150  --------------------------------------------------
tHe-orf9/1-451    MRECISVHVGQAGVQIGNACWELYCLEHGIQPDGQMPSDKTIGG--GDDS
tRv-orf130/1-451  MRECISVHVGQAGVQIGNACWELYCLEHGIQPDGQMPSDKTIGG--GDDS
tRc-orf183/1-307  MRECISVHVGQAGVQIGNACWELYCLEHGIQPDGQMPSDKTIGG--GDDS
tMp-orf45/1-380   MRECISVHVGQAGVQIGNACWELYCLEHGIQPDGQMPSDKTIGG--GDDS
tMp-orf38/1-451   MRECISIHVGQAGVQIGNACWELYCLEHGIQPDGQMPSDKTIGG--GDDS
tPr-orf85/1-451   MRECISIHVGQAGVQIGNACWELYCLEHGIQPDGQMPSDKTIGG--GDDS
tPr-orf100/1-451  MRECISIHVGQAGVQIGNACWELYCLEHGIQPDGQMPSDKTIGG--GDDS
tPr-orf101/1-450  MRECISVHVGQAGVQIGNACWELYCLEHGIQPDGVMPSDKTIGG--GDDS
tRc-orf185/1-450  MRECISIHVGQAGVQIGNACWELYCLEHGIQPDGQMPSDKTAGG--GDDS
tRv-orf137/1-450  MRECISIHVGQAGVQIGNACWELYCLEHGIQPDGQMPSDKSAGA--ADDS
tMt-orf119/1-449  MRECISIHVGQAGVQIGNACWELYCLEHGIQPDGHMPSDKGAGA--SDDS
tMt-orf118/1-350  --------------------------------------------------
tHe-orf2/1-449    MRECISIHVGQAGVQIGNACWELYCLEHGIQPDGQMPSDKTVGA--ADDS
tEt-orf143/1-452  MRECVSIHIGQAGVQIGNACWELYCLEHGIQPDGQMPADKTLGR--ADDS
tEs-orf23/1-448   MRECISIHVGQAGVQIGNACWELYCLEHGIQPDGQMPSDKSVGA--ADDS
tEs-orf25/1-448   MRECISIHIGQAGVQVGNACWELYCLEHGIQPDGQMPSDKNIGG--GDDS
tHe-orf4/1-452    MRECISIHVGQAGVQIGNACWELYCLEHGIQPDGRMSQSKEGGKRDGQDS
tRv-orf139/1-449  MRECISIHVGQAGVQIGNACWELYCLEHGIQPDGRMSQAKG-SK--RDDS
tPr-orf65/1-449   MRECISIHVGQAGVQIGNACWELYCLEHGIGADGRMTK-KDAGD--GSDS
tRc-orf191/1-449  MRECISIHVGQAGVQIGNACWELYCLEHGIGPDGRMNK-KEQGD--GGDS
tMp-orf42/1-449   MRECISIHVGQAGVQIGNSCWELYCLEHGISPDGRMT--KKAGD--GGDS
                                                                    

tEt-orf161/1-312  FNTFFSETGAGKHVPRAVYVDLEPTVVDEVRTGTYRQLFHPEQLITGKED
tEt-orf141/1-150  --------------------------------------------------
tHe-orf9/1-451    FNTFFSETGAGKHVPRAVFVDLEPTVIDEIRTGTYRQLFHPEQLITGKED
tRv-orf130/1-451  FNTFFSETGAGKHVPRAVFVDLEPTVIDEIRTGTYRQLFHPEQLITGKED
tRc-orf183/1-307  FNTFFSETGAGKHVPRAVFVDLEPTVIDEIRTGTYRQLFHPEQLITGKED
tMp-orf45/1-380   FNTFFSETGAGKHVPRAVMVDLEPTVIDEIRTGTYRQLFHPEQLITGKED
tMp-orf38/1-451   FNTFFSETGAGKHVPRAVMVDLEPTVIDEIRTGTYRQLFHPEQLITGKED
tPr-orf85/1-451   FNTFFSETGAGKHVPRAVMVDLEPTVIDEIRTGTYRQLFHPEQLITGKED
tPr-orf100/1-451  FNTFFSETGAGKHVPRAVMVDLEPTVIDEIRTGTYRQLFHPEQLITGKED
tPr-orf101/1-450  FNTFFSETGSGKHVPRAVFVDLEPTVVDEVRTGTYRQLFHPEQLITGKED
tRc-orf185/1-450  FNTFFSETGSGKHVPRAVFVDLEPTVVDEVRTGTYRQLFHPEQLITGKED
tRv-orf137/1-450  FNTFFSETGSGKHVPRAVFVDLEPTVVDEVRTGTYRQLFHPEQLITGKED
tMt-orf119/1-449  FTTFFSETGSGKHVPRAVMVDLEPTVIDEIRTGTYRQLFHPEQLITGKED
tMt-orf118/1-350  --------------------DLEPTVIDEIRTGTYRQLFHPEQLITGKED
tHe-orf2/1-449    FNTFFSETGSGKHVPRAVFVDLEPTVVDEVRTGTYRQLFHPEQLITGKED
tEt-orf143/1-452  FNTFFSETGSGKHVPRAIMVDLEPTVVDEIRTGTYRQLFHPEQLITGKED
tEs-orf23/1-448   FNTFFSETGSGKHVPRAVFVDLEPTVVDEVRTGTYKQLFHPEQLITGKED
tEs-orf25/1-448   FNTFFSETGAGKHVPRAVFVDLEPTVVDEVRTGTYRQLFHPEQLITGKED
tHe-orf4/1-452    FTTFFSETGSGKYVPRAVFVDLEPTVVDEVRTGTYKQLFHPEQLITGKED
tRv-orf139/1-449  FTTFFSETGSGKYVPRAVFVDLEPTVVDEVRTGTYAKLFHPEQLITGKED
tPr-orf65/1-449   FTTFFSETGAGKYVPRAVFVDLEPTVVDEVRTGAYKQLFHPEQLITGKED
tRc-orf191/1-449  FTTFFSDTGSGKYVPRAVFVDLEPTVVDEVRNGAYRQLFHPEQLITGKED
tMp-orf42/1-449   FTTFFSETGSGKYVPRAVFVDLEPTVVDEVRTGPYRQLFHPEQLITGKED
                                                                    

tEt-orf161/1-312  AANNYARGHYTIGKEIVDLVLDRIRKLSDQCTGLQGFLIFHSFGGGTGSG
tEt-orf141/1-150  --------------------------------------------------
tHe-orf9/1-451    AANNYARGHYTVGKEIVDLVLDRIRKLADQCTGLQGFLIFHSFGGGTGSG
tRv-orf130/1-451  AANNYARGHYTVGKEIVDLVLDRIRKLADQCTGLQGFLIFHSFGGGTGSG
tRc-orf183/1-307  AANNYARGHYTVGKEIVDLVLDRIRKLADQCTGLQGFLIFHSFGGGTGSG
tMp-orf45/1-380   AANNYARGHYTVGKEIVDLVLDRIRKLADQCTGLQGFLIFHSFGGGTGSG
tMp-orf38/1-451   AANNYARGHYTVGKEIVDLVLDRIRKLADQCTGLQGFLIFHSFGGGTGSG
tPr-orf85/1-451   AANNYARGHYTVGKEIVDLVLDRVRKLADQCTGLQGFLIFHSFGGGTGSG
tPr-orf100/1-451  AANNYARGHYTVGKEIVDLVLDRVRKLADQCTGLQGFLIFHSFGGGTGSG
tPr-orf101/1-450  AANNYARGHYTVGKEIVDLVLDRVRKLADQCTGLQGFLIFHSFGGGTGSG
tRc-orf185/1-450  AANNYARGHYTVGKEIVDLVLDRVRKLADQCTGLQGFLIFHSFGGGTGSG
tRv-orf137/1-450  AANNYARGHYTVGKEIVDLVLDRVRKLADQCTGLQGFLIFHSFGGGTGSG
tMt-orf119/1-449  AANNYARGHYTVGKEIVDLVLDRVRKLADNCTGLQGFLIFHSFGGGTGSG
tMt-orf118/1-350  AANNYARGHYTVGKEIVDLVLDRIRKLADQCTGLQGFLIFHSFGGGTGSG
tHe-orf2/1-449    AANNYARGHYTVGKEIVDLVLDRVRKLADQCTGLQGFLIFHSFGGGTGSG
tEt-orf143/1-452  AANNYARGHYTVGKELIDTVLDRVRRLTDACTGLQGFLIFHSFGGGTGSG
tEs-orf23/1-448   AANNYARGHYTVGKEIVDQVLDRIRKLTDQCTGLQGFLIFHSFGGGTGSG
tEs-orf25/1-448   AANNYARGHYTIGKEIVDLVLDRIRKLADQCTGLQGFLIFHSFGGGTGSG
tHe-orf4/1-452    AANNYARGHYTVGKEIVDVTIDRIRKLADQCTGLQGFLIFHSFGGGTGSG
tRv-orf139/1-449  AANNYARGHYTVGKEIVDLTIDRIRKLADQCSGLQGFLIFHSFGGGTGSG
tPr-orf65/1-449   AANNYARGHYTVGKEIVDVTIDRIRKLADQCTGLQGFLIFHSFGGGTGSG
tRc-orf191/1-449  AANNYARGHYTVGKEIVDLTIDRIRKLAEQCTGLQGFLIFHSFGGGTGSG
tMp-orf42/1-449   AANNYARGHYTVGKEIVDLTIDRIRKLAEQCTGLQGFLVFHSFGGGTGSG
                                                                    

tEt-orf161/1-312  FTSLLMERLSVDYGKKSKLEFAIYPAPQVSTAVVEPYNSILTTHTTLEHS
tEt-orf141/1-150  -----MERLSVDYGKKSKLEFAIYPAPQVSTAVVEPYNSILTTHTTLEHS
tHe-orf9/1-451    FTSLLMERLSVDYGKKSKLEFSIYPAPQVSTAVVEPYNSILTTHTTLEHS
tRv-orf130/1-451  FTSLLMERLSVDYGKKSKLEFSVYPAPQVSTAVVEPYNSILTTHTTLEHS
tRc-orf183/1-307  FTSLLMERLSVDYGKKSKLEFSVYPAPQVSTAVVEPYNSILTTHTTLEHS
tMp-orf45/1-380   FTSLLMERLSVDYGKKSKLEFSVYPAPQVSTAVVEPYNSILTTHTTLEHS
tMp-orf38/1-451   FTSLLMERLSVDYGKKSKLEFSVYPAPQVSTAVVEPYNSILTTHTTLEHS
tPr-orf85/1-451   FTSLLMERLSVDYGKKSKLEFSVYPAPQVSTAVVEPYNSILTTHTTLEHS
tPr-orf100/1-451  FTSLLMERLSVDYGKKSKLEFSVYPAPQVSTAVVEPYNSILTTHTTLEHS
tPr-orf101/1-450  FTSLLMERLSVDYGKKSKLEFSIYPAPQVSTAVVEPYNSILTTHTTLEHS
tRc-orf185/1-450  FTSLLMERLSVDYGKKSKLEFSIYPAPQVSTAVVEPYNSILTTHTTLEHS
tRv-orf137/1-450  FTSLLMERLSVDYGKKSKLEFSVYPAPQVSTAVVEPYNSILTTHTTLEHS
tMt-orf119/1-449  FTSLLMERLSVDYGKKSKLEFSIYPAPQVSTAVVEPYNSILTTHTTLEHS
tMt-orf118/1-350  FTSLLMERLSVDYGKKSKLEFSIYPAPQVSTAVVEPYNSILTTHTTLEHS
tHe-orf2/1-449    FTSLLMERLSVDYGKKSKLEFSIYPAPQVSTAVVEPYNSILTTHTTLEHS
tEt-orf143/1-452  FTSLLMERLSADYGKKSKLEFSVYPAPQVSTAVVEPYNSILTTHTTLEHS
tEs-orf23/1-448   FTSLLMERLSVDYGKKSKLEFSIYPAPQVSTSVVEPYNSILTTHTTLEHS
tEs-orf25/1-448   FTSLLMERLSVDYGKKSKLEFAVYPAPQVSTAVVEPYNSILTTHTTLEHS
tHe-orf4/1-452    FTSLLMERLSVEFGKKSKLEFCVYPAPEVSTAVVEPYNSILTTHTTLEHS
tRv-orf139/1-449  FTSLLMERLSVEFGKKSKLEFCVYPAPEVSTAVVEPYNSILTTHTTLEHS
tPr-orf65/1-449   FTSLLMERLSVEFGKKSKLEFCVYPAPEVSTAVVEPYNSILTTHTTLEHS
tRc-orf191/1-449  FTSLLMERLSVEFGKKSKLEFCVYPAPEVATAVVEPYNSILTTHTTLEHS
tMp-orf42/1-449   FTSLLMERLSVEFGKKSKLEFCVYPAPEVSTAVVEPYNSILTTHTTLEHS
                       *****.::********.:****:*:*:******************

tEt-orf161/1-312  DCAFMVDNEAIYDICRRNLDIERPTYTNLNRLIGQIVSSITASLRFDGAL
tEt-orf141/1-150  DCAFMVDNEAIYDICRRNLDIERPTYTNLNRLIGQIVSSITASLRFDGAL
tHe-orf9/1-451    DCAFMVDNEAIYDICRRNLDIERPTYTNLNRLIGQIVSSITASLRFDGAL
tRv-orf130/1-451  DCAFMVDNEAIYDICRRNLDIERPTYTNLNRLIGQIVSSITASLRFDGAL
tRc-orf183/1-307  DCAFMVDNEAIYDICRRNLDIERPTYTNLNRLIGQIVSSITASLRFDGAL
tMp-orf45/1-380   DCAFMVDNEAIYDICRRNLDIERPTYTNLNRLIGQIVSSITASLRFDGAL
tMp-orf38/1-451   DCAFMVDNEAIYDICRRNLDIERPTYTNLNRLIGQIVSSITASLRFDGAL
tPr-orf85/1-451   DCAFMVDNEAIYDICRRNLDIERPTYTNLNRLIGQIVSSITASLRFDGAL
tPr-orf100/1-451  DCAFMVDNEAIYDICRRNLDIERPTYTNLNRLIGQIVSSITASLRFDGAL
tPr-orf101/1-450  DCAFMVDNEAIYDICRRNLDIERPTYTNLNRLIGQIVSSITASLRFDGAL
tRc-orf185/1-450  DCAFMVDNEAIYDICRRNLDIERPTYTNLNRLIGQIVSSITASLRFDGAL
tRv-orf137/1-450  DCAFMVDNEAIYDICRRNLDIERPTYTNLNRLIGQIVSSITASLRFDGAL
tMt-orf119/1-449  DCAFMVDNEAIFDICRRNLDIERPTYTNLNRLIGQIVSSITASLRFDGAL
tMt-orf118/1-350  DCAFMVDNEAIFDICRRNLDIERPTYTNLNRLIGQIVSSITASLRFDGAL
tHe-orf2/1-449    DCAFMVDNEAIYDICRRNLDIERPTYTNLNRLIGQIVSSITASLRFDGAL
tEt-orf143/1-452  DCAFMVDNEAIYDICRRNLDIGRPTYTNLNRLISQIVSSITASLRFDGAL
tEs-orf23/1-448   DCAFMVDNEAIYDICRRNLDIERPTYTNLNRLIGQIVSSITASLRFDGAL
tEs-orf25/1-448   DCAFMVDNEAIYDICRRNLDIERPTYTNLNRLIGQIVSSITASLRFDGAL
tHe-orf4/1-452    DCAFMVDNEAIFDICRRKLDVERPTYTNLNRLISQIVSSITASLRFDGAL
tRv-orf139/1-449  DCAFMVDNEAIFDICRKKLDVERPTYVNLNRLISQIVSSITASLRFEGAL
tPr-orf65/1-449   DCAFMVDNEAIFDICRKKLDVERPTYTNLNRLISQIVSSITASLRFDGAL
tRc-orf191/1-449  DCAFMVDNEAIFDICRKKLDVERPTYTNLNRLISQIVSSITASLRFDGAL
tMp-orf42/1-449   DCAFMVDNEAIFDICRKKLDVERPTYTNLNRLISQIVSSITASLRFDGAL
                  ***********:****::**: ****.******.************:***

tEt-orf161/1-312  NVDLTEFQTNLVPYPRIHFPLVTYAPVISAEKAYHEQLTVSEITNACFEP
tEt-orf141/1-150  NVDLTEFQTNLVPYPRIHFPLVTYAPVISAEKAYHEQLTVSDKVV-----
tHe-orf9/1-451    NVDLTEFQTNLVPYPRIHFPLVTYAPIISAEKAYHEQLTVSEITNACFEP
tRv-orf130/1-451  NVDLTEFQTNLVPYPRIHFPLVTYAPIISAEKAYHEQLTVSEITNACFEP
tRc-orf183/1-307  NVDLTEFQTNLVPYPRIHFPLVTYAPIISAEKAYHEQLTVSEITNACFEP
tMp-orf45/1-380   NVDLTEFQTNLVPYPRIHFPLVTYAPIISAEKAYHEQLTVSEITNACFEP
tMp-orf38/1-451   NVDLTEFQTNLVPYPRIHFPLVTYAPIISAEKAYHEQLTVSEITNACFEP
tPr-orf85/1-451   NVDLTEFQTNLVPYPRIHFPLVTYAPIISAEKAYHEQLTVSEITNACFEP
tPr-orf100/1-451  NVDLTEFQTNLVPYPRIHFPLVTYAPIISAEKAYHEQLTVSEITNACFEP
tPr-orf101/1-450  NVDLTEFQTNLVPYPRIHFPLVTYAPIISAEKAYHEQLTVSEITNSCFEP
tRc-orf185/1-450  NVDLTEFQTNLVPYPRIHFPLVTYAPIISAEKAYHEQLTVSEITNSCFEP
tRv-orf137/1-450  NVDLTEFQTNLVPYPRIHFPLVTYAPIISAEKAYHEQLTVSEITNSCFEP
tMt-orf119/1-449  NVDLTEFQTNLVPYPRIHFPLVTYAPIISAEKAYHEQLTVSEITNACFEP
tMt-orf118/1-350  NVDLTEFQTNLVPYPRIHFPLVTYAPIISAEKAYHEQLTVSEITNACFEP
tHe-orf2/1-449    NVDLTEFQTNLVPYPRIHFPLVTYAPIISAEKAYHEQLTVSEITNSCFEP
tEt-orf143/1-452  NVDLTEFQTNLVPYPRVHFPLVTYAPIISAEKAYHEQLTVSEITSACFEP
tEs-orf23/1-448   NVDLTEFQTNLVPYPRVHFPLVTYAPIISSEKAYHEQLTVSEITNSCFEP
tEs-orf25/1-448   NVDLTEFQTNLVPYPRIHFPLATYAPVISAEKAYHEQLSVAEITNACFEP
tHe-orf4/1-452    NVDLTEFQTNLVPYPRIHFPLVSYSPVISAEKAFHEQLSVQEITNACFEP
tRv-orf139/1-449  NVDLTEFQTNLVPYPRIHFPLVSYAPVISAEKAFHEQLSVSEITNACFEP
tPr-orf65/1-449   NVDLTEFQTNLVPYPRIHFPLVSYAPVISAEKAYHEQLSVKEITNACFEP
tRc-orf191/1-449  NVDLTEFQTNLVPYPRIHFPLVSYSPVISAEKAYHEQLSVKEITNACFEP
tMp-orf42/1-449   NVDLTEFQTNLVPYPRIHFPLVSYSPVISAEKAFHEQLSVKEITTACFEP
                  ****************:****.:*:*:**:***:****:* : .      

tEt-orf161/1-312  ANQMVKCDPRHGKY------------------------------------
tEt-orf141/1-150  --------------------------------------------------
tHe-orf9/1-451    ANQMVKCDPRHGKYMACCMLYRGDVVPKDVNAAIAAIKTKRTIQFVDWCP
tRv-orf130/1-451  ANQMVKCDPRHGKYMACCMLYRGDVVPKDVNAAIAAIKTKRTIQFVDWCP
tRc-orf183/1-307  ANQMVKCDP-----------------------------------------
tMp-orf45/1-380   ANQMVKCDPRHGKYMACCMLYRGDVVPKDVNAAIAAIKTKRTIQFVDWCP
tMp-orf38/1-451   ANQMVKCDPRHGKYMACCMLYRGDVVPKDVNAAIAAIKTKRTIQFVDWCP
tPr-orf85/1-451   ANQMVKCDPRHGKYMACCMLYRGDVVPKDVNAAIAAIKTKRTIQFVDWCP
tPr-orf100/1-451  ANQMVKCDPRHGKYMACCMLYRGDVVPKDVNAAIAAIKTKRTIQFVDWCP
tPr-orf101/1-450  ANQMVKCDPRHGKYMACCMLYRGDVVPKDVNAAIAAIKTKRSIQFVDWCP
tRc-orf185/1-450  ANQMVKCDPRHGKYMACCMLYRGDVVPKDVNAAIAAIKTKRSIQFVDWCP
tRv-orf137/1-450  ANQMVKCDPRHGKYMACCMLYRGDVVPKDVNAAIAAIKTKRSIQFVDWCP
tMt-orf119/1-449  ANQMVKCDPRHGKYMACCMLYRGDVVPKDVNAAIAAIKTKRSIQFVDWCP
tMt-orf118/1-350  ANQMVKCDPRHGKYMACCMLYRGDVVPKDVNAAIAAIKTKRSIQFVDWCP
tHe-orf2/1-449    ANQMVKCDPRHGKYMACCMLYRGDVVPKDVNAAIAAIKTKRSIQFVDWCP
tEt-orf143/1-452  NNQMVKCDPRHGKYMACCMLYRGDVVPKDVNAAIAQIKTKRSIQFVDWCP
tEs-orf23/1-448   TNQMVKCDPRHGKYMACCMLYRGDVVPKDVNAAIAAIKTKRSIQFVDWCP
tEs-orf25/1-448   ANQMVKCDPRHGKYMACCMLYRGDVVPKDVNAAIAAIKTKRSIQFVDWCP
tHe-orf4/1-452    ANQMVKCDPRQGKYMACCMLYRGDVVPKDVTAAIATVKSKSSIRFVDWCP
tRv-orf139/1-449  SNQMVKCDPRQGKYMACCMLYRGDVVPKDVTASIAAIKAKSSIKFVDWCP
tPr-orf65/1-449   ANQMVKCDPRHGKYMACCMLYRGDVVPKDVTEAIATIKSKSNIRFVDWCP
tRc-orf191/1-449  ANQMVKCDPRHGKYMACCMLYRGDVVPKDVTEAIASVKSKSNIRFVDWCP
tMp-orf42/1-449   ANQMVKCDPRHGKYMACCMLYRGDVVPKDVTEAIASIKAKSNIRFVDWCP
                                                                    

tEt-orf161/1-312  --------------------------------------------------
tEt-orf141/1-150  ---------------------------------------WFLLLEVVEL-
tHe-orf9/1-451    TGFKVGINYQPPTVVPGGDLAKVQRAVCMLSNTTAIAEAWARLDHKFDLM
tRv-orf130/1-451  TGFKVGINYQPPTVVPGGDLAKVQRAVCMLSNTTAIAEAWARLDHKFDLM
tRc-orf183/1-307  --------------------------------------------------
tMp-orf45/1-380   TGFKVGINYQPPTVVPGGDLAKVQRAVCMLSN------------------
tMp-orf38/1-451   TGFKVGINYQPPTVVPGGDLAKVQRAVCMLSNTTAIAEAWARLDHKFDLM
tPr-orf85/1-451   TGFKVGINYQPPTVVPGGDLAKVQRAVCMLSNTTAIAEAWARLDHKFDLM
tPr-orf100/1-451  TGFKVGINYQPPTVVPGGDLAKVQRAVCMLSNTTAIAEAWARLDHKFDLM
tPr-orf101/1-450  TGFKVGINYQPPTVVPGGDLAKVQRAVCMLSNTTAIAEAWARLDHKFDLM
tRc-orf185/1-450  TGFKVGINYQPPTVVPGGDLAKVQRAVCMLSNTTAIAEAWARLDHKFDLM
tRv-orf137/1-450  TGFKVGINYQPPTVVPGGDLAKVQRAVCMLSNTTAIAEAWARLDHKFDLM
tMt-orf119/1-449  TGFKVGINYQPPTVVPGGDLAKVQRAVCMLSNTTAIAEAWARLDHKFDLM
tMt-orf118/1-350  TGFKVGINYQPPTVVPGGDLAKVQRAVCMLSNTTAIAEAWARLDHKFDLM
tHe-orf2/1-449    TGFKVGINYQPPTVVPGGDLAKVQRAVCMLSNTTAIAEAWARLDHKFDLM
tEt-orf143/1-452  TGFKVGINYQPPTVVPGGDLSKTPRAVCMLSNTTAIAEAWARLDHKFDLM
tEs-orf23/1-448   TGFKVGINYQPPTVVPGGDLAKTPRAVCMLSNTTAIAEAWSRLDRKFDLM
tEs-orf25/1-448   TGFKVGINYQPPTVVPGGDLAKTPRAVCMLSNTTAIAEAWSRLDRKFDLM
tHe-orf4/1-452    TGFKVGLNFQPPTVVPGADQAAVPRAVCMLSNTTAIVEAWARLNHKFDLM
tRv-orf139/1-449  TGFKVGLNFQPPTVVPGGDTAAVPRAVCMLSNTTAIVEAWARLNHKFDLM
tPr-orf65/1-449   TGFKVGLNFQPPAVVPGGDQAAVPRAVCMLSNTTAIVEAWARLNHKFDLM
tRc-orf191/1-449  TGFKVGLNFQPPAMVPGGDQASVPRAVCMLSNTTAIVEAWSRLNHKFDLM
tMp-orf42/1-449   TGFKVGLNFQPPARVPNGDQAAVPRAVCMLSNTTAIVEAWARLNHKFDLM
                                                                    

tEt-orf161/1-312  --------------------------------------------------
tEt-orf141/1-150  --------------------------------------------------
tHe-orf9/1-451    YAKRAFVHWYVGEGMEEGEFSEAREDLAALEKDYEEVGVDSVEGEG-EGE
tRv-orf130/1-451  YAKRAFVHWYVGEGMEEGEFSEAREDLAALEKDYEEVGVDSVEGEG-EGE
tRc-orf183/1-307  --------------------------------------------------
tMp-orf45/1-380   --------------------------------------------------
tMp-orf38/1-451   YAKRAFVHWYVGEGMEEGEFSEAREDLAALEKDYEEVGVDSVEGEG-EGE
tPr-orf85/1-451   YAKRAFVHWYVGEGMEEGEFSEAREDLAALEKDYEEVGVDSVDGEG-EGE
tPr-orf100/1-451  YAKRAFVHWYVGEGMEEGEFSEAREDLAALEKDYEEVGVDSVEGEG-EGE
tPr-orf101/1-450  YAKRAFVHWYVGEGMEEGEFSEAREDLAALEKDYEEVGIDSVDNAG-E-E
tRc-orf185/1-450  YAKRAFVHWYVGEGMEEGEFSEAREDLAALEKDYEEVGVDSVDNEG-E-E
tRv-orf137/1-450  YAKRAFVHWYVGEGMEEGEFSEAREDLAALEKDYEEVGVDSVEEGG-E-E
tMt-orf119/1-449  YAKRAFVHWYVGEGMEEGEFSEAREDLAALEKDYEEVGIDSAENEE-G--
tMt-orf118/1-350  YAKRAFVHWYVGEGMEEGEF------------------------------
tHe-orf2/1-449    YAKRAFVHWYVGEGMEEGEFSEAREDLAALEKDYEEVGVDSVDAGE-E--
tEt-orf143/1-452  YAKRAFVHWYVGEGMEEGEFSEAREDLAALEKDYEEVGIESTDAAGGDAA
tEs-orf23/1-448   YSKRAFVHWYVGEGMEEGEFCEAREDLAALEKDYEEVGVDSNPDQA----
tEs-orf25/1-448   YSKRAFVHWYVGEGMEEGEFCEAREDLAALEKDYEEVGVDSNPDQA----
tHe-orf4/1-452    YAKRAFVHWYVGEGMEEGEFSEAREDLAALERDYEEAGADSTDGQD-D-E
tRv-orf139/1-449  FQKRAFVHWYVGEGMEEGEFSEAREDLAALERDYDEAGADSTDGQE-D-Q
tPr-orf65/1-449   FAKRAFVHWYVGEGMEEGEFSEAREDLAALEKDYEEAGADSAEAGE-E-E
tRc-orf191/1-449  FAKRAFVHWYVGEGMEEGEFSEAREDLAALEKDYEEAGADSNDGQE-E-E
tMp-orf42/1-449   FAKRAFVHWYVGEGMEEGEFSEAREDLAALEKDYEEAGADSTEAAA-EED
                                                                    

tEt-orf161/1-312  ----
tEt-orf141/1-150  ----
tHe-orf9/1-451    GEEV
tRv-orf130/1-451  GEEV
tRc-orf183/1-307  ----
tMp-orf45/1-380   ----
tMp-orf38/1-451   GDEV
tPr-orf85/1-451   GEEV
tPr-orf100/1-451  GEEV
tPr-orf101/1-450  GEEY
tRc-orf185/1-450  GEEY
tRv-orf137/1-450  GEEY
tMt-orf119/1-449  GEEY
tMt-orf118/1-350  ----
tHe-orf2/1-449    GEEY
tEt-orf143/1-452  NEEY
tEs-orf23/1-448   DEEY
tEs-orf25/1-448   DEEY
tHe-orf4/1-452    NGEF
tRv-orf139/1-449  NGEY
tPr-orf65/1-449   NGEY
tRc-orf191/1-449  NGEY
tMp-orf42/1-449   NAEY
                      
