# Supplementary material for: Phylogenetic and functional characterization of water bears (Tardigrada) tubulins
Source: Sci Rep. 2023 Mar 30;13:5194. doi: 10.1038/s41598-023-31992-z (PMC10063605; doi:10.1038/s41598-023-31992-z)
Supplement: Supplementary file 1 — Supplementary Information. [file 41598_2023_31992_MOESM1_ESM.zip › Novotna Floriancicova_Supplementary data/Supplementary data 2/CRG dataset_tardigrades_selected_translated_frames_trimmed_and_Findeisen.dpa_100.MAFFT-GINSI.with.CLUSTALO.tree.decoded.phylip_fastme_tree.tub_types]

tPr-orf74	Tub6
tEs-orf27	Tub1
tMt-orf118	Tub1
tEt-orf141	Tub1
tEt-orf161	Tub1
tEs-orf25	Tub1
tEt-orf143	Tub1
tEs-orf23	Tub1
tRc-orf185	Tub1
tPr-orf101	Tub1
tRv-orf137	Tub1
tHe-orf2	Tub1
tRv-orf130	Tub1
tHe-orf9	Tub1
tPr-orf100	Tub1
tPr-orf85	Tub1
tMp-orf38	Tub1
tMp-orf45	Tub1
tRc-orf191	Tub1
tMp-orf42	Tub1
tPr-orf65	Tub1
tRv-orf139	Tub1
tHe-orf4	Tub1
tPr-orf67	Tub1
tMt-orf117	Tub1
tRv-orf128	Tub2
tHe-orf19	Tub2
tHe-orf7	Tub2
tPr-orf93	Tub2
tPr-orf82	Tub2
tPr-orf95	Tub2
tHe-orf1	Tub2
tRc-orf22	Tub2
tMp-orf33	Tub2
tRv-orf132	Tub2
tHe-orf12	Tub2
tPr-orf88	Tub2
tRc-orf21	Tub2
tRv-orf126	Tub2
tRc-orf28	Tub2
tPr-orf83	Tub2
tMp-orf53	Tub2
tMp-orf52	Tub2
tRc-orf186	Tub2
tHe-orf5	Tub2
tPr-orf103	Tub2
tMt-orf123	Tub2
tMt-orf121	Tub2
tEt-orf149	Tub2
tEt-orf148	Tub2
tEt-orf147	Tub2
tEs-orf31	Tub2
tEs-orf30	Tub2
tEt-orf162	Tub2
tMt-orf120	Tub2
tEt-orf151	Tub2
tMp-orf57	Tub2
tEt-orf181	Tub2
tEt-orf175	Tub2
tEt-orf178	Tub2
tEt-orf179	Tub2
tPr-orf110	Tub2
tEs-orf189	Tub2
tPr-orf77	Tub3
tEs-orf194	Tub3
tEt-orf155	Tub3
tMp-orf34	Tub3
tRc-orf182	Tub3
tPr-orf89	Tub3
tHe-orf15	Tub3
tRv-orf135	Tub3
tMt-orf124	Tub3
tEt-orf153	Tub3
tEs-orf188	Tub5
tEt-orf142	Tub5
tEs-orf187	Tub5
tHe-orf14	Tub5
tEs-orf190	Tub2
tEt-orf170	Tub2
tEt-orf150	Tub2
