# Supplementary material for: Phylogenetic and functional characterization of water bears (Tardigrada) tubulins
Source: Sci Rep. 2023 Mar 30;13:5194. doi: 10.1038/s41598-023-31992-z (PMC10063605; doi:10.1038/s41598-023-31992-z)
Supplement: Supplementary file 1 — Supplementary Information. [file 41598_2023_31992_MOESM1_ESM.zip › Novotna Floriancicova_Supplementary data/Supplementary data 2/CRG dataset_tardigrades_selected_translated_frames_trimmed_and_Findeisen.decoded.dpa_100.MAFFT-GINSI.with.CLUSTALO.tree.aln.treefile]

(tHe-orf1:0.0941437551,(((((((((((((((((((((((((((((((((((((((((((((((((((((((((((((((((((((((((((((tHe-orf2:2.7371e-06,(tEs-orf23:0.0940597303,tEt-orf143:0.17419556):0.0552918918):2.3739e-06,tRv-orf137:0.0365904152):0.0225779927,tPr-orf101:0.0231984432):0.0053663692,tRc-orf185:0.0064208849):0.0227215079,tMt-orf118:0.0128717965):0.0194267815,(tHe-orf9:2.4789e-06,(((tMp-orf38:0.0059815291,(tPr-orf85:0.0060443323,tPr-orf100:2.3732e-06):0.0061338171):0.0060848841,tMp-orf45:2.9478e-06):0.006096762,tRv-orf130:2.4968e-06):0.0060487106):0.0321826287):0.0127615145,((((CiTub1D:0.0394237208,CiTub1E:0.0388032618):0.0522096012,(CvpTub1L:0.1155744821,CvpTub1M:0.1494615452):0.3724358116):0.0205389301,((OraTub1G:0.0865476083,XtTub1G:0.2769126763):0.0280849324,((((((((((LaTub1G:2.1224e-06,(TmlTub1G:0.0120737987,(CafTub1G:0.0060205603,MpfTub1G:2.754e-06):2.3358e-06):0.0060181111):0.0060185002,BtTub1G:0.0120728571):2.9793e-06,SptTub1G:2.8902e-06):2.3472e-06,((MamTub1G:1.0716e-06,HsTub1G:2.048e-06):0.0120627811,EqcTub1G:0.012049377):2.353e-06):0.0060367731,RnTub1G:0.006004368):2.1904e-06,(OcTub1G:1.0716e-06,MmTub1G:1.0716e-06):2.3476e-06):2.3674e-06,CrgTub1G:0.0060114299):0.006701354,CvpTub1G:0.0363276208):0.0144548543,MdTub1G:0.0333175063):0.0295791391,(AocTub1Ga:0.0511352226,((GgTub1Ga:0.2653386928,AocTub1Gb:0.2097904482):0.0780557546,GgTub1Gb:0.0976305239):0.0571036102):0.0341647679):0.0257447002):0.2188846726):0.0202260844,(((((((SptTub1I:0.089592628,CafTub1I:0.1920375642):0.007301101,MpfTub1I:0.0301346436):0.0372326651,MdTub1I:0.0625069119):0.0520920311,GgTub1I:0.0059728135):0.0171454006,AocTub1I:0.0156629039):0.0215028215,BrTub1K:0.1035200515):0.0101334694,XtTub1I:0.0244608231):0.0592384096):0.0132738171):0.0133400627,((tHe-orf4:0.0570205869,tRv-orf139:0.1293624102):0.0334641691,((tMp-orf42:0.0816655887,tRc-orf191:0.0724223189):0.0325660254,tPr-orf65:0.0464208592):0.0872715933):0.3097752411):0.0087087621,((tEt-orf141:0.1090282248,tEt-orf161:2.1242e-06):0.0098701716,(CptTub1K:0.2562244179,(TarTub1N:0.4694156745,NvTub1S:0.3942452801):0.0593847274):0.107005974):0.0179182433):0.0100323035,(((((((((TicTub1A:0.0063771494,MydTub1C:0.0125608473):0.0060383936,(((((((((((((((((((((((DmoTub1A:0,DpTub1A:0):0,DrfTub1C:0):0,DgTub1A:0):0,DeTub1C:0):0,DbTub1C:0):0,DmTub1C:0):0,DyTub1A:0):0,DtTub1C:0):0,DwTub1A:0):0,DssTub1C:0):0,DseTub1A:0):0,DaTub1A:0):0,DreTub1C:0):0,DrrTub1A:0):0,DrbTub1A:0):0,DrpTub1C:0):0,DkTub1C:0):0,GomTub1C:0):0,DerTub1A:0):1.0716e-06,DvTub1A:1.0716e-06):2.904e-06,(((((DeTub1A:0,DssTub1A:0):0,DseTub1C:0):0,DrrTub1C:0):1.0716e-06,DreTub1A:2.4793e-06):2.1836e-06,((((DmTub1A:0,DyTub1C:0):0,DerTub1C:0):1.0716e-06,DtTub1A:1.0716e-06):2.5692e-06,DbTub1A:0.006163937):0.0061631604):0.0061700626):0.0123381478,((((LhTub1C:0.0122580817,HrsTub1G:0.0061103117):2.8878e-06,CmfTub1C:0.0123684654):0.0122593654,PobTub1C:2.358e-06):0.0061517609,(AeTub1C:1.0716e-06,AacTub1C:2.8773e-06):2.1792e-06):0.0328581036):2.6444e-06,AngTub1C:0.006180527):0.0061832753):2.369e-06,((AeaTub1A:0,CpqTub1G:0):1.0716e-06,CpqTub1A:1.0716e-06):2.2921e-06):2.1269e-06,(((AngTub1A:0,AngTub1G:0):1.0716e-06,AeaTub1C:1.0716e-06):2.3158e-06,(AypTub1A:0.037235557,CpqTub1C:0.0050542455):0.0026976856):0.0061984777):0.0061545092,RhpTub1A:0.0061333636):2.5284e-06,NavTub1C:0.0185709632):0.0061406291,(((((AmTub1A:0,BotTub1A:0):0,BoiTub1A:0):0,HrsTub1C:0):1.0716e-06,(ApfTub1A:1.0716e-06,((MerTub1A:0.0061039764,(NavTub1A:2.5055e-06,NavTub1G:0.0122522316):0.0061567321):2.3373e-06,LhTub1A:0.0061210709):2.4695e-06):1.0716e-06):2.4779e-06,(((((CmfTub1A:0,LhTub1G:0):0,PobTub1A:0):0,AacTub1A:0):1.0716e-06,AeTub1A:1.0716e-06):2.0439e-06,(HrsTub1A:0.0060138411,(((AmTub1G:0,BoiTub1G:0):1.0716e-06,BotTub1G:1.0716e-06):2.2398e-06,MerTub1G:0.0122034218):0.0061099172):2.2084e-06):0.0060251998):0.0060567462):0.0020179355,MydTub1A:0.0735031249):0.0166855021,((((EcgTub1C:0.1519818907,EcgTub1D:0.185999992):0.0357503516,((EcgTub1E:0.1847251329,EcgTub1F:0.2227939431):0.044073856,EcgTub1G:0.2241514538):0.0331064214):0.0980665951,RhpTub1M:0.1348401914):0.0134843845,(AypTub1C:0.1139012367,RhpTub1L:0.0362347799):0.008394402):2.8027e-06):0.0061978661):2.1412e-06,(((((((((((((((((((((((((Pf_iTub1A:2.3474e-06,Pf_aTub1A:2.8695e-06):0.0059716034,(PbTub1A:2.2543e-06,PlyTub1A:2.3263e-06):0.0059220281):0.005958372,(PkTub1A:2.4985e-06,PvTub1A:2.4649e-06):2.9874e-06):0.0495085667,((((BabTub1A:0.0140896782,BbTub1A:0.0112113466):0.0705640304,(ThaTub1B:0.0151872892,TepTub1B:0.012725565):0.2525158306):0.1377441276,(((Pf_aTub1B:0.0288932638,(PbTub1B:2.0866e-06,PlyTub1B:2.5363e-06):0.0234769844):2.5557e-06,PvTub1B:2.2525e-06):0.0057612834,PkTub1B:2.4284e-06):0.0558043284):0.0333950947,(((ThaTub1A:0.0850720315,TepTub1A:0.1039917417):0.4704473156,(BabTub1B:0.1218205546,BbTub1B:0.0874085155):0.2909022286):0.1305947966,BamTub1B:0.4252258677):0.7389334402):0.01347249):0.0246867537,ActTub1A:0.1806222525):0.0373524965,(BamTub1A:0.5977337052,((CpTub1:2.129e-06,ChTub1:2.3087e-06):0.0415588588,CrmTub1:0.0179631517):0.1683440054):0.0921248539):0.0375086658,(HahTub1A:1.0716e-06,Tg_aTub1A:1.0716e-06):0.0179003713):0.0647095133,((TetTub1A:2.5034e-06,((((PtTub1A:2.5354e-06,PtTub1E:1.0716e-06):2.4888e-06,PtTub1D:0.018675095):0.0062437806,(PtTub1B:2.3737e-06,PtTub1C:1.0716e-06):2.519e-06):0.0252200093,ImTub1:0.0320541399):0.0062931528):0.0750579467,OxtTub1A:0.024603345):0.0084409483):0.0426687713,(((OstTub1A:0.047634943,OstTub1B:0.1180875789):0.1059772416,(Mip_aTub1A:1.0716e-06,Mip_aTub1B:1.0716e-06):0.0359843372):0.0090009083,(ChvTub1A:1.0716e-06,ChvTub1B:0.0184026582):0.0114295808):0.0071954466):0.0108766391,((CrTub1A:2.5166e-06,CrTub1B:2.3456e-06):0.012307208,(VcTub1A:2.9724e-06,VcTub1B:2.5848e-06):2.8117e-06):0.0593264711):0.0135290792,((BinTub1A:0.0059974264,BinTub1B:2.3417e-06):0.0217731666,BinTub1C:0.387835467):0.0489598574):2.281e-06,(CypTub1A:0.0061087602,CypTub1B:0.012146016):0.0305926479):0.0238441503,(((((((((((DcfTub1A:0.0569988552,(DccTub1A:0.0137526037,DdTub1A:0.0143093667):0.062180339):0.0470965886,DiiTub1A:0.0247917142):0.2104966868,DcpTub1A:0.1775757191):0.0694601858,PovTub1:0.2201553905):0.3029374612,(((DcfTub1B:0.0526535779,DiiTub1B:0.0725231281):0.0647179197,DdTub1B:0.1467550357):0.3255589273,DcpTub1B:0.3243163667):0.387969186):0.1129631261,((DifTub1A:0.1799762853,DifTub1B:0.8369765137):0.2169604466,(PppTub1A:0.1523105996,PppTub1B:0.1899824024):0.2414592499):0.0664437644):0.3911952019,((BinTub1D:1.09594576,(NgTub1E:0.4358736926,NgTub1F:0.6694533282):0.760335877):0.1347615962,BhTub1:0.8845256798):0.0843061356):0.0834832698,(CncTub1A:0.236390773,CncTub1B:0.1154210969):0.5037616844):0.0932982732,CmTub1:0.30269221):0.0481216623,(GsTub1:0.2456586706,PpuTub1:0.6878951991):0.0774236429):0.0770023767,(GtTub1A:0.3181990312,(CtpTub1:0.2916385104,(HmaTub1:0.1318878484,CmeTub1:0.1114864542):0.0798230581):0.0528619604):0.2449720161):0.1195111049):0.0276592905,(((((((((((((((((LeiTub1A:0,LemTub1J:0):0,LemTub1L:0):0,LemTub1I:0):0,LemTub1H:0):0,LemTub1G:0):0,LemTub1F:0):0,LemTub1E:0):0,LemTub1K:0):0,LemTub1B:0):0,LemTub1C:0):0,LemTub1D:0):0,LeiTub1B:0):2.5011e-06,LemTub1A:2.1853e-06):0.0117353912,EdmTub1:0.005859319):0.0059066814,(LbTub1A:2.3199e-06,LbTub1B:1.0716e-06):2.4463e-06):0.1242316644,(TrcTub1A:0.0144996266,(((TbTub1A:0,TbTub1D:0):0,TbTub1C:0):1.0716e-06,TbTub1B:1.0716e-06):0.0030732983):0.04492955):0.1404585734,(((NgTub1A:0,NgTub1C:0):1.0716e-06,NgTub1B:1.0716e-06):0.0395979399,NgTub1D:0.3315780561):0.0710170168):0.0309462223):0.0105239495,(((((((SemTub1A:0.0312911306,(((((PhpTub1Aa:0.0501771768,(MeTub1Aa:2.9784e-06,MeTub1Ab:2.2718e-06):0.0123917237):2.6904e-06,(((((MigTub1Aa:0.0245694721,MigTub1Ab:0.0245069338):0.0633058454,CusTub1Aa:0.0313533796):2.7233e-06,(CusTub1Ab:0.0297467952,MigTub1Ac:0.1009306051):0.0212062556):0.0061837895,((((GlmTub1Aa:2.8619e-06,GlmTub1Ac:0.0060591008):0.0133957452,MtTub1Ab:0.0116897683):0.0120739861,((((((ArlTub1Aa:0,AtTub1Ab:0):0,ArlTub1Ab:0):1.0716e-06,AtTub1Aa:1.0716e-06):0.0123954761,AtTub1Ac:2.5653e-06):0.0217684396,SobTub1Ac:0.1712517422):0.018589632,BdTub1Aa:0.0686601702):0.0352999372):0.0079213437,(GlmTub1Ab:0.0062168687,GlmTub1Ad:2.4609e-06):0.0193632681):0.0061737135):2.8391e-06,RicTub1Ab:2.8849e-06):0.0120714745):0.0059898927,VvTub1Ab:0.0062309328):2.7724e-06,(VvTub1Aa:0.0234775168,PotTub1Ac:0.0238410159):0.0011603574):0.0058757131,((((((MtTub1Aa:0.0124692079,(GlmTub1Ae:0.005860751,GlmTub1Af:0.0122942209):0.036713533):2.6081e-06,((((((OrgTub1Aa:2.109e-06,Os_aTub1Aa:2.2609e-06):0.0379702089,BdTub1Ab:2.5378e-06):0.0121919326,SobTub1Aa:0.0061264144):2.6457e-06,SobTub1Ab:0.0060527902):0.0120127936,(OrgTub1Ab:2.0869e-06,Os_aTub1Ab:2.4211e-06):0.0470918313):0.0163350427,(GlmTub1Ag:2.4368e-06,GlmTub1Ah:0.0068214659):0.074491468):0.0291653825):0.0218312658,(PotTub1Aa:0.0304606463,(CipTub1Aa:0.0184054397,CipTub1Ab:0.0305559641):0.006957625):0.0056803492):0.0065145372,PotTub1Ab:0.0246061725):2.5243e-06,(PupTub1Aa:2.1127e-06,(PupTub1Ab:0.0369601043,(CusTub1Ac:0.070064018,PupTub1Ac:0.024689619):2.6593e-06):2.8517e-06):0.0060414777):2.215e-06,RicTub1Aa:2.4259e-06):2.7168e-06):0.0064995819):0.006504775,(RicTub1Ac:0.0248185922,PotTub1Ad:0.024364584):0.0122735836):2.3927e-06,(PupTub1Ad:0.0067244613,((SemTub1Balpha:2.0166e-06,SemTub1Bbeta:2.913e-06):0.026883326,(SemTub1Calpha:1.0716e-06,SemTub1Cbeta:1.0716e-06):0.0067663798):0.0198636012):0.0127801686):0.0060510421,VvTub1Ac:2.5132e-06):0.0321655215,((((PhpTub1Ac:0.2384975138,((PhpTub1Ad:0.0423215387,PhpTub1Af:0.0367936384):0.0182997083,PhpTub1Ae:0.0467458555):0.142718573):0.0667368603,(((SemTub1Halpha:2.021e-06,SemTub1Hbeta:2.3253e-06):2.8976e-06,(SemTub1Jalpha:2.4757e-06,SemTub1Jbeta:0.0121187728):0.0060386689):2.4238e-06,((SemTub1K:0,SemTub1Lbeta:0):2.5487e-06,SemTub1Lalpha:2.5819e-06):0.0121106664):0.028170255):0.0314501502,(SemTub1Ialpha:2.1027e-06,SemTub1Ibeta:2.5611e-06):0.0477763874):0.0197086371,(((SemTub1Dalpha:2.9196e-06,SemTub1Dbeta:1.0716e-06):0.025107743,((SemTub1Ealpha:2.4528e-06,SemTub1Ebeta:2.4308e-06):0.0060819854,(SemTub1Galpha:2.4268e-06,SemTub1Gbeta:2.4322e-06):0.0182211662):0.0358048635):0.009147221,(SemTub1Falpha:1.0716e-06,SemTub1Fbeta:1.0716e-06):0.0675360365):0.019170842):0.0386613519):0.0115104214,PhpTub1Ab:0.1119058581):0.0222604492,(GtTub1B:0.2331043707,(((PhpTub1Ba:1.0716e-06,PhpTub1Bb:1.0716e-06):0.0069048803,PhpTub1Bc:0.012959604):0.0280907692,(((((MigTub1Ba:0.0322269248,PupTub1Bb:0.0437862297):0.0223383373,(PotTub1Ba:0.0528027976,PotTub1Bb:0.0724840467):0.0137775336):0.0148457748,((((CusTub1Ba:0.044179237,(((((GlmTub1Ba:0.0135219438,GlmTub1Bb:2.8727e-06):0.0197311107,MtTub1Ba:2.7168e-06):0.0371575791,(((AtTub1Ba:0,AtTub1Bb:0):0,ArlTub1Bb:0):1.0716e-06,ArlTub1Ba:2.5358e-06):0.0140477885):0.0236593276,RicTub1Ba:0.0225904531):0.0080129409,(MeTub1Ba:0.0312433177,MeTub1Bb:0.0398488642):0.0069068365):0.0132813683):2.1318e-06,(((OrgTub1Ba:1.0716e-06,Os_aTub1Ba:1.0716e-06):0.0137043903,BdTub1Bb:0.0301492273):0.0248274088,SobTub1Ba:2.008e-06):0.0385155165):0.0060473725,(CipTub1Ba:0.0437790109,MigTub1Bc:0.0936849672):0.0127437976):0.01155833,((((PupTub1Ba:0.0585790823,((RicTub1Bb:0.0494804919,MeTub1Bc:0.0476716908):0.0176749981,(PotTub1Bc:0.0283499144,PotTub1Bd:0.03937752):0.0446272157):0.0201721942):0.0041338447,(CipTub1Bb:0.0919689306,(ArlTub1Bc:0.0060221604,AtTub1Bc:0.0240707461):0.1508948551):0.0242969893):0.0127071692,((((BdTub1Ba:0.048486395,(Os_aTub1Bb:0.0848806927,SobTub1Bb:0.0175358805):0.0269068795):0.1037181478,(SemTub1Malpha:2.9956e-06,SemTub1Mbeta:2.0152e-06):0.6243021925):0.0279510706,(MtTub1Bb:0.0956718855,((GlmTub1Bc:0.006830283,GlmTub1Bd:0.0196548863):0.0268011841,(MtTub1Bc:0.2027308774,GlmTub1Be:0.1153682627):0.1610657024):0.0382087817):0.0018297955):0.0521002194,CusTub1Bb:0.0560175091):0.0170134824):0.0061283678,MigTub1Bb:0.0364729048):0.0062320183):2.1475e-06):0.0206445271,VvTub1Ba:0.0051045023):0.0239392106,VvTub1Bb:0.3028412626):0.0448090041):0.1043509138):0.0233430241):0.0292190075):0.032179886,(((((((HyaTub1A:0.1106890077,PhiTub1C:0.0290698611):0.0140912729,PhsTub1D:0.0194152345):0.0147802265,(((HyaTub1B:0.0118749418,(PhrTub1C:0.0060418776,PhrTub1E:2.08e-06):0.0059495972):0.0068483961,(PhsTub1C:2.1325e-06,((PhrTub1D:0.0852993381,(PhsTub1G:2.5401e-06,PhsTub1H:2.9301e-06):0.020961519):0.0168711532,(PhsTub1F:0.1356310671,(PhrTub1F:2.4367e-06,PhrTub1G:2.5968e-06):0.0585214808):0.1754869394):0.015462865):0.0171817203):0.0162580315,(PhiTub1B:0.110783948,PhiTub1D:2.2036e-06):0.0323843238):0.0333716452):0.0692648195,PuTub1A:0.0186500467):0.0125781207,PuTub1B:0.0718765518):0.038174207,(SrpTub1B:0.0279905053,(SrpTub1C:0.0503183447,SrpTub1D:0.1930458072):0.0498815211):0.0529554349):0.0750996576,((PhsTub1A:0.0026222848,(((((PhrTub1A:0,PhrTub1B:0):0,PhiTub1E:0):0,PhsTub1B:0):1.0716e-06,SrpTub1A:1.0716e-06):2.0181e-06,PuTub1C:0.0120221443):0.0041722156):0.0111839068,PhiTub1A:2.6502e-06):0.0126511675):0.0827042455):0.0467901636,(((EmhTub1A:2.5243e-06,EmhTub1B:2.6588e-06):0.0137678175,(((EmhTub1C:0.0185699286,EmhTub1G:0.0248371047):0.0061819968,(EmhTub1F:1.0716e-06,EmhTub1H:0.006202859):2.4513e-06):0.0186793648,(EmhTub1D:2.4587e-06,EmhTub1E:0.0062222338):2.0537e-06):0.0362622143):0.2311421004,(((((FrcTub1A:0.0061418585,FrcTub1B:2.0578e-06):0.2085410501,PhtTub1:0.151144715):0.1264300758,ThpTub1:0.0093536331):0.0337131544,((EcsTub1A:1.0716e-06,EcsTub1B:1.0716e-06):2.2724e-06,EcsTub1C:0.0120911328):0.0244943011):0.0098641613,((((AuaTub1A:0,AuaTub1D:0):0,AuaTub1E:0):0,AuaTub1C:0):1.0716e-06,AuaTub1B:1.0716e-06):0.083875536):0.1279853543):0.0275430296):0.1296404435,OxtTub1B:1.089822942):0.0429981899,GiiTub1:0.2573327581):0.0510351606,((Tv_aTub1A:2.0759e-06,Tv_aTub1B:2.9869e-06):0.0059133094,((((Tv_aTub1C:0,Tv_aTub1F:0):0,Tv_aTub1G:0):0,Tv_aTub1E:0):2.0308e-06,Tv_aTub1D:2.0357e-06):2.3428e-06):0.2471724917):0.1289191471,CiTub1A:0.0052656443):0.0063759981,(OidTub1A:1.0716e-06,(CiTub1B:0.006012016,(CiTub1F:0.0907805739,BrTub1I:0.1125185186):0.0288971986):0.0061928552):2.2078e-06):0.0058621139,(((ApfTub1J:1.0716e-06,AmTub1J:1.0716e-06):0.0357874211,MerTub1J:0.156418558):0.0173342677,(BotTub1J:2.9286e-06,BoiTub1J:0.0068314975):0.0495142003):0.1003171828):2.9035e-06,CagTub1B:2.1705e-06):0.0166778648,((SckTub1P:0.0551548078,SckTub1Q:0.041347698):0.4259681034,(MbTub1:0.0365975109,ProTub1:0.0454342701):0.0719650172):0.0695641074):0.0068626477):0.0061241205,(tEs-orf25:0.1237148277,(((((((EcgTub1A:0.0428570333,(((SmTub1A:2.0879e-06,SmTub1B:0.0872665965):0.0183575411,(((CptTub1A:2.5006e-06,CptTub1B:0.0060439986):0.0061508582,CptTub1C:0.0244631129):0.0120357516,CptTub1H:0.0563193493):2.8627e-06):0.0059586666,(HerTub1A:0.0121566972,CagTub1C:0.0306072525):0.0061002455):0.0058858038):0.0060972561,((TiaTub1A:0.0059732631,(TiaTub1B:0.0182635907,TiaTub1C:0.0243979819):2.3458e-06):0.0894651443,SckTub1F:0.0183415903):0.0119238357):2.0153e-06,(CptTub1D:0.0242976657,CagTub1F:0.1851873296):2.495e-06):0.005947045,(((((((((((NvTub1A:0.0116239919,SckTub1M:0.1852355754):0.0074791554,NvTub1H:0.0437414095):0.0116764905,(NvTub1F:0.0486894284,NvTub1O:0.1558274022):0.0208373469):0.0076320567,NvTub1N:0.1301681969):0.0065845136,((TiaTub1D:0.1674808882,NvTub1L:0.1271666573):0.0454569336,NvTub1K:0.0412048761):0.0138787408):0.0132073035,NvTub1I:2.4837e-06):0.0133205792,NvTub1J:2.9896e-06):0.0132184477,NvTub1C:0.0117712072):0.0070883001,NvTub1G:0.0120214933):0.0065315239,NvTub1E:0.0245274292):0.0066113676,((((TicTub1D:0.0199174291,AypTub1D:0.0372130514):0.0123415722,RhpTub1D:2.4836e-06):0.0313570218,(((((DmoTub1D:0.0063517355,(DvTub1D:0.0254685769,DgTub1D:0.0170020232):0.0072167307):0.0203239046,((((((DaTub1D:0,DrfTub1D:0):0,DeTub1D:0):1.0716e-06,DrbTub1D:1.0716e-06):2.3968e-06,DrrTub1D:1.0716e-06):2.4007e-06,((DreTub1D:0.0316456702,DtTub1D:2.1013e-06):0.0061525081,(((((DmTub1D:0,DbTub1D:0):0,DyTub1D:0):0,DerTub1D:0):0,DssTub1D:0):2.1167e-06,DseTub1D:1.0716e-06):2.5537e-06):0.0124240776):0.0061680419,DkTub1D:2.4008e-06):0.0242197377):0.0185282989,DwTub1D:0.0070382104):0.0311240069,CpqTub1D:0.0249787849):0.0067741714,(GomTub1D:0.0063524014,AeaTub1D:0.0123202082):0.006041147):2.168e-06):0.0565878081,(CptTub1F:2.137e-06,CptTub1G:0.0121477232):0.0182986254):0.0061035739):2.4105e-06):2.5907e-06,(((((((((((((((((((((((((((LaTub1D:0,BtTub1D:0):0,EqcTub1E:0):0,MdTub1E:0):0,MmTub1D:0):0,OcTub1E:0):0,CafTub1E:0):0,EqcTub1D:0):0,HsTub1J:0):0,BtTub1E:0):0,MamTub1D:0):0,HsTub1D:0):0,MpfTub1D:0):0,CvpTub1E:0):0,CrgTub1D:0):0,MamTub1E:0):0,MmTub1E:0):0,RnTub1E:0):0,EqcTub1J:0):0,AocTub1E:0):0,CvpTub1D:0):0,RnTub1D:0):1.0716e-06,OcTub1D:1.0716e-06):1.0716e-06,((TmlTub1D:0.0121204151,LaTub1E:0.01220872):1.0716e-06,SptTub1D:0.0060611127):1.0716e-06):1.0716e-06,(HsTub1E:0.0370125488,GgTub1E:0.0245994907):2.994e-06):2.5148e-06,MdTub1D:0.0121428724):2.5798e-06,CafTub1D:0.0060500763):0.0184280192,AypTub1L:0.0913865997):0.0062122226):2.4382e-06,CagTub1A:1.0716e-06):2.6891e-06,CiTub1C:0.0060510168):2.6823e-06):0.0069860121):0.0058265181,((((((OidTub1B:2.6125e-06,OidTub1C:2.3038e-06):0.0133732528,(OidTub1D:2.996e-06,OidTub1E:0.0181682978):0.0109331241):0.0614927495,((SckTub1K:0.0226016291,SckTub1L:0.0317571474):0.0061062492,SckTub1N:0.0206302078):0.0677367837):0.0198859593,NvTub1B:0.0368096637):0.0061616769,(CptTub1E:0.050020511,SckTub1J:0.0734568136):0.0058698062):2.0812e-06,(((((EcgTub1B:0.0810651705,(((AmTub1D:0.0059640288,ApfTub1D:0.0249832914):0.032624077,((BotTub1D:0.0063518593,BoiTub1D:0.0059799989):0.0476548218,MerTub1D:0.1071664839):0.0133201585):0.0472276634,((((LhTub1D:0.0304964289,CmfTub1D:0.0353152991):0.0078018583,HrsTub1D:0.0254044363):0.0064437478,AeTub1D:0.0179815362):0.0317227127,PobTub1D:2.5352e-06):0.0736805303):0.3758470109):0.045370029,CagTub1E:0.0145907314):0.0108317771,CagTub1D:0.0140075505):0.0111584586,(((((((((((((((LaTub1F:0,CvpTub1F:0):0,MpfTub1F:0):0,BtTub1F:0):0,RnTub1F:0):0,SptTub1F:0):0,HsTub1F:0):0,CafTub1F:0):0,CrgTub1F:0):0,MmTub1F:0):0,MamTub1F:0):1.0716e-06,OcTub1F:1.0716e-06):2.4732e-06,(TmlTub1F:0.0063354176,EqcTub1F:0.006341389):2.6201e-06):2.428e-06,MdTub1F:0.0063278581):0.0265147323,(((AocTub1Fa:2.0401e-06,AocTub1Fb:0.0125335491):0.0464941186,(BrTub1J:0.0183665567,((TarTub1K:0.0600711591,((TarTub1L:0.017436871,TarTub1M:0.1947216242):0.0925867261,GaTub1M:0.0542755009):0.0532038645):0.0232695416,GaTub1L:0.0289020021):2.0577e-06):0.083418214):0.0152613844,(GgTub1Fa:2.2929e-06,GgTub1Fb:0.0568828145):0.0335727028):0.0225549766):0.0125363187,XtTub1F:0.0185432302):0.0833735888):0.0107405957,CptTub1I:0.2029134853):0.006339266):0.0058465238):2.5359e-06,NvTub1D:0.0059555759):0.0060937469,((((((HerTub1B:0.0187081468,HerTub1C:0.0873625981):0.1118435966,(HerTub1D:0.3979537353,CptTub1J:0.1719007754):0.0504850325):0.0430253435,(((((AlmTub1:0,Bad_aTub1:0):0,RisTub1:0):1.0716e-06,Bad_bTub1:1.0716e-06):2.0804e-06,SppTub1:1.0716e-06):2.3299e-06,PrsTub1:0.055081704):0.0921448875):0.031882305,SckTub1I:0.0144360595):0.0165836062,SckTub1H:0.030474326):2.4423e-06,SckTub1C:0.0060498721):0.0062671265):2.528e-06,((SckTub1A:1.0716e-06,(SckTub1B:0.0181850315,SckTub1D:0.0121127855):2.5058e-06):0.0061705011,SckTub1G:0.0649060516):0.0059469468):0.0059829031,(((TrsTub1A:0.0693396946,((TrsTub1B:0.0716413224,TrsTub1C:0.1116597192):0.1103683953,TrsTub1D:0.1779700465):0.1258565053):0.053535905,((((BrmTub1B:1.0716e-06,WbTub1B:1.0716e-06):0.0012770707,LolTub1B:0.0108697466):0.0514700699,CejTub1C:0.0122827036):0.0121967281,CeTub1C:2.6012e-06):0.1275632331):0.0737179382,((((ApfTub1H:2.0568e-06,AmTub1H:1.0716e-06):2.3739e-06,(BotTub1H:0.0062546543,BoiTub1H:2.1447e-06):0.0188990064):0.0160005593,MerTub1H:0.0220173956):0.0581983112,(((((LhTub1H:0.0523719923,HrsTub1H:0.0823368003):0.0391416786,CmfTub1H:0.1238958736):0.0323029878,AacTub1H:0.0066133774):0.0084085001,AeTub1H:0.0183722455):0.024556044,PobTub1H:0.1958543536):0.0755841416):0.4523278669):0.026084443):0.0068039315,((TarTub1E:2.4951e-06,TarTub1G:0.0442681063):0.0060936845,((BrTub1E:2.4584e-06,(((BrTub1F:0.0060726135,((BrTub1G:0.016364202,GaTub1I:0.0267795895):0.0062615459,((TarTub1H:0.0350910158,BrTub1H:0.0915240056):0.0394834531,TarTub1J:0.0213915282):0.0068960877):0.0159027433):0.009333078,((GaTub1H:0.0108284311,(TarTub1I:0.0223790161,GaTub1O:0.1354626238):0.0030769043):0.0065042557,GaTub1J:0.0062492984):0.010597277):0.0123054589,GaTub1G:0.0242473018):0.0185470822):0.0121912832,GaTub1F:0.006067858):0.0059726612):0.0237507037):0.0057421416,((((((((((GaTub1A:2.3648e-06,(((GaTub1B:0.0060677841,GaTub1C:0.0243693183):2.3314e-06,GaTub1D:0.0059560916):0.0120965847,GaTub1E:0.0181698326):0.0181365646):0.0429370206,(TarTub1A:2.1123e-06,(TarTub1B:2.5891e-06,TarTub1C:2.8517e-06):0.0060960749):2.9478e-06):0.0048064617,BrTub1C:0.0427083426):0.0076712205,OcTub1Bb:0.0060320469):2.457e-06,((((((((OraTub1B:0,MdTub1B:0):0,OcTub1Ba:0):0,CafTub1B:0):0,XtTub1B:0):0,MmTub1B:0):0,MamTub1B:0):0,CvpTub1B:0):0,HsTub1B:0):1.0716e-06):2.1255e-06,LaTub1B:1.0716e-06):2.4304e-06,BtTub1B:0.0060355655):2.4869e-06,((BrTub1B:2.3095e-06,((((((LaTub1C:2.518e-06,OcTub1C:0.0062216513):0.0062214732,SptTub1C:0.0062298594):2.9619e-06,(CafTub1C:1.0716e-06,AocTub1C:1.0716e-06):2.9606e-06):2.4827e-06,CvpTub1C:0.0183651676):0.0060745277,(TmlTub1C:1.0716e-06,((MmTub1C:2.3999e-06,RnTub1C:0.0062256305):0.0062255379,((HsTub1C:2.9619e-06,EqcTub1C:0.0187566042):0.0062504548,(XtTub1C:0.0249724729,(((TarTub1D:0.0228609796,TarTub1F:0.0457038145):0.0328960807,((GaTub1K:0.1212466666,GaTub1N:0.1535029974):0.0223267741,CptTub1M:0.4018636101):0.0228913576):0.0180974015,(OidTub1H:0.4125653619,NvTub1T:0.0936029799):0.0661929556):0.0299351705):2.263e-06):0.0068131697):2.6773e-06):2.5225e-06):0.0063109504,((BtTub1Ca:0.0080398178,BtTub1Cb:0.0214877711):0.0197083344,BrTub1D:0.0310676883):0.0070494801):0.0186276749):0.0058479982,AocTub1B:0.0062030582):0.0057717195):0.0057796883,(TmlTub1A:0.012101993,((CrgTub1A:0,EqcTub1A:0):1.0716e-06,SptTub1A:2.1995e-06):2.4731e-06):2.4094e-06):0.005783274,(BrTub1A:0.0060457209,((((((((((((OraTub1A:0,OcTub1A:0):0,BtTub1A:0):0,CvpTub1A:0):0,HsTub1A:0):0,AocTub1A:0):0,MmTub1A:0):0,EqcTub1B:0):0,RnTub1A:0):0,CafTub1A:0):0,XtTub1A:0):0,MamTub1A:0):1.0716e-06,LaTub1A:2.7698e-06):2.5806e-06):2.3066e-06):0.0068592217):0.0109711216,(XtTub1Ka:1.0716e-06,XtTub1Kb:1.0716e-06):0.0186528056):0.0058690994,(((LaTub1K:1.0716e-06,BtTub1K:1.0716e-06):2.9883e-06,(SptTub1K:0.006028977,(CafTub1K:1.0716e-06,EqcTub1K:0.0119223604):2.096e-06):0.017962188):0.0119149665,MdTub1K:0.0060785962):0.011988295):0.0058093027,AocTub1K:0.0184041381):0.0649713055,(((((PspTub1B:0.1748653314,(PspTub1D:0.0312411622,PspTub1G:0.4157348402):0.0395533981):0.08001367,(CeTub1E:0.0287613742,CejTub1E:0.0091121755):0.1451358589):0.1250239328,((((BrmTub1C:2.7841e-06,WbTub1C:0.048600746):0.022282337,LolTub1C:0.0198844944):0.0052248039,OvTub1C:0.0366799048):0.0891620606,MhTub1C:0.2816486183):0.0553674904):0.132341498,((PspTub1F:0.1485427168,CeTub1F:0.2002026617):0.3568922204,(CejTub1I:0.0246880579,CeTub1I:0.0178618094):0.2443032547):0.1042090123):0.1396600969,((XtTub1L:0.1247382581,XtTub1M:0.1206571736):0.2357890533,RhpTub1N:0.7789035554):0.0949688041):0.0342157456):0.0384280225,((((HegTub1B:0.2032505006,(MhTub1B:0.0103507826,MiTub1B:0.0071485044):0.1531096073):0.1757182027,(LolTub1G:0.2341668417,(CeTub1H:0.0681695694,CejTub1H:0.0093957741):0.4494999026):0.0768312837):0.3227737902,SmTub1C:0.3565327693):0.0703929018,((((OraTub1H:0.5190317841,(((OcTub1H:0.1943603267,(((CrgTub1H:0.0765891836,(MmTub1H:0.1188213693,RnTub1H:0.1090251039):0.0763409188):0.167697386,SptTub1H:0.1389763309):0.0607456632,BtTub1H:0.5250714348):0.0138087169):0.0327201155,(MamTub1H:0.0582975817,HsTub1H:0.0525127854):0.221955794):2.0081e-06,((CafTub1H:0.1783116873,MpfTub1H:0.1782224385):0.0625573585,EqcTub1H:0.0979452469):0.030833682):0.4072490113):0.2084983988,(AocTub1H:0.0831978128,GgTub1H:0.0569140749):0.0783424265):0.1181747102,(XtTub1Ha:0.0530214275,(XtTub1Hb:1.0716e-06,XtTub1Hc:0.0059732419):0.1096211544):0.064441843):0.0450623502,BrTub1L:0.2243019899):0.0954065799):0.0422555016):0.0264235012,(OidTub1F:0.0300309671,OidTub1G:0.027470423):0.2255554517):0.0335797662,NvTub1R:0.1884892627):0.04193205,CiTub1G:0.6972426829):0.0132013075,((tEs-orf27:0.8859571928,(((PspTub1A:0.0661034097,(((CejTub1A:0.018233996,CeTub1A:2.3238e-06):0.0195231538,((CeTub1B:0.0124240162,CejTub1B:2.4921e-06):0.0316426052,(CeTub1D:0.0344767409,(CejTub1G:0.1583575721,CeTub1G:0.1346604479):0.3228792914):0.0425604074):0.010851034):0.1276536931,PspTub1C:0.3005810394):0.0544830064):0.066201098,(((BrmTub1A:1.0716e-06,LolTub1A:1.0716e-06):2.3063e-06,WbTub1A:2.2936e-06):0.0453361087,((BrmTub1D:0.1518862905,LolTub1D:0.1158834755):0.1640876228,((BrmTub1E:0.1575005739,BrmTub1F:0.3287593657):0.3444454691,LolTub1E:0.1308309928):0.7916728201):0.0819136308):0.0941841924):0.0517293196,(MhTub1A:2.222e-06,MiTub1A:2.0935e-06):0.1243867462):0.0354859417):0.0436414315,((TicTub1I:0.6185074252,(((((ApfTub1I:1.0716e-06,AmTub1I:1.0716e-06):2.3279e-06,(BotTub1I:0.0059714537,BoiTub1I:0.0060311044):0.00597312):0.0225589282,MerTub1I:0.0212372313):0.0567108842,(((LhTub1I:0.0703931504,HrsTub1I:0.0677462934):0.0081305528,(AacTub1I:0.0592794672,PobTub1I:0.0371266975):0.0365883405):0.0166453892,CmfTub1I:0.0269809179):0.0820577623):0.1129108875,NavTub1I:0.3915861495):0.1203907247):0.2193483765,CoTub1:0.3490219628):0.0494460095):0.0529172061):0.0671642518,((SmTub1D:0.371009372,(OidTub1I:0.1363239935,OidTub1L:0.4294647125):0.1714257063):0.0284886498,(((((OidTub1J:2.3885e-06,OidTub1O:1.0716e-06):2.5388e-06,(OidTub1K:2.5481e-06,OidTub1N:2.5419e-06):0.0062819634):2.2991e-06,OidTub1M:1.0716e-06):2.1629e-06,OidTub1P:0.0190742302):0.3255402069,OidTub1Q:0.5563459766):0.1150483141):0.0735755298):0.0357030061,((((((((EhTub1A:0.015893505,(EdTub1A:0.0254722066,(EhTub1B:0.0296765165,EdTub1B:0.0262746398):0.0341785025):0.0024572671):0.2560877208,(EtiTub1A:0.6032438382,EtiTub1B:0.6482471581):0.1987694579):1.281797886,CacTub1B:3.641060966):0.2931674551,(AngTub1K:1.664258705,(AeaTub1K:0.3256235621,(CpqTub1Ka:0.1974386833,CpqTub1Kb:0.6229818591):0.1489793894):0.4202738069):0.4694018996):0.042528073,((((RhpTub1O:1.318691476,RhpTub1P:1.104352648):0.2431610308,RhpTub1R:1.263799299):0.1090997494,RhpTub1Q:0.9805741557):0.2500118455,RhpTub1S:2.204410609):0.7039065315):0.0331502717,AypTub1M:1.828760606):0.2559327532,(((((((((DmoTub1E:0.072954463,DvTub1E:0.0211049912):0.14689677,DgTub1E:0.0812452907):0.1793459722,DwTub1E:0.0975063231):0.0255393955,(DpTub1E:1.0716e-06,DrpTub1E:1.0716e-06):0.0723472463):0.0266750712,((DaTub1E:0.0138806231,DrbTub1E:0.00776355):0.1036338585,(((DeTub1E:0.0394675449,((DmTub1E:0,DssTub1E:0):1.0716e-06,DseTub1E:1.0716e-06):2.9707e-06):2.6253e-06,((DreTub1E:0.0766033011,(DrfTub1E:0.0438604863,DrrTub1E:0.0267904028):0.0134011899):0.0057381221,(DbTub1E:0.03196941,DtTub1E:0.0427730041):0.0061199568):0.0052969919):0.0113103057,(DerTub1E:0.0052264421,DyTub1E:0.0053484701):0.0099921298):0.027109782):0.0157778637):0.069325249,DkTub1E:0.0391150529):0.2809178383,GomTub1E:0.1771735102):0.4311429128,MydTub1E:1.110182353):0.1057125956,(AngTub1E:0.4247068358,((AeaTub1E:0.2213747527,CpqTub1Eb:0.3081277119):0.193851785,CpqTub1Ea:0.3818595702):0.1429840824):0.5088716676):0.1759425534):0.142073,FoaTub1:0.4960167451):0.1472316649):0.0173257945,(((((tPr-orf67:0.5015367563,((NscTub1:0.3593052503,(EniTub1:2.0313e-06,(EcTub1:0.055018464,EnhTub1:0.034376436):0.0064877424):0.2390927185):0.1694992872,VicTub1:0.5162226265):0.1525839529):0.4694085845,tMt-orf117:0.6349729988):0.1756895981,((((MucTub1A:0.0363431672,(RhaTub1Aa:0.0140506836,RhaTub1Ab:0.0418409928):0.0371796733):0.0512067261,PhbTub1A:0.0300717651):0.0793037775,(MucTub1B:0.0909456985,(PhbTub1B:0.1282565725,(RhaTub1Ba:0.0544907881,RhaTub1Bb:0.0275693296):0.0560987456):0.0585179625):0.0582030391):0.0778436029,((MucTub1C:0.0819242834,RhaTub1C:0.2564785172):0.0561498154,PhbTub1C:0.3086955475):0.0768978661):0.0871442704):0.0493956942,((((((((BodTub1A:0.054364689,((((((ExdTub1A:0.0928879059,(((((ArbTub1A:0.0062853677,ThvTub1A:0.0063044302):0.0189794237,TrrTub1A:0.0190288925):2.9783e-06,(TeTub1A:0.0062984835,TrtTub1A:1.0716e-06):2.2651e-06):0.0507295087,ArgTub1A:0.0434071161):0.0728861263,AroTub1A:0.0885653036):0.9176105904):0.0291196923,BcTub1:0.043345918):0.012578792,((CzTub1:0.0060477408,(MppTub1:1.0716e-06,MspTub1:1.0716e-06):0.0059472234):2.4819e-06,((McpTub1:0.0243302831,(SepTub1:2.1624e-06,MgTub1:2.1046e-06):0.0243712071):0.0060290287,MyfTub1:2.9647e-06):0.0119985889):0.0183565289):0.013901911,(ClgTub1:0.0500967504,XpTub1:0.0696451428):0.0186271972):0.0200006433,((((((BgTub1A:0.1811462141,ErpTub1A:0.0436312719):0.067087359,GllTub1A:0.0592600316):0.0077647097,(BofTub1A:0.023997291,ScsTub1A:0.0181784884):0.032066881):0.0156119438,AmrTub1A:0.0224946653):0.0127492801,OimTub1A:0.1403951117):0.0189681846,(GedTub1A:0.0245018155,(((((CehTub1A:2.0445e-06,GlgTub1A:1.0716e-06):0.006568588,((AalTub1A:0.0745497585,(VaTub1A:2.0565e-06,VdTub1A:0.0060288376):0.0733554865):0.0116770254,(((((AitTub1A:0.0245684161,((((((EiaTub1A:0,EcfTub1A:0):0,EpgTub1A:0):0,NegTub1A:0):0,EptTub1A:0):2.2433e-06,EpbTub1A:2.1078e-06):2.1221e-06,((MtaTub1A:2.7433e-06,MraTub1A:2.4779e-06):0.0060814347,PeiTub1A:0.0060939949):2.3647e-06):2.5146e-06):0.0060905091,(CvfTub1A:1.0716e-06,CcpTub1A:0.0432938562):2.4848e-06):0.0187090247,((HpvTub1A:0.0060795426,TraTub1A:0.0061199657):0.0060449172,HjTub1A:2.4793e-06):0.0437775121):0.0061088219,ComTub1A:0.1333817134):0.0063842443,(((GimTub1A:1.0716e-06,FoTub1A:1.0716e-06):0.0060923974,NhTub1A:0.0124310255):0.0060163126,GzTub1A:0.0246842944):0.0061048589):0.0793037558):0.0298643602):0.0539274576,((((ChgTub1A:0.057548813,ThTub1A:0.0060595101):0.0060876388,(TitTub1A:0.0872420288,((NcTub1A:2.4429e-06,NetTub1A:2.4777e-06):0.0060395085,(NedTub1A:1.0716e-06,SomTub1A:2.2593e-06):2.2225e-06):0.0181875833):2.122e-06):0.0124190386,PoaTub1A:0.0058479681):0.0182033602,CttTub1A:0.0721776966):0.0245354094):0.0144687773,((CrpTub1A:0.1014493298,((GgtTub1A:0.0281707211,MapTub1A:0.0096088876):0.0570831111,MagTub1A:0.1018147722):0.0380262248):0.0223934299,GrcTub1A:0.0398395896):0.0348875497):0.027832644,OimTub1C:0.259211998):0.0234972098):0.023702155):0.0270389012):0.0277634715,((((((((ApaTub1A:0.0307715461,AecTub1A:0.0151452037):0.01036712,((AskTub1A:0,An_bTub1A:0):1.0716e-06,An_aTub1A:1.0716e-06):0.0062227206):0.0159862905,AstTub1A:0.0169649951):0.0100485754,(EnTub1A:0.0663855259,PchTub1A:0.1544666163):0.0187257354):0.0061831907,((AfTub1A:0,AgsTub1A:0):2.4002e-06,AoTub1A:2.397e-06):0.0262170766):0.0165324123,(AscTub1A:0.012916662,((Asf_bTub1A:0,NefTub1A:0):2.9764e-06,Asf_aTub1A:2.8722e-06):0.0304954734):0.0187123777):0.0292730522,(PcmTub1A:0.0081195891,TlsTub1A:0.0097049891):0.0623612233):0.0279807713,((((((Ajc_cTub1A:0,Ajc_dTub1A:0):0,Ajc_aTub1A:0):1.0716e-06,Ajc_bTub1A:1.0716e-06):0.0309699562,(Ajd_bTub1A:1.0716e-06,Ajd_aTub1A:1.0716e-06):0.0291663209):0.0155311606,((Pab_aTub1A:2.6384e-06,Pab_cTub1A:1.0716e-06):2.2394e-06,Pab_bTub1A:0.0061351424):0.0370950748):0.0496400145,((((((Cop_aTub1A:0,Coi_aTub1A:0):0,Coi_dTub1A:0):0,Coi_bTub1A:0):1.0716e-06,Coi_cTub1A:2.8176e-06):0.0772171902,UrTub1A:0.147557901):0.1230031145,AtoTub1A:0.2929930947):0.0386714884):0.0224236159):0.0364505239):0.0090519737):0.0075890679,(HypTub1A:0.0684930277,(((LpmTub1A:0.0118563547,((AlbTub1A:0.030867686,((ChsTub1A:0.0119499691,CohTub1A:2.24e-06):0.0117718595,SetTub1A:0.0058840427):0.0174899975):0.0062484545,(PytTub1A:1.0716e-06,PtrTub1A:1.0716e-06):0.0104418018):0.0262584454):0.0072533526,PnTub1A:0.0173968726):0.0389547763,RhrTub1:0.0505907071):0.0220014193):0.0304101273):0.1186541242,TumTub1A:0.0798985595):0.1984274496,((((AcrTub1A:0.2541506859,(((((((((((((KaaTub1A:0.1054079493,(KaaTub1B:0.1292540447,KnTub1:0.2304000988):0.1009217918):0.046016479,(((SaaTub1A:0.0066567386,((((((Sc_cTub1A:0,Sap_aTub1A:0):0,SmiTub1A:0):0,ScpTub1A:0):0,Sc_bTub1A:0):2.313e-06,Sc_aTub1A:1.0716e-06):2.6449e-06,(SakTub1A:2.4879e-06,SakTub1B:2.1968e-06):0.0132802345):0.0066696848):0.008918246,((Sab_aTub1A:0,ScpTub1B:0):2.9055e-06,Sab_bTub1A:2.7248e-06):0.0245153267):0.0905396845,(SaaTub1B:0.0204269301,(((Sab_bTub1B:2.3089e-06,Sab_aTub1B:2.1966e-06):0.0065845797,ScpTub1C:0.0066074492):0.0244608731,(((((Sc_cTub1B:0,Sc_bTub1B:0):1.0716e-06,Sc_aTub1B:1.0716e-06):2.2229e-06,ScpTub1D:1.0716e-06):0.019958492,Sap_aTub1B:0.0133214767):0.0065387565,SmiTub1B:0.0066401306):0.0164980081):0.0189093963):0.1593793542):0.1124805847):0.0105302299,NadTub1:0.0803740263):0.0321433195,(NacTub1A:2.0062e-06,NacTub1B:0.006547701):0.0495417778):0.0761573245,((((TtpTub1A:0.0279451458,TtpTub1B:0.2062029588):0.0593360965,TtbTub1:0.1725075017):0.0281885552,VpTub1B:0.0679887302):0.0072403731,VpTub1A:0.0337268955):0.0268875301):2.2378e-06,(CglTub1:0.145062906,(TodTub1:0.0347413832,ZrTub1:0.0399999492):0.0194415004):0.02663698):0.0216630108,((ErcTub1:0.0945816173,ErgTub1:0.0063224204):0.025527999,Lak_aTub1:0.0070908406):0.0192242689):0.0125025456,(LatTub1:0.0066101044,LwTub1:0.026173711):0.0458424659):0.0130866106,(KaTub1:0.0130624708,((KlTub1:2.306e-06,KlwTub1:0.0941543352):0.013053156,KmmTub1:0.0262020552):0.0065397722):0.0838292025):0.1279233625,((((WaTub1Alpha:0.0062512703,WaTub1Beta:2.354e-06):0.0588098664,WicTub1:0.1770502665):0.0446196064,CyjTub1:0.161267299):0.1585536181,(BaiTub1:0.1462130062,(((((DehTub1:0.0694803156,MifTub1:0.0488583195):0.036222053,((CllTub1:0.0404318693,((HybTub1:0.1134357087,MbbTub1:0.0302081093):0.0095505274,MefTub1:0.0211981505):0.0331581398):0.0345498359,CntTub1:0.0321879405):0.0108152842):0.0173168921,MrgTub1:0.1787732682):0.0100406513,(LoeTub1:0.0672870389,(ShpTub1:0.0687019422,(((CatTub1:0.2219935934,(CapTub1:2.8018e-06,CaoTub1:2.1137e-06):0.0205961527):0.0325945451,((Ca_aTub1:0,CadTub1:0):2.769e-06,Ca_bTub1:2.143e-06):0.0201294715):0.0186841506,Ct_aTub1:2.7908e-06):0.0114804759):0.0069665495):0.0340242162):0.014292281,ShsTub1:0.0390726473):0.1059636286):0.0332813295):0.0594305546):0.0494705189,((AcrTub1B:0.4940341422,HnvTub1:0.4293218705):0.0408105767,((((Kop_bTub1B:2.5781e-06,Kop_aTub1B:2.8997e-06):0.231432054,DebTub1:0.1159748797):0.044387623,(CdaTub1:0.0820249276,(OgaTub1:1.0716e-06,OgpTub1:1.0716e-06):0.0866876505):0.0608463359):0.0157820824,(PhmTub1:0.1214045568,PiuTub1:0.1967237083):0.203512082):0.1137351099):0.0497517845):0.1052348702,PtaTub1B:0.2217238414):0.2283144392,((Kop_aTub1A:0.0042208348,Kop_bTub1A:0.0086882597):0.5833875715,PtaTub1A:0.2283236564):0.0785560335):0.1598860076):0.1217917344,(YlTub1:0.1770469179,NfeTub1:0.0373804927):0.073543614):0.0890410889,LmsTub1:0.1996548445):0.0165215623,CacTub1A:0.3647239313):0.0816142013):0.0485411565,((((ShcTub1A:0.0419109425,ShoTub1A:0.0311194579):0.1325630587,SpTub1A:0.1064111955):0.1100037844,SjTub1A:0.1449576112):0.0782723519,(((ShcTub1B:0.0505552653,ShoTub1B:0.0481976494):0.0564136889,SpTub1B:0.0453710968):0.0757766776,SjTub1B:0.0502609947):0.1797968331):0.2047601567):0.1103216568,((((((AudTub1A:0.2161535863,(((((((((((PcaTub1A:0.0305584837,(BjaTub1A:0.0431493666,PhgTub1A:0.0245465259):0.0121231671):0.006039656,PhcTub1A:0.0061129602):0.0118607396,PlbTub1A:0.0318415633):0.0185353448,((FpTub1A:0.0280159337,((PplTub1A:0.0342235566,(TavTub1A:0.0409561271,(GasTub1A:0.0062201795,DisTub1A:0.0186487001):0.0318679726):0.029638941):0.0289017978,(WcTub1A:0.0417613429,(GesTub1A:0.0278933681,FmTub1:0.0840350372):0.0185700844):0.0156300938):0.0083892733):0.0258948845,FrTub1A:0.0123937245):0.005714435):0.0313213992,((PusTub1A:0.1106621392,JaTub1A:0.0443877682):0.0109596379,GltTub1A:0.0368781122):0.043729713):0.0185198506,ChpTub1A:0.0364272205):0.0124706541,((HtaTub1A:0.0555837302,SthTub1A:0.0770813481):0.0501215731,PtcTub1A:0.1195098689):0.0237165522):2.5999e-06,(HdpTub1A:0.0184362939,PiTub1A:0.0058547119):0.0245925267):0.0061438215,(((((HecTub1A:0.0061646312,HysTub1A:0.018718746):2.7306e-06,GamTub1A:0.0184900604):0.0185627143,LabTub1A:0.0124943524):0.006628288,(CpcTub1A:0.0499287317,((SccTub1A:0.2058407415,GylTub1A:0.0729109749):0.0400934711,(AbbTub1:1.0716e-06,AgbTub1:2.6626e-06):0.0422262457):2.0587e-06):0.0090418704):0.0199893561,PloTub1A:0.1066682894):0.0175903873):0.0120472511,SllTub1A:0.0245680007):0.0737978237,BobTub1:0.150824109):0.0659562053):0.0064662543,((AudTub1B:0.3382377434,((((((((((PcaTub1B:0.1257339876,PhcTub1B:0.0193825704):0.0296149127,PhgTub1B:0.1144512187):0.042256658,BjaTub1B:0.2324239494):0.0390293035,PlbTub1B:0.1268358853):0.0738074303,(((FpTub1B:0.3388030008,(PplTub1B:0.3371008846,(WcTub1B:0.3019628903,FrTub1B:0.1771367339):0.0980231096):0.0320507193):0.1295869432,GesTub1B:0.3356352643):0.0669739456,(TavTub1B:0.0402801308,(GasTub1B:0.0290188427,DisTub1B:0.0023368478):0.0438157699):0.1389098304):0.0445149838):0.0654129724,(PloTub1B:0.154857264,PloTub1C:0.0820332205):0.1381057984):0.0155024885,(GltTub1B:0.2205509691,JaTub1B:0.1388174905):0.0542091146):0.0493294513,((((PusTub1B:0.3235820752,(ChpTub1B:0.0878816198,(HdpTub1B:0.0453022426,PiTub1B:0.0606984792):0.0322071502):0.0246937891):0.026968259,SllTub1B:0.0630342915):0.0363767398,(PtcTub1B:0.0826567159,((HecTub1B:0.012600684,GamTub1B:2.1388e-06):0.0101021043,((CpcTub1B:0.1366897921,HysTub1B:2.798e-06):0.0253380142,LabTub1B:0.0062497207):0.0096675022):0.0355292892):0.0214132462):0.0256371064,GylTub1B:0.0926124329):0.0303670344):0.0029104365,SccTub1B:0.1266479619):0.057523086,((HtaTub1B:0.0995144175,HtaTub1C:0.2913353883):0.0412881893,SthTub1B:0.1442300686):0.0720420974):0.068266227):0.0627473783,PiiTub1:0.1681378995):0.0893987845):0.0574230564,DasTub1A:0.2091299383):0.0393048831,(((((Fnb_bTub1:0,Fnd_cTub1:0):0,Fna_bTub1:0):1.0716e-06,Fnd_bTub1:2.068e-06):2.2869e-06,Fnb_cTub1:0.006032109):0.1127477802,TemTub1:0.1094554905):0.1033990159):0.0413690417,WsTub1:0.1422458683):0.0306548861,(((((MvTub1A:0.3121220516,MvTub1B:0.3647013979):0.112769801,(RgTub1:0.0532932567,SprTub1:0.0365685655):0.2039794616):0.160097667,((MlpTub1A:0.0544633595,(PctTub1A:0.045346222,(PutTub1A:0.0062477979,PugTub1:0.0068073424):0.0253258188):0.0267245705):0.0883375761,(MlpTub1B:0.0621364898,(PctTub1B:0.1275740457,PutTub1B:0.0562098605):0.0834032189):0.1042400839):0.1002310927):0.0899852483,(MlgTub1:0.2284932913,(SorTub1:2.1776e-06,Um_aTub1:2.6033e-06):0.1811478402):0.1633521122):0.0519700519,DasTub1B:0.7240461984):0.013649653):0.2757993471):0.0646641222,(((((BodTub1B:0.0768389638,TumTub1B:0.2834097721):0.0607890896,(((ExdTub1B:0.2500606388,(PcmTub1B:0.0651175272,TlsTub1B:0.0146983583):0.159616079):0.0365335327,(((((((Ajc_aTub1B:0,Ajc_dTub1B:0):2.5297e-06,Ajc_eTub1B:2.3731e-06):0.0060575515,(Ajc_bTub1B:2.5048e-06,Ajc_cTub1B:2.4473e-06):2.1064e-06):0.0060557911,(Ajd_aTub1B:1.0716e-06,Ajd_bTub1B:2.4818e-06):2.8009e-06):0.0061942477,((Pab_aTub1B:0,Pab_bTub1B:0):2.2206e-06,Pab_cTub1B:2.3499e-06):0.0185608361):0.0120345795,((((((ArbTub1B:0,ThvTub1B:0):0,TrtTub1B:0):0,TrrTub1B:0):1.0716e-06,TeTub1B:1.0716e-06):2.3292e-06,ArgTub1B:0.030874946):0.0123025838,AroTub1B:2.7891e-06):0.0631793389):0.0278815046,((((Cop_aTub1B:0,Coi_aTub1B:0):2.8583e-06,Coi_cTub1B:1.0716e-06):2.7792e-06,Coi_dTub1B:0.0243583274):0.0537107478,UrTub1B:0.0948246346):0.0101186142):0.0547937319):0.0420045162,((((((ApaTub1B:0.2374608149,(AecTub1B:0.0690065279,(AskTub1B:2.4352e-06,(An_aTub1B:1.0716e-06,An_bTub1B:2.5784e-06):0.0301620301):0.0586382386):0.0361865717):0.1088669203,((AfTub1B:2.4537e-06,AoTub1B:1.0716e-06):2.474e-06,AgsTub1B:0.0120764045):0.1059209463):0.0340573499,AstTub1B:0.0968159694):0.0323345986,(AscTub1B:0.0785082124,((Asf_aTub1B:1.0716e-06,Asf_bTub1B:2.0839e-06):0.0069860044,NefTub1B:0.0109745026):0.0599485219):0.0472460309):0.045427318,EnTub1B:0.1482690712):0.03613088,(PchTub1B:0.4371716254,PchTub1C:0.3815330071):0.0905839925):0.0807097161):0.0303027795):0.040983211,(((ErpTub1B:0.105828406,(GllTub1B:0.0751285189,(BofTub1B:0.0048833837,ScsTub1B:0.0236412495):0.0406617726):0.0195479216):0.0061819622,(AmrTub1B:0.0116635627,OimTub1B:0.0282077558):0.0157662264):0.1755301661,(((((GlgTub1B:0.0534636569,((AalTub1B:0.0697603357,((((((AitTub1B:0.0584822272,((CvfTub1B:0.059189032,(((EiaTub1B:2.0302e-06,EcfTub1B:0.0058969081):0.0059022772,((EpbTub1B:2.3091e-06,EpgTub1B:1.0716e-06):2.331e-06,EptTub1B:0.0059080104):2.3467e-06):0.005858879,NegTub1B:0.0178764118):0.0353857464):0.0246554671,PeiTub1B:0.0456395904):0.0116426497):0.0146895477,CcpTub1B:0.1347352792):0.0299011389,(MtaTub1B:2.8531e-06,MraTub1B:0.011913393):0.0351616205):0.0842207839,ComTub1B:0.1967210353):0.0263813153,(HpvTub1B:0.1425409151,(TraTub1B:0.2812419777,HjTub1B:0.1671224556):0.0754013897):0.2285162994):0.068400938,(((GimTub1B:1.0716e-06,FoTub1B:1.0716e-06):0.0065612459,GzTub1B:0.0571511444):0.0531626966,NhTub1B:0.0264419517):0.0357748871):0.050764123):0.0297432833,(VaTub1B:0.0059992518,VdTub1B:2.5155e-06):0.0810071189):0.0401854775):0.039874323,(GrcTub1B:0.1156271419,(((NcTub1B:1.0716e-06,NetTub1B:1.0716e-06):0.0056782984,NedTub1B:0.0056997053):0.0114473527,SomTub1B:2.3267e-06):0.3272729621):0.07025767):0.0276843341,((GgtTub1B:0.029405538,MapTub1B:2.3304e-06):0.0464107169,MagTub1B:0.0828704028):0.007216597):0.0163439193,CrpTub1B:0.0856304966):0.03175589,((((ChgTub1B:0.0838090101,ThTub1B:0.045695461):0.0419959894,TitTub1B:0.0890442304):0.0240609856,CttTub1B:0.1561918355):0.0248572962,PoaTub1B:0.0904577888):0.0663494167):0.0776904438):0.0807594847):0.0090103365,((HypTub1B:0.024521804,((LpmTub1B:0.0664165743,((AlbTub1B:0.0314384821,((ChsTub1B:0.0184117707,CohTub1B:2.943e-06):0.0122553292,SetTub1B:0.0122233863):0.0128551176):2.2505e-06,(PytTub1B:1.0716e-06,PtrTub1B:1.0716e-06):0.0057997899):0.0457812294):0.0153503443,PnTub1B:0.0416695213):0.049840033):0.0990608364,(GedTub1B:0.2867673265,AtoTub1B:0.4477295959):0.0840168529):0.0434446003):0.4940638444,SacTub1:0.4700159285):0.2612905166):0.0850035553,CorTub1:0.5864969526):0.0365716991):0.0610744445,((((MovTub1A:0.0350323444,MolTub1B:0.0572323058):0.02808986,MolTub1A:0.0996256434):0.0332029629,MovTub1B:0.1696252386):0.1298294237,(MovTub1C:0.3864038136,MolTub1C:0.4659842458):0.3366239477):0.2356413384):0.0496510084):0.0507904995,(AmqTub1B:0.4849359235,(AmqTub1C:0.3003162952,AmqTub1D:0.4707684741):0.1302946103):0.0920584009):0.0635853642,TiaTub1E:0.4861454942):0.1063432831,((TicTub1B:0.5908919294,(((((((((((DmoTub1B:0.1280139819,DvTub1B:0.0637888746):0.0164728427,DgTub1B:0.2610473457):0.1133288091,DwTub1B:0.0810344206):0.064027663,(DpTub1B:1.0716e-06,DrpTub1B:1.0716e-06):0.1887780895):0.0592944489,(DaTub1B:0.0632290848,DrbTub1B:0.0238307959):0.1014436527):0.0484448578,((((((DeTub1B:0.0668954445,DrfTub1B:0.1012639974):0.0189625873,DreTub1B:0.0892213662):2.0029e-06,(((DyTub1B:0.040367173,DerTub1B:0.0082740626):0.0201138967,DmTub1B:2.1712e-06):0.0051391063,(DssTub1B:2.0484e-06,DseTub1B:2.7974e-06):0.0290668261):0.0382740633):0.0115525232,DrrTub1B:0.0119957828):2.7608e-06,DtTub1B:0.0243808689):0.0066174349,DbTub1B:0.0298750929):0.0790302997):0.0551570884,DkTub1B:0.1074087791):0.5869488902,GomTub1B:0.690993755):0.688707302,AypTub1N:3.620258125):0.3693105523,(AngTub1B:0.77089618,(AeaTub1B:0.1900531584,CpqTub1B:0.310661549):0.327000276):0.7100738695):0.2191330557,((((AmTub1B:0.0616277729,ApfTub1B:0.1711853969):0.4216661178,(BotTub1B:0.0437264214,BoiTub1B:0.029711187):0.3170358973):0.1930564285,MerTub1B:0.3903358199):0.5059241554,(LhTub1B:1.162378469,CmfTub1B:0.7051155562):0.3664803575):0.5394429608):0.3049736142):0.1532832275,RhpTub1B:1.61089754):0.3455219695):0.0706643181,TiaTub1F:0.8358546804):0.0464849932,EcgTub1H:1.302476064):0.2522076246,(GrnTub1A:1.172026497,((HahTub1B:2.0042e-06,Tg_aTub1B:0.0168888375):0.9383384651,GrnTub1B:1.214670393):0.2260137766):0.1138011627):0.1248347977,(TetTub1D:2.405343022,(PtTub1F:1.08149542,PtTub1G:1.483804832):0.3183410015):0.3244335842):0.8022812067,(BinTub1E:2.72723821,(NgTub1G:0.7234550204,NgTub1H:0.7416425307):1.873230059):0.3931202531):0.1792508962,(HahTub1C:0.0451908048,Tg_aTub1C:0.0479355489):3.457673528):0.1800038532,((TetTub1B:2.401630484,TetTub1C:2.620284971):0.7947388441,(((((((OxtTub1C:3.661167319,OxtTub1D:3.673931296):0.854502415,(PtTub2J:1.15599781,PtTub2K:0.7636656114):4.960634529):0.4020325673,(PtTub1L:4.970148473,(((PtTub1M:1.170830827,PtTub1N:0.3161511825):0.3838080291,PtTub1O:1.085522546):0.752263191,(PtTub1P:0.6817336344,(PtTub1Q:0.8022203761,PtTub1R:0.8853519223):0.4765119143):0.5905371551):2.531693713):0.3692494688):0.2248529904,(NgTub1I:3.154148645,(((NgTub1J:1.051207763,NgTub1M:0.9657444931):1.488053182,NgTub1L:2.581598916):0.3947350303,NgTub1K:3.205189631):0.9998611553):0.7920499867):0.3955473741,NgTub1O:5.334267269):0.1846775273,NgTub1N:3.883934488):0.4213966886,(PtTub1H:1.907878212,(PtTub1I:1.484151975,PtTub1J:2.336362811):0.4247109273):1.46780363):0.2578286439):0.0900144909):0.6353787312,((PrdeTub1B:0.6428111369,PrvaTub1:0.1305057871):0.0585730088,PrdjTub1:0.0600500458):3.332854717):0.5585285687,(((((Bacillus_phage_G:4.990576042,((Anaeromusa_acidaminophila:3.820119694,PtTub2L:10.00517818):1.240839063,((((((FtsZ_Methanosaeta_Thermophila:0.6319768995,Methanosaeta_concilii_GP6:0.6436249662):0.1128026387,Methanosaeta_harundinacea_6Ac:0.4702225507):0.9123337994,(Methanosalsum_zhilinae_DSM_4017:0.2712106396,((Methanohalophilus_mahii_DSM_5219:0.4973518045,Methanolobus_psychrophilus_R15:0.5221391172):0.1397715527,(Methanosarcina_acetivorans_C2A:0.5576199834,Methanohalobium_evestigatum_Z-7303:0.4342006717):0.1065348998):0.090843501):0.3667989378):2.796721188,((Natronobacterium_gregoryi_SP2:0.8026481807,(Halobiforma_lacisalsi_AJ5:0.1149332701,Natrialba_aegyptia_DSM_13077:0.2709386246):0.1510997163):0.5040985371,Haloarcula_japonica_DSM_6131:0.6574554987):3.192153376):1.008321999,((Thermococcus_litoralis_DSM_5473:0.2482622627,Pyrococcus_yayanosii_CH1:0.2983281647):0.1384426133,Thermococcus_kodakarensis_KOD1:0.1362829955):2.745894351):0.8506771342,Thermococcus_gammatolerans_EJ3:5.152892803):2.663393639):0.9775284547):0.5942607989,(((Bacillus_Cereus_TubZ:2.265328919,(Bacillus_sp._2_A_57_CT2:1.282215996,Lysinibacillus_sphaericus_C3-41:1.590521844):0.8419481118):0.915374594,Paenibacillus_sp._oral_taxon_786:1.630231964):2.816463051,((Paenibacillus_alvei:0.5927230484,Paenibacillus_sp._FSL_H8-237:1.329352062):3.788004111,Bacillus_oceanisediminis:5.863315291):0.5579293862):0.4768860751):0.6354274892,(Bacillus_cereus:2.9887e-06,Bacillus_thuringiensis_serovar_israelensis:0.0841636904):4.846718597):2.525809484,Desulfosporosinus_sp._OT:1.568148493):10.00517775,(((PrdeTub2A:0.0923657686,PrdeTub2B:0.3416952649):0.1569762512,PrvaTub2:0.1409202956):2.734631061,DifTub2B:4.416527838):2.4433e-06):0.0944822747):0.0613441142,(((((((((((((tHe-orf14:2.206387443,(tEt-orf142:1.441686026,tEs-orf187:1.349693219):0.6083053363):0.4386453632,Tv_aTub5:4.289052568):0.3658759264,((((MbTub5:0.9967427178,ProTub5:0.8032770867):0.4091086939,OidTub5:1.648928443):0.2149264596,(EcgTub5:1.478394762,(ClsTub5:0.7090489327,SmTub5:0.8197819211):0.4038532877):0.6719312306):0.1144202185,(((((BfTub5:0.4332550537,(((((Mz_aTub5:0.0440282623,OrnTub5:0.0105243702):0.1429835907,GaTub5:0.1401393244):0.0374355829,TarTub5:0.1955263034):0.1257205759,BrTub5:0.3877183709):0.1938484825,(((((((((((LaTub5:0.0602475544,TmlTub5:0.0502157586):0.0179639577,SptTub5:0.0919195451):0.0113984896,DnTub5:0.0666564908):0.004877698,(((((MamTub5:0.0046205872,PanTub5:2.5135e-06):0.0138959393,(CajTub5:0.0282629562,SibTub5:0.0375407536):0.0193947001):0.0092664572,NolTub5:0.0139176429):0.0045969324,(((GggTub5:0.0046039356,HsTub5:0.0046112941):2.0735e-06,PatTub5:1.0716e-06):0.0046098098,PnaTub5:0.0328892501):2.9975e-06):0.0377119484,((((CafTub5:0.0618173404,(MpfTub5:0.0312306454,OrdTub5:0.0218084961):0.0077221222):0.0046279775,AimTub5:0.0234848057):0.0093477162,FcTub5:0.0282084176):0.0191766226,(((((OroTub5:2.0731e-06,TutTub5:0.0046531402):0.0440177237,SsTub5:0.0821835802):0.0096279892,((BgmTub5:0.0047044022,BtTub5:0.0187352233):0.0111861236,OaTub5:0.0228971056):0.0378393659):2.6374e-06,ModTub5:0.0336252931):0.0218751068,CsiTub5:0.0339353109):0.0106053415):0.0190430659):0.0045929462):0.0098481582,((EctTub5:0.1151880744,OtgTub5:0.0809749866):0.0117825816,ClcTub5:0.1359980616):0.0050821335):2.5856e-06,(OcTub5:0.083798971,OcpTub5:0.1577389888):0.0564438994):0.0090486212,((CvpTub5:0.1215958427,JjTub5:0.2118445046):0.0129209436,(CrgTub5:0.046088998,(MmTub5:0.0341044508,RnTub5:0.058202501):0.0339718822):0.0773800446):0.0197344075):0.019219796,TchTub5:0.0257531339):0.1399927491,(SrhTub5:0.1261720647,MdTub5:0.1143238363):0.1705775818):0.0717421202,(AocTub5:0.1961572194,(GgTub5:0.0490047841,TagTub5:0.0747988731):0.1129733824):0.0599493981):0.0747594084,(XtTub5:0.0520846974,XlTub5:0.0091428103):0.1552899561):0.0898036301):0.4427512568):0.1074543104,((SckTub5:0.2960987495,CagTub5:0.52416124):0.037871811,NvTub5:0.3924818304):0.0683522521):0.2795900249,(StpTub5:0.6142599647,CptTub5:0.4783928167):0.1884267236):0.0467697861,(TiaTub5:0.6088658541,AmqTub5:1.031864966):0.2249331816):0.1060789175,((CiTub5:0.4553817466,CisTub5:0.1112567686):0.838584077,HmTub5:1.30389244):0.0975963206):0.3110651474):0.1021841184):0.0858830063,(AlmTub5:1.531063656,(Bad_bTub5:0.8822652996,SppTub5:0.8858415362):0.3106331385):0.4113053021):0.1298199635,TctTub5:1.323505281):0.1688186848,((((ImTub5:0.7542268181,TetTub5:0.2641276417):0.24440177,PtTub5:0.716295637):0.6848290648,OxtTub5:1.496487023):0.2369657652,(NgTub5:1.52595752,((CrTub5:0.1955627417,VcTub5:0.1389653157):0.9118703897,(Mip_aTub5:1.214004468,(PhpTub5:0.7341774019,SemTub5:1.293662692):0.5706004689):0.1188929245):0.2140986521):0.0975105999):0.1476256561):0.0989593495,((((PhsTub5:0.1751810686,PhiTub5:0.2541706281):0.2105740265,PuTub5:0.3652295663):0.2580709238,SrpTub5:1.121232346):0.2867567774,EcsTub5:1.357186131):0.3269057633):0.2706635534,(EmhTub5:1.629475852,AuaTub5:2.038057685):0.3371940883):0.2480987936,(BdsTub5:0.907719224,((CrfTub5:0.1660389671,(EdmTub5:0.0872629481,((LeiTub5:0.0169179775,LemTub5:0.0124841673):0.0988294971,LbTub5:0.1196834513):0.0643978426):0.0759397221):0.4154403252,(TrcTub5:0.4357729256,TbTub5:0.2737874929):0.2519235894):0.5356962599):1.887781707):0.3839018257,(((Pf_aTub5:0.3144508713,(PkTub5:0.0170450831,PvTub5:0.0453687396):0.1094029038):0.3211966027,(PbTub5:0.0373350129,PlyTub5:0.0091369564):0.1245674471):2.325653943,((HahTub5:0.0846373802,Tg_aTub5:0.0777819608):0.2909907522,NcaTub5:0.5240911375):1.464487794):0.4751962484):0.4482901855,(TicTub5:2.211332891,(((((AmTub5:0.0514940579,ApfTub5:0.0301024397):0.1471658155,(BotTub5:0.0669381018,BoiTub5:0.0180030188):0.2049773622):0.1089675351,MerTub5:0.4219831866):0.3275172507,(((LhTub5:0.1380026037,CmfTub5:0.1339919645):0.0139147051,((AeTub5:0.0458421603,AacTub5:0.0516856209):0.1003945971,PobTub5:0.1520811797):0.0719539962):0.0458377588,HrsTub5:0.3342047654):0.2335897485):0.1352793821,NavTub5:0.5528092544):0.7571466113):1.399685701):1.120311689,((((((((((tPr-orf74:10.715877,((BabTub4:1.416389357,BbTub4:1.262972691):2.815003466,BamTub4:3.167672375):1.315109106):0.529129536,(Pf_aTub4:0.4834729017,((PkTub4:0.1370045388,(PmcTub4:0.0741356249,PvTub4:0.2150256693):0.1334266248):1.004160844,(PlcTub4:0.1315139682,(PbTub4:0.0634360123,PlyTub4:0.1766196375):0.039744585):0.7135122737):0.4858525211):2.063445192):0.4177981285,((HahTub4:0.0977418548,Tg_aTub4:0.1228394566):0.4832418486,NcaTub4:0.4716050651):3.90555953):1.069661576,(((((ImTub4:1.504576109,TetTub4:0.8532735695):0.3068412575,PtTub4:2.098952516):1.096447015,OxtTub4:2.736028693):0.8991854531,(((((TctTub4:2.575587053,(MbTub4:3.092823789,AuaTub4:4.28930091):0.6081846274):0.3205581042,((AllTub4:2.045246447,(((PhrTub4:0.1887921771,PhsTub4:0.3244016088):0.1733383554,PhiTub4:0.3687857749):0.7329691207,PuTub4:0.5841828914):0.4515015479):0.4192887854,SrpTub4:1.633366702):0.700234068):0.1705784022,((CrTub4:0.6409383882,VcTub4:0.4224125346):1.421949049,Mip_aTub4:1.641487021):0.9093855365):0.2283956883,NgTub4:2.825062636):0.3507043441,((((((BfTub4:0.8300990267,(SckTub4:0.7442345579,CagTub4:1.055743178):0.194902435):0.1294552321,(((ClmTub4:0.7922442261,((((OraTub4:0.3125410963,((LaTub4:0.1114117002,((TmlTub4:0.0831940526,EctTub4:0.2514225057):0.0250269088,(((OcTub4:0.0920830684,OcpTub4:0.1785478462):0.1159489094,((((HtgTub4:0.142153835,(CvpTub4:0.0975748951,OcdTub4:0.1540451047):0.037333409):0.1254583479,(CrgTub4:0.1229917697,(MmTub4:0.0656310949,RnTub4:0.1016291048):0.1036995813):0.1233470575):0.0347612863,(((MfTub4:0.0425803146,(((HsTub4:0.0118092992,PatTub4:2.8701e-06):0.0423349832,NolTub4:0.0143471414):0.0098197233,PnaTub4:0.0302751123):0.0119720661):0.0184269282,CajTub4:0.0745923281):0.0482265431,OtgTub4:0.1318467103):0.0138970126):0.0075669995,(((CafTub4:0.0820036006,(OrdTub4:0.0406675197,AimTub4:0.052409287):0.0159712153):0.0646867643,((((OroTub4:0.0059461846,TutTub4:0.005919363):0.0340000397,SsTub4:0.0893651556):0.0066207797,(BtTub4:0.0584975214,OaTub4:0.0407426567):0.0967060033):0.0273328714,(PeaTub4:0.0698220523,ClcTub4:0.2198950745):0.0193013384):0.0092180933):2.8044e-06,((ModTub4:0.0860458339,SoaTub4:0.2580029033):0.0381168744,(EqcTub4:0.0826317431,CsiTub4:0.0543312728):0.0139216107):2.4081e-06):0.0248019298):0.0130585322):0.0274318377,DnTub4:0.0935688674):0.032636268):0.0307410293):0.2106582187,(SrhTub4:0.1791897745,MdTub4:0.1475657347):0.1409960649):0.0736165496):0.2130621663,(((AnpTub4:0.142527286,(MegTub4:0.038126632,GgTub4:0.0224434129):0.0906451612):0.090975954,TagTub4:0.2055323749):0.148919855,ChmTub4:0.192540844):0.0993964346):0.0572450433,AocTub4:0.4573904239):0.166914521,(XtTub4:0.1002472896,XlTub4:0.109838438):0.475061215):0.2598314571):0.1161226172,((((OrnTub4:0.1383852467,Ol_aTub4:0.4861117329):0.0649914091,GaTub4:0.3248416558):0.0770898623,(TarTub4:0.2956072737,TnTub4:0.4249748874):0.1619803161):0.4047587153,BrTub4:0.6955697904):0.3171611144):0.5762199291,CptTub4:1.738936292):0.1563144355):0.2442642119,NvTub4:1.220802286):0.9208891172,(TiaTub4:1.45555039,Tv_aTub4:4.76941813):0.4234990373):0.3525337652,AmqTub4:2.231198843):0.1602566191,((OidTub4:3.60790805,(((((ApfTub4:0.0599081778,AmTub4:0.0431867672):0.234729963,(BotTub4:0.0382065255,BoiTub4:0.0382084787):0.1958124762):0.3152486224,MerTub4:0.5262715905):0.5429462225,(((LhTub4:0.2674323141,CmfTub4:0.4632304952):0.0984689453,((AeTub4:0.0780910852,AacTub4:0.1277065274):0.1808077602,PobTub4:0.367941744):0.1176364024):0.1589547295,HrsTub4:0.704544391):0.548098049):0.6255593737,NavTub4:0.8449868996):2.708596096):0.4323083726,(CiTub4:1.939382952,(((EmTub4:0.0148900581,EcgTub4:0.0438403039):2.403746147,SmTub4:1.69955253):1.093111984,ScmTub4:1.8594521):1.444404141):0.0783176663):0.35874331):0.4214447381):0.2787811614):0.6000495847,PrsTub4:3.55853602):0.1594392187):0.4002238621,((((CrfTub4A:0.0378285951,CrfTub4B:0.0216833856):0.5958645837,(EdmTub4:0.5524360778,((LeiTub4:0.0526065437,LemTub4:0.0322488041):0.1577905941,LbTub4:0.2924723803):0.108653671):0.190202805):1.289233744,TbTub4:2.209463293):1.038393206,BdsTub4:2.536209729):3.221658946):0.4800245815,((((((ImTub6:0.8638590863,(TebTub6:0.1038852499,(TeeTub6:0.0162484484,(TtmTub6:0.0291136999,TetTub6:0.0187733603):0.0265771658):0.1485698061):0.5708467396):1.124063936,PtTub6:2.05203064):2.519825778,OxtTub6:2.345646718):1.177215987,(((TctTub6:4.433695947,EmhTub6:4.281984677):0.5077489577,(NgTub6:3.194963338,(PhsTub6:0.3314303226,PhiTub6:0.5489586712):3.403531935):0.4296451187):0.3881708633,((((((((BfTub6:1.960829644,(CisTub6:0.7167030422,CiTub6:0.9283311413):3.324642274):0.376158588,CptTub6:2.824238716):0.199562467,TiaTub6:2.713021272):0.1127852283,CagTub6:1.891779585):0.3361740673,StpTub6:1.786470038):0.2128034898,((LopTub6:0.6685991937,(IpTub6:1.113514042,(AjTub6:0.0157136309,AaTub6:2.7384e-06):0.8972476058):0.389528753):0.7278932551,(((((SrhTub6:0.2200902625,MaeTub6:0.1490091807):0.1129011584,MdTub6:0.2243036382):1.366045123,CpbTub6:0.5570384327):0.2119801136,AocTub6:0.9354253077):0.1931052353,(XtTub6:0.1801928334,XlTub6:0.1632000466):0.9649012342):0.1990499589):0.9432161707):0.4660431424,NvTub6:2.503669367):0.2963004356,AmqTub6:4.579732499):0.6819987136):0.4429197146):0.4917360855,(GtTub6:4.152982062,(BdsTub6:2.000251117,((CrfTub6:0.5029350033,(EdmTub6:0.4454455508,(LeiTub6:0.0574642749,LemTub6:0.0780090184):0.3909107654):0.2395840968):1.266333572,((TyvTub6:0.6502448623,TbTub6:0.6013186344):0.397648765,TrcTub6:0.6138467053):0.7280149303):0.8268031474):3.772083223):0.6206088476):0.339973519,(CrTub6:1.081175994,VcTub6:0.1685846094):4.305107524):0.8911016043):0.1380972265,AypTub4:5.707848728):0.7191759753,(Candidatus_Nitrosoarchaeum_limnia_SFB1:0.075663465,Candidatus_Nitrosoarchaeum_koreensis_MY1:0.0254584623):9.633323346):0.1241755648,tEs-orf188:4.909252164):0.4098033922,(((BabTub5:1.02090717,BbTub5:1.242408916):1.925589353,TepTub5:4.803554339):0.6428648951,BamTub5:2.310302211):2.565389181):0.8369059714):0.5646268481,((((((((((((((((tHe-orf15:0.7267209407,(tMp-orf34:0.501099346,(tPr-orf89:0.5592306152,tRc-orf182:0.2020605278):0.0651292238):0.1751300131):0.1164596509,tRv-orf135:0.4919412208):0.199936723,tMt-orf124:0.4769167968):0.2690158215,(tEt-orf155:0.1620442444,tEs-orf194:0.275233363):0.5039135145):0.2245461936,(((PspTub3:1.311617592,CeTub3:1.413735444):0.9726053134,(((BrmTub3:0.0123154502,WbTub3:1.0716e-06):0.0122490762,LolTub3:0.0062559619):0.020682259,OvTub3:0.0295043622):1.179601154):0.9243748279,TrsTub3:0.6865097325):0.1275988047):0.122791682,((((((((((OcTub3A:0.0059362068,(CvpTub3A:0.0117842037,((CrgTub3A:1.0716e-06,SptTub3A:1.0716e-06):2.448e-06,(MmTub3A:0,RnTub3Aa:0):2.0836e-06):2.3308e-06):0.0059136232):0.0178848041,(MamTub3A:2.4405e-06,HsTub3A:2.4401e-06):0.0059376538):0.0059441755,MdTub3A:2.0967e-06):2.6181e-06,(((CafTub3A:2.8465e-06,MpfTub3A:2.4627e-06):0.0059944934,((((LaTub3B:0,CafTub3B:0):0,MpfTub3B:0):1.0716e-06,TmlTub3B:1.0716e-06):2.7454e-06,(((((OcTub3B:0.0118837141,(MmTub3B:0.0117794248,RnTub3B:2.5685e-06):0.0118565041):2.2579e-06,(CvpTub3B:0.0238012623,SptTub3B:2.6953e-06):0.0059344258):0.0176150281,HsTub3B:0.0273208594):0.0086494075,BtTub3B:2.7812e-06):0.005926962,EqcTub3B:2.8565e-06):0.0059351273):0.0239735902):0.0059689116,((BtTub3A:0,BtTub3C:0):1.0716e-06,EqcTub3A:1.0716e-06):2.1549e-06):0.0059401046):0.0120020803,XtTub3:0.0179848562):0.0055750688,((GaTub3:2.0345e-06,TarTub3:0.0297786321):0.0482172674,BrTub3:0.0177554497):0.0065041767):0.1039373317,((OidTub3A:2.4379e-06,OidTub3B:0.0055394703):1.349187,CiTub3:0.3124919008):0.1879596832):0.0950018283,((NvTub3:0.1968005718,AmqTub3:0.6781591575):0.0777092436,TiaTub3:0.2435856853):0.0640780225):0.017349744,(SckTub3:0.2100741769,((HerTub3:0.2342053604,CptTub3:0.2997087917):0.0892708568,CagTub3:0.1393134768):0.0616056372):0.0188005993):0.0215731368,((((((((((((((((DmoTub3A:0.0266003632,(DvTub3A:0.0155340502,DgTub3A:0.0868118048):0.0349975934):0.1848564277,DbTub3A:0.0164963794):0.0190854317,DtTub3A:0.0130021385):0.0163300864,DreTub3A:0.0488154961):0.0170511367,((DeTub3A:0.0444974525,DrrTub3A:0.040195909):0.0236485535,DrfTub3A:0.0637532267):0.0105112528):0.0066137655,(((DseTub3A:1.0716e-06,DssTub3A:1.0716e-06):0.0063469623,DmTub3A:0.0159234489):0.0369601499,(DerTub3A:0.0042912769,DyTub3A:0.0042446489):0.0190702059):0.0201904721):0.068889845,(DaTub3A:0.0100655869,DrbTub3A:0.0776488414):0.016474075):0.0231873542,DkTub3A:0.0560492438):0.016441745,(DrpTub3A:1.0716e-06,DpTub3A:1.0716e-06):0.0927466726):0.0806062241,DwTub3A:0.1469895746):0.1044732274,GomTub3:0.0633540992):0.0220032395,((((AeaTub3A:1.0716e-06,AeaTub3B:1.0716e-06):2.9101e-06,CpqTub3:0.0056457496):0.0457519308,AngTub3:0.1746569207):0.1335071745,MydTub3:0.1789147258):0.0352459573):0.118706742,((DmoTub3B:2.0753e-06,(DvTub3B:0.0468825034,DgTub3B:0.1799613812):0.0200077699):0.0492009239,(((((DaTub3B:0.0077356959,DrbTub3B:0.0144744407):0.0372238422,DkTub3B:0.4356612467):0.0453306323,(((DeTub3B:0.0619316128,DrrTub3B:2.5423e-06):0.0187628318,DtTub3B:0.0615321477):0.016804485,(((DreTub3B:0.1061689525,((DerTub3B:0.0274623169,(DseTub3B:0.0054534118,(DmTub3B:1.0716e-06,DssTub3B:1.0716e-06):2.9919e-06):0.016970176):0.0054834047,DyTub3B:0.0104473716):0.0566470512):0.0208850031,DrfTub3B:0.0291540649):0.006432972,DbTub3B:0.0254645973):2.5309e-06):0.0634182485):0.0506257568,(DpTub3B:2.4419e-06,DrpTub3B:2.1313e-06):0.0794534439):0.0390388975,DwTub3B:0.1309531347):0.033437132):0.265681166):0.2065540598,(TicTub3:0.2626286783,AypTub3:0.4913380008):0.0393261964):0.0489425112,(((((((AmTub3:1.0716e-06,ApfTub3:0.0057487011):0.0183805968,(BotTub3:2.709e-06,BoiTub3:0.0057011288):0.0164930049):0.0237143808,CmfTub3:0.0363944401):2.1642e-06,HrsTub3:0.0176000051):0.0057170651,(LhTub3:0.0725101706,PobTub3:0.0360220075):0.0050241599):0.0056255383,(MerTub3:0.0356172357,(AeTub3:0.0600502376,NavTub3:0.0310477125):0.0058339847):2.6472e-06):0.1914659117,RhpTub3:0.3924839565):0.0602634914):0.1171210268,(EcgTub3:0.2441048352,SmTub3:0.1249231401):0.3977706411):0.0601288565):0.1243922593):0.0776430088,(MbTub3:0.2946708309,ProTub3:0.6476287136):0.339411042):0.0615397693,(tEt-orf153:3.155873996,CoTub3:0.5287032551):0.0022248503):0.1122521218,((((((PtTub3A:0.0070618168,PtTub3B:0.0087747771):0.4853086121,(((ImTub3:0.2331168717,TetTub3:0.3765013347):0.4649430694,(((((DccTub3:0.0175471065,DdTub3:0.0149427905):0.0318608072,(DcfTub3:0.0312353686,DiiTub3:0.0418637522):0.0169550579):0.1448388184,DcpTub3:0.1180827142):0.1822338931,PovTub3:0.2075874707):0.2385382091,(DifTub3:0.429135466,PppTub3:0.4008799525):0.1490631551):0.4078045492):0.1061981842,OxtTub3:0.7134996397):0.0447587424):0.1183363998,(((((Pf_aTub3:0.0405486382,(PkTub3:2.1542e-06,PvTub3:0.0117782858):0.0650091847):0.0171993954,(PbTub3:2.0479e-06,PlyTub3:0.0057657898):0.027116989):0.4845091923,(BabTub3:0.0978424624,BbTub3:0.1385414538):0.709019854):0.1087149492,(HahTub3:2.3295e-06,Tg_aTub3:2.5026e-06):0.3952964649):0.1487523324,((CpTub3:2.5615e-06,ChTub3:1.0716e-06):0.2548121097,CrmTub3:0.2120062908):0.7627860891):0.4484223062):0.1226797894,(((EmhTub3A:2.4335e-06,EmhTub3B:2.4725e-06):0.739788096,(GtTub3B:0.8282407155,(TctTub3:0.7015340426,(((LeiTub3:2.5396e-06,(LemTub3:0.0062411997,LbTub3:0.0062315052):0.0062346842):0.1800181678,(TrcTub3:0.0735022432,TbTub3:0.0212716023):0.0757585458):0.8732440723,(NgTub3:0.6645815653,BhTub3:1.688072082):0.2130659797):0.1233209461):0.0335150629):0.0825577497):0.064278381,(((((VcTub3A:0.0439410952,CrTub3:0.0619997645):0.5866355147,ChvTub3:0.3573306243):0.1347384023,(OstTub3:1.368468894,Mip_aTub3:0.0801644129):0.2776631976):0.0587773853,(((PhpTub3A:0.0135401915,PhpTub3B:2.0981e-06):0.0261020499,(SemTub3Alpha:1.0716e-06,SemTub3Beta:2.7789e-06):0.0976917123):0.0267234749,((((GlmTub3A:0.00725163,GlmTub3B:0.0155023733):0.0541804188,MtTub3:0.0234717419):0.0460193026,(((((((MeTub3A:2.102e-06,MeTub3B:0.0469925291):0.0091518235,((PupTub3A:0.0100543233,(PupTub3B:0.009156038,PupTub3C:0.0046464502):0.0129980342):0.0286543665,CipTub3:0.0557057688):0.0155238158):2.342e-06,VvTub3:0.0046279016):0.0056553111,CusTub3:0.0131387729):0.0052621567,(PotTub3A:0.018624579,PotTub3B:0.0093635581):0.0183044387):2.6027e-06,((AtTub3A:1.0716e-06,ArlTub3A:1.0716e-06):0.0159408619,(ArlTub3B:2.0636e-06,AtTub3B:0.0092404642):0.0184581722):0.049819175):0.0118487294,MigTub3:0.0956077451):0.006035659):0.0192281205,(((OrgTub3:1.0716e-06,Os_aTub3:1.0716e-06):0.0129513022,BdTub3:0.0367730246):0.0146415882,SobTub3:0.02225031):0.0940925938):0.0897130638):0.1674409296):0.1854293683,BinTub3:0.679773039):0.0524268057):0.0462473458):0.0202471779,CypTub3:0.3284352933):0.0356410542,(((((FrcTub3A:0.5512475619,(PhtTub3:0.3113524345,ThpTub3:0.4708799633):0.1325484767):0.2684105467,AuaTub3:0.6493846838):0.1061973357,EcsTub3:0.2663767251):0.1312314412,(((HyaTub3:0.0384626038,PhiTub3:0.0263171159):0.0173518904,PhsTub3:2.456e-06):0.1368882344,(PuTub3:0.1208830886,SrpTub3:0.1755125436):0.0542561072):0.25341809):0.1421795643,(GsTub3:0.4526027577,(PpuTub3:1.066558373,CncTub3:0.4282551157):0.190869062):0.1642372089):0.0686809559):0.0839528398):0.090638851,((((((((((((AudTub3A:0.1646534876,AudTub3B:0.3384667019):0.0833972875,PiiTub3:0.1983822556):0.0480809134,((((((((((((PplTub3A:1.0716e-06,PplTub3B:1.0716e-06):0.0266293874,((((TavTub3:0.0841245425,(GasTub3:0.016399315,DisTub3:0.0121711816):0.0530257305):0.0383852545,GesTub3:0.1018184143):0.0258912158,FrTub3:0.0126108139):0.0115167762,WcTub3:0.0520071906):0.0191189288):0.0059081995,FpTub3:0.0737924699):0.0079317413,((((PcaTub3:0.0283995398,PhcTub3:0.0185600668):0.0102923302,BjaTub3:0.0526560985):0.0152117585,PhgTub3:0.036108973):0.0251077724,PlbTub3:0.0524459591):0.0459002746):0.0238279688,PtcTub3:0.0654077574):0.0137228885,((((GltTub3:0.0599562515,FmTub3:0.2019305975):0.0430240568,JaTub3:0.051403968):0.0344984169,(HtaTub3:0.0417709426,SthTub3:0.0842589687):0.0639878937):0.0171646268,(ChpTub3:0.1109390843,(SllTub3:0.0407338739,(HdpTub3:0.0119941589,PiTub3:0.0499747696):0.0400372568):0.0146879867):0.0368585192):2.1787e-06):0.0265901919,PusTub3:0.0492225962):0.0102245118,GylTub3:0.1530506673):0.025232498,((HysTub3B:0.951049599,SccTub3:0.0717113453):0.0607902915,(PloTub3:0.0222980454,CpcTub3:0.1170533463):0.0120303175):0.0270720868):0.0067814765,(AbbTub3:1.0716e-06,AgbTub3:2.1014e-06):0.0914840547):0.0127763184,(HecTub3A:0.0232566113,GamTub3:0.031411091):0.0226099033):0.0207173787,(HysTub3A:0.0570351333,(LabTub3A:0.1199272437,HecTub3B:0.151765978):0.4169376131):0.0071484929):0.0780026647):0.0376970417,BobTub3:0.4375118142):0.0913050186,DasTub3:0.305457012):0.1675515037,(((((Fnb_cTub3:1.0716e-06,Fna_bTub3:1.0716e-06):2.5497e-06,Fnb_bTub3:0.0063486092):0.0063503952,(Fnd_cTub3:1.0716e-06,Fnd_bTub3:2.0708e-06):2.5406e-06):0.1878873925,TemTub3:0.2175220774):0.2754214969,((MlgTub3:0.2725969134,(SorTub3:0.0089331169,Um_aTub3:0.0211484034):0.1810767335):0.3268777062,CorTub3:0.7162423931):0.0736459273):0.0499159843):0.0226558454,WsTub3:0.4131923563):0.0856230694,((MvTub3:0.2930959855,((RhgTub3:0.4803475811,RgTub3:0.2453337239):0.1849768278,SprTub3:0.1700209384):0.4822847613):0.3032325091,(MlpTub3:0.1253075383,((PugTub3:0.0156575191,PutTub3:0.020004391):0.027338506,PctTub3:0.0241668623):0.1795352244):0.3638459452):0.1242492808):0.0790950698,(((((((BodTub3:0.1250127352,(((((CzTub3:0.0385028674,(MppTub3:0.0046748752,MspTub3:1.0716e-06):0.0245849908):0.0729792254,McpTub3:0.1046590488):0.0377175246,MyfTub3:0.0545046374):0.053832338,(SepTub3:0.0200795178,MgTub3:2.1416e-06):0.2199129145):0.049609585,BcTub3:0.2192659738):0.2184849232):0.0159129696,((HypTub3:0.0445610377,RhrTub3:0.1362828638):0.0370964088,((LpmTub3:0.0632342731,(AlbTub3:0.0221439707,(((ChsTub3:0.0053171294,CohTub3:1.0716e-06):2.585e-06,(PytTub3:0.00527508,PtrTub3:1.0716e-06):0.0052769375):0.012152327,SetTub3:0.0262532702):0.0094117894):0.0333290087):0.048011911,PnTub3:0.0411457125):0.2307257362):0.0863197873):0.1092707669,(((ExdTub3:0.2286988803,((((((ApaTub3:0.0705409741,(AecTub3:0.0293850572,(AskTub3:0.0056597532,(An_aTub3:1.0716e-06,An_bTub3:1.0716e-06):0.0057064067):0.0060670475):0.0056279696):0.0148142212,(((AscTub3:0.0585420517,((Asf_bTub3:1.0716e-06,Asf_aTub3:1.0716e-06):0.0113400604,NefTub3:1.0716e-06):2.7842e-06):0.0117226557,EnTub3:0.0721108092):0.0169137312,AstTub3:0.0585903167):0.0212906876):0.0278478437,((AfTub3:0,AgsTub3:0):2.8554e-06,AoTub3:2.6936e-06):0.0964825925):0.0135638014,PchTub3:0.1688361834):0.0232187629,(PcmTub3:0.0117561616,TlsTub3:2.9965e-06):0.1983353933):0.0465749045,(((((((Ajc_aTub3:0,Ajc_dTub3:0):0,Ajc_cTub3:0):0,Ajc_eTub3:0):1.0716e-06,Ajc_bTub3:2.9623e-06):0.0278147406,((Pab_cTub3:1.0716e-06,Pab_bTub3:0.0118942208):0.0073693933,Pab_aTub3:0.0106755281):0.0604224634):0.0084182353,(Ajd_bTub3:2.1162e-06,Ajd_aTub3:2.0251e-06):2.7305e-06):0.2109022956,((((ArbTub3:1.0716e-06,ThvTub3:1.0716e-06):2.4794e-06,((ArgTub3:0.0058531971,(TeTub3:1.0716e-06,TrtTub3:1.0716e-06):0.005956342):0.0058930185,TrrTub3:0.005844087):0.0058916092):0.005272187,AroTub3:0.0064750645):0.1507060918,((Cop_aTub3:2.2772e-06,(((Coi_aTub3:0,Coi_bTub3:0):0,Coi_cTub3:0):2.794e-06,Coi_dTub3:2.3751e-06):0.0060017344):0.0677902177,UrTub3:0.0497877066):0.0438639933):0.0379505611):0.0827351032):0.0851894973):0.0283421094,(ClgTub3:0.0755854104,XpTub3:0.0770135546):0.1318547502):0.1366821811,((((((BgTub3:0.1268311003,ErpTub3:0.0644697841):0.0335681521,(BofTub3:0.0068381925,ScsTub3:0.0191397786):0.0542588407):0.0069213234,(((CehTub3:2.2179e-06,GlgTub3:0.0050240202):0.07182926,(AalTub3:0.0747532123,(VaTub3:2.4503e-06,VdTub3:0.0103061302):0.0470893958):0.0269587691):0.0451813841,(((((((AitTub3:0.0346982105,(CvfTub3:0.0269939214,CcpTub3:0.0571919313):0.0138487488):0.0113830181,((((((EiaTub3:0,EptTub3:0):0,EcfTub3:0):2.7463e-06,EpbTub3:1.0716e-06):2.2973e-06,EpgTub3:0.0051253493):0.0061840193,NegTub3:0.0040755544):0.0145652622,PeiTub3:0.0228935644):0.0114844155):0.0454476631,MtaTub3:2.5082e-06):0.0101187155,MraTub3:2.1638e-06):0.0426535778,((ComTub3:0.1288176136,((HpvTub3:0.015167964,HjTub3:0.0051062317):0.0092377326,TraTub3:0.0265314089):0.060682284):0.0224368285,((GimTub3:1.0716e-06,FoTub3:1.0716e-06):0.0102265783,(GzTub3:0.0113717466,NhTub3:0.0363158272):2.1457e-06):0.019776368):0.0082307509):0.0358235158,(((CrpTub3:0.0560297393,(((NcTub3:1.0716e-06,NetTub3:1.0716e-06):0.0049087553,NedTub3:0.0052351697):0.0117763391,SomTub3:0.0087560598):0.1203135861):0.0214564084,(ChgTub3:0.1691537044,(((CttTub3:0.1055928775,ThTub3:0.0203131818):0.0152927735,TitTub3:0.029407531):0.020720908,PoaTub3:0.0438814968):0.0285520444):0.0458015019):0.0078741771,GrcTub3:0.1921014351):0.0153648034):0.0145430821,((GgtTub3:0.0254349931,MapTub3:0.0050199798):0.0661518447,MagTub3:0.0601608446):0.0080611585):0.0059688131):0.123225667):0.0129654901,(AmrTub3:0.0209626288,OimTub3:0.0521375141):0.0200631231):0.0282169017,GllTub3:0.1732369769):0.0379678275,GedTub3:0.0927620931):0.2050423172):0.0292515084):0.050815498,(AtoTub3:0.3050976973,TumTub3:0.3241940604):0.1157712369):0.2522565972,(((YlTub3:0.6691520815,NfeTub3:0.8941138558):0.34210615,CacTub3:1.051413427):0.2981421937,LmsTub3:0.3892541707):0.1611313237):0.0890968391,SacTub3:0.3231438896):0.0436271104,(((ShcTub3:0.0191659158,ShoTub3:2.1805e-06):0.1085198079,SjTub3:0.181762901):0.0613974857,SpTub3:0.1450045032):0.3257506578):0.1157519694):0.0795209278,((MovTub3:0.0157636744,MolTub3:0.0098919902):0.323432307,((MucTub3:0.1016250578,RhaTub3:0.1141121328):0.136679196,PhbTub3:0.3512549912):0.1445059174):0.0856530533):0.0531628624,(((Bad_bTub3:1.0716e-06,Bad_aTub3:0.0042571756):0.1383268075,RisTub3:0.1488175648):0.1980772323,SppTub3:0.1841467004):0.1138871895):0.0715425307,AlmTub3:0.4346617717):0.1793025742):0.2570887192,(((tPr-orf77:1.549221577,(((NscTub3:1.076296979,(EniTub3:0.1528175246,(EcTub3:0.2292275155,EnhTub3:0.2098007129):0.0365390196):0.7413901765):0.2458012211,VicTub3:1.535668473):0.2556955718,OcbTub3:1.727226151):0.3558070825):0.6286198618,((((((((((((ScpTub3A:0.0238695372,(Sab_bTub3:1.0716e-06,Sab_aTub3:1.0716e-06):0.0193360946):0.0258081057,SakTub3:0.0670015694):0.0098908309,SaaTub3:0.0441049352):0.0092941632,(((Sc_aTub3:0,Sc_cTub3:0):1.0716e-06,Sc_bTub3:2.8187e-06):0.0241483128,SmiTub3:0.0528722142):0.0272618951):0.8431567402,CglTub3:0.8321076797):0.217465874,((KaaTub3:0.5619073223,KnTub3:0.7519761932):0.3340279107,(NacTub3:0.3107084719,NadTub3:0.4312441261):0.3224230092):0.0976537915):0.1564896143,(TtbTub3:2.336562896,((TtpTub3:0.4811314782,VpTub3:0.2909629251):0.1049287513,(TodTub3:0.366873502,ZrTub3:0.3662573286):0.1315863191):0.0726765666):0.0233943901):0.4009214157,((ErcTub3:0.170314012,ErgTub3:0.1513619304):0.2469481793,(Lak_aTub3:0.167913698,(LatTub3:0.1803383327,LwTub3:0.1887390992):0.3499443794):0.045414587):0.0881824297):0.1424259491,((KaTub3:0.3464542344,(KlTub3:0.1095472288,KmmTub3:0.179115899):0.1119336673):0.0326419928,KlwTub3:0.1882528605):0.3659731025):0.9297019366,(((WaTub3Alpha:0.0112240306,WaTub3Beta:0.005392872):0.1411904057,WicTub3:0.2804289565):0.1851879313,CyjTub3:0.3570547469):0.5229298241):0.3599757442,((((CdaTub3:0.3978810046,(OgaTub3:0.0288984104,OgpTub3:0.0067327401):0.455277826):0.2519466128,((PhmTub3:0.6531597839,PiuTub3:0.4833850142):0.4873905434,DebTub3:0.9665074782):0.2288070608):0.286146002,(Kop_aTub3:0.0090109474,Kop_bTub3:0.0509024535):1.454238822):0.1358102907,PtaTub3:0.7229314421):0.2296089441):0.2275903962,((((((((((((Ca_aTub3Alpha:0.0040935863,Ca_bTub3:0.0096832826):0.00784513,Ca_aTub3Beta:2.0189e-06):0.0358049416,CadTub3:0.0642596988):0.2526094258,Ct_aTub3:0.3139135399):0.4192648057,(LoeTub3:0.7707328774,(CapTub3:0.18558559,CaoTub3:0.0992508905):0.3484126544):0.3569562486):0.1738133715,ShpTub3:0.9533229714):0.2107813095,(ShsTub3:0.5989638545,CntTub3:0.524710492):0.0842430672):0.1514886601,((DehTub3:0.2154778172,MifTub3:0.6250726934):0.2142546043,((CllTub3:0.7440302292,(MbbTub3:0.1122815161,MefTub3:0.1256568933):0.5840090205):0.418479116,HybTub3:0.483787999):0.1968969827):0.1255712657):0.1364329566,MrgTub3:0.9791391923):0.1954211332,CatTub3:0.8985243543):1.132321517,AcrTub3:1.532700052):0.3289492458,BaiTub3:1.543591422):0.0685830613):0.9156421171):0.2736845313,(GrnTub3:2.612157764,CmTub3:1.385478302):0.2658837434):0.1681454833):0.2813663871,(GiiTub3:1.811874666,Tv_aTub3:1.831086511):0.3388668056):0.2757230831,(BamTub3:1.472631953,(ThaTub3:0.1428215981,TepTub3:0.2636441124):1.605838246):0.5999116344):0.2162765585,(EhTub3:0.3425403199,EtiTub3:0.6937666023):2.013804007):0.4125867724,(GtTub3A:4.986163055,(CtpTub3:2.817674966,(HmaTub3:1.143964325,CmeTub3:1.140122696):0.7246442948):0.4941801269):1.979387104):0.3695796281,FoaTub3:3.908395624):0.8369297499):0.476614078):0.701112826,(((PtTub2E:0.1055184424,PtTub2F:0.1829824409):5.341962155,(TetTub2H:1.218648311,TetTub2J:2.141713356):1.688776843):0.2266535045,((TetTub2G:3.040510758,(TetTub2I:1.883983369,TetTub2K:1.631728493):2.072874889):0.8832779291,(((PtTub2G:1.587984431,PtTub2H:3.284266588):2.437903393,PtTub2I:3.904974206):0.7497738798,(OxtTub2J:0.7571387184,OxtTub2K:0.8924408138):3.191994057):0.5842839759):0.6393041006):0.2471567151):0.2262368304,OxtTub2I:2.179960348):0.1531625436,((NgTub2F:1.847634993,NgTub2J:5.812514299):0.4799533046,(NgTub2G:2.254035371,(NgTub2H:1.300547792,NgTub2I:2.036238352):1.570253168):0.3195465602):0.3423591351):0.4115139453,(TetTub2C:1.038550155,((TetTub2D:0.9453056589,(TetTub2E:1.0716e-06,TetTub2F:2.9095e-06):1.420772083):0.4218365641,PtTub2D:1.391281348):0.1232061641):0.1183547834):0.1310508858,((((EhTub2A:2.2531e-06,EdTub2A:0.0245710495):0.2186578751,(EtiTub2A:0.9804534563,(EhTub2B:0.0675885516,EdTub2B:0.0380623176):0.2788864421):0.1770064244):0.2144930854,EtiTub2B:0.4679973231):1.10821686,(NgTub2D:0.5148696488,NgTub2E:0.5069338097):0.5342537951):0.1923028753):0.1162776549,PrsTub2B:1.046790766):0.0455832731,(((CacTub2A:0.6209908923,(YlTub2B:0.3176871813,NfeTub2B:0.5661903834):0.1851031599):0.1270938702,LmsTub2B:0.598417072):0.3647139323,(((AudTub2B:0.6599252564,(((((((((((((PcaTub2B:0.1161823499,PhcTub2B:0.0774955049):0.1529799019,(BjaTub2B:0.2829808211,PhgTub2B:0.2010138772):0.0653571788):0.0614582419,PlbTub2B:0.2729775277):0.0886428684,(FpTub2B:0.2957337024,(PplTub2B:0.2686210451,(WcTub2B:0.2898572212,FrTub2B:0.1503999344):0.071874004):0.0750500806):0.0970616869):0.0393996059,GesTub2B:0.3953539887):0.1122530914,(TavTub2B:0.4032094409,(GasTub2B:0.1075526876,DisTub2B:0.2408656167):0.1717134497):0.1462963592):0.0998866288,((PusTub2B:0.4733353411,GltTub2B:0.3645942539):0.0724421751,JaTub2B:0.3471844129):0.0496218566):0.0764653396,PloTub2B:0.5042461916):0.0335887501,(ChpTub2B:0.5819414617,(SllTub2B:0.3080882856,(HdpTub2B:0.1518554869,PiTub2B:0.1636010225):0.1386086737):0.0735058003):0.1659526002):0.0629242959,((((AbbTub2B:1.0716e-06,AgbTub2B:1.0716e-06):0.5965041754,CpcTub2B:0.4186769583):0.1116265067,(((HecTub2B:0.1560831677,HysTub2B:0.2254554065):0.0550701258,GamTub2B:0.133995885):0.1671610182,LabTub2B:0.3026196052):0.1254971513):0.062582507,(SccTub2B:0.5276656368,GylTub2B:0.4595909074):0.1397800381):0.0782540133):0.0214610589,(HtaTub2B:0.3236917005,SthTub2B:0.2493762039):0.2288364077):0.0840545125,PtcTub2B:0.4200665551):0.1028628654,FmTub2B:0.6942208875):0.1306220995):0.2190192805,DasTub2B:0.5295804043):0.5462980286,(MlgTub2B:0.6103322613,(SorTub2B:0.031593739,Um_aTub2B:0.0694987266):0.2940087666):0.459826634):0.1945999644):0.2526070712):0.1278564934,((((MucTub2Aa:0.0457621663,(RhaTub2Aa:0.0300195984,RhaTub2Ab:0.0063372797):0.0264759285):0.0230276359,(PhbTub2Aa:0.1780082269,((PhbTub2Ab:0.1444726391,(((MucTub2Ba:0.1672855032,(RhaTub2Ba:0.0741348773,RhaTub2Bb:0.0701286706):0.0675844812):0.0252251411,MucTub2Bb:0.0430672263):0.0376189276,(PhbTub2Ba:0.0663866881,PhbTub2Bb:0.0457289306):0.0060033551):0.0878736193):0.0497740431,PhbTub2Ac:0.070839468):0.010851559):0.0500822132):0.0576221479,MucTub2Ab:0.098884406):0.0455877413,RhaTub2C:0.0881556125):0.310165712):0.0441381596,CorTub2A:0.6884609041):0.0450993727,((RisTub2B:0.2153961487,(Bad_aTub2C:2.8783e-06,Bad_bTub2C:2.0191e-06):0.6063125723):0.3311996288,SppTub2B:0.3458373601):0.1416053634):0.0651250565,(AlmTub2Balpha:0.0214935305,AlmTub2Bbeta:2.5802e-06):0.5282304038):0.0470671467,FoaTub2:0.5557340426):0.0206469217,((tPr-orf110:0.2662228972,(((NscTub2:0.3207130472,(EniTub2:0.0091342176,(EcTub2:0.0173630215,EnhTub2:0.032015401):0.0166423299):0.1008396964):0.1368345467,VicTub2:0.5014881789):0.1234839631,OcbTub2:0.3943199211):0.1537304617):0.1103474082,(((((((((((BodTub2A:0.0111552645,((((GlgTub2A:0.1153728325,GrcTub2B:0.1841923402):0.0394255734,(((((((AitTub2B:0.1875390226,CvfTub2B:0.1162664101):0.0225192952,(((EiaTub2B:0.0154977581,((EpbTub2B:0,EptTub2B:0):1.0716e-06,(EpgTub2B:1.0716e-06,NegTub2B:1.0716e-06):1.0716e-06):2.6932e-06):2.5731e-06,EcfTub2B:0.0051869166):0.0258071628,PeiTub2B:0.0806938791):0.0259553605):0.0312938094,CcpTub2B:0.1907748118):0.0620167409,(MtaTub2B:0.0270818064,MraTub2B:0.005674512):0.1076452859):0.0840549798,EptTub2C:0.5294409549):0.251767503,(((GimTub2B:1.0716e-06,FoTub2B:1.0716e-06):0.1060932803,GzTub2B:0.0670373165):0.3203669527,NhTub2B:0.3831292756):0.3333803816):0.1240162796,NhTub2C:0.1967071098):0.0958374497):0.0570031798,((HpvTub2B:0.0300069481,HjTub2B:0.016267645):0.0357273376,TraTub2B:0.0279592942):0.1086098506):0.0448430397,(((BodTub2B:0.4062753471,((CehTub2B:0.0427174956,GlgTub2C:0.0223911434):0.4932813173,NhTub2D:0.3529936479):0.1526942401):0.0335651367,ComTub2B:0.3209353766):0.0541862747,(((ApaTub2B:0.1120992554,EnTub2B:0.2158167466):0.0280981689,(AscTub2B:0.1441302759,((Asf_bTub2B:1.0716e-06,Asf_aTub2B:1.0716e-06):0.0218270102,NefTub2B:0.0107272136):0.1146674514):0.1206293293):0.1210421528,((AfTub2B:1.0716e-06,AoTub2B:1.0716e-06):2.8696e-06,AgsTub2B:0.0111717856):0.2045771971):0.1139684343):0.021260337):0.0492188726):2.1501e-06,AtoTub2:0.1067371864):0.0058079322,OimTub2B:0.0890300623):0.0061357317,(OimTub2A:2.24e-06,AmrTub2:0.0056431276):0.0060297875):2.6083e-06,((((((((((ApaTub2A:0.0293864285,(AscTub2A:0.0060368996,((Asf_bTub2A:0,NefTub2A:0):2.5058e-06,Asf_aTub2A:1.0716e-06):0.0304231152):0.0241262251):0.0133537636,((AfTub2A:0.0045477913,(AoTub2A:1.0716e-06,AgsTub2A:0.0056109844):0.0051558999):0.0066057836,(AecTub2:0.0066418108,(AskTub2:0.0056134404,(An_bTub2:1.0716e-06,An_aTub2:2.6912e-06):0.0056418754):0.007847966):0.0234402637):0.010629164):0.0072145762,AstTub2A:0.0193737132):0.0059272284,EnTub2A:0.0257713288):0.0448754559,(((((((Ajc_aTub2:0,Ajc_dTub2:0):0,Ajc_eTub2:0):2.5735e-06,Ajc_bTub2:2.8728e-06):0.0054150269,(Ajd_aTub2:2.7337e-06,Ajd_bTub2:2.6223e-06):0.0228898804):0.0253269258,(Pab_cTub2:2.5907e-06,Pab_bTub2:2.8452e-06):0.032493737):0.0226098556,(((Cop_aTub2:0,Coi_aTub2:0):1.0716e-06,Coi_cTub2:1.0716e-06):0.0586798134,UrTub2:0.0616364058):0.0196591617):0.0079274495,((((((ArbTub2:0,TrtTub2:0):0,TrrTub2:0):0,ThvTub2:0):1.0716e-06,TeTub2:1.0716e-06):0.0055897054,AroTub2:0.0112251142):2.8174e-06,ArgTub2:0.0227369941):0.182422605):0.0232707535):0.0064469063,(PcmTub2:0.0046554424,TlsTub2:0.0122532297):0.0843734657):0.0357152992,ErpTub2:0.0402408162):0.0011986431,(ClgTub2:0.0692861654,(BofTub2:0.0113186675,ScsTub2:0.0056546877):2.0931e-06):0.0057063779):0.0061949071,((TumTub2A:0.0454298786,(AstTub2B:0.6943163834,TumTub2B:0.1000520778):0.0494662467):0.0733914962,GllTub2:0.011906091):0.0052211514):0.0100551659,(((((CehTub2A:0.0056394488,GlgTub2B:0.0056407145):0.0170725708,((VdTub2B:0.125057858,VaTub2:0.0207841362):0.0164145536,AalTub2:0.0589109665):0.0205391891):0.0180911717,(((((((((AitTub2A:0.0546195698,CcpTub2A:0.0074013539):0.0160838281,CvfTub2A:0.0186944557):0.0163197109,MraTub2A:0.0074610157):0.0091022226,(MtaTub2A:0.0052298922,PeiTub2A:0.0179704536):0.005750388):0.0059143912,(((((EiaTub2A:0,EptTub2A:0):0,EpgTub2A:0):0,EcfTub2A:0):1.0716e-06,EpbTub2A:1.0716e-06):2.4373e-06,NegTub2A:0.0055899683):2.6542e-06):0.0194123588,(ComTub2A:0.0939294161,((HpvTub2A:1.0716e-06,HjTub2A:0.0235571367):0.0366107985,TraTub2A:0.0170240027):0.090916429):0.0193293409):2.0456e-06,((GimTub2A:2.324e-06,(FoTub2A:0.0058233089,GzTub2A:0.0058224567):2.0374e-06):2.5644e-06,NhTub2A:0.0175145311):0.0208182633):0.0246385521,((GgtTub2:0.0114916499,MapTub2:0.005728944):0.0144969856,MagTub2:0.0026549775):0.0175416968):0.0233036222,((CrpTub2:0.0627484714,TitTub2:0.0151889499):0.0095397642,(((ChgTub2:2.0923e-06,CttTub2:0.0230918602):2.1457e-06,(PoaTub2:0.0177179017,((NcTub2:2.4213e-06,SomTub2:2.3985e-06):2.3986e-06,(NedTub2:2.2168e-06,NetTub2:0.0056730353):0.0057255528):0.0219595432):0.0072434346):0.0055954962,ThTub2:0.0115612922):0.0059556231):0.0162593058):0.007841115):0.0136487481,GrcTub2A:0.0870817127):0.0398212626,(ExdTub2:0.0344598632,PchTub2:0.1816313525):0.0117622007):0.0060354607):0.0124162388):2.3445e-06,GedTub2:0.0546539429):0.0127679502,(((((McpTub2A:1.0716e-06,CzTub2:2.0759e-06):2.9284e-06,(SepTub2:2.8853e-06,MgTub2:2.6784e-06):0.017213087):2.2812e-06,((McpTub2B:0.3107374708,BcTub2:0.0376746903):0.0215323661,MyfTub2:0.0230035253):2.3162e-06):2.0883e-06,(MppTub2:2.7584e-06,MspTub2:2.4962e-06):0.0230388113):0.0345883056,(((((((ChsTub2A:0,PytTub2:0):0,PtrTub2:0):1.0716e-06,CohTub2:1.0716e-06):1.0716e-06,(AlbTub2:0.0113239003,SetTub2:0.0173002221):2.4922e-06):0.0118697007,((ChsTub2B:0.1242422754,LpmTub2:0.0053453735):0.0112510475,PnTub2:0.0468869641):0.0057353427):0.0167835702,HypTub2:0.0172779429):2.699e-06,RhrTub2:2.2913e-06):0.0058716538):0.0051448343):0.0392544983,XpTub2:0.078746721):0.1345485748,SacTub2:0.1510156353):0.0426197484,(((((YlTub2A:0.3279502899,CacTub2B:0.9587054905):0.0508505319,((((((PtaTub2A:2.4116e-06,PtaTub2B:2.1782e-06):0.0848929871,BaiTub2:0.1364139347):0.0305625668,(Kop_bTub2:2.8407e-06,Kop_aTub2:0.0113192634):0.1585116652):0.0501589277,((CdaTub2:0.1740218038,(OgaTub2:0.0166132813,OgpTub2:2.9065e-06):0.0337697676):0.0310509496,((PhmTub2:0.1059825699,PiuTub2:0.2704318166):0.1669091308,DebTub2:0.1933168815):0.0603793693):0.0822121732):0.0467397224,(((((((((((ScpTub2A:0.0049253994,(Sab_aTub2:1.0716e-06,Sab_bTub2:1.0716e-06):1.9995e-06):0.0051482473,(((ScpTub2B:0.0049146134,((((SaaTub2:0,Sap_aTub2:0):0,Sc_aTub2:0):0,SmiTub2:0):1.0716e-06,Sc_cTub2:1.0716e-06):2.1318e-06):2.0765e-06,Sc_bTub2:0.0049507229):0.0049107605,SakTub2:2.2048e-06):0.0146667069):0.0904171624,(KaaTub2:0.0798296789,KnTub2:0.2593159239):0.0778803823):0.0325069836,ZrTub2:0.1243148683):0.0110806318,CglTub2:0.2144622505):0.0075717484,(TtbTub2:0.1852596438,(TtpTub2:0.0722376999,VpTub2:0.0635026791):0.0257108011):0.0099389626):2.057e-06,TodTub2:0.0297735684):0.0298474464,(ErcTub2:0.0538544461,ErgTub2:0.0279637057):0.0561060158):0.0213767707,((KaTub2:0.0270329933,((KlTub2:0.007977835,KlwTub2:0.0395361734):0.0144237051,KmmTub2:0.0233985842):0.0149420408):0.1154193996,(Lak_aTub2:0.0610264658,(LatTub2:0.0173756439,LwTub2:0.0275366186):0.0478993728):0.0129183953):0.0108067197):0.1129005347,((((WaTub2Alpha:1.0716e-06,WaTub2Beta:1.0716e-06):0.0342360321,WicTub2:0.0856409362):0.0644606718,CyjTub2:0.0715563014):0.0704500715,((NacTub2:0.0625675006,NadTub2:0.0423436628):0.421925087,HnvTub2:0.5665775968):0.1527043803):0.0380954239):0.0478120343,(((((((((((((Ca_aTub2Alpha:0,Ca_bTub2:0):1.0716e-06,Ca_aTub2Beta:1.0716e-06):0.0159870472,CadTub2:0.0050995293):0.0308647749,Ct_aTub2:0.0557655272):0.0342358494,ShpTub2:0.1543030533):0.0047300797,(CapTub2:0.0180759751,CaoTub2:0.0029669458):0.0409152036):0.0179246483,LoeTub2:0.0787768409):0.0185103745,CatTub2:0.1728886405):0.0098775098,(ShsTub2:0.0491868815,CntTub2:0.1012182043):0.0477133858):0.0137472497,DehTub2:0.0725054194):0.0240444969,((CllTub2:0.0377300351,(MbbTub2:0.0385176839,MefTub2:0.0402598834):0.0577534408):0.0535094646,HybTub2:0.098195086):0.0427087517):0.0378820321,MifTub2:0.0844133198):0.0347482017,MrgTub2:0.4564368237):0.051581404):0.0539527776):0.0498429684,AcrTub2:0.2404936868):0.1670009056):0.0772298343,NfeTub2A:0.4148717091):0.0974025584,(((ShcTub2:0.0159614045,ShoTub2:0.0233500117):0.0385224014,SpTub2:0.0225144537):0.0700726674,SjTub2:0.0455895669):0.4824005499):0.0436368952,LmsTub2A:0.1483729336):0.0364572913):0.1195427882,(((((AudTub2A:0.2064844349,(((((((((((((PcaTub2A:2.3321e-06,PhcTub2A:0.0057155948):0.0126702865,PhgTub2A:0.016582654):0.0082402405,(PlbTub2A:0.0237044648,BjaTub2A:0.032433811):0.0134491655):0.0263044626,((TavTub2A:0.0440797856,DisTub2A:0.030535297):0.0060656955,GasTub2A:0.0114710149):0.0247305608):0.0061708196,((((FpTub2A:0.0308287765,PplTub2A:0.0232682315):0.0150678743,FrTub2A:0.0369141061):0.015451722,WcTub2A:0.0254422741):0.0081090031,GesTub2A:0.0299071356):0.0300465049):0.0087138098,(((PusTub2A:0.0853781593,PusTub2C:0.063320829):0.0599754736,(GltTub2A:0.0347855803,JaTub2A:0.0586918303):0.022407306):0.0122864715,((((AbbTub2A:1.0716e-06,AgbTub2A:1.0716e-06):0.0558984693,PloTub2A:0.0578536699):0.0045967424,(((HecTub2A:0.005758993,HysTub2A:0.0116609618):2.6899e-06,HecTub2C:0.1246093833):0.0176246617,GamTub2A:2.3374e-06):0.0557809902):0.0094394207,CpcTub2A:0.0463732611):0.0050570299):0.0182106245):0.014713217,((SccTub2A:0.0951862232,((ChpTub2A:0.0177502215,(HdpTub2A:2.5996e-06,PiTub2A:0.0227382245):0.0410174063):0.017258335,SllTub2A:2.9051e-06):0.0117491865):0.0292611613,LabTub2A:0.0118570348):0.0055902472):2.3141e-06,(HtaTub2A:0.0109262113,SthTub2A:0.0536240049):0.0597902655):0.0079217236,PtcTub2A:0.0337443769):0.0061662947,GylTub2A:0.0985852448):0.0047190317,(AbbTub2C:0.01062753,AgbTub2C:2.8692e-06):0.2639527119):0.0100031072,(FmTub2A:0.0302689189,FmTub2C:0.1554358125):0.0658084386):0.0351398199,PiiTub2:0.0762349434):0.0132104444):0.0345420344,(BobTub2A:0.0306468017,BobTub2B:0.1404295934):0.058290145):0.0386522378,(DasTub2A:0.1407808947,BobTub2C:0.3530939846):0.005190646):0.117052088,(((((WsTub2A:0.2543318405,WsTub2B:0.339146584):0.0769240263,(((MvTub2A:0.2760468412,(RhgTub2B:0.1925675626,RgTub2B:0.2265099097):0.0573067825):0.1332669284,(RhgTub2A:0.1530324959,RgTub2A:0.219046094):0.084485212):0.0612856762,SprTub2:0.4244628616):0.0869649445):0.0659322666,MvTub2B:0.2957533875):0.0618362632,(MlgTub2A:0.2389190721,(SorTub2A:2.7581e-06,Um_aTub2A:0.0053834755):0.3311107757):0.0911296541):0.0270909441,(MlpTub2:0.0202467143,(PugTub2:2.112e-06,PutTub2:0.0341163475):0.0491381445):0.1542873808):0.028903206):0.0470226211,((Fnb_bTub2:2.34e-06,((Fnb_cTub2:0.0054776776,(Fnd_bTub2:2.1264e-06,Fnd_cTub2:2.1655e-06):0.0054756809):2.1739e-06,Fna_bTub2:2.2277e-06):0.0054849267):0.0784669067,TemTub2:0.0852648859):0.2259756027):0.0928421725):0.1081675933):0.051636843):0.0870367798,((((((((((HahTub2A:2.2336e-06,Tg_aTub2A:1.9951e-06):0.0328282357,(((HahTub2B:0.0055800167,Tg_aTub2B:2.2102e-06):0.0366698695,(HahTub2C:2.1173e-06,Tg_aTub2C:2.2787e-06):0.0468332396):0.0228476831,((Pf_aTub2:2.4416e-06,((PkTub2:0.0058929299,PvTub2:2.084e-06):0.005892911,(PbTub2:1.0716e-06,PlyTub2:2.3135e-06):0.0058753395):0.0059222502):0.0233976932,(((BabTub2:0.0023163759,BbTub2:0.0635289383):0.0307532538,(ThaTub2:0.0215804063,TepTub2:0.0101176937):0.1288262634):0.046087545,BamTub2:0.11952757):0.0499137553):0.0594852572):0.020538779):0.0271163773,((GrnTub2A:0.5187017392,(ActTub2A:2.236045494,((BhTub2A:0.00713879,BhTub2B:0.0129041658):1.178368351,GrnTub2B:0.8800845432):0.1035752632):0.1564765045):0.138700483,((CpTub2:1.0716e-06,ChTub2:1.0716e-06):0.0240847025,CrmTub2:0.0978349858):0.2581756131):0.1079027498):0.0173383887,((((ImTub2A:2.4991e-06,ImTub2B:2.7481e-06):0.0062216651,ImTub2C:0.0249258883):0.0092197672,((TetTub2A:2.5509e-06,TetTub2B:2.5517e-06):2.2238e-06,((PtTub2A:0,PtTub2C:0):2.5364e-06,PtTub2B:2.5445e-06):0.0062522569):0.0091168362):0.0277961456,(((OxtTub2A:0,OxtTub2C:0):2.4727e-06,OxtTub2B:2.1275e-06):2.4577e-06,(OxtTub2D:2.7617e-06,((OxtTub2E:2.8318e-06,(OxtTub2F:2.5003e-06,OxtTub2G:2.3268e-06):0.0059553354):2.4286e-06,OxtTub2H:0.0300069456):0.0059570068):0.0119434086):0.0822562151):0.0222950077):0.0421804284,CypTub2:0.096208642):0.0307566675,(((BinTub2A:0.0074625625,BinTub2B:0.0041628907):0.067205347,(BinTub2C:0.0856595132,BinTub2D:0.3263377817):0.1610747675):0.1609767654,(((((FrcTub2A:0.0946709998,FrcTub2B:0.1904208953):0.0936440051,(PhtTub2:0.0894470646,ThpTub2:0.3348953343):0.0843007718):0.4032921324,(EcsTub2A:0.0116034502,((EcsTub2B:0.001401068,(EcsTub2C:2.9879e-06,EcsTub2E:0.0536019065):0.0169151505):0.0163223336,EcsTub2D:0.0111565573):0.0056919195):0.0657837417):0.0431559058,((((AuaTub2A:0,AuaTub2C:0):0,AuaTub2E:0):1.0716e-06,AuaTub2B:2.1963e-06):2.9346e-06,AuaTub2D:2.1804e-06):0.0544936958):0.1736429117,((HyaTub2:0.0168383723,(((PhsTub2:0,PhiTub2:0):0,SrpTub2:0):2.1844e-06,PhrTub2:1.0716e-06):2.8005e-06):2.0511e-06,PuTub2:0.0111872838):0.0453009012):0.0639127901):0.0231926376):0.0110691432,(((((((EdmTub2A:0.0060674971,(LemTub2A:2.0241e-06,LeiTub2C:1.0716e-06):2.0701e-06):2.5557e-06,(((LeiTub2A:2.3927e-06,LemTub2B:0.012087408):0.0123487893,LbTub2A:0.0427650557):0.0057849883,((((((((((((((((((LeiTub2B:0,LemTub2Q:0):0,LemTub2N:0):0,LemTub2D:0):0,LemTub2L:0):0,LemTub2J:0):0,LemTub2R:0):0,LemTub2G:0):0,LemTub2H:0):0,LemTub2O:0):0,LemTub2P:0):0,LemTub2E:0):0,LemTub2F:0):0,LemTub2I:0):0,LemTub2M:0):0,LemTub2K:0):2.0443e-06,LemTub2C:2.1384e-06):2.4746e-06,((LbTub2B:1.0716e-06,LbTub2D:1.0716e-06):2.0288e-06,LbTub2C:0.012103479):0.012133185):2.5856e-06,LeiTub2D:0.0060405533):0.0182811721):2.1107e-06):0.0558424881,((TrcTub2A:0.00611908,TrcTub2B:2.3347e-06):0.0059234406,(((TbTub2A:0,TbTub2C:0):0,TbTub2D:0):2.4657e-06,TbTub2B:2.4461e-06):0.0311020547):0.0526675393):0.1373213403,((((EmhTub2A:0,EmhTub2C:0):0,EmhTub2D:0):0,EmhTub2E:0):1.0716e-06,EmhTub2B:2.7742e-06):0.2588300151):0.0570965331,(GtTub2B:0.0137467126,GtTub2C:0.0102069876):0.0898920687):0.0082064117,((((CrTub2A:1.0716e-06,CrTub2B:1.0716e-06):2.4074e-06,(VcTub2A:2.5744e-06,VcTub2B:2.5739e-06):0.006430067):0.0299231296,((OstTub2A:0.0787580526,OstTub2B:0.206064529):0.0301249785,((ChvTub2A:0.0570002819,ChvTub2B:0.1042962918):0.028511564,Mip_aTub2:0.0532354396):0.0119769704):0.0113044009):0.0313115818,(((PhpTub2A:0.0683219172,(((((((((((((((((((((((((ArlTub2A:2.235e-06,AtTub2A:2.47e-06):0.027869846,CusTub2Ab:0.0886356263):0.0254827589,MtTub2Aa:0.0320890645):0.0210086366,(GlmTub2Aa:0.022547005,GlmTub2Ab:2.048e-06):0.0252192157):0.0321238716,MeTub2Ac:0.043350207):0.0103428037,(((((RicTub2Aa:0.0287921015,(MeTub2Aa:0.0057266026,MeTub2Ab:0.0112843463):0.0051067083):0.023245462,(PotTub2Ae:0.016670095,PotTub2Af:0.0418157391):0.0397309643):2.5616e-06,VvTub2Ab:0.0230724722):0.016591106,(PotTub2Aa:2.1531e-06,PotTub2Ab:0.0224303508):0.0218285288):0.00569017,VvTub2Ac:0.0231716425):0.0121261811):3.0001e-06,((MigTub2Ab:0.0496868609,PupTub2Ab:0.028123394):0.0086856865,PotTub2Ac:0.0233579521):0.0056525989):0.0185210464,(((MigTub2Aa:0.0349510293,((((CusTub2Aa:0.0487720048,(MtTub2Ab:0.1172514414,(GlmTub2Ac:0.0173209474,GlmTub2Ad:0.0059174979):0.0349047636):0.1001138559):0.0212671475,((((PupTub2Aa:0.093085977,PotTub2Ah:0.0411652912):0.0284714634,PotTub2Ag:0.0592046295):0.0136465824,MeTub2Ad:0.0620364986):0.0277133087,RicTub2Ab:0.104370168):0.0127787849):0.0159712303,(CipTub2Aa:0.1238152276,((OrgTub2D:1.0716e-06,Os_aTub2D:0.0055615323):0.0373593279,(BdTub2D:0.0673484941,SobTub2D:0.0580830859):0.0513557879):0.1215357541):0.0196452493):0.0271413983,VvTub2Aa:0.0401515331):0.0639301506):0.0195239491,(((Os_aTub2Ab:1.0716e-06,OrgTub2Ac:1.0716e-06):0.0172300499,BdTub2Ac:0.03420137):0.0113607647,SobTub2Ab:2.4122e-06):0.0197931082):0.008815176,PotTub2Ad:0.0290581524):0.0135372503):2.4499e-06,((BdTub2Ab:0.0392509574,BdTub2Ad:0.0222845164):0.032174132,Os_aTub2Ac:0.0300213579):0.0112737136):0.0128284725,(((OrgTub2Aa:1.0716e-06,OrgTub2Ab:1.0716e-06):2.2905e-06,Os_aTub2Aa:2.778e-06):0.0171356325,SobTub2Aa:0.0284387562):0.0053984016):0.0071898087,BdTub2Aa:0.0166575603):0.0551038951,((RicTub2Ba:0.0286265041,VvTub2Ba:0.0057919466):2.1839e-06,PotTub2Bb:0.0235743591):0.0088615162):0.0099746133,PotTub2Bf:0.0336453118):0.01094974,((((((((GlmTub2Ba:0.0055077775,GlmTub2Bb:2.181e-06):0.0160206735,VvTub2Bb:0.0276371073):0.0056801602,(((MeTub2Ba:0.0055156981,RicTub2Bb:0.005454258):0.0055079633,PupTub2Ba:0.0055002457):0.0056801694,MtTub2Bc:0.0113775426):0.0056444474):2.6882e-06,(ArlTub2Bc:0.0106204797,AtTub2Bc:2.6914e-06):0.0275479841):0.0253552936,MigTub2Bc:0.0543824448):0.0105918422,CipTub2Bc:0.0540922006):2.498e-06,CipTub2Ba:0.0116097748):0.0067544701,((MtTub2Ba:0.0295899977,MtTub2Bb:0.0216551381):0.0429147335,MigTub2Bb:0.0306815211):0.0305989553):0.0058510677):0.015131165,((Os_aTub2B:0.0170330578,(BdTub2B:0.0113163548,SobTub2B:0.0057326244):2.1564e-06):0.0407946393,(((MeTub2Bb:0.0221544041,MeTub2Bc:0.0287023565):0.0290115415,CipTub2Bb:0.034513917):0.0105626615,(PupTub2Bb:0.0482742402,(ArlTub2Bd:2.5977e-06,AtTub2Bd:0.0237230112):0.0445098918):0.0164170196):0.0072749926):0.0065791088):0.0152884784,((PotTub2Ba:0.0365118994,PotTub2Bc:0.0148132018):0.0155305201,RicTub2Bc:0.049814755):0.0174196156):0.0097474756,(MigTub2Ba:0.0363068592,(((AtTub2Ba:1.0716e-06,AtTub2Bb:1.0716e-06):2.8005e-06,ArlTub2Bb:0.0054382364):0.0054618701,ArlTub2Ba:2.0083e-06):0.018325681):0.0171487399):0.0078263751,(VvTub2Bc:0.0681646006,VvTub2Bd:0.0632282879):0.0063893633):0.0338575823,(GlmTub2Bc:0.005775931,GlmTub2Bd:0.0051257226):0.0234683637):0.0183034808,((CusTub2Ba:0.045982104,CusTub2Bb:0.0765788431):0.0387133418,PupTub2Bc:0.0469727112):0.0296189032):0.0136983224,(((RicTub2Bd:0.0681233858,PotTub2Be:0.0763728677):0.0070773372,PotTub2Bd:0.0318667362):0.0081116853,MeTub2Bd:0.0376521092):0.0142735499):0.042723293,(((((GlmTub2Ca:0.0059548258,MtTub2Cb:0.0935466963):0.0187152188,GlmTub2Ce:0.0202276773):0.0349503427,(GlmTub2Cd:0.0119586465,GlmTub2Cf:0.0263971569):0.0448195848):0.0480059805,CusTub2Cb:0.0801506752):0.0211534387,(((((RicTub2Ca:0.0084382247,MeTub2Ca:0.0317652009):0.0254628101,VvTub2Cb:0.0375929011):0.0132443098,PupTub2Cb:0.0540158269):0.0167381839,((MigTub2Cb:0.0404631232,MigTub2Cc:0.0231944494):0.0908697749,((ArlTub2Cc:2.4303e-06,AtTub2Cc:0.0241527699):0.0772014509,(AtTub2Cd:0.0284796385,ArlTub2Cd:2.4896e-06):0.0192232135):0.0377143406):0.0143530888):0.0174279198,(PotTub2Cb:0.0315520982,PotTub2Cc:0.0266727334):0.062255319):0.0076801911):0.0530726709):0.0156281638,(((((((CipTub2Ab:0.0902697794,(MeTub2Cb:2.2072e-06,MeTub2Cc:0.0412234373):0.0165694543):0.0089505118,((((OrgTub2Ca:2.3899e-06,Os_aTub2Cc:2.9853e-06):0.0144598665,(BdTub2Ca:0.0420566363,SobTub2Ca:0.0052818294):0.0104642234):0.0471034629,(((Os_aTub2Ca:0.0164398707,BdTub2Cc:0.0490089944):0.0077996845,(BdTub2Cb:0.029224397,SobTub2Cc:0.0305847972):0.0157749586):0.0108284404,SobTub2Cb:2.6358e-06):0.0112991483):0.00624898,(OrgTub2Cb:1.0716e-06,Os_aTub2Cb:2.7167e-06):0.0245144142):0.0142875938):0.0124825041,RicTub2Cc:0.0046794092):0.0089509228,((((MigTub2Ca:0.0298056398,PotTub2Ca:0.0346506957):0.0062653462,(GlmTub2Cg:2.4257e-06,GlmTub2Ch:0.0118471449):0.023743229):0.0051770314,(MtTub2Ca:0.0195012469,(PupTub2Ca:0.0394536108,((AtTub2Ca:0.0058357763,ArlTub2Ca:0.0117105506):0.0423268718,(ArlTub2Cb:2.8183e-06,AtTub2Cb:0.0059367078):0.0401411829):0.0838099221):0.019670996):0.0076204283):2.01e-06,((CusTub2Ca:0.0117581736,GlmTub2Cc:0.0048591912):0.0007186971,GlmTub2Cb:0.00565173):0.0056194501):0.0056250265):2.1347e-06,VvTub2Ca:0.0171396573):0.0171290133,PotTub2Cd:0.0290589437):0.0111404635,ArlTub2Ce:0.0698943997):0.0164514245):0.0484373613,(((((PhpTub2B:2.0238e-06,PhpTub2E:1.0716e-06):2.0137e-06,(PhpTub2I:2.3114e-06,PhpTub2J:2.1947e-06):0.0864259784):0.0060394118,PhpTub2C:0.0059233279):0.0122867947,(PhpTub2D:2.104e-06,PhpTub2F:2.0279e-06):2.4996e-06):0.0268002823,((((((((MigTub2D:0.0935601892,PotTub2Db:0.0472603289):0.0191913892,PotTub2Da:0.0177423055):0.0209615677,VvTub2D:0.0599164639):0.0246081593,RicTub2D:0.0156455842):0.0172965921,((CusTub2D:0.0612571103,CipTub2D:0.1126163607):0.0465786008,MeTub2D:0.0283735573):0.0237085872):0.0303675842,PupTub2D:0.0963918587):0.0313951743,(MtTub2D:0.0580132489,(GlmTub2Da:0.0445835698,GlmTub2Db:0.0166599341):0.0312392735):0.0509927194):0.1106029695,(SemTub2Falpha:1.0716e-06,SemTub2Fbeta:1.0716e-06):0.0863412258):0.0357178233):0.0576564097):0.0087354662,(((SemTub2Aalpha:0.0056974755,SemTub2Abeta:2.1266e-06):0.0196025232,(SemTub2Calpha:2.1694e-06,SemTub2Cbeta:0.0057133787):0.0706266927):0.0201578139,(SemTub2Dalpha:2.513e-06,SemTub2Dbeta:2.6637e-06):0.0290699003):0.0163354592):0.0118392281):0.0268796661,((((SemTub2Balpha:2.2659e-06,SemTub2Bbeta:2.0401e-06):0.0185128891,((SemTub2Galpha:2.7137e-06,SemTub2Gbeta:2.9704e-06):0.0412437641,(SemTub2Jalpha:1.0716e-06,SemTub2Jbeta:1.0716e-06):0.0499937091):0.0071591349):0.0068596843,(SemTub2Ealpha:2.2708e-06,SemTub2Ebeta:2.0808e-06):0.0377275875):0.0111046796,((PhpTub2G:0.0389370071,PhpTub2H:0.052626129):0.0268488314,((SemTub2Halpha:2.4977e-06,SemTub2Hbeta:2.4978e-06):2.7347e-06,(SemTub2Ialpha:2.2383e-06,SemTub2Ibeta:2.4895e-06):0.0060621317):0.040011874):0.0231225336):0.0158140131):0.0074787919,(((SemTub2Kalpha:2.7162e-06,SemTub2Kbeta:2.3068e-06):0.0995857721,(SemTub2Lalpha:2.9509e-06,SemTub2Lbeta:0.0273709221):0.1827076022):0.0751719455,(SemTub2Malpha:2.3449e-06,SemTub2Mbeta:0.0053472519):0.2958556961):0.0333709102):0.0138496158):0.0962664346):0.0247653151,((NgTub2A:0,NgTub2C:0):2.9042e-06,NgTub2B:2.9479e-06):0.0894846201):0.0477367955):0.0416198778,(((DifTub2A:0.3320106144,PppTub2:0.3092845804):0.0528935363,((DcpTub2:0.1922093103,(DcfTub2:0.037792931,DdTub2:0.0281331575):0.0771719304):0.0763342001,PovTub2:0.1611470908):0.1473953282):0.349283163,(((GtTub2A:0.252160048,(HmaTub2:0.1496927191,CmeTub2:0.0571998786):0.0765648625):0.0887215647,CtpTub2:0.4023969071):0.1850986057,((((GsTub2A:0.0231882486,GsTub2F:0.0594415192):0.046496867,GsTub2D:0.005792953):0.4196281041,(GsTub2B:0.0275143568,(GsTub2C:0.0760952405,GsTub2E:0.1052622621):0.0381076281):0.1530771359):0.1351979229,(((CncTub2A:0.5006395778,CncTub2B:0.7140873899):0.2635033858,PpuTub2:0.3981904953):0.1769119811,CmTub2:0.5690497351):0.0433823726):0.0331191785):0.1692895847):0.0592084281):0.025029651,TctTub2:0.0776679794):0.1129286523,((((Bad_bTub2A:2.2611e-06,Bad_aTub2A:2.2575e-06):2.2018e-06,(Bad_bTub2B:2.1034e-06,Bad_aTub2B:2.6013e-06):0.0056646674):0.0056657037,(RisTub2A:2.2257e-06,((SppTub2A:2.2329e-06,SppTub2C:2.4781e-06):0.0056696438,(((MovTub2A:0.0213377398,MovTub2B:0.1002263442):0.0217038377,(MolTub2A:0.0230607687,(MolTub2B:0.5266028088,MolTub2C:0.0396722676):0.0457298072):0.0309345056):0.2168589962,((((AlmTub2Aalpha:1.0716e-06,AlmTub2Calpha:1.0716e-06):2.2846e-06,AlmTub2Cbeta:0.0057435259):2.1951e-06,AlmTub2Abeta:0.011769321):0.0199718557,PrsTub2C:0.3296520418):0.0165198842):0.0103255299):2.3966e-06):2.3359e-06):0.0067310129,PrsTub2A:0.047139121):0.0296997344):0.0228956774):0.0559536914,AmqTub2:0.0256921455):0.0092992783,(CptTub2A:0.0230165324,NvTub2A:0.0117585642):0.005829909):0.0057198291,(((((((((((((TarTub2A:0.0059073746,(GaTub2Aa:0.005907435,BrTub2Ac:1.0716e-06):2.9615e-06):0.0180341799,GaTub2Ab:0.0417441249):0.011876177,(BrTub2Ab:0.0059424071,(((((TarTub2B:0.0058769374,BrTub2Bc:0.0297123385):2.4372e-06,GaTub2Ba:0.0058884327):0.017766055,(BrTub2Ba:2.2965e-06,BrTub2Bb:2.4725e-06):0.005908972):2.1193e-06,GaTub2Bb:0.0118444248):0.0066627681,(((GaTub2C:2.4657e-06,BrTub2C:2.4718e-06):0.0059187712,TarTub2C:2.8584e-06):0.0116588568,((((((((((((((TmlTub2C:0,EqcTub2C:0):0,RnTub2C:0):0,HsTub2C:0):0,CafTub2C:0):0,AocTub2C:0):0,SptTub2C:0):0,CrgTub2C:0):0,MmTub2C:0):0,MdTub2C:0):0,MamTub2C:0):1.0716e-06,CvpTub2C:1.0716e-06):2.6338e-06,(OcTub2C:0.0118886992,MpfTub2C:0.0118758632):2.4455e-06):2.1162e-06,BtTub2C:0.0360187546):0.0059162417,XtTub2C:2.9896e-06):0.0189493718):0.0310385393):0.0174161278):2.447e-06):0.005930534,BrTub2Aa:0.0059561737):0.0119686016,((((((((((OcTub2B:0,SptTub2B:0):0,RnTub2B:0):0,BtTub2B:0):0,CafTub2B:0):0,HsTub2B:0):0,MmTub2B:0):1.0716e-06,CrgTub2B:1.0716e-06):2.8289e-06,MpfTub2B:0.0117270927):2.0006e-06,CvpTub2B:0.0188790596):0.0295408204,(AocTub2B:0.0058998309,XtTub2B:0.0235194029):0.0058240376):2.6071e-06):0.0058032813,(TmlTub2A:1.0716e-06,((((((((CvpTub2A:0,SptTub2A:0):0,BtTub2A:0):0,CafTub2A:0):0,HsTub2A:0):0,MdTub2A:0):0,MamTub2A:0):0,RnTub2A:0):1.0716e-06,MmTub2A:2.4423e-06):2.423e-06):2.419e-06):0.0058255352,(AocTub2A:2.3344e-06,GgTub2A:0.0058745353):2.4016e-06):0.0059042093,XtTub2A:0.0126892981):0.0060351223,((HerTub2A:2.0082e-06,(CagTub2C:0.0999732391,((((((((GaTub2D:0.0234374437,(TarTub2D:0.0191944748,BrTub2D:0.0204825813):0.0122611905):0.107984521,((((((((((((OraTub2E:0,RnTub2E:0):0,SptTub2E:0):0,HsTub2E:0):0,OcTub2E:0):0,CvpTub2E:0):0,MmTub2E:0):0,BtTub2E:0):0,MdTub2E:0):0,EqcTub2E:0):2.4553e-06,TmlTub2E:1.0716e-06):2.0252e-06,LaTub2E:1.0716e-06):2.4392e-06,CrgTub2E:0.0058346378):2.6403e-06):0.0151069356,((AocTub2D:1.0716e-06,GgTub2D:2.4835e-06):2.8894e-06,(AocTub2E:0.03541442,GgTub2E:2.4491e-06):0.0058532447):0.0120471111):2.842e-06,(((((((((((TmlTub2D:0,BtTub2D:0):0,MmTub2D:0):0,CafTub2D:0):0,CvpTub2D:0):0,SptTub2D:0):0,RnTub2D:0):0,HsTub2D:0):0,MamTub2D:0):0,MdTub2D:0):0,MpfTub2D:0):0,EqcTub2D:0):2.825e-06):2.4801e-06,OcTub2D:1.0716e-06):2.2827e-06,CrgTub2D:0.0304519402):0.0069940952,XtTub2D:0.0058482001):0.0149981635,((SptTub2J:0.011335042,SptTub2K:0.0055289151):0.0785291562,SptTub2L:0.1393216117):0.0558284382):0.0300498286):0.005840497):0.0121553421,(SckTub2D:0.0111109637,SckTub2F:0.0052953166):0.0180712757):0.0061502882):0.0061281901,SckTub2E:0.0240056543):0.0061086596,((CptTub2C:0.0054329164,CptTub2E:0.0349497486):0.0210660933,EcgTub2D:0.0498415374):0.0138423294):0.0056509999,CiTub2A:2.2349e-06):0.0028782581,(NvTub2B:0.0295045944,NvTub2C:0.0355791263):0.0092816281):0.0140457192):2.5765e-06,((OidTub2A:2.039e-06,OidTub2B:1.0716e-06):0.0294888951,(CiTub2B:0.013612727,OidTub2C:0.0487282625):0.0208913889):0.0066868377):2.0582e-06,((OidTub2D:0.0568556009,OidTub2E:0.0796283512):0.0236440266,((CptTub2G:0.0432208707,CptTub2I:0.0450934699):0.0312020313,CptTub2J:0.1163994828):2.1633e-06):0.0197194201):2.3487e-06,(((((((((((((((((DmoTub2B:0.1113264541,DvTub2B:0.0427526467):0.038344631,DwTub2B:0.0426168298):0.0236459077,DgTub2B:0.3394476734):0.0432574696,(DrpTub2B:2.5555e-06,DpTub2B:0.0047553895):0.1610043942):0.0202561651,((DaTub2B:0.0468499146,DrbTub2B:0.0409071945):0.0116726906,DkTub2B:0.1347195185):0.0172448032):0.0255330869,DrfTub2B:0.1496198007):0.0191624918,(DreTub2B:0.0112818768,((DmTub2B:0.0192094213,(DssTub2B:0.0139780433,DseTub2B:2.5939e-06):0.0046202329):0.0280832781,(DyTub2B:0.0398498076,DerTub2B:0.0543825076):0.0143723592):0.0488242562):0.0134392037):0.0068609074,DbTub2B:0.0269050692):2.0886e-06,DtTub2B:0.0689137896):0.0436186312,DeTub2B:0.2532234356):0.3882269742,GomTub2B:0.4450564579):1.461987813,(AngTub2B:0.6902697222,(AeaTub2B:0.3355064656,CpqTub2B:0.3009753449):0.3255843703):1.023430264):0.3412476622,(RhpTub2B:1.175340648,EcgTub2J:0.9536568745):0.2166375776):0.1885075598,(AypTub2B:3.716501138,CeTub2F:1.716371264):0.0573949067):0.1663762337,(HerTub2E:1.015360595,EmhTub2F:2.103980245):0.1050362122):0.1099120998,(LolTub2E:0.0833516363,(LolTub2F:0.8914479362,LolTub2G:1.075916693):0.5300885464):0.4526450264):0.1442339389,CptTub2D:0.0358257767):2.5208e-06):0.0073346907,CagTub2A:0.0239808842):2.4745e-06,(((EcgTub2A:0.0423596316,(SmTub2A:0.0057914334,(SmTub2B:2.4416e-06,(SmTub2C:0.0196383878,SmTub2D:0.0634339346):0.0111783336):0.0060672148):0.0189874763):0.0175972885,(TiaTub2A:0.0236866221,(((((((((ApfTub2F:0,BoiTub2F:0):1.0716e-06,BotTub2F:1.0716e-06):2.0994e-06,AmTub2F:0.0058165236):0.0045056123,MerTub2F:0.0074242345):0.0233430738,HrsTub2F:2.1969e-06):0.005787213,PobTub2F:2.3191e-06):2.1e-06,LhTub2F:0.0174973347):0.0052206942,(AeTub2F:2.5355e-06,AacTub2F:2.4127e-06):0.0063679066):0.0061408326,NavTub2F:0.0728630805):0.0764003814):0.0086414451):0.0090547531,CptTub2B:0.0272608571):0.0085495066):0.0062114372,(((((MbTub2A:2.6081e-06,MbTub2B:0.0059220204):0.0446746382,((ProTub2A:0.0104849607,ProTub2B:0.0073467853):0.0119251956,ProTub2C:0.0374445253):0.0465196572):0.0066471081,TarTub2X:0.1149490453):0.0074012374,(TicTub2A:0.0719526079,(((((((((((((((((((((((DmoTub2A:0,DreTub2A:0):0,DrfTub2A:0):0,DseTub2A:0):0,DtTub2A:0):0,DwTub2A:0):0,DaTub2A:0):0,DeTub2A:0):0,DrbTub2A:0):0,DbTub2A:0):0,DyTub2A:0):0,DpTub2A:0):0,DrrTub2A:0):0,DssTub2A:0):0,DkTub2A:0):0,DgTub2A:0):0,DerTub2A:0):0,DmTub2A:0):1.0716e-06,DvTub2A:1.0716e-06):0.0071849625,DrpTub2A:0.0579191754):0.0109142001,GomTub2Ag:0.10422717):0.0033212241,(((GomTub2Aa:0.0056514654,(GomTub2Ad:0.0058065982,GomTub2Af:0.0058072068):0.0118172866):0.0176469429,(GomTub2Ab:0.0058229943,(GomTub2Ac:1.0716e-06,GomTub2Ae:1.0716e-06):0.0057965797):0.0234391135):0.0153011852,GomTub2Ah:0.1087447313):0.029415089):0.0812239626,HerTub2C:0.14038252):0.0075174936,(AngTub2A:0.1338695628,(AeaTub2A:0.0277979125,CpqTub2A:0.0413541981):0.0184763531):0.0432761334):0.0181782408):2.4322e-06):0.0153815096,SckTub2C:0.0290945685):0.0135699342):2.826e-06,((SckTub2A:0.0646113759,SckTub2B:0.0449459857):0.0109147204,(CagTub2B:0.0479821865,SckTub2G:0.0232535412):0.0061214134):0.0114401204):2.8856e-06,((EcgTub2B:0.0774025748,(CptTub2F:0.0251017327,RhpTub2X:0.1046857703):0.0094445805):0.0068162568,EcgTub2C:0.0654073621):0.0268883402):0.0205756776,(((((TicTub2D:2.0754e-06,(((((((((((((((((((((((DmoTub2D:0,DpTub2D:0):0,DrfTub2D:0):0,DrbTub2D:0):0,DerTub2D:0):0,DrpTub2D:0):0,DwTub2D:0):0,DreTub2D:0):0,DssTub2D:0):0,DaTub2D:0):0,DtTub2D:0):0,DgTub2D:0):0,DmTub2D:0):0,DyTub2D:0):0,DseTub2D:0):0,DkTub2D:0):0,DbTub2D:0):0,DrrTub2D:0):0,DeTub2D:0):2.7082e-06,DvTub2D:2.5033e-06):2.3013e-06,GomTub2D:0.0054910931):0.005489134,MydTub2D:2.8762e-06):0.0054858464,(AeaTub2D:2.2429e-06,CpqTub2D:2.1834e-06):2.2343e-06):2.2631e-06,AngTub2D:0.005504266):0.0110424069):0.0056001704,(((((((((((AmTub2D:0,CmfTub2D:0):0,AeTub2D:0):0,BotTub2D:0):0,PobTub2D:0):0,LhTub2D:0):0,AacTub2D:0):0,BoiTub2D:0):1.0716e-06,ApfTub2D:1.0716e-06):2.8153e-06,HrsTub2D:0.005500526):2.2604e-06,MerTub2D:0.0110279862):0.0167852934,((RhpTub2Da:2.2734e-06,RhpTub2Db:0.0220891454):0.0110275471,RhpTub2Dc:0.0055147093):2.1924e-06):0.0110510164):0.0054906673,AypTub2D:2.0185e-06):0.0297071301,((TicTub2E:0.0860380955,((((((((((((((DmoTub2E:0,DrbTub2E:0):1.0716e-06,DaTub2E:1.0716e-06):2.1195e-06,(DvTub2E:0.004973949,DgTub2E:0.0099630935):2.2134e-06):0.0049702303,(DreTub2E:0.0049991217,(((DyTub2E:0.0049787212,((DseTub2E:0.0049724579,DmTub2E:0.0049727067):2.2074e-06,DerTub2E:2.298e-06):2.1396e-06):0.004974175,DbTub2E:0.0049753773):2.3836e-06,DtTub2E:0.0050257997):2.2221e-06):0.0049704475):2.7796e-06,DkTub2E:2.1215e-06):2.1465e-06,(DeTub2E:0,DrrTub2E:0):1.0716e-06):2.1082e-06,DrfTub2E:0.0049852542):2.327e-06,DpTub2E:0.0200174656):0.0048905274,DwTub2E:0.0100742087):0.0157614891,GomTub2E:2.8182e-06):0.0839798394,(MydTub2E:0.1826035006,AngTub2E:0.0047960099):0.0160863314):0.0151678454,AeaTub2E:0.0044428027):0.006260515,CpqTub2E:0.004987124):0.072030753,((((((AmTub2E:0,MerTub2E:0):0,BotTub2E:0):0,BoiTub2E:0):1.0716e-06,ApfTub2E:2.2447e-06):0.0048652877,((LhTub2E:2.5949e-06,PobTub2E:2.1679e-06):2.0653e-06,((AeTub2E:2.0983e-06,AacTub2E:1.0716e-06):0.0048371027,(HrsTub2E:2.0629e-06,NavTub2E:0.0399002715):2.2455e-06):0.0048163835):2.1882e-06):0.0044491889,CmfTub2E:0.0051237754):0.1101629634):0.0358171406):0.0758301975,(RhpTub2E:0.2033704638,AypTub2E:0.1838636954):0.0681449264):0.1260662918):0.0293419314,((((AmTub2G:2.4516e-06,(ApfTub2G:2.1151e-06,(BotTub2G:2.3473e-06,BoiTub2G:2.5543e-06):0.0263890232):2.4877e-06):0.0181736624,MerTub2G:0.017923075):0.0058019924,(LhTub2G:0.0837354849,(((CmfTub2G:0.034836623,HrsTub2G:0.0308902649):0.0124127373,(AeTub2G:0.0159878298,AacTub2G:0.0137756548):0.0374980718):0.0170748607,PobTub2G:0.0186533538):0.0070346089):0.0523743977):0.0186594217,NavTub2X:0.7486123632):0.020127174):0.012874291):2.2002e-06,HerTub2B:0.109359002):0.0065565434,(((((((((LaTub2F:0,BtTub2F:0):0,HsTub2F:0):0,MamTub2F:0):0,CafTub2F:0):1.0716e-06,(((TmlTub2F:0.0053688307,((CrgTub2F:0,RnTub2F:0):2.2378e-06,MmTub2F:1.0716e-06):0.0053706273):2.228e-06,SptTub2F:2.154e-06):2.8973e-06,(OcTub2F:0,MpfTub2F:0):1.0716e-06):2.7889e-06):2.1593e-06,(CvpTub2F:1.0716e-06,EqcTub2F:0.0053939957):2.33e-06):7.5502e-06,MdTub2F:0.0053582663):0.0627060116,((TarTub2G:0.0829423274,BrTub2G:0.0468314191):0.014484093,((((LaTub2G:0.0233061926,TmlTub2G:2.1955e-06):0.0232519789,MdTub2G:0.0113678962):0.005678708,((((MmTub2G:0.0055920094,RnTub2G:2.1892e-06):0.0170350122,((MamTub2G:0.0057050995,HsTub2G:2.1903e-06):0.0409915249,CafTub2G:0.0115698407):0.0054423835):0.0056313071,MpfTub2G:0.0056495492):0.0056497032,GgTub2G:2.3404e-06):0.0057311028):0.0076407363,XtTub2G:0.0393260617):0.027508631):0.1198455721):0.0784450403,OidTub2F:0.2405500223):0.0612720092):0.0180599382,((((((tEs-orf30:0.0232098216,(tEs-orf31:0.0517232494,(tEt-orf150:0.1424633491,tEt-orf170:0.0329590617):0.1019966688):0.0535081788):0.0705823282,tEt-orf162:0.2979250288):0.043207926,(((((tEs-orf189:0.9707202269,TicTub2X:0.7365576473):0.2601012605,((CoTub2A:0.0874584229,CoTub2B:0.0658322645):0.3612477331,NvTub2E:0.7223242367):0.0568431093):0.0578415592,(TiaTub2B:0.4007657626,((NvTub2F:1.20650696,NvTub2G:1.213583253):0.173385951,NavTub2Y:0.8481573801):0.0854332843):0.0589250865):0.0461259055,HerTub2D:0.5342423838):0.027580885,(((CeTub2A:0.0191009823,CejTub2B:0.0569132172):0.0265662467,(CejTub2A:0.0053716728,CeTub2B:2.5003e-06):0.027826904):0.1416110597,((((((BrmTub2A:1.0716e-06,WbTub2A:1.0716e-06):0.0206570468,(LolTub2A:2.9884e-06,OvTub2A:0.0109842909):0.0076024183):0.1294518723,CejTub2E:0.0573765519):0.0225214979,CeTub2E:0.0151101559):0.0345332176,(PspTub2C:0.0732821224,PspTub2D:0.0949459869):0.0436101895):0.0163975212,(((BrmTub2B:0.1501484383,OvTub2B:0.0746586419):0.0256860293,LolTub2B:2.1363e-06):0.248776645,(HegTub2B:0.0282266025,((MhTub2B:2.0358e-06,MiTub2D:0.0053197078):0.0328341745,((MiTub2B:0.0049596572,MhTub2C:0.011154159):0.0980963813,(MhTub2D:0.1099150337,(((MhTub2E:0.0273539088,MhTub2F:0.0430899682):0.0327558788,MiTub2I:0.0642942065):0.0535331342,MiTub2G:0.0541688844):0.0454165561):0.0377607892):0.0325122681):0.030294836):0.1063600141):0.0304018455):0.0066589203):0.1233165416):0.0234773688):0.024692561,(((((CorTub2B:1.652009684,MydTub2C:0.1399338786):0.0645329008,AeaTub2Cb:0.2707643274):0.0478698988,(AngTub2C:0.0616544093,(CpqTub2C:0.0564950581,AeaTub2Ca:0.0423573913):0.0536399294):0.1194692325):0.0495486713,((((DmoTub2C:0.0309619174,DvTub2C:0.0259568544):0.0395413864,DgTub2C:2.1863e-06):0.0164805694,(((DaTub2C:0.0189973853,(DrbTub2C:2.3864e-06,DkTub2C:0.0196320635):0.0095805123):2.5518e-06,((DreTub2C:2.1663e-06,(DpTub2C:2.6784e-06,DrpTub2C:2.6792e-06):0.1094788862):0.0044852025,((DrfTub2C:1.0716e-06,DbTub2C:1.0716e-06):2.0622e-06,((((DyTub2C:0,DerTub2C:0):2.1488e-06,DseTub2C:2.3648e-06):0.0047736651,DmTub2C:0.0048039296):0.0095289652,DtTub2C:2.389e-06):0.0047187292):0.0046792501):0.004494687):0.0223505683,DwTub2C:0.024234097):0.005041314):2.3427e-06,(DeTub2C:0.0048687983,DrrTub2C:0.0049903975):0.0317905016):0.1881782238):0.0808844513,(RhpTub2C:0.1768389653,AypTub2C:0.1082217191):0.0536931448):0.0748444403):0.0255721996,((PspTub2B:0.0695196084,(CejTub2C:0.00620437,CeTub2C:0.0190955217):0.0375300964):0.0268202285,LolTub2D:0.1994978722):0.0754943304):0.0076803419,((((((((tEt-orf147:1.0716e-06,tEt-orf148:0.0090120455):0.136206217,tEt-orf149:0.0596832604):0.078965848,tEt-orf151:0.1282455812):0.1433460161,CptTub2K:0.1775365797):0.0531607601,(EcgTub2E:0.1511164469,((SmTub2E:0.0186683247,SmTub2F:0.1488174514):0.0529577881,(EcgTub2F:0.1416335057,EcgTub2G:0.5301746487):0.087552466):0.0163133345):0.009993417):0.0183875963,(((((((Tv_aTub2A:0,Tv_aTub2C:0):1.0716e-06,Tv_aTub2B:1.0716e-06):1.0716e-06,Tv_aTub2E:0.011321396):0.006148833,Tv_aTub2D:0.0108153218):0.0467694104,Tv_aTub2F:0.5193121628):0.4819178088,((AmTub2B:0.6542778858,(BotTub2B:0.0395918945,BoiTub2B:0.0548852942):0.2592654145):0.390417942,MerTub2B:0.2735887648):0.913714602):0.067578775,(AypTub2W:0.3801745039,((AypTub2X:0.0243229144,AypTub2Z:0.0110654812):0.0243996511,AypTub2Y:0.0257513115):0.0164388879):0.1061752242):0.060486036):0.0135619644,(((((GaTub2H:0.1155147786,TarTub2H:0.1418403783):0.0524158952,BrTub2H:0.1700681157):0.1970667015,(((OraTub2H:0.1107997368,(LaTub2H:0.1956282329,(((((OcTub2H:0.0923873247,CvpTub2H:0.1471984843):0.0429912359,(CrgTub2H:0.0795753787,(MmTub2H:0.012123836,RnTub2H:0.0439007102):0.0508512528):0.0609779927):0.0163549144,SptTub2H:0.0870402403):0.0181936462,(MamTub2H:0.0121303176,HsTub2H:0.0199991114):0.0664581696):0.0256995992,((CafTub2H:0.1036425191,MpfTub2H:0.1503145118):0.2802944497,BtTub2H:0.1352283256):0.103041527):0.0447333681):0.1151369716):0.0393273154,MdTub2H:0.0755040421):0.2000060692,(AocTub2H:0.2082974132,GgTub2H:0.0874943372):0.0453448017):0.1099377932):0.2019394164,(EcgTub2H:0.4305709667,EcgTub2I:0.9730698586):0.2698185813):0.0408879986,(MamTub2I:0.051845683,(HsTub2Ia:0.1264421528,HsTub2Ib:0.0081748646):0.0348659085):0.1979823076):0.0371811635):0.0076701376,((((PspTub2A:0.0123393379,(CejTub2D:1.0716e-06,CeTub2D:2.0418e-06):0.024923228):0.0101635098,(LolTub2C:0.0128288604,WbTub2C:0.0164092475):0.0798298205):0.0154370953,(MhTub2A:0.008399887,MiTub2A:0.0029977631):0.0719218055):0.038158005,PspTub2E:0.1042383556):0.0430360492):0.0184163171):0.0051729469):0.0324144511,(((tHe-orf7:2.7565e-06,(tHe-orf19:0.0057777783,tEs-orf190:0.2415070477):4.0855e-06):0.0057906433,tRv-orf128:2.0563e-06):0.0059817431,(tMp-orf57:0.0176799812,tPr-orf93:2.4932e-06):0.0056422097):0.0343867226):0.0156580851,TrsTub2:0.1276470919):0.0590298104,(((tHe-orf5:0.1691031291,(tMp-orf52:0.0955295995,(tPr-orf103:0.0913258676,tRc-orf186:0.1223901291):0.0383606782):0.0347119303):0.1494596621,((tRc-orf28:0.0268110221,(tMp-orf53:0.0168206141,tPr-orf83:0.0290401969):0.0097599953):0.0225383174,tRv-orf126:0.0348391507):0.0239428962):0.0177815665,(tMt-orf121:0.043345281,tMt-orf123:0.0150369192):0.0622539239):0.0319705794):0.0204289198,(((((tHe-orf12:2.0765e-06,tMt-orf120:0.5340867277):0.0188680109,((tEt-orf175:2.0694e-06,(tEt-orf179:0.101620016,tEt-orf181:2.4532e-06):0.0949133872):0.1029210613,tEt-orf178:2.5784e-06):0.8560077533):2.2689e-06,tPr-orf88:0.0528347014):0.0189760999,tRv-orf132:0.0360859595):0.0107546574,tRc-orf21:0.0185794348):0.0564404019):0.1082277095,((tRc-orf22:0.0892896284,(tPr-orf82:0.0105655689,tPr-orf95:2.5482e-06):0.0336340159):0.0196772699,tMp-orf33:0.0286171966):0.0162752928);
