# Supplementary material for: Phylogenetic and functional characterization of water bears (Tardigrada) tubulins
Source: Sci Rep. 2023 Mar 30;13:5194. doi: 10.1038/s41598-023-31992-z (PMC10063605; doi:10.1038/s41598-023-31992-z)
Supplement: Supplementary file 1 — Supplementary Information. [file 41598_2023_31992_MOESM1_ESM.zip › Novotna Floriancicova_Supplementary data/Supplementary data 2/CRG dataset_tardigrades_tubulin_domains_selected_translated_frames_and_Findeisen.decoded.dpa_100.MAFFT-GINSI.with.CLUSTALO.tree.phylip_fastme_tree.nwk]

((TtpTub3_coord_4-214:0.151538,VpTub3_coord_4-212:0.085456)38:0.025456,(TodTub3_coord_4-211:0.123235,((((CglTub3_coord_4-213:0.288935,((((((((WicTub3_coord_3-210:0.055582,(WaTub3Beta_coord_3-210:0,WaTub3Alpha_coord_3-210:0)99:0.069445)66:0.015888,CyjTub3_coord_3-210:0.146396)98:0.198318,PtaTub3_coord_4-215:0.243472)16:0.066791,(((PiuTub3_coord_4-212:0.195906,PhmTub3_coord_4-212:0.217618)94:0.126343,(DebTub3_coord_4-212:0.29032,((OgpTub3_coord_4-211:0.003348,OgaTub3_coord_4-211:0.011079)100:0.123919,CdaTub3_coord_4-211:0.180045)59:0.050519)11:0.047521)6:0.028973,(Kop_bTub3_coord_4-212:0.006149,Kop_aTub3_coord_4-212:-0.001406)100:0.358722)18:0.04261)5:0.025628,((((((MifTub3_coord_4-228:0.177936,((LoeTub3_coord_4-244:0.214352,(CapTub3_coord_4-242:0.076889,CaoTub3_coord_4-242:0.066611)100:0.149927)38:0.098092,((Ct_aTub3_coord_4-237:0.101916,((Ca_bTub3_coord_4-243:0.002328,(Ca_aTub3Beta_coord_4-243:0,Ca_aTub3Alpha_coord_4-243:0)47:0.001775)100:0.015122,CadTub3_coord_4-243:0.014522)100:0.066295)93:0.120903,(ShsTub3_coord_4-239:0.148865,CntTub3_coord_4-232:0.168691)44:0.039942)5:0.007715)0:0.01256)3:0.017016,(ShpTub3_coord_4-234:0.243159,MrgTub3_coord_4-225:0.29309)24:0.017189)5:0.015404,(HybTub3_coord_4-229:0.181579,DehTub3_coord_4-228:0.107238)10:0.028124)22:0.014055,CatTub3_coord_4-229:0.330998)57:0.046952,((MefTub3_coord_4-232:0.033211,MbbTub3_coord_4-232:0.052302)100:0.25422,CllTub3_coord_4-232:0.23566)31:0.031358)76:0.178523,BaiTub3_coord_4-210:0.407601)32:0.027445)6:0.025303,((((((DifTub2B_coord_3-208:1.065187,((((OxtTub2K_coord_3-212:0.627555,OxtTub2J_coord_3-211:0.064165)100:1.675503,((TetTub2K_coord_3-210:0.366386,TetTub2I_coord_3-206:0.881996)97:0.787152,TetTub2G_coord_3-215:1.409004)18:0.503193)0:0.148367,(PtTub2I_coord_3-209:0.978993,((PtTub2H_coord_5-203:1.635966,PtTub2G_coord_3-207:0.551648)33:1.673951,NgTub2J_coord_3-232:1.652799)4:0.509538)0:0.466771)0:0.086322,(NgTub2F_coord_3-221:0.70822,(NgTub2G_coord_36-203:0.537484,(NgTub2I_coord_4-218:0.499935,NgTub2H_coord_3-212:0.311824)94:0.69571)13:0.098585)9:0.091932)0:0.061851)0:0.135834,((((((((((TicTub2X_coord_3-211:0.256987,((((((((((((((((((((OidTub2E_coord_3-211:0.014914,OidTub2D_coord_3-211:0.020298)0:0.002414,((OidTub2B_coord_3-211:0,OidTub2A_coord_3-211:0)27:6e-06,CptTub2J_coord_3-211:0.035085)7:0.001751)20:0.003672,CptTub2A_coord_3-211:0.000345)13:0.004239,(CptTub2I_coord_3-211:0.013429,CptTub2G_coord_3-211:0.00636)21:0.005364)1:0.002083,(RhpTub2X_coord_3-211:0.020495,TmlTub2A_coord_1-192:-0.004271)39:0.004363)0:0.00082,(((BtTub2A_coord_3-211:-1e-06,((((((TiaTub2A_coord_3-211:0.004884,SckTub2D_coord_3-211:-1e-06)0:1e-06,SptTub2A_coord_3-211:-1e-06)1:1e-06,((MmTub2A_coord_3-211:-1e-06,((SckTub2E_coord_3-211:-1e-06,(XtTub2A_coord_3-211:-1e-06,((((((SptTub2B_coord_3-211:0,(((CvpTub2B_coord_3-211:0,CrgTub2B_coord_3-211:-0)3:0,CafTub2B_coord_3-211:-0)2:0,BtTub2B_coord_3-211:-0)26:-0)6:0,OcTub2B_coord_3-211:-0)0:0,MpfTub2B_coord_3-211:-0)1:0,RnTub2B_coord_3-211:-0)2:0,MmTub2B_coord_3-211:-0)9:0,HsTub2B_coord_3-211:-0)66:0.014779)3:1e-06)1:1e-06,SckTub2F_coord_3-211:-1e-06)1:1e-06)0:1e-06,(MdTub2A_coord_3-211:-1e-06,(MamTub2A_coord_3-211:-1e-06,(HsTub2A_coord_3-211:-1e-06,(GgTub2A_coord_3-211:-1e-06,((CvpTub2A_coord_3-211:-1e-06,NvTub2C_coord_3-207:0.021054)2:1e-06,CiTub2A_coord_3-211:-1e-06)0:1e-06)0:1e-06)0:1e-06)0:1e-06)0:1e-06)0:0)0:0,RnTub2A_coord_3-211:-1e-06)0:1e-06,CafTub2A_coord_3-211:-1e-06)0:1e-06,AocTub2A_coord_3-211:-1e-06)0:1e-06)0:0.000405,(((((((((((((RnTub2C_coord_3-211:-0,(((XtTub2C_coord_3-211:-0,(TmlTub2C_coord_3-211:-0,MpfTub2C_coord_3-211:0.009831)0:0)0:0,SptTub2C_coord_3-211:-0)0:0,AocTub2C_coord_3-211:-0)0:0)0:0,(((((OcTub2C_coord_3-211:0.009859,MmTub2C_coord_3-211:-0)2:0,MamTub2C_coord_3-211:-0)2:0,MdTub2C_coord_3-211:-0)2:0,HsTub2C_coord_3-211:-0)2:0,CrgTub2C_coord_3-211:-0)0:0)0:0,CvpTub2C_coord_3-211:-0)0:0,CafTub2C_coord_3-211:-0)0:0,BtTub2C_coord_3-211:-0)0:0,EqcTub2C_coord_3-211:-0)5:4.1e-05,((TarTub2C_coord_3-211:-0,BrTub2C_coord_3-211:0)3:0,GaTub2C_coord_3-211:-0)11:0.004823)44:0.004799,(GaTub2Bb_coord_3-211:0,(BrTub2Bb_coord_3-211:0,BrTub2Ba_coord_3-211:0)21:-0)47:0.000103)34:0.006723,((TarTub2B_coord_3-211:-0.000157,BrTub2Bc_coord_3-211:0.010016)60:0.002503,GaTub2Ba_coord_3-211:0.002412)35:0.008134)7:0.0025,BrTub2Ab_coord_3-211:0.004846)5:0.003686,(TarTub2A_coord_3-211:-0,(GaTub2Aa_coord_3-211:-0,BrTub2Ac_coord_3-211:0)32:0)68:0.006139)10:0.001312,((XtTub2B_coord_3-211:0.004972,HerTub2B_coord_3-211:0.019663)3:0.004434,GaTub2Ab_coord_3-211:0.010519)0:0.002588)0:0.002016,BrTub2Aa_coord_3-211:0.004021)0:0.000792)0:0.000336,(OidTub2C_coord_3-211:0.019384,(((((((TicTub2A_coord_3-211:0.011851,((MbTub2B_coord_3-211:0,MbTub2A_coord_3-211:0)22:0.005152,(((HerTub2C_coord_3-211:0.046969,(((GomTub2Ah_coord_3-211:0.049231,(((GomTub2Af_coord_3-211:-0,GomTub2Ad_coord_3-211:0)19:0.005145,GomTub2Aa_coord_3-211:-0.000237)27:0.005496,((GomTub2Ae_coord_3-211:0,GomTub2Ac_coord_3-211:-0)62:0.005042,GomTub2Ab_coord_3-211:-0.000164)87:0.014422)17:0.020386)0:0.006938,GomTub2Ag_coord_3-211:0.08313)1:0.009154,(DyTub2A_coord_3-211:0,(DwTub2A_coord_3-211:0,(DvTub2A_coord_3-211:0,(DtTub2A_coord_3-211:-0,(DssTub2A_coord_3-211:-0,(DseTub2A_coord_3-211:-0,(DrrTub2A_coord_3-211:0,(DrpTub2A_coord_3-211:0,(DrfTub2A_coord_3-211:0,(DreTub2A_coord_3-211:0,(DrbTub2A_coord_3-211:0,(DpTub2A_coord_3-211:-0,(DmoTub2A_coord_3-211:-0,(DmTub2A_coord_3-211:-0,(DkTub2A_coord_3-211:-0,(DgTub2A_coord_3-211:-0,(DerTub2A_coord_3-211:-0,(DeTub2A_coord_3-211:-0,(DbTub2A_coord_3-211:-0,DaTub2A_coord_3-211:0)7:0)9:0)9:0)9:0)8:0)7:0)8:0)9:0)10:0)10:0)8:0)9:0)9:0)8:0)8:0)10:0)6:0)8:0)36:0.00642)59:0.021016)4:0.002612,(CpqTub2A_coord_3-211:0.018632,AeaTub2A_coord_3-211:0.006333)50:0.017298)1:0.001379,((TarTub2X_coord_3-211:0.026536,AngTub2A_coord_3-212:0.05746)1:0.004763,(ProTub2C_coord_3-211:0.009691,(ProTub2B_coord_3-211:0.005301,ProTub2A_coord_3-211:-0.000355)84:0.00541)58:0.014227)0:0.00713)0:0.002609)0:0.002791)0:0.003285,((((((RhpTub2Dc_coord_3-214:-2e-06,(TicTub2D_coord_3-211:-0,AypTub2D_coord_3-211:0)4:2e-06)9:0.001068,((RhpTub2Db_coord_3-211:0.012033,RhpTub2Da_coord_3-211:0.002719)3:0.002346,((((((((((((((((((((((((MydTub2D_coord_3-211:-0,AeaTub2D_coord_3-211:0)2:-0,CpqTub2D_coord_3-211:0)0:-0,DyTub2D_coord_3-211:0)0:-0,DwTub2D_coord_3-211:0)0:-0,DvTub2D_coord_3-211:0)0:-0,DmTub2D_coord_3-211:0)0:-0,DrpTub2D_coord_3-211:0)0:-0,DmoTub2D_coord_3-211:0)0:-0,DpTub2D_coord_3-211:0)0:-0,DrfTub2D_coord_3-211:0)0:-0,DreTub2D_coord_3-211:0)0:-0,DrbTub2D_coord_3-211:0)0:-0,DtTub2D_coord_3-211:0)0:-0,DssTub2D_coord_3-211:0)0:-0,DkTub2D_coord_3-211:0)0:-0,DseTub2D_coord_3-211:0)0:-0,DeTub2D_coord_3-211:0)0:-0,DerTub2D_coord_3-211:0)0:-0,DgTub2D_coord_3-211:0)0:-0,DrrTub2D_coord_3-211:0)1:0,DbTub2D_coord_3-211:-0)1:0,DaTub2D_coord_3-211:-0)6:0,GomTub2D_coord_3-211:-0)31:0.000395,AngTub2D_coord_3-211:0.004478)56:0.007574)0:0.001357)30:0.003349,((((((((((PobTub2D_coord_3-211:0,LhTub2D_coord_3-211:-0)3:0,HrsTub2D_coord_3-211:-0)4:0,CmfTub2D_coord_3-211:-0)1:0,BotTub2D_coord_3-211:-0)0:0,BoiTub2D_coord_3-211:-0)2:0,ApfTub2D_coord_3-211:-0)0:0,AacTub2D_coord_3-211:-0)0:0,AeTub2D_coord_3-211:-0)1:0,AmTub2D_coord_3-211:-0)11:0.000359,MerTub2D_coord_3-211:0.004507)43:0.000498)37:0.006629,EcgTub2C_coord_3-211:0.013563)0:0.003187,((((HrsTub2G_coord_3-211:0.007322,CmfTub2G_coord_3-211:0.007399)26:0.002949,(PobTub2G_coord_3-211:0.006559,(AeTub2G_coord_3-211:0.006125,AacTub2G_coord_3-211:0.008568)3:0.008358)14:0.003359)37:0.005669,LhTub2G_coord_3-211:0.041971)5:0.005718,(MerTub2G_coord_3-211:0.005563,((BotTub2G_coord_3-211:0,BoiTub2G_coord_3-211:-0)71:0.00351,(ApfTub2G_coord_3-211:-0,AmTub2G_coord_3-211:0)66:0.001382)82:0.007183)36:0.007953)0:0.010448)0:0.004138,((((SmTub2D_coord_3-211:-0,(SmTub2B_coord_3-211:0,SmTub2A_coord_3-211:0)14:0)14:0.000599,SmTub2C_coord_3-211:0.004289)14:0.002484,((CptTub2K_coord_3-211:0.005207,CptTub2F_coord_3-211:0.004855)40:0.007759,((CptTub2E_coord_3-211:0.004923,(CptTub2D_coord_3-211:0.004939,CptTub2C_coord_3-211:-4.7e-05)42:0.004911)36:0.004561,(EcgTub2D_coord_3-211:0.013659,EcgTub2B_coord_3-211:0.006103)5:0.008201)0:0.002176)0:0.001928)0:0.001967,EcgTub2A_coord_3-211:0.019784)0:0.001252)0:0.001042)0:0.001505,(HerTub2A_coord_3-211:-4.2e-05,((SckTub2C_coord_3-211:0.009794,CagTub2A_coord_3-211:-4.7e-05)0:4e-05,CptTub2B_coord_3-211:0.004862)0:2.9e-05)1:0.000378)0:0.002124,NvTub2A_coord_3-211:0.003069)0:0.001059,(SckTub2B_coord_3-211:0.003657,CagTub2B_coord_3-211:0.011203)2:0.008379)0:0.000568,CiTub2B_coord_3-211:0.000737)0:0.001565,((((PobTub2F_coord_3-211:-2.9e-05,((AeTub2F_coord_3-211:-2.3e-05,(((((MerTub2F_coord_3-211:-8e-06,AmTub2F_coord_3-211:0.004947)18:8e-06,ApfTub2F_coord_3-211:-8e-06)8:8e-06,BoiTub2F_coord_3-211:-8e-06)5:8e-06,BotTub2F_coord_3-211:-8e-06)61:0.004916,HrsTub2F_coord_3-211:-1.7e-05)64:0.004935)5:5e-06,LhTub2F_coord_3-211:0.00492)1:1.7e-05)0:2.9e-05,AacTub2F_coord_3-211:-2.9e-05)20:0.000528,NavTub2F_coord_3-211:0.004408)28:0.021678,(SckTub2A_coord_3-211:0.026338,(NvTub2B_coord_3-211:0.020249,CagTub2C_coord_3-211:0.015648)45:0.01217)3:0.00304)0:0.00149)0:0.002509)0:0.000788)0:0.001239)0:0.001732,(SckTub2G_coord_3-211:-0,AmqTub2_coord_3-211:0)0:0.001335)0:0.001551,(tMt-orf120_coord_15-207:0.03578,AocTub2B_coord_3-211:0.003054)0:0.000418)0:0.003907,((tMp-orf32_coord_4-212:0,tPr-orf94_coord_4-212:-0)34:0.000777,(tHe-orf19_coord_3-211:-0,tHe-orf7_coord_3-211:0)44:0.00414)81:0.00943)0:0.003383,tEs-orf30_coord_15-223:0.019446)0:0.001829,((((Tv_aTub2F_coord_4-212:0.157221,(Tv_aTub2C_coord_4-212:-4.4e-05,(((Tv_aTub2E_coord_4-212:-4.4e-05,Tv_aTub2D_coord_4-212:0.004996)27:4.4e-05,Tv_aTub2B_coord_4-212:-4.4e-05)11:4.4e-05,Tv_aTub2A_coord_4-212:-4.4e-05)11:4.4e-05)93:0.028402)5:0.078101,(((TrcTub2B_coord_3-211:-0.000915,(TrcTub2A_coord_3-211:0.004409,(TbTub2D_coord_3-211:0,(TbTub2C_coord_3-211:0,(TbTub2B_coord_3-211:0,TbTub2A_coord_3-211:0)71:0)71:0)71:0.015282)59:0.000857)95:0.018037,(((LemTub2A_coord_3-211:0,(LeiTub2C_coord_3-211:0,LeiTub2A_coord_3-211:0)19:0)26:0.000558,(((LemTub2R_coord_3-211:0,(LemTub2Q_coord_3-211:0,(LemTub2P_coord_3-211:-0,(LemTub2O_coord_3-211:-0,(LemTub2N_coord_3-211:-0,(LemTub2M_coord_3-211:-0,(LemTub2L_coord_3-211:-0,(LemTub2K_coord_3-211:-0,(LemTub2J_coord_3-211:-0,(LemTub2I_coord_3-211:-0,(LemTub2H_coord_3-211:-0,(LemTub2G_coord_3-211:-0,(LemTub2F_coord_3-211:-0,(LemTub2E_coord_3-211:-0,(LemTub2D_coord_3-211:-0,(LemTub2C_coord_3-211:-0,(LeiTub2D_coord_3-211:0,LeiTub2B_coord_3-211:-0)20:0)10:0)10:0)10:0)10:0)10:0)10:0)10:0)10:0)10:0)10:0)10:0)10:0)10:0)10:0)10:0)29:5.4e-05,(LbTub2D_coord_3-211:0,(LbTub2C_coord_3-211:0,LbTub2B_coord_3-211:0)83:0)86:0.009717)42:0.00408,LemTub2B_coord_3-211:0.000815)58:0.009318)0:0.000724,(EdmTub2A_coord_3-211:0.003626,LbTub2A_coord_3-211:0.020972)15:0.000709)75:0.029032)64:0.047043,(((((((((VcTub2B_coord_3-211:0,VcTub2A_coord_3-211:0)43:0,CrTub2A_coord_3-211:-0)41:0,CrTub2B_coord_3-211:-0)88:0.013496,(((((((((((((((VvTub2Bd_coord_3-211:0.016281,((MeTub2Bc_coord_3-211:0.007343,MeTub2Bb_coord_3-211:0.007296)52:0.003866,CusTub2Ba_coord_3-211:0.016352)11:0.002025)21:0.004799,(CusTub2Bb_coord_3-211:0.023364,(((AtTub2Bb_coord_3-211:0,AtTub2Ba_coord_3-211:0)50:0,ArlTub2Ba_coord_3-211:-0)48:0,ArlTub2Bb_coord_3-211:-0)95:0.006921)46:0.007375)1:0.001185,((((VvTub2Ba_coord_3-211:0.002329,(PotTub2Bf_coord_3-211:0.008092,PotTub2Bb_coord_3-211:0.001717)51:0.002726)3:0.000662,(((((VvTub2Bb_coord_3-211:0.006613,RicTub2Ba_coord_3-211:0.008204)41:0.001683,RicTub2Bc_coord_2-206:0.006284)23:0.001352,MigTub2Bb_coord_3-211:0.013551)23:0.00339,(((PupTub2Ba_coord_3-211:-0,GlmTub2Ba_coord_3-211:0)27:-0,GlmTub2Bb_coord_3-211:0)53:0.004327,((MeTub2Ba_coord_3-211:0.004909,(MtTub2Bc_coord_3-211:0.002515,(AtTub2Bc_coord_3-211:-4.4e-05,ArlTub2Bc_coord_3-211:0.004931)65:0.002552)41:0.002392)7:1.9e-05,RicTub2Bb_coord_3-211:-3.7e-05)25:0.000584)33:0.003003)8:0.00129,MigTub2Bc_coord_3-211:0.006443)0:0.000502)3:0.001179,((((SobTub2B_coord_3-211:-8e-06,BdTub2B_coord_3-212:0.00493)55:0.00374,Os_aTub2B_coord_3-211:0.006217)70:0.00675,MigTub2Ba_coord_3-211:0.00847)23:0.001881,(CipTub2Bb_coord_3-211:0.007008,CipTub2Ba_coord_3-211:0.002948)24:0.002105)6:0.001327)3:0.003851,(PotTub2Bc_coord_3-211:0.003142,PotTub2Ba_coord_3-211:0.011845)41:0.003755)0:0.000909)1:0.001086,(PupTub2Bc_coord_3-211:0.01018,(MtTub2Bb_coord_3-211:0.012826,(GlmTub2Bd_coord_3-211:0,GlmTub2Bc_coord_3-211:0)63:0.002268)49:0.002756)8:0.002638)3:0.001225,MtTub2Ba_coord_3-211:0.014527)0:0.001867,((VvTub2Bc_coord_3-211:0.028105,((PotTub2Be_coord_3-211:0.018469,MeTub2Bd_coord_3-211:0.016481)29:0.001737,PotTub2Bd_coord_3-211:0.018652)34:0.005418)17:0.001975,CipTub2Bc_coord_3-211:0.020968)3:0.002896)1:0.001597,((AtTub2Bd_coord_3-211:0.005013,ArlTub2Bd_coord_3-211:0.004941)81:0.023253,(RicTub2Bd_coord_3-211:0.018866,PupTub2Bb_coord_3-211:0.006124)57:0.004915)0:0.004468)13:0.007153,(((((((((AtTub2Cd_coord_3-212:0,ArlTub2Cd_coord_3-212:-0)62:0.00406,(VvTub2Cb_coord_3-213:0.009919,RicTub2Ca_coord_3-213:-0.000131)50:0.000879)44:0.004654,MeTub2Ca_coord_3-213:0.010204)71:0.005286,(MigTub2Cc_coord_3-214:0.011261,MigTub2Cb_coord_3-213:0.020635)91:0.017301)15:0.001318,(((MtTub2Cb_coord_3-213:0.024438,(GlmTub2Cf_coord_3-213:0,GlmTub2Cd_coord_3-213:-0)92:0.006194)24:0.002095,(GlmTub2Ce_coord_3-213:0.004869,GlmTub2Ca_coord_3-213:0.004891)82:0.008541)37:0.004754,CusTub2Cb_coord_3-213:0.00916)21:0.005298)11:0.005131,(PupTub2Cb_coord_3-213:0.011325,(AtTub2Cc_coord_3-212:0,ArlTub2Cc_coord_3-212:-0)89:0.01364)20:0.002946)5:0.00217,ArlTub2Ce_coord_3-211:0.015968)2:0.002048,(((((VvTub2Ca_coord_3-211:0.008912,((Os_aTub2Cb_coord_3-211:0,OrgTub2Cb_coord_3-211:-0)65:0.004783,(RicTub2Cc_coord_3-211:-1.1e-05,CipTub2Ab_coord_3-211:0.009845)23:0.000153)11:0.001016)9:0.000262,(((MtTub2Ca_coord_3-211:0.002297,(MigTub2Ca_coord_3-211:0.005899,PupTub2Ca_coord_3-211:0.014188)22:0.002574)19:0.003244,(MeTub2Cb_coord_3-211:0.001151,MeTub2Cc_coord_3-211:0.018899)34:0.003056)1:0.000581,((GlmTub2Ch_coord_3-211:0.004919,GlmTub2Cg_coord_3-211:-2.8e-05)28:0.000502,(GlmTub2Cc_coord_3-211:0,(GlmTub2Cb_coord_3-211:0,CusTub2Ca_coord_3-211:-0)22:-0)51:0.004415)20:0.001319)18:0.00319)1:0.000793,(SobTub2Cc_coord_3-211:0.003007,(SobTub2Cb_coord_3-211:0.001871,Os_aTub2Ca_coord_3-211:0.003033)19:0.001919)3:0.001438)1:0.00148,(((SobTub2Ca_coord_3-211:-0,BdTub2Ca_coord_3-211:0)71:0.004857,(Os_aTub2Cc_coord_3-211:0,OrgTub2Ca_coord_3-211:-0)81:0.004988)43:0.006043,PotTub2Cd_coord_3-211:0.008883)9:0.003152)0:0.002584,((PotTub2Cc_coord_3-214:0.013319,PotTub2Cb_coord_3-214:0.006352)88:0.022636,(PotTub2Ca_coord_3-211:0.002781,(BdTub2Cb_coord_3-211:0.006512,BdTub2Cc_coord_3-211:0.008411)20:0.002133)14:0.002179)13:0.002614)2:0.001294)2:0.001076,(((SobTub2D_coord_3-211:0.03637,BdTub2D_coord_3-211:0.031276)50:0.004126,(Os_aTub2D_coord_3-211:0,OrgTub2D_coord_3-211:-0)100:0.021963)82:0.02043,((AtTub2Cb_coord_3-211:-0,ArlTub2Cb_coord_3-211:0)100:0.020444,(AtTub2Ca_coord_3-211:0.004298,ArlTub2Ca_coord_3-211:0.00552)94:0.015436)59:0.01349)30:0.008657)9:0.006344)2:0.002026,(((((((((PupTub2Ab_coord_3-211:0.010423,MigTub2Ab_coord_3-211:0.01461)36:0.003524,(VvTub2Ac_coord_3-211:0.001197,(PotTub2Ac_coord_3-211:0.003097,((VvTub2Ab_coord_3-211:0.004783,MtTub2Aa_coord_3-211:0.000137)15:0.001709,(PotTub2Aa_coord_3-211:0.003209,(GlmTub2Ab_coord_3-211:0,GlmTub2Aa_coord_3-211:0)58:0.00172)28:0.003258)0:0.000572)0:0.000655)0:0.001579)0:0.000473,(((RicTub2Aa_coord_3-211:0,MeTub2Ab_coord_3-211:-0)37:0.001969,MeTub2Aa_coord_3-211:0.002974)18:0.005224,((MeTub2Ac_coord_3-211:0.017801,CusTub2Ab_coord_3-211:0.012672)23:0.003513,(AtTub2A_coord_3-211:0,ArlTub2A_coord_3-211:-0)86:0.013922)2:0.001777)0:0.00258)0:0.002564,(((((((SobTub2Ab_coord_3-211:-3.1e-05,Os_aTub2Ac_coord_3-211:0.014937)9:3.1e-05,BdTub2Ab_coord_3-211:-3.1e-05)2:1.7e-05,MigTub2Aa_coord_3-211:0.004948)1:5e-06,BdTub2Ac_coord_3-211:-2.5e-05)3:2.5e-05,BdTub2Ad_coord_3-211:-2.5e-05)11:0.00056,PotTub2Ab_coord_3-211:0.009411)5:0.001199,(Os_aTub2Ab_coord_3-211:0,OrgTub2Ac_coord_3-211:-0)53:0.003758)5:0.000848)1:0.001336,((PotTub2Af_coord_3-211:0,PotTub2Ae_coord_3-211:0)88:0.010741,PotTub2Ad_coord_3-211:0.004351)17:0.001483)3:0.002058,((SobTub2Aa_coord_3-211:0,BdTub2Aa_coord_3-211:-0)49:0.002854,((Os_aTub2Aa_coord_3-211:3e-05,OrgTub2Aa_coord_3-211:-3e-05)38:3e-05,OrgTub2Ab_coord_3-211:-3e-05)57:0.002092)48:0.003892)12:0.005347,VvTub2Aa_coord_3-211:0.021856)6:0.004019,((((RicTub2Ab_coord_3-211:0.014673,CipTub2Aa_coord_3-211:0.026427)4:0.005167,(MeTub2Ad_coord_3-211:0.010931,PotTub2Ag_coord_3-211:0.009581)45:0.005161)2:0.001685,(CusTub2Aa_coord_3-211:0.021631,(MtTub2Ab_coord_3-212:0.028834,(GlmTub2Ad_coord_3-211:0.00523,GlmTub2Ac_coord_3-211:-0.000288)97:0.00678)83:0.024313)35:0.001441)23:0.003794,(PupTub2Aa_coord_3-211:0.016891,PotTub2Ah_coord_3-211:0.013402)17:0.009976)1:0.000688)12:0.008613,(((((MeTub2D_coord_3-211:0.015104,((RicTub2D_coord_3-211:0.001617,PotTub2Da_coord_3-211:0.003313)71:0.003782,PotTub2Db_coord_3-211:0.013662)23:0.00136)10:0.002433,(VvTub2D_coord_3-211:0.011752,MigTub2D_coord_3-211:0.030459)28:0.003606)5:0.001147,(PupTub2D_coord_3-211:0.025631,(MtTub2D_coord_3-211:0.012671,(GlmTub2Db_coord_3-211:-0.000261,GlmTub2Da_coord_3-211:0.005198)98:0.007351)87:0.013988)23:0.003498)8:0.008735,(CusTub2D_coord_3-211:0.02179,CipTub2D_coord_3-211:0.048191)14:0.005461)68:0.01711,(SemTub2Fbeta_coord_3-211:0,SemTub2Falpha_coord_3-211:0)100:0.02534)21:0.003388)4:0.003061)9:0.009873,((PhpTub2J_coord_3-211:0,PhpTub2I_coord_3-211:0)100:0.040849,((PhpTub2E_coord_3-211:-0,PhpTub2B_coord_3-211:0)70:0.002862,((PhpTub2F_coord_3-211:0,PhpTub2D_coord_3-211:-0)52:0.00352,PhpTub2C_coord_3-211:0.001478)33:0.002133)69:0.004092)34:0.006928)8:0.007231,(((SemTub2Dbeta_coord_3-211:0,SemTub2Dalpha_coord_3-211:0)90:0.007722,((SemTub2Cbeta_coord_3-211:0,SemTub2Calpha_coord_3-211:0)84:0.00511,(SemTub2Abeta_coord_3-211:0,SemTub2Aalpha_coord_3-211:0)91:0.004841)81:0.009961)31:0.001645,PhpTub2A_coord_3-211:0.016127)21:0.007659)2:0.001747,((((SemTub2Jbeta_coord_3-211:0,SemTub2Jalpha_coord_3-211:0)58:0.007233,((SemTub2Ebeta_coord_3-211:0,SemTub2Ealpha_coord_3-211:0)68:0.006397,(SemTub2Bbeta_coord_3-211:0,SemTub2Balpha_coord_3-211:0)43:0.003473)35:0.002623)40:0.000904,(SemTub2Gbeta_coord_3-211:0,SemTub2Galpha_coord_3-211:0)6:0.006517)24:0.005176,((SemTub2Ibeta_coord_3-211:0,(SemTub2Ialpha_coord_3-211:0,(SemTub2Hbeta_coord_3-211:0,SemTub2Halpha_coord_3-211:0)3:0)3:0)3:0.021019,(PhpTub2H_coord_3-211:0.026375,PhpTub2G_coord_3-211:0.008515)30:0.010353)1:0.005163)25:0.01073)10:0.002443,(((ChvTub2B_coord_3-211:0.024395,ChvTub2A_coord_3-211:0.013895)70:0.014121,(OstTub2B_coord_3-211:0.034497,OstTub2A_coord_3-211:0.025573)17:0.002814)2:0.001847,Mip_aTub2_coord_3-211:0.016594)0:0.005646)0:0.001472,(SemTub2Mbeta_coord_3-211:0.003122,SemTub2Malpha_coord_3-211:0.001847)99:0.062322)2:0.003126,((SemTub2Lbeta_coord_3-211:0.010973,SemTub2Lalpha_coord_3-211:-0.001045)96:0.029482,(SemTub2Kbeta_coord_3-211:0,SemTub2Kalpha_coord_3-211:0)97:0.032518)13:0.010288)2:0.001302)3:0.02192,(GtTub2C_coord_3-211:0.007303,GtTub2B_coord_3-211:0.00254)60:0.022746)0:0.004014,((((EcsTub2D_coord_3-211:0.004357,((EcsTub2E_coord_4-212:0.014403,EcsTub2C_coord_3-211:0.000281)41:0.003126,EcsTub2B_coord_3-211:0.001796)3:0.003807)4:0.004671,EcsTub2A_coord_3-211:0.010944)82:0.032497,(AuaTub2E_coord_3-211:0,(AuaTub2D_coord_3-211:0,(AuaTub2C_coord_3-211:0,(AuaTub2B_coord_3-211:0,AuaTub2A_coord_3-211:0)44:0)43:0)43:0)51:0.011125)0:0.033514,((EmhTub2E_coord_3-211:0,(EmhTub2D_coord_3-211:0,(EmhTub2C_coord_3-211:0,(EmhTub2B_coord_3-211:0,EmhTub2A_coord_3-211:0)94:0)94:0)94:0)96:0.081707,((BinTub2D_coord_3-211:0.083058,BinTub2C_coord_3-211:0.037068)70:0.038475,(BinTub2B_coord_3-211:0.00377,BinTub2A_coord_3-211:0.006163)85:0.002128)4:0.033087)0:0.009979)0:0.005192)0:0.004043,((((SrpTub2_coord_3-211:-0,((PhsTub2_coord_3-211:0,PhrTub2_coord_3-211:0)10:-0,PhiTub2_coord_3-211:0)16:0)37:4.7e-05,HyaTub2_coord_3-211:0.004921)68:0.00078,PuTub2_coord_3-211:0.004185)78:0.028401,(NgTub2C_coord_3-211:0,(NgTub2B_coord_3-211:0,NgTub2A_coord_3-211:0)92:0)93:0.023427)8:0.003679)0:0.002514,((((((Tg_aTub2C_coord_3-211:-0,HahTub2C_coord_3-211:0)97:0.009953,((Tg_aTub2B_coord_3-211:0,HahTub2B_coord_3-211:-0)96:0.012778,(Tg_aTub2A_coord_3-211:0,HahTub2A_coord_3-211:-0)91:0.007144)43:0.00248)33:0.006913,((((((PvTub2_coord_3-211:-0,PkTub2_coord_3-211:0)32:0.000171,(PlyTub2_coord_3-211:0,PbTub2_coord_3-211:-0)62:0.004736)57:0.002286,Pf_aTub2_coord_3-211:0.002669)54:0.006303,BabTub2_coord_3-211:0.00111)59:0.005051,BbTub2_coord_3-211:0.009872)61:0.007959,((GrnTub2A_coord_3-212:0.164664,BamTub2_coord_3-211:0.039866)9:0.009423,((ThaTub2_coord_3-211:0.009919,TepTub2_coord_3-211:0.004646)95:0.047997,(CrmTub2_coord_3-211:0.035354,(CpTub2_coord_3-211:0,ChTub2_coord_3-211:-0)98:0.021072)83:0.079655)0:0.01034)0:0.008091)0:0.007036)0:0.012765,((TetTub2B_coord_3-211:0,(TetTub2A_coord_3-211:0,(PtTub2C_coord_3-211:0,(PtTub2B_coord_3-211:0,PtTub2A_coord_3-211:0)14:0)19:-0)16:-0)46:0.001949,(ImTub2C_coord_3-211:0,(ImTub2B_coord_3-211:0,ImTub2A_coord_3-211:0)49:0)56:0.002955)23:0.012225)0:0.007452,(((OxtTub2G_coord_3-211:0,OxtTub2F_coord_3-211:0)25:0.004821,(OxtTub2H_coord_3-211:5.2e-05,OxtTub2E_coord_3-211:-5.2e-05)23:7.3e-05)53:0.002606,(OxtTub2D_coord_3-211:0,(OxtTub2C_coord_3-211:0,(OxtTub2B_coord_3-211:0,OxtTub2A_coord_3-211:0)61:0)60:0)61:0.002286)41:0.010139)0:0.008914,CypTub2_coord_3-211:0.03685)0:0.007571)0:0.010281,TctTub2_coord_3-211:0.025168)0:0.006539)0:0.02194)0:0.008318,(MamTub2I_coord_3-211:0.031278,(HsTub2Ib_coord_3-211:0.004865,HsTub2Ia_coord_3-211:0.040525)95:0.013999)93:0.078215)0:0.004262,(AypTub2W_coord_3-211:0.123868,((AypTub2Z_coord_3-211:0.004806,AypTub2X_coord_3-211:0.00498)28:0.008422,AypTub2Y_coord_3-211:0.001506)59:0.016159)26:0.018447)0:0.006625)0:0.00494,(((((WbTub2C_coord_3-211:0.005258,LolTub2C_coord_3-211:0.004586)49:0.006702,(PspTub2A_coord_3-211:0.00684,(CejTub2D_coord_3-211:-0,CeTub2D_coord_3-211:0)35:0.002949)34:0.00098)35:0.004047,(MiTub2A_coord_3-211:-0,MhTub2A_coord_3-211:0)99:0.023233)25:0.010537,(PspTub2E_coord_3-211:0.010229,(PspTub2B_coord_3-211:0.022864,(CejTub2C_coord_3-211:-0.000628,CeTub2C_coord_3-211:0.015372)80:0.012578)32:0.014521)0:0.003563)0:0.006251,((tEs-orf190_coord_1-197:0.057355,(EmhTub2F_coord_3-211:0.492475,(AlmTub2Bbeta_coord_3-211:-0.00065,AlmTub2Balpha_coord_3-211:0.01555)100:0.089913)3:0.030664)1:0.0174,EcgTub2F_coord_3-211:0.069729)0:0.00257)0:0.002222)0:0.003764,(EcgTub2G_coord_3-211:0.104969,TrsTub2_coord_3-211:0.035264)1:0.004289)0:0.004214,(((((((OvTub2B_coord_3-211:0.030055,LolTub2B_coord_3-211:0.009527)79:0.00714,BrmTub2B_coord_3-211:0.018377)97:0.057816,(((CejTub2E_coord_3-211:0.024928,((WbTub2A_coord_3-211:-0,BrmTub2A_coord_3-211:0)93:0.007515,(OvTub2A_coord_3-211:0,LolTub2A_coord_3-211:-0)91:0.007394)98:0.031439)6:0.002849,(CeTub2E_coord_3-211:0.005934,(PspTub2D_coord_3-211:0.01159,PspTub2C_coord_3-211:0.013705)26:0.009109)4:0.001504)7:0.003715,((CejTub2B_coord_3-211:0.008037,((CejTub2A_coord_3-211:0.002623,CeTub2B_coord_3-211:0.002279)72:0.002204,CeTub2A_coord_3-211:0.005139)84:0.007048)94:0.018912,(((MiTub2D_coord_3-211:-0,MhTub2B_coord_3-211:0)91:0.006899,(((MiTub2G_coord_3-211:0.006678,((MiTub2I_coord_3-211:0.008862,MhTub2F_coord_3-211:0.011115)69:0.004236,MhTub2E_coord_3-211:0.010667)53:0.008351)94:0.013945,MhTub2D_coord_3-211:0.040323)58:0.015683,(MiTub2B_coord_3-211:0.00378,MhTub2C_coord_3-211:0.006025)81:0.010099)24:0.002665)14:0.004027,HegTub2B_coord_3-211:0.010938)66:0.015507)4:0.001252)21:0.01622)3:0.016008,((tEt-orf170_coord_20-228:0.017094,tEt-orf150_coord_7-212:0.035795)76:0.015287,tEs-orf31_coord_7-215:0.042391)34:0.008392)0:0.008777,LolTub2D_coord_3-211:0.057976)0:0.008328,((SmTub2F_coord_3-211:0.046148,SmTub2E_coord_3-211:0.024598)2:0.026815,(((((XtTub2G_coord_3-211:0.01548,(((TmlTub2G_coord_3-211:-0.000464,LaTub2G_coord_3-211:0.010315)57:0.009332,(((RnTub2G_coord_3-211:-8.4e-05,MmTub2G_coord_3-211:0.00496)77:0.008078,(MpfTub2G_coord_3-211:0.005517,((MamTub2G_coord_3-211:0.0041,HsTub2G_coord_3-211:0.000763)4:0.004169,CafTub2G_coord_3-211:0.000717)5:0.004279)8:0.000588)40:0.002226,GgTub2G_coord_3-211:0.003252)37:0.001347)14:0.000933,MdTub2G_coord_3-211:0.00523)22:0.004279)82:0.014946,(TarTub2G_coord_3-211:0.018265,BrTub2G_coord_3-211:0.006106)93:0.010877)55:0.023777,(((TmlTub2F_coord_3-211:-1e-06,(((SptTub2F_coord_3-211:-1e-06,(RnTub2F_coord_3-211:-1e-06,(((((OcTub2F_coord_1-192:-0.001235,(MpfTub2F_coord_1-192:-0.001235,(EqcTub2F_coord_4-211:0.001235,CvpTub2F_coord_1-192:-0.001235)38:0.001235)24:0.001235)91:0.001236,HsTub2F_coord_3-211:-1e-06)9:1e-06,LaTub2F_coord_3-211:-1e-06)7:1e-06,BtTub2F_coord_3-211:-1e-06)0:1e-06,CafTub2F_coord_3-211:-1e-06)2:1e-06)0:1e-06)0:1e-06,MamTub2F_coord_3-211:-1e-06)0:1e-06,MdTub2F_coord_3-211:-1e-06)0:1e-06)0:1e-06,CrgTub2F_coord_3-211:-1e-06)4:1e-06,MmTub2F_coord_3-211:-1e-06)98:0.027713)43:0.014493,((((TicTub2E_coord_3-217:0.037172,(CmfTub2E_coord_3-217:0.002548,(((AeTub2E_coord_3-217:0,AacTub2E_coord_3-217:0)34:0.004568,(PobTub2E_coord_3-217:-0,(((MerTub2E_coord_3-217:-0,(((ApfTub2E_coord_3-217:-0,AmTub2E_coord_3-217:0)6:0,BotTub2E_coord_3-217:-0)2:0,BoiTub2E_coord_3-217:-0)10:0)0:0,LhTub2E_coord_3-217:-0)0:0,HrsTub2E_coord_3-217:-0)5:0)12:0.000229)47:0.000669,NavTub2E_coord_3-217:0.008968)39:0.002168)96:0.023258)35:0.006267,(RhpTub2E_coord_3-215:0.060911,AypTub2E_coord_3-211:0.061959)13:0.01393)0:0.003387,((MydTub2E_coord_3-220:0.04617,((CpqTub2E_coord_3-217:0.010879,AeaTub2E_coord_3-217:0.003684)62:0.007356,AngTub2E_coord_3-217:0.014395)46:0.007493)36:0.008219,((GomTub2E_coord_3-217:0.008655,(((DyTub2E_coord_3-217:0.004657,((((DseTub2E_coord_3-217:0.004731,DmTub2E_coord_3-217:0.004727)6:8e-06,(DerTub2E_coord_3-217:-3.6e-05,DtTub2E_coord_3-217:0.004793)8:1.2e-05)2:1e-05,DreTub2E_coord_3-217:0.004748)4:4.3e-05,DbTub2E_coord_3-217:0.004691)9:7.7e-05)64:0.004504,(DwTub2E_coord_3-217:0,(DrrTub2E_coord_3-217:-0,((DrfTub2E_coord_3-217:-0,DkTub2E_coord_3-217:0)1:-0,DeTub2E_coord_3-217:0)4:0)5:-0)15:0.000233)47:0.000953,((DvTub2E_coord_3-217:0.004665,(DrbTub2E_coord_3-217:-0,(DmoTub2E_coord_3-217:-0,DaTub2E_coord_3-217:0)12:0)25:4.3e-05)23:0.000144,DgTub2E_coord_3-217:0.009375)54:0.003853)40:0.001333)36:0.004476,DpTub2E_coord_3-217:0.009893)47:0.013355)27:0.018806)17:0.023094,OidTub2F_coord_3-211:0.075564)1:0.00429)0:0.007915,(((((((TmlTub2E_coord_3-211:-0,(SptTub2E_coord_3-211:-0,(RnTub2E_coord_3-211:-0,(((OraTub2E_coord_3-211:-0,(MdTub2E_coord_3-211:-0,((LaTub2E_coord_3-211:-0,(EqcTub2E_coord_3-211:-0,(CvpTub2E_coord_3-211:-0,(CrgTub2E_coord_3-211:0.004831,BtTub2E_coord_3-211:-0)0:0)0:0)0:0)0:0,HsTub2E_coord_3-211:-0)0:0)0:0)0:0,OcTub2E_coord_3-211:-0)0:0,MmTub2E_coord_3-211:-0)0:0)0:0)0:0)3:0.004784,GgTub2E_coord_3-211:5.4e-05)6:0.001454,(XtTub2D_coord_3-211:0.008718,((((((((((((((TmlTub2D_coord_3-211:-0,(SptTub2D_coord_3-211:-0,CrgTub2D_coord_3-209:0.015068)4:0)5:0,AocTub2D_coord_3-211:-0)2:0,CafTub2D_coord_3-211:-0)0:0,BtTub2D_coord_3-211:-0)1:0,MamTub2D_coord_3-211:-0)0:0,HsTub2D_coord_3-211:-0)0:0,MpfTub2D_coord_3-211:-0)0:0,MmTub2D_coord_3-211:-0)0:0,MdTub2D_coord_3-211:-0)0:0,OcTub2D_coord_3-211:-0)0:0,CvpTub2D_coord_3-211:-0)0:0,RnTub2D_coord_3-211:-0)1:0,EqcTub2D_coord_3-211:-0)3:0,GgTub2D_coord_3-211:-0)25:0.000992)23:0.003502)1:0.002785,AocTub2E_coord_3-211:0.021905)0:0.003104,(SptTub2L_coord_3-210:0.036665,(SptTub2K_coord_3-211:0.000583,SptTub2J_coord_3-211:0.009338)83:0.028381)43:0.00858)12:0.006465,EcgTub2E_coord_3-211:0.052194)1:0.005219,((TarTub2D_coord_3-211:0.005569,BrTub2D_coord_3-211:0.008973)53:0.006354,GaTub2D_coord_3-211:0.013297)9:0.012813)3:0.006424)0:0.004029)0:0.003149)0:0.001982,(((tRv-orf132_coord_3-212:0.013493,(tPr-orf88_coord_37-246:0.009341,tHe-orf12_coord_3-211:0.005901)65:0.006792)39:0.005298,tRc-orf21_coord_10-218:0.012212)35:0.007531,((tRv-orf126_coord_3-211:0.009961,tRc-orf28_coord_10-218:0.004773)41:0.000833,(tPr-orf83_coord_29-237:0.000302,tMp-orf53_coord_14-222:0.009509)76:0.00412)81:0.014468)10:0.012122)0:0.001543)0:0.004546,(((tPr-orf82_coord_5-213:0.012021,(tRc-orf24_coord_42-250:0,tRc-orf22_coord_20-228:0)86:0.024539)49:0.003136,tHe-orf1_coord_3-211:0.024195)67:0.024911,(RhpTub2C_coord_3-211:0.033016,AypTub2C_coord_3-212:0.03879)49:0.023791)0:0.00661)0:0.004948,(((MydTub2C_coord_3-211:0.063234,AeaTub2Cb_coord_3-211:0.080729)25:0.021431,((CpqTub2C_coord_3-211:0.003033,AeaTub2Ca_coord_3-211:0.012161)90:0.010015,AngTub2C_coord_3-211:0.017098)98:0.030415)44:0.017639,((((DkTub2C_coord_3-211:0.004448,(((((DyTub2C_coord_3-211:-9e-06,((((DmTub2C_coord_3-211:0.004921,DbTub2C_coord_3-211:-1e-05)11:1e-05,DerTub2C_coord_3-211:-1e-05)16:5e-06,(DreTub2C_coord_3-211:0.004902,DrfTub2C_coord_3-211:-1.2e-05)0:8e-06)5:3e-06,DseTub2C_coord_3-211:-9e-06)4:9e-06)1:9e-06,DtTub2C_coord_3-211:-9e-06)30:0.00491,(DrbTub2C_coord_3-211:-0.000107,(DrrTub2C_coord_3-211:-0,DeTub2C_coord_3-211:0)16:0.005089)5:0.000136)0:0.000159,DgTub2C_coord_3-211:0.004851)1:0.000226,DwTub2C_coord_3-211:0.014648)0:0.000375)1:0.000699,DaTub2C_coord_3-211:0.009118)1:0.003403,(DvTub2C_coord_3-211:0.021133,DmoTub2C_coord_3-211:0.014008)64:0.007359)24:0.005,(DrpTub2C_coord_3-211:0,DpTub2C_coord_3-211:-0)100:0.048687)91:0.05731)13:0.012087)0:0.002747,(((tRc-orf186_coord_6-214:0.036501,tMp-orf52_coord_14-222:0.035777)17:0.004884,tPr-orf103_coord_19-227:0.042348)40:0.015898,tHe-orf5_coord_20-228:0.027464)93:0.064888)0:0.010838,TiaTub2B_coord_3-214:0.137763)0:0.004822,((NavTub2X_coord_3-211:0.217821,(HerTub2E_coord_3-211:0.329055,HerTub2D_coord_3-211:0.126402)20:0.078653)0:0.012294,((((TarTub2H_coord_3-211:0.041819,GaTub2H_coord_3-211:0.048098)50:0.011337,BrTub2H_coord_3-211:0.057756)100:0.05504,((((((SptTub2H_coord_3-211:0.019296,CrgTub2H_coord_3-211:0.035504)37:0.007359,(OcTub2H_coord_3-211:0.024109,((MamTub2H_coord_3-211:-0,HsTub2H_coord_3-211:0)69:0.026527,CvpTub2H_coord_3-211:0.024229)97:0.012076)69:0.007648)66:0.003559,(RnTub2H_coord_3-211:0.006521,MmTub2H_coord_3-211:0.00313)94:0.015229)73:0.01084,(LaTub2H_coord_3-211:0.042693,((MpfTub2H_coord_3-211:0.043557,CafTub2H_coord_3-211:0.035489)81:0.077666,BtTub2H_coord_3-211:0.062165)2:0.026567)22:0.01715)93:0.023758,(OraTub2H_coord_3-211:0.043655,MdTub2H_coord_3-211:0.020823)64:0.010884)90:0.061265,(GgTub2H_coord_3-211:0.03765,AocTub2H_coord_3-211:0.055378)90:0.036101)65:0.014604)70:0.045192,(((RhpTub2B_coord_3-212:0.422579,EcgTub2J_coord_3-212:0.338867)68:0.100767,(MerTub2B_coord_3-211:0.137927,((BotTub2B_coord_3-211:0.029012,BoiTub2B_coord_3-211:0.022237)86:0.02452,AmTub2B_coord_3-211:0.276512)96:0.154928)14:0.196546)19:0.049507,(EcgTub2I_coord_3-211:0.263115,EcgTub2H_coord_3-212:0.18559)14:0.047943)3:0.01702)1:0.011258)0:0.010028)0:0.007317,(((((((SppTub2B_coord_4-212:0.11662,(RisTub2B_coord_3-211:0.076406,(Bad_bTub2C_coord_3-211:-0,Bad_aTub2C_coord_3-211:0)100:0.152374)38:0.066898)2:0.018562,((RhaTub2C_coord_3-211:0.033431,(((PhbTub2Ab_coord_3-211:0.057533,((PhbTub2Ba_coord_3-211:0.01506,((RhaTub2Bb_coord_3-211:0.011407,RhaTub2Ba_coord_3-211:0.017913)66:0.014099,MucTub2Ba_coord_3-211:0.030491)61:0.012393)48:0.00577,(PhbTub2Bb_coord_3-211:0.026172,MucTub2Bb_coord_3-211:0.014072)43:0.001238)63:0.036195)48:0.011147,((PhbTub2Ac_coord_3-211:0.032103,((RhaTub2Ab_coord_3-211:0.000693,RhaTub2Aa_coord_3-211:0.004206)82:0.012063,MucTub2Aa_coord_3-211:0.012886)49:0.012547)38:0.012546,PhbTub2Aa_coord_3-211:0.041787)36:0.014391)15:0.004471,MucTub2Ab_coord_3-211:0.043228)25:0.005982)91:0.079536,(CeTub2F_coord_3-212:0.399485,((LolTub2G_coord_3-211:0.3836,LolTub2F_coord_3-210:0.265177)6:0.108071,LolTub2E_coord_3-211:0.061195)18:0.081846)10:0.042248)0:0.024761)0:0.007872,FoaTub2_coord_3-211:0.139081)0:0.010973,CorTub2A_coord_3-214:0.23319)0:0.008348,(NavTub2Y_coord_3-211:0.276399,BobTub2C_coord_3-211:0.108775)3:0.019024)0:0.004573,((((PppTub2_coord_3-216:0.082298,DifTub2A_coord_3-215:0.085612)48:0.010412,((PovTub2_coord_3-216:0.06105,(DdTub2_coord_3-216:0.008059,DcfTub2_coord_3-216:0.0016)98:0.030049)39:0.016522,DcpTub2_coord_3-216:0.068516)82:0.026555)30:0.083216,(((PpuTub2_coord_3-213:0.118832,(CncTub2B_coord_4-213:0.182075,CncTub2A_coord_5-212:0.143101)40:0.059871)4:0.038008,MolTub2B_coord_3-211:0.170207)1:0.013448,(((GsTub2F_coord_3-211:0.022317,(GsTub2D_coord_3-211:0.0094,GsTub2A_coord_3-211:0.010755)57:0.001515)100:0.115404,((GsTub2E_coord_3-211:0.035072,GsTub2B_coord_3-211:0.021473)75:0.006944,GsTub2C_coord_3-211:0.032718)85:0.042795)12:0.017834,(CmTub2_coord_3-212:0.095957,(((HmaTub2_coord_3-211:0.045863,CmeTub2_coord_3-211:0.030173)90:0.023731,GtTub2A_coord_3-211:0.096797)14:0.021261,CtpTub2_coord_3-211:0.120906)1:0.022344)1:0.008342)0:0.007338)0:0.002699)0:0.022014,((((((((SpTub2_coord_3-210:0.019334,(ShoTub2_coord_3-210:0.017176,ShcTub2_coord_3-210:0.013336)79:0.012116)67:0.020393,SjTub2_coord_3-210:0.01886)100:0.134182,(((NhTub2D_coord_3-212:0.100956,(GlgTub2C_coord_3-211:0.005532,CehTub2B_coord_3-211:0.009205)100:0.07771)77:0.052105,McpTub2B_coord_3-210:0.087325)22:0.010274,(((((GrcTub2B_coord_3-212:0.059418,GlgTub2A_coord_3-211:0.03144)10:0.009511,((((XpTub2_coord_3-211:0.03047,OimTub2B_coord_3-211:0.027486)0:0.000889,((((((((((((((SetTub2_coord_3-211:0,PtrTub2_coord_3-211:-0)9:0,PytTub2_coord_3-211:-0)28:0,CohTub2_coord_3-211:-0)12:0,ChsTub2A_coord_3-211:-0)23:0,AlbTub2_coord_3-211:-0)53:0.009171,PnTub2_coord_3-211:0.000667)8:0.001343,(TumTub2B_coord_3-211:0.034723,ChsTub2B_coord_3-211:0.021579)24:0.012497)0:0.000806,GedTub2_coord_3-211:0.00216)0:0.002679,(RhrTub2_coord_3-211:-0,(LpmTub2_coord_3-211:0,HypTub2_coord_3-211:-0)13:0)21:0.003513)0:0.001579,((OimTub2A_coord_3-211:-2.6e-05,((ScsTub2_coord_3-211:-2.5e-05,ErpTub2_coord_3-211:0.009858)0:1.4e-05,(BofTub2_coord_3-211:0.004933,AmrTub2_coord_3-211:-2.2e-05)0:7e-06)0:1.6e-05)0:9.1e-05,(((((((SepTub2_coord_3-211:-1e-06,BcTub2_coord_3-211:0.019935)0:1e-06,MspTub2_coord_3-211:-1e-06)0:1e-06,MppTub2_coord_3-211:-1e-06)0:1e-06,MgTub2_coord_3-211:-1e-06)0:1e-06,McpTub2A_coord_3-211:-1e-06)0:1e-06,CzTub2_coord_3-211:-1e-06)0:0.000105,MyfTub2_coord_3-211:0.004794)0:0.004927)0:0.000358)0:0.000277,BodTub2A_coord_3-211:0.004151)0:0.000722,((((((((((((TrtTub2_coord_3-211:0,(TrrTub2_coord_3-211:0,ThvTub2_coord_3-211:-0)1:-0)27:0,TeTub2_coord_3-211:-0)49:0,AroTub2_coord_3-211:-0)24:0,ArbTub2_coord_3-211:-0)22:0,ArgTub2_coord_3-211:-0)100:0.05511,(Ajc_aTub2_coord_3-211:-0.000114,(Ajc_eTub2_coord_3-211:-0.000114,(((Ajd_bTub2_coord_3-211:0.000246,Ajd_aTub2_coord_3-211:-0.000246)86:0.010134,Ajc_dTub2_coord_3-211:-0.000114)20:0.000114,Ajc_bTub2_coord_3-211:-0.000114)11:0.000114)19:0.000114)97:0.019628)4:0.005618,(UrTub2_coord_3-212:0.035879,(Cop_aTub2_coord_3-211:-0,(Coi_cTub2_coord_3-211:0,Coi_aTub2_coord_3-211:0)51:0)100:0.021255)11:0.005188)0:0.001256,((((NefTub2A_coord_3-211:-0,Asf_bTub2A_coord_3-211:0)26:-0,Asf_aTub2A_coord_3-211:0)74:0.005577,AscTub2A_coord_3-211:0.004249)75:0.010665,(Pab_cTub2_coord_3-211:0,Pab_bTub2_coord_3-211:0)88:0.010235)12:0.001844)0:0.005278,ApaTub2A_coord_3-211:0.005949)0:0.003061,((((AstTub2A_coord_3-211:0.00491,(TlsTub2_coord_3-211:0,PcmTub2_coord_3-211:-0)84:0.009903)1:0.001869,(AskTub2_coord_3-211:-0.000196,(An_bTub2_coord_3-211:0,An_aTub2_coord_3-211:0)65:0.00517)7:0.003168)0:0.003126,(AoTub2A_coord_3-211:-0.000116,(AfTub2A_coord_1-207:1.7e-05,AgsTub2A_coord_3-211:0.004973)10:8.5e-05)5:0.001875)0:0.002135,(EnTub2A_coord_3-211:0.010005,AecTub2_coord_3-211:0.004814)1:0.000379)0:0.002137)0:0.005819,PchTub2_coord_3-211:0.025417)0:0.003747,(TumTub2A_coord_3-211:0.004968,AtoTub2_coord_3-211:0.014833)12:0.002344)0:0.001793)0:0.001841,((((((SomTub2_coord_3-211:-0,NetTub2_coord_3-211:0)10:-0,NedTub2_coord_3-211:0)6:-0,NcTub2_coord_3-211:0)56:0.003652,CttTub2_coord_3-211:0.001234)27:0.002187,((((VaTub2_coord_3-211:0.006568,(((((MapTub2_coord_3-211:0,GgtTub2_coord_3-211:-0)21:-0,MagTub2_coord_3-211:0)82:0.005837,GrcTub2A_coord_3-211:0.014015)59:0.004345,(FoTub2A_coord_3-211:0.004633,(((NhTub2A_coord_3-211:-0,(((GimTub2A_coord_3-211:-0,((EcfTub2A_coord_3-211:-0,((((((PeiTub2A_coord_3-211:0,CvfTub2A_coord_3-211:-0)0:-0,MtaTub2A_coord_3-211:0)0:0,CcpTub2A_coord_3-211:-0)2:-0,MraTub2A_coord_3-211:0)11:0.002442,AitTub2A_coord_3-211:0.002454)8:0.002452,EpbTub2A_coord_3-211:-0)0:0)0:0,EiaTub2A_coord_3-211:-0)1:0)0:0,EpgTub2A_coord_3-211:-0)0:0,EptTub2A_coord_3-211:-0)1:0)1:0,NegTub2A_coord_3-211:-0)1:0,GzTub2A_coord_3-211:-0)4:0.000253)23:0.000682)20:0.001744,(GlgTub2B_coord_3-211:-0,CehTub2A_coord_3-211:0)53:0.001912)48:0.002936)19:0.001426,(((TitTub2_coord_3-211:-0,ThTub2_coord_3-211:0)15:-0,ChgTub2_coord_3-211:0)5:-0,CrpTub2_coord_3-211:0)15:0.001579)2:0.001436,PoaTub2_coord_3-211:0.001524)19:0.002237,AalTub2_coord_3-211:0.01325)1:0.000776)0:0.005061,(ExdTub2_coord_3-211:0.008597,GllTub2_coord_3-211:0.006333)3:0.002521)0:0.002231)0:0.002305,ClgTub2_coord_3-211:0.016782)0:0.00169)0:0.002031,(ComTub2B_coord_3-210:0.087226,ComTub2A_coord_3-211:0.016485)1:0.016944)0:0.002355,((TraTub2A_coord_3-211:0.005379,(HpvTub2A_coord_3-211:-0.000118,HjTub2A_coord_3-211:0.004987)88:0.019369)96:0.028015,VdTub2B_coord_3-211:0.028366)7:0.005038)0:0.003212)0:0.0053,(BodTub2B_coord_3-211:0.107079,AstTub2B_coord_3-212:0.16185)1:0.009001)0:0.00497,(((((NefTub2B_coord_3-211:0.006693,(Asf_bTub2B_coord_3-211:0,Asf_aTub2B_coord_3-211:0)94:0.00782)100:0.042038,AscTub2B_coord_3-211:0.051043)21:0.012086,(EnTub2B_coord_3-211:0.05445,ApaTub2B_coord_3-212:0.045476)9:0.01088)4:0.010756,((AoTub2B_coord_3-211:-0,AfTub2B_coord_3-211:0)65:0.001921,AgsTub2B_coord_3-211:0.00294)100:0.05259)5:0.017843,(((((((PeiTub2B_coord_3-212:0.007262,(NegTub2B_coord_3-212:-9e-06,((((EptTub2B_coord_3-212:-9e-06,EiaTub2B_coord_3-212:0.004793)13:9e-06,EpgTub2B_coord_3-212:-9e-06)10:9e-06,EpbTub2B_coord_3-212:-9e-06)17:9e-06,EcfTub2B_coord_3-212:-9e-06)46:9e-06)96:0.012111)57:0.008291,AitTub2B_coord_3-212:0.035175)37:0.009621,CvfTub2B_coord_3-212:0.033114)5:0.012807,CcpTub2B_coord_3-212:0.051315)34:0.013345,(EptTub2C_coord_3-211:0.200676,(MtaTub2B_coord_3-212:0.003145,MraTub2B_coord_3-212:0.001663)97:0.041225)16:0.009183)70:0.055655,(NhTub2B_coord_3-211:0.177888,(GzTub2B_coord_3-211:0.033006,(GimTub2B_coord_3-217:0,FoTub2B_coord_3-217:-0)100:0.035905)100:0.093179)83:0.058574)4:0.018682,NhTub2C_coord_3-212:0.083129)10:0.009516)0:0.003657)0:0.001174,(TraTub2B_coord_3-211:0.00988,(HpvTub2B_coord_3-211:0.004365,HjTub2B_coord_3-211:0.000513)82:0.004855)84:0.031199)0:0.004636)0:0.008608)0:0.003144,((((((((((ZrTub2_coord_3-211:0.043853,CglTub2_coord_3-212:0.031426)34:0.004413,(((((TtpTub2_coord_3-212:0.010683,VpTub2_coord_3-212:0.013912)45:0.00788,TodTub2_coord_3-212:0.007242)23:0.004227,(TtbTub2_coord_3-212:0.03766,(((Lak_aTub2_coord_3-212:0.020484,(KmmTub2_coord_3-212:0.008113,(KaTub2_coord_3-212:0.015235,(KlwTub2_coord_3-212:0.01415,KlTub2_coord_3-212:0.005138)57:0.002484)38:0.00215)77:0.023426)11:0.002142,(ErgTub2_coord_3-212:0.013132,ErcTub2_coord_3-212:0.018346)72:0.014799)24:0.005259,(LwTub2_coord_3-212:0.00638,LatTub2_coord_3-212:0.008186)86:0.009568)3:0.001788)1:0.00095)2:0.005542,(((SmiTub2_coord_3-212:0,((((Sc_cTub2_coord_3-212:0,(Sc_bTub2_coord_3-212:0,Sc_aTub2_coord_3-212:0)3:0)8:0,SaaTub2_coord_3-212:-0)2:0,SakTub2_coord_3-212:-0)2:0,Sap_aTub2_coord_3-212:-0)12:-0)35:0.000799,ScpTub2B_coord_3-212:0.003969)87:0.007339,(ScpTub2A_coord_3-212:-0,(Sab_bTub2_coord_3-212:0,Sab_aTub2_coord_3-212:0)54:0)96:0.007335)74:0.0152)2:0.003272,(KaaTub2_coord_3-212:0.020797,KnTub2_coord_3-212:0.056364)29:0.015966)0:0.003648)12:0.01625,((NadTub2_coord_3-214:0.012468,NacTub2_coord_3-214:0.016704)100:0.101809,HnvTub2_coord_3-212:0.181403)8:0.023092)44:0.017967,((WicTub2_coord_3-211:0.025759,(WaTub2Beta_coord_3-211:0,WaTub2Alpha_coord_3-211:0)96:0.009519)90:0.027033,CyjTub2_coord_3-211:0.021416)53:0.014507)33:0.010822,((MrgTub2_coord_3-212:0.057655,(((((ShpTub2_coord_3-212:0.034641,ShsTub2_coord_3-212:0.016205)16:0.001414,DehTub2_coord_3-212:0.025389)12:0.003166,(CatTub2_coord_3-212:0.034414,((MefTub2_coord_3-212:0.001076,MbbTub2_coord_3-212:0.008665)86:0.016102,CllTub2_coord_3-212:0.010813)74:0.013768)19:0.003042)17:0.004295,((LoeTub2_coord_3-212:0.013904,(Ct_aTub2_coord_3-212:0.009001,((Ca_bTub2_coord_3-212:0,(Ca_aTub2Beta_coord_3-212:0,Ca_aTub2Alpha_coord_3-212:0)68:0)96:0.009105,CadTub2_coord_3-212:0.000445)79:0.005519)85:0.013742)36:0.002188,(CapTub2_coord_3-212:0.006679,CaoTub2_coord_3-212:0.002919)95:0.017625)26:0.004563)28:0.006235,HybTub2_coord_3-212:0.032395)3:0.004314)1:0.003536,(MifTub2_coord_3-212:0.034543,CntTub2_coord_3-212:0.03009)7:0.003595)1:0.008172)4:0.009484,(((OgpTub2_coord_3-211:0.000777,OgaTub2_coord_3-211:0.004034)98:0.023361,CdaTub2_coord_3-211:0.048547)57:0.013548,((PiuTub2_coord_3-211:0.066428,PhmTub2_coord_3-211:0.038671)59:0.019297,DebTub2_coord_3-211:0.046931)25:0.008756)18:0.011269)2:0.004797,(((PtaTub2B_coord_3-211:0,PtaTub2A_coord_3-211:0)99:0.022607,(Kop_bTub2_coord_3-211:0,Kop_aTub2_coord_3-211:0)100:0.040359)79:0.014186,BaiTub2_coord_3-211:0.056661)19:0.01065)10:0.013252,AcrTub2_coord_3-211:0.061117)76:0.045796,CacTub2B_coord_3-211:0.228099)7:0.013257,(YlTub2A_coord_3-211:0.10355,NfeTub2A_coord_3-211:0.09237)43:0.014031)0:0.014622)0:0.006289,(SacTub2_coord_3-211:0.044646,LmsTub2A_coord_3-211:0.042285)11:0.013952)0:0.023661,((((WsTub2B_coord_4-212:0.143728,WsTub2A_coord_4-212:0.081358)31:0.011868,MvTub2B_coord_3-211:0.069112)1:0.009584,((RhgTub2B_coord_4-212:0.095241,RgTub2B_coord_3-211:0.066397)34:0.012626,MvTub2A_coord_3-211:0.049167)18:0.015457)0:0.000304,((SprTub2_coord_3-209:0.052341,RgTub2A_coord_3-211:0.051753)25:0.002423,RhgTub2A_coord_3-211:0.059678)22:0.025716)2:0.013621)0:0.011276,((PrsTub2C_coord_3-211:0.075015,((((SppTub2C_coord_3-211:-1.6e-05,(SppTub2A_coord_3-211:-1.6e-05,(RisTub2A_coord_3-211:-1.6e-05,(AlmTub2Cbeta_coord_3-211:-6e-06,(AlmTub2Calpha_coord_3-211:-6e-06,(AlmTub2Abeta_coord_3-211:6e-06,AlmTub2Aalpha_coord_3-211:-6e-06)38:6e-06)38:6e-06)67:0.004917)14:1.6e-05)5:1.6e-05)23:0.000262,PrsTub2A_coord_3-211:0.009555)33:0.001797,((Bad_bTub2B_coord_3-211:-0,Bad_aTub2B_coord_3-211:0)68:0.002855,(Bad_bTub2A_coord_3-211:0,Bad_aTub2A_coord_3-211:-0)39:0.002038)48:0.003127)43:0.013659,((MovTub2B_coord_3-211:0.007913,MovTub2A_coord_3-211:0.0123)70:0.005386,(MolTub2C_coord_3-211:0.00966,MolTub2A_coord_3-211:0.005259)77:0.008898)95:0.034861)2:0.014238)1:0.008524,(((Um_aTub2A_coord_3-211:-0,SorTub2A_coord_3-211:0)100:0.047503,MlgTub2A_coord_3-211:0.045909)65:0.03394,((((((((WcTub2A_coord_3-211:0.01461,((PplTub2A_coord_3-211:0.010618,FpTub2A_coord_3-211:0.009033)14:0.004596,FrTub2A_coord_3-211:0.010424)2:0.001874)18:0.004807,GesTub2A_coord_3-211:0.007615)16:0.009008,(JaTub2A_coord_3-211:0.01494,GltTub2A_coord_3-211:0.004822)43:0.006907)11:0.000774,((GasTub2A_coord_3-211:0.003702,(TavTub2A_coord_3-211:0.011065,DisTub2A_coord_3-211:0.008543)23:0.001286)33:0.012897,(PlbTub2A_coord_3-211:0.007339,((PhcTub2A_coord_3-211:-0,PcaTub2A_coord_3-211:0)51:0.000855,(PhgTub2A_coord_3-211:0.005237,BjaTub2A_coord_3-211:0.004569)51:0.004048)24:0.001489)40:0.004315)11:0.004935)10:0.007448,((((FmTub2C_coord_3-211:0.037003,FmTub2A_coord_3-211:0.015584)38:0.00645,(AgbTub2C_coord_3-211:-0,AbbTub2C_coord_3-211:0)100:0.07807)7:0.007145,(((((AgbTub2A_coord_3-211:-0,AbbTub2A_coord_3-211:0)81:0.006826,(((SllTub2A_coord_3-211:0.001343,(PiTub2A_coord_3-211:0.003263,HdpTub2A_coord_3-211:0.0016)86:0.018606)39:0.00559,ChpTub2A_coord_3-211:0.006827)55:0.006261,SccTub2A_coord_3-211:0.017189)11:0.002167)1:0.003744,PloTub2A_coord_3-211:0.010642)0:0.00183,((((SthTub2A_coord_3-210:0.022316,HtaTub2A_coord_3-210:0.002606)56:0.022343,PtcTub2A_coord_3-211:0.00848)5:0.006663,(LabTub2A_coord_3-211:0.000218,CpcTub2A_coord_3-211:0.014726)15:0.001212)3:0.00096,GamTub2A_coord_3-211:0.008812)0:0.001058)1:0.002385,(GylTub2A_coord_3-211:0.052772,PiiTub2_coord_3-211:0.031045)10:0.003978)6:0.000598)1:0.002396,((HysTub2A_coord_3-211:0.002874,HecTub2A_coord_3-211:0.002065)67:0.006847,AudTub2A_coord_3-211:0.047658)36:0.008453)2:0.001944)1:0.002173,(HecTub2C_coord_3-211:0.03356,(PusTub2C_coord_3-211:0.014708,PusTub2A_coord_3-211:0.032101)72:0.02449)3:0.005303)12:0.015508,(DasTub2A_coord_3-211:0.043376,((TemTub2_coord_3-211:0.009755,((Fnd_cTub2_coord_3-211:0,Fnd_bTub2_coord_3-211:0)68:0.001074,(Fnb_cTub2_coord_3-211:0,(Fnb_bTub2_coord_3-211:0,Fna_bTub2_coord_3-211:0)77:0)90:0.003812)85:0.01568)99:0.023362,((PutTub2_coord_3-211:0,PugTub2_coord_3-211:-0)100:0.010586,MlpTub2_coord_3-211:0.004795)94:0.032786)20:0.009651)4:0.002209)15:0.009757,(BobTub2B_coord_3-211:0.043039,BobTub2A_coord_3-211:0.01478)78:0.017568)3:0.00393)6:0.009938)0:0.00422)0:0.006945,(((VicTub2_coord_3-211:0.149872,OcbTub2_coord_3-212:0.067706)31:0.016002,(NscTub2_coord_3-211:0.088722,((EniTub2_coord_3-211:0.004868,EnhTub2_coord_3-211:0.009729)35:0.001733,EcTub2_coord_3-211:0.00311)100:0.038393)27:0.023854)25:0.01751,tPr-orf110_coord_2-210:0.08565)3:0.021565)0:0.011535)0:0.00259)0:0.010642,((ThpTub2_coord_3-212:0.083369,(PhtTub2_coord_3-211:0.064762,(FrcTub2B_coord_3-211:0.05929,FrcTub2A_coord_3-211:0.047034)83:0.045958)13:0.022921)60:0.068469,(CoTub2B_coord_4-212:0.012818,CoTub2A_coord_5-212:0.039293)100:0.114878)7:0.028175)0:0.006347)0:0.014744)0:0.009015,((((TetTub2F_coord_3-211:0,TetTub2E_coord_3-211:0)100:0.352112,TetTub2D_coord_3-211:0.344028)13:0.082964,TetTub2C_coord_3-211:0.273418)0:0.049881,(AypTub2B_coord_3-212:0.834237,ActTub2A_coord_3-211:0.53518)32:0.135295)0:0.015641)0:0.025317,tEs-orf189_coord_12-220:0.209182)0:0.008053,(NvTub2E_coord_3-213:0.341356,((((PtTub2D_coord_3-211:0.475509,(BhTub2B_coord_3-208:0.013427,BhTub2A_coord_3-208:0.00128)100:0.235993)3:0.041898,GrnTub2B_coord_4-212:0.305296)1:0.02289,(NgTub2E_coord_4-212:0.16565,NgTub2D_coord_3-211:0.205318)81:0.104693)0:0.039614,NvTub2F_coord_3-211:0.357361)0:0.005048)0:0.009125)0:0.015997,PrsTub2B_coord_3-211:0.238081)0:0.00686,(((NfeTub2B_coord_3-212:0.157654,(YlTub2B_coord_3-211:0.139195,CacTub2A_coord_3-211:0.193003)43:0.027592)44:0.014111,LmsTub2B_coord_3-212:0.157093)85:0.075696,(((((((((PtcTub2B_coord_7-219:0.120361,PloTub2B_coord_5-216:0.117013)32:0.010459,((((TavTub2B_coord_4-215:0.120092,(GasTub2B_coord_4-216:0.043433,DisTub2B_coord_4-216:0.047127)97:0.09976)11:0.018749,((PplTub2B_coord_4-215:0.081654,(WcTub2B_coord_4-215:0.095586,FrTub2B_coord_4-215:0.040988)42:0.011767)28:0.011973,FpTub2B_coord_4-214:0.084884)82:0.047342)1:0.004654,(((PlbTub2B_coord_4-216:0.081922,BjaTub2B_coord_4-214:0.080724)24:0.015307,PhgTub2B_coord_4-216:0.093682)2:0.009307,((PhcTub2B_coord_4-216:0.036774,PcaTub2B_coord_4-216:0.046609)87:0.050701,GesTub2B_coord_4-216:0.122333)61:0.020744)19:0.017413)5:0.023598,JaTub2B_coord_4-216:0.100151)5:0.016995)0:0.004731,(((SllTub2B_coord_4-215:0.107258,(PiTub2B_coord_4-215:0.041118,HdpTub2B_coord_4-215:0.053887)87:0.046508)26:0.01596,(ChpTub2B_coord_4-215:0.148338,(AgbTub2B_coord_6-218:-0,AbbTub2B_coord_6-218:0)100:0.147799)30:0.022562)0:0.021058,PusTub2B_coord_4-216:0.122659)0:0.003566)0:0.006679,(LabTub2B_coord_6-217:0.144944,(HysTub2B_coord_6-217:0.062308,(HecTub2B_coord_6-217:0.056768,GamTub2B_coord_6-217:0.043223)43:0.013087)99:0.058397)19:0.047737)0:0.00923,(((GylTub2B_coord_5-216:0.187319,(SthTub2B_coord_5-217:0.106033,HtaTub2B_coord_4-216:0.120883)26:0.031977)14:0.021173,SccTub2B_coord_6-217:0.185071)6:0.00752,(GltTub2B_coord_4-216:0.127116,FmTub2B_coord_4-215:0.177767)18:0.011638)0:0.012651)4:0.003123,CpcTub2B_coord_6-219:0.175476)34:0.024209,AudTub2B_coord_5-216:0.196207)81:0.057356,DasTub2B_coord_4-211:0.185949)86:0.091999,((Um_aTub2B_coord_3-214:0.016209,SorTub2B_coord_3-214:0.018864)100:0.080085,MlgTub2B_coord_3-213:0.136671)100:0.159622)76:0.047006)44:0.055767)0:0.04094,NvTub2G_coord_4-212:0.42649)0:0.021479,((((EtiTub2B_coord_3-210:0.150492,(EhTub2A_coord_3-210:-0.001891,EdTub2A_coord_3-210:0.011768)98:0.089138)61:0.013212,(EhTub2B_coord_3-210:0.016887,EdTub2B_coord_3-210:0.007989)98:0.091197)56:0.03881,EtiTub2A_coord_3-210:0.245941)96:0.246314,((CpqTub2B_coord_3-211:0.060848,AeaTub2B_coord_3-211:0.121882)98:0.082843,AngTub2B_coord_3-211:0.14434)100:0.404876)10:0.006063)0:0.035076,CorTub2B_coord_3-211:0.368654)0:0.030649,(((TetTub2J_coord_3-209:0.623113,TetTub2H_coord_3-209:0.558005)74:0.422579,((GomTub2B_coord_3-210:0.208577,((DrbTub2B_coord_3-211:0.016033,((((DkTub2B_coord_3-211:0.005402,DaTub2B_coord_3-211:0.008858)15:0.00338,(DwTub2B_coord_3-211:0.004504,DvTub2B_coord_3-211:0.000239)67:0.011275)43:0.0044,(DmoTub2B_coord_3-211:0.022656,(((DyTub2B_coord_3-211:0.010686,((DerTub2B_coord_3-211:0.012795,DtTub2B_coord_3-211:0.011242)29:0.003866,DrfTub2B_coord_3-211:0.03831)7:0.002376)0:0.002023,((DreTub2B_coord_3-211:-0,DbTub2B_coord_3-211:0)26:0.003494,((DssTub2B_coord_3-211:0,DseTub2B_coord_3-211:0)20:0,DmTub2B_coord_3-211:-0)37:0.006009)62:0.002299)6:0.002918,DeTub2B_coord_3-211:0.070522)14:0.006526)4:0.006175)12:0.002183,(DrpTub2B_coord_3-211:-0,DpTub2B_coord_3-211:0)100:0.037432)0:0.001844)10:0.012907,DgTub2B_coord_3-211:0.058378)52:0.122726)98:0.457029,((PtTub2K_coord_3-203:0.36182,PtTub2J_coord_3-205:0.292572)100:1.509335,(PtTub2F_coord_3-189:0.002008,PtTub2E_coord_3-189:0.083225)99:1.153226)1:0.368232)0:0.074568)0:0.034947,OxtTub2I_coord_3-233:0.454367)0:0.073619)0:0.064135)0:0.141427,((((((((((((((TnTub4_coord_2-206:0.102346,TarTub4_coord_2-206:0.115152)82:0.051557,((OrnTub4_coord_3-206:0.049427,Ol_aTub4_coord_3-206:0.11126)78:0.030573,GaTub4_coord_2-206:0.084823)26:0.019631)89:0.082702,BrTub4_coord_3-206:0.190733)47:0.103923,(((XtTub4_coord_3-213:0.041239,XlTub4_coord_3-213:0.041789)100:0.235165,(((((SrhTub4_coord_2-213:0.045758,MdTub4_coord_3-213:0.055768)99:0.073692,((OtgTub4_coord_2-213:0.044509,((MfTub4_coord_2-213:0.011904,(PnaTub4_coord_2-213:0.012552,(NolTub4_coord_2-213:0.00481,(PatTub4_coord_2-213:-0.000149,HsTub4_coord_2-213:0.004736)61:0.018635)14:0.008833)45:0.002368)34:0.008055,CajTub4_coord_2-213:0.026217)41:0.011366)7:0.003177,((((RnTub4_coord_2-213:0.016224,MmTub4_coord_2-213:0.016637)66:0.014609,CrgTub4_coord_2-213:0.030071)18:0.014629,(HtgTub4_coord_2-212:0.054551,(CvpTub4_coord_2-212:0.027615,OcdTub4_coord_2-212:0.031494)61:0.008029)51:0.034079)13:0.010361,((((EctTub4_coord_2-213:0.093785,(TmlTub4_coord_2-213:0.015731,LaTub4_coord_2-213:0.037063)42:0.000953)40:0.011535,DnTub4_coord_2-213:0.030097)28:0.004287,SoaTub4_coord_2-213:0.065474)11:0.002693,((ClcTub4_coord_2-213:0.076061,(OcpTub4_coord_3-213:0.055294,OcTub4_coord_2-213:0.012517)19:0.018576)0:0.002982,(PeaTub4_coord_2-213:0.018224,(((SsTub4_coord_2-213:0.019202,(TutTub4_coord_2-213:0.00478,OroTub4_coord_2-213:-0.000141)25:0.004412)51:0.004446,((EqcTub4_coord_2-213:0.023881,CsiTub4_coord_2-213:0.009938)20:0.001616,(OaTub4_coord_2-213:0.009114,BtTub4_coord_2-213:0.014708)57:0.024279)0:0.001348)0:0.001225,(((AimTub4_coord_2-213:0.016063,OrdTub4_coord_2-213:0.007445)57:0.007155,CafTub4_coord_3-213:0.03704)25:0.005145,ModTub4_coord_2-213:0.02048)7:0.003432)0:0.001319)0:0.003641)0:0.004737)0:0.002207)0:0.003868)70:0.0713)66:0.03239,OraTub4_coord_3-213:0.085667)82:0.071297,((TagTub4_coord_2-213:0.066628,(AnpTub4_coord_3-213:0.044665,(MegTub4_coord_2-213:0.010925,GgTub4_coord_2-213:0.007856)99:0.048819)65:0.006925)69:0.025169,ChmTub4_coord_2-213:0.065651)47:0.024052)38:0.00653,AocTub4_coord_2-213:0.166215)50:0.025298)59:0.07245,ClmTub4_coord_3-212:0.284296)17:0.017898)44:0.11739,(((SckTub4_coord_2-218:0.256866,BfTub4_coord_3-225:0.236648)40:0.027998,(CagTub4_coord_3-218:0.306795,CptTub4_coord_3-215:0.415431)42:0.0285)30:0.050234,NvTub4_coord_2-218:0.37319)18:0.031734)11:0.060023,(ScmTub4_coord_2-218:0.606315,(SmTub4_coord_2-217:0.420992,(EmTub4_coord_3-195:0.005152,EcgTub4_coord_3-198:0.000199)100:0.625969)55:0.167181)63:0.384957)6:0.063667,((CiTub4_coord_4-213:0.500295,((AypTub4_coord_3-212:2.215084,((PvTub4_coord_207-339:-0.150536,(((((PlyTub4_coord_4-113:-0.179311,((PlcTub4_coord_4-115:-0.164287,BamTub4_coord_108-231:0.164287)4:0.232611,PbTub4_coord_4-115:-0.183644)4:0.276475)12:0.51663,Pf_aTub4_coord_4-144:0.819049)7:0.27451,PkTub4_coord_3-104:-0.194352)0:0.326848,PmcTub4_coord_3-246:-0.066234)0:0.157208,PkTub4_coord_193-326:-0.117944)0:0.191654)0:0.231838,(((PlyTub4_coord_163-348:0.043233,PbTub4_coord_191-367:0.030686)97:0.173561,PlcTub4_coord_234-370:-0.192425)94:0.408488,Pf_aTub4_coord_268-402:-0.076857)4:0.17194)0:0.641085)0:0.171361,(NavTub4_coord_2-211:0.328485,((((PobTub4_coord_2-211:0.109887,(AeTub4_coord_2-211:0.017339,AacTub4_coord_2-211:0.036446)99:0.075766)73:0.049607,(CmfTub4_coord_2-210:0.201965,LhTub4_coord_2-211:0.060933)48:0.019435)73:0.046434,HrsTub4_coord_2-213:0.202576)94:0.127048,(MerTub4_coord_2-211:0.172598,((BotTub4_coord_2-211:0.016378,BoiTub4_coord_2-211:0.007749)84:0.039321,(ApfTub4_coord_2-211:0.026839,AmTub4_coord_2-211:0.012096)93:0.076703)90:0.065459)88:0.165697)80:0.109365)95:0.464698)0:0.150698)0:0.062228,AmqTub4_coord_4-215:0.542339)0:0.029732)0:0.084137,(TiaTub4_coord_2-219:0.614991,Tv_aTub4_coord_4-204:0.919224)5:0.11145)0:0.059704,((((PrsTub4_coord_2-104:0.154612,(Tg_aTub4_coord_3-133:-0.285697,(HahTub4_coord_3-132:-0.26341,((Tg_aTub4_coord_166-303:0.001416,HahTub4_coord_165-303:0.01365)39:0.10156,NcaTub4_coord_167-296:0.050388)20:0.18367)2:0.338073)6:0.283109)0:0.560421,BbTub4_coord_113-244:1.679661)0:0.214967,((TbTub4_coord_4-219:0.513086,((LeiTub4_coord_152-277:0.009877,(LemTub4_coord_150-274:-0.009672,(LbTub4_coord_155-279:-0.012554,(CrfTub4B_coord_4-298:0.01786,CrfTub4A_coord_4-299:0.017729)99:0.109248)12:0.084351)0:0.008254)0:0.062344,EdmTub4_coord_151-277:0.019926)0:0.096117)9:0.348329,BdsTub4_coord_6-263:0.544028)10:0.494803)0:0.072641,((MbTub4_coord_3-203:0.722174,AuaTub4_coord_5-188:1.223681)11:0.23701,((((VcTub4_coord_3-205:0.121591,CrTub4_coord_3-204:0.075986)100:0.359054,Mip_aTub4_coord_5-219:0.427483)11:0.134157,(TctTub4_coord_9-205:0.559333,NgTub4_coord_3-229:0.667693)30:0.071475)0:0.068163,(SrpTub4_coord_2-195:0.385492,((PuTub4_coord_2-220:0.217149,(PhrTub4_coord_2-208:0.05168,(PhiTub4_coord_2-212:0.145477,PhsTub4_coord_2-206:0.090108)35:0.020898)79:0.155946)51:0.13413,AllTub4_coord_2-204:0.527312)13:0.116861)3:0.079163)3:0.037702)0:0.040605)0:0.058804)0:0.078105,((((TetTub4_coord_2-208:0.318617,PtTub4_coord_5-199:0.498033)10:0.084074,ImTub4_coord_2-203:0.351986)55:0.239663,OxtTub4_coord_2-210:0.773995)33:0.25869,OidTub4_coord_3-195:0.830111)2:0.033048)0:0.070741,(((((PtTub6_coord_96-226:0.459529,ImTub6_coord_104-236:0.733095)1:0.336531,((CisTub6_coord_3-211:0.360093,CiTub6_coord_100-216:-0.077356)12:0.745066,(BbTub4_coord_4-94:2.321699,BabTub4_coord_3-237:-0.043445)29:2.209363)1:0.239416)0:0.596515,OxtTub6_coord_3-204:0.27012)0:0.32809,(((((((LopTub6_coord_4-190:0.183602,((AjTub6_coord_3-196:0.004893,AaTub6_coord_3-196:0.005965)100:0.214931,IpTub6_coord_3-192:0.294257)48:0.063147)70:0.137153,((((SrhTub6_coord_3-194:0.031186,MaeTub6_coord_3-195:0.025659)57:0.025966,MdTub6_coord_3-195:0.063359)98:0.252472,CpbTub6_coord_4-195:0.192106)27:0.040971,AocTub6_coord_2-127:0.067725)2:0.051037)19:0.078458,(XtTub6_coord_3-192:0.061812,XlTub6_coord_3-192:0.045758)94:0.20505)22:0.119586,NvTub6_coord_4-192:0.429092)14:0.035146,BfTub6_coord_4-191:0.543309)3:0.024508,(((StpTub6_coord_3-187:0.419668,CagTub6_coord_3-190:0.551545)33:0.026732,(((((((PvTub4_coord_3-138:0.606986,TtmTub6_coord_153-253:-0.606986)0:0.322505,(TetTub6_coord_153-253:-0.569369,NcaTub4_coord_3-142:0.569369)2:0.247271)0:0.150729,(TeeTub6_coord_153-253:-0.537579,((PtTub2L_coord_83-168:-0.258032,BamTub4_coord_3-103:0.258032)2:1.627757,PtTub2L_coord_3-86:0.088783)0:0.834379)0:0.290752)0:0.780091,(PhsTub6_coord_143-243:-0.44327,CiTub6_coord_3-94:0.44327)0:0.356683)0:0.143255,PhiTub6_coord_143-243:-0.350714)0:0.097368,((((TbTub6_coord_3-91:0.083139,(TyvTub6_coord_3-94:0.090122,((((LemTub6_coord_3-107:0.009356,(LeiTub6_coord_3-107:-0.050877,(CrfTub6_coord_3-118:0.068514,(Candidatus_Nitrosoarchaeum_limnia_SFB1_coord_12-230:0.061328,Candidatus_Nitrosoarchaeum_koreensis_MY1_coord_12-230:-0.017411)100:2.967079)0:0.20437)0:0.099017)0:0.109463,EdmTub6_coord_3-107:0.076949)0:0.186864,(CorTub3_coord_74-167:-0.413803,BdsTub6_coord_4-93:0.413803)0:0.281366)0:0.037374,TrcTub6_coord_3-90:0.110518)0:0.139215)0:0.016074)0:0.430325,BdsTub6_coord_149-257:-0.511913)0:0.418953,PhsTub6_coord_3-123:0.201184)0:0.039084,PhiTub6_coord_3-123:0.271944)0:0.234332)0:0.630741,AmqTub6_coord_3-177:1.076393)0:0.195469)0:0.022149,(TiaTub6_coord_6-197:0.666307,CptTub6_coord_3-195:0.632324)30:0.063917)0:0.045599)0:0.207921,((NgTub6_coord_3-212:0.770207,TctTub6_coord_3-187:1.00222)0:0.114202,(EmhTub6_coord_2-195:0.597454,GtTub6_coord_6-206:1.0241)20:0.220739)0:0.045058)0:0.081105)0:0.082783,((VcTub6_coord_3-200:0.123639,CrTub6_coord_3-208:0.15313)100:0.681146,(((((((TtmTub6_coord_5-99:0.014703,TeeTub6_coord_5-98:0.017548)2:0.014401,TetTub6_coord_5-99:-0.00384)68:0.059443,TebTub6_coord_5-93:0.016415)88:0.03533,(TyvTub6_coord_133-253:-0.176835,ImTub6_coord_5-105:0.176835)0:0.104666)0:0.159554,(TbTub6_coord_133-250:-0.144504,PtTub6_coord_4-94:0.144504)0:0.14882)0:0.46369,EdmTub6_coord_156-265:-0.347786)0:0.298443,(((((TrcTub6_coord_122-252:0.10691,EdmTub4_coord_4-121:-0.10691)0:0.160641,(LemTub4_coord_4-123:-0.164032,((TebTub6_coord_125-253:0.074756,LbTub4_coord_3-138:-0.074756)15:0.332435,LeiTub4_coord_4-125:-0.151978)11:0.187656)11:0.143413)0:0.111511,LeiTub6_coord_135-265:0.003628)0:0.028024,LemTub6_coord_136-265:-0.01921)0:0.167166,CrfTub6_coord_144-273:0.042027)0:0.22386)0:0.602334)0:0.197998)0:0.238378)0:0.242067,(((((tEs-orf187_coord_42-254:0.404952,tEt-orf142_coord_26-210:0.309471)85:0.117971,tHe-orf14_coord_5-216:0.600735)45:0.161345,((((((TiaTub5_coord_5-222:0.213846,(StpTub5_coord_5-222:0.173973,AmqTub5_coord_5-215:0.266787)11:0.01791)2:0.015158,((BfTub5_coord_5-216:0.127583,(NvTub5_coord_5-219:0.106061,SckTub5_coord_5-221:0.11034)45:0.001416)14:0.019413,(CptTub5_coord_5-222:0.109637,CagTub5_coord_5-222:0.12191)84:0.034516)11:0.016508)18:0.023634,((((XtTub5_coord_5-219:0.00883,XlTub5_coord_5-219:0.005326)99:0.066102,(((TagTub5_coord_5-219:0.033202,GgTub5_coord_5-219:0.010734)74:0.032571,((TchTub5_coord_5-218:0.020039,((((CvpTub5_coord_5-218:0.037615,JjTub5_coord_5-218:0.068062)7:0.003776,(OtgTub5_coord_5-218:0.014933,OcpTub5_coord_5-218:0.054969)6:0.006456)0:0.003886,((((CafTub5_coord_5-218:0.030031,(((((((((TutTub5_coord_5-218:-0,OroTub5_coord_5-218:0)79:0.011871,SsTub5_coord_5-217:0.016793)37:0.002966,(OaTub5_coord_5-218:0.000523,(BtTub5_coord_5-218:-0,BgmTub5_coord_5-218:0)72:0.004168)55:0.006653)0:0.001764,FcTub5_coord_5-218:0.009177)0:0.000437,ModTub5_coord_5-218:-3.4e-05)0:3.4e-05,AimTub5_coord_5-218:-3.4e-05)0:0.000276,(((SibTub5_coord_5-218:0.012791,CajTub5_coord_5-218:0.011828)62:0.006454,(PanTub5_coord_5-218:-0,MamTub5_coord_5-218:0)64:0.005135)1:0.004086,((PnaTub5_coord_5-218:0.004683,((PatTub5_coord_5-218:-0,GggTub5_coord_5-218:0)0:-0,HsTub5_coord_5-218:0)1:0.00475)3:3.8e-05,NolTub5_coord_5-218:-6.1e-05)6:0.000856)58:0.008769)0:0.000685,CsiTub5_coord_5-218:0.023636)0:0.002996,(MpfTub5_coord_5-218:0.019998,OrdTub5_coord_5-218:0.003812)1:0.001018)0:0.002083)0:0.001602,(SptTub5_coord_5-218:0.006016,(TmlTub5_coord_5-218:0.016435,LaTub5_coord_5-218:0.022301)47:0.006051)49:0.003519)0:0.002234,((((RnTub5_coord_5-218:0.009627,MmTub5_coord_5-218:0.009375)76:0.006031,CrgTub5_coord_5-218:0.022987)53:0.011049,ClcTub5_coord_5-218:0.052406)0:0.002424,EctTub5_coord_5-218:0.030201)3:0.003017)0:0.002796,OcTub5_coord_5-218:0.032718)0:0.000932)0:0.001136,DnTub5_coord_5-218:0.022154)16:0.011)74:0.055856,(SrhTub5_coord_5-218:0.045292,MdTub5_coord_5-214:0.020417)95:0.046035)79:0.025321)65:0.001322,AocTub5_coord_5-218:0.069118)65:0.033723)93:0.049567,((TarTub5_coord_5-219:0.061622,((OrnTub5_coord_5-219:0.00804,Mz_aTub5_coord_5-219:0.015473)99:0.074886,GaTub5_coord_5-217:0.028462)55:0.013932)84:0.055185,BrTub5_coord_5-217:0.145631)30:0.036677)68:0.07487,(CisTub5_coord_5-220:0.047589,CiTub5_coord_5-220:0.100408)100:0.164107)11:0.013332)23:0.068438,(((SmTub5_coord_5-213:0.270767,ClsTub5_coord_5-212:0.203243)97:0.170393,EcgTub5_coord_5-208:0.408369)10:0.036616,HmTub5_coord_5-215:0.405224)1:0.025676)0:0.032618,(((((((VcTub5_coord_4-223:0.032806,CrTub5_coord_4-223:0.026994)100:0.227329,OxtTub5_coord_4-220:0.358184)38:0.043489,(((TetTub5_coord_3-217:0.131526,ImTub5_coord_4-216:0.140552)96:0.076489,PtTub5_coord_4-216:0.268273)42:0.103564,NgTub5_coord_4-222:0.431841)12:0.040698)1:0.034832,((SemTub5_coord_4-222:0.241608,PhpTub5_coord_4-222:0.256253)70:0.108406,(Mip_aTub5_coord_4-220:0.24856,(EmhTub5_coord_4-221:0.391441,Tv_aTub5_coord_3-211:0.934935)0:0.08733)0:0.021761)0:0.027592)0:0.023412,(TctTub5_coord_4-228:0.308403,((SppTub5_coord_5-220:0.230125,Bad_bTub5_coord_5-220:0.274776)61:0.091689,AlmTub5_coord_5-222:0.432563)67:0.091025)1:0.02676)0:0.020622,(((SrpTub5_coord_4-214:0.184495,(PuTub5_coord_4-222:0.085865,(PhsTub5_coord_4-222:0.063713,PhiTub5_coord_4-222:0.073036)81:0.049304)89:0.058247)89:0.105146,EcsTub5_coord_4-220:0.318705)34:0.044907,(((Tg_aTub5_coord_4-237:0.022726,HahTub5_coord_4-237:0.027434)100:0.102306,NcaTub5_coord_4-239:0.132015)100:0.523332,AuaTub5_coord_4-227:0.559962)16:0.055442)29:0.036894)0:0.035254,(OidTub5_coord_5-217:0.485815,(ProTub5_coord_5-220:0.307324,MbTub5_coord_5-221:0.268306)31:0.075706)2:0.011513)1:0.017799)0:0.025076,(TicTub5_coord_3-226:0.648721,((MerTub5_coord_6-235:0.165168,((ApfTub5_coord_5-236:0.01131,AmTub5_coord_5-236:0.019316)91:0.041306,(BotTub5_coord_5-235:0.029583,BoiTub5_coord_5-235:0.006951)100:0.079748)51:0.045729)98:0.171937,(NavTub5_coord_4-235:0.241251,((PobTub5_coord_4-235:0.071818,(AeTub5_coord_4-235:0.025749,AacTub5_coord_4-235:0.028768)93:0.053076)99:0.10597,((LhTub5_coord_4-235:0.060897,CmfTub5_coord_4-235:0.069756)56:0.016694,HrsTub5_coord_4-233:0.171956)63:0.042286)18:0.038288)36:0.028934)65:0.13038)74:0.382053)0:0.026668)0:0.059767,(((TrcTub5_coord_4-207:0.130385,TbTub5_coord_4-215:0.105356)9:0.05445,(CrfTub5_coord_4-204:0.068596,(((LemTub5_coord_4-204:0.003325,LeiTub5_coord_4-204:0.006917)79:0.018201,LbTub5_coord_4-204:0.032417)55:0.013169,EdmTub5_coord_4-204:0.026144)87:0.02648)83:0.06501)88:0.111554,BdsTub5_coord_4-210:0.240256)100:0.461483)0:0.025765,(((TepTub5_coord_2-208:1.527405,(BbTub5_coord_4-217:0.40978,BabTub5_coord_3-218:0.304091)81:0.470544)16:0.27655,BamTub5_coord_3-212:0.544588)20:0.678489,(((PvTub5_coord_4-221:0.009373,PkTub5_coord_4-221:0.013117)99:0.0532,(PlyTub5_coord_4-222:0.008134,PbTub5_coord_4-222:0.03309)97:0.071405)75:0.013138,Pf_aTub5_coord_4-222:0.115642)99:0.53441)0:0.270679)0:0.354701)0:0.097639,(((((((Pyrococcus_yayanosii_CH1_coord_4-168:0.03117,(Thermococcus_litoralis_DSM_5473_coord_21-169:0.095369,Thermococcus_kodakarensis_KOD1_coord_5-168:0.050302)33:0.022072)88:0.720837,Thermococcus_gammatolerans_EJ3_coord_44-204:1.257868)9:0.179297,((Paenibacillus_sp._FSL_H8-237_coord_28-174:0.39813,Paenibacillus_alvei_coord_29-174:0.427815)85:0.900272,Desulfosporosinus_sp._OT_coord_108-280:1.269867)71:0.603283)7:0.418003,((Methanosalsum_zhilinae_DSM_4017_coord_3-182:0.052571,((Methanolobus_psychrophilus_R15_coord_3-182:0.143555,Methanohalophilus_mahii_DSM_5219_coord_3-182:0.13701)33:0.04044,(Methanosarcina_acetivorans_C2A_coord_39-221:0.197729,Methanohalobium_evestigatum_Z-7303_coord_4-182:0.096589)1:0.007933)16:0.022187)48:0.060358,(Methanosaeta_concilii_GP6_coord_4-185:0.191725,(Methanosaeta_harundinacea_6Ac_coord_3-182:0.130675,FtsZ_Methanosaeta_Thermophila_coord_4-182:0.116634)60:0.058657)72:0.222361)97:1.088091)7:0.220381,(Natronobacterium_gregoryi_SP2_coord_5-171:0.136602,((Natrialba_aegyptia_DSM_13077_coord_3-171:0.086649,Halobiforma_lacisalsi_AJ5_coord_3-171:0.029288)90:0.031796,Haloarcula_japonica_DSM_6131_coord_3-169:0.308865)57:0.201152)90:0.605084)17:0.323115,(Bacillus_phage_G_coord_30-166:1.177349,((((Paenibacillus_sp._oral_taxon_786_coord_69-179:0.525248,Lysinibacillus_sphaericus_C3-41_coord_12-181:0.559489)0:0.066551,Bacillus_sp._2_A_57_CT2_coord_58-203:0.349507)0:0.18041,Bacillus_Cereus_TubZ_coord_20-190:0.629021)0:0.52866,(Bacillus_oceanisediminis_coord_81-218:1.425875,Anaeromusa_acidaminophila_coord_22-169:1.482255)14:0.239841)0:0.17406)0:1.891447)0:1.761593,(PrdeTub1B_coord_6-214:0.219014,(PrvaTub1_coord_6-214:0.067747,PrdjTub1_coord_6-215:0.046856)78:0.004369)96:0.299304)0:0.610667)0:0.132816,(((((((EtiTub1B_coord_3-219:0.221075,((EhTub1B_coord_3-219:0.005696,EdTub1B_coord_3-219:0.013079)91:0.017455,(EhTub1A_coord_3-219:0.006424,EdTub1A_coord_3-219:0.012235)86:0.008173)96:0.119668)52:0.021019,EtiTub1A_coord_3-218:0.187675)97:0.347037,(((RhpTub1S_coord_3-210:0.672442,((RhpTub1O_coord_3-218:0.584467,(RhpTub1Q_coord_3-240:0.298677,RhpTub1P_coord_3-224:0.402889)4:0.071508)25:0.039396,RhpTub1R_coord_3-237:0.604384)3:0.013712)5:0.11999,(((RhpTub1N_coord_3-213:0.23504,AypTub1M_coord_6-217:0.501601)2:0.018357,tEs-orf27_coord_4-214:0.23485)0:0.036261,((((((TicTub1B_coord_6-216:0.285902,((((MerTub1B_coord_6-214:0.144982,(ApfTub1B_coord_6-214:0.055969,AmTub1B_coord_6-214:0.032535)98:0.094645)37:0.02152,(BotTub1B_coord_6-214:0.0044,BoiTub1B_coord_6-214:0.015287)100:0.096725)97:0.212163,(LhTub1B_coord_6-213:0.334885,CmfTub1B_coord_6-214:0.207952)73:0.043174)80:0.159598,((GomTub1B_coord_6-214:0.197324,((((((DyTub1B_coord_6-214:0.024144,DerTub1B_coord_6-214:0.005444)42:0.001086,((DssTub1B_coord_6-214:0,DseTub1B_coord_6-214:0)73:0.003734,DmTub1B_coord_6-214:0.001064)73:0.00396)61:0.00988,((DeTub1B_coord_6-214:0.013887,(DrrTub1B_coord_6-214:0.008909,(DtTub1B_coord_6-214:0.0129,DbTub1B_coord_6-214:0.016714)11:0.00335)22:0.000874)8:0.00419,DrfTub1B_coord_6-213:0.051604)23:0.009235)50:0.024924,((DrpTub1B_coord_6-214:0,DpTub1B_coord_6-214:-0)99:0.070163,((DrbTub1B_coord_6-214:0.009233,DaTub1B_coord_6-214:0.01507)88:0.031032,(DreTub1B_coord_6-214:0.039278,DkTub1B_coord_6-214:0.064853)8:0.000477)15:0.010413)39:0.012924)2:0.009849,(DwTub1B_coord_6-214:0.026431,(DvTub1B_coord_6-214:0.00995,DmoTub1B_coord_6-214:0.050945)90:0.011934)19:0.008513)3:0.016829,DgTub1B_coord_6-213:0.074111)85:0.091533)98:0.298286,((CpqTub1B_coord_6-213:0.06614,AeaTub1B_coord_10-217:0.055463)82:0.10389,AngTub1B_coord_6-213:0.227239)100:0.232055)28:0.039788)17:0.024285)39:0.031239,RhpTub1B_coord_1-206:0.564087)9:0.043641,TiaTub1F_coord_3-218:0.289326)1:0.041136,(OxtTub1B_coord_3-213:0.289709,EcgTub1H_coord_6-214:0.397812)15:0.042033)0:0.010417,((((((VvTub1Bb_coord_3-213:0.093794,(((((MigTub1Bc_coord_3-213:0.044655,(((((SobTub1Bb_coord_3-214:0.014497,BdTub1Ba_coord_3-214:0.015153)51:0.007134,Os_aTub1Bb_coord_3-214:0.020544)60:0.029588,MtTub1Bb_coord_3-213:0.01933)43:0.00342,((MtTub1Bc_coord_3-214:0.060201,GlmTub1Be_coord_3-212:0.020501)93:0.08579,(GlmTub1Bd_coord_3-213:0.007503,GlmTub1Bc_coord_3-213:0.002271)87:0.011662)20:0.008277)10:0.008419,(AtTub1Bc_coord_3-213:0.004155,ArlTub1Bc_coord_3-213:0.000667)95:0.046919)0:0.00681)0:0.005442,((((((RicTub1Bb_coord_3-213:0.01958,MeTub1Bc_coord_3-213:0.017435)67:0.001866,(PotTub1Bc_coord_3-213:0.010541,PotTub1Bd_coord_3-213:0.013792)78:0.008988)44:0.012381,CusTub1Bb_coord_3-213:0.013756)3:0.002816,(CipTub1Bb_coord_3-213:0.050572,(PupTub1Ba_coord_3-213:0.013026,PotTub1Bb_coord_3-213:0.027335)29:0.001678)25:0.004853)1:0.002899,(PupTub1Bb_coord_3-213:0.015753,(PotTub1Ba_coord_3-213:0.019482,MigTub1Bb_coord_3-213:0.005907)28:0.004667)22:0.005968)3:0.001763,(((MeTub1Bb_coord_3-213:0.002403,MeTub1Ba_coord_3-213:0.017336)31:0.005879,(CusTub1Ba_coord_3-213:0.008883,RicTub1Ba_coord_3-213:0.005822)30:0.001698)6:0.001003,(MtTub1Ba_coord_3-213:0.00283,(GlmTub1Bb_coord_3-213:0.000202,GlmTub1Ba_coord_3-213:0.004635)69:0.00701)49:0.008595)0:0.001714)0:0.001372)0:0.002374,(CipTub1Ba_coord_3-213:0.019186,(((Os_aTub1Ba_coord_3-213:0,OrgTub1Ba_coord_3-213:-0)88:0.002313,SobTub1Ba_coord_3-213:0.007399)49:0.00533,BdTub1Bb_coord_3-213:0.014374)27:0.006081)5:0.001968)0:0.000615,((VvTub1Ba_coord_3-213:0.001148,MigTub1Ba_coord_3-213:0.008674)43:0.004583,(((AtTub1Bb_coord_3-213:0,AtTub1Ba_coord_3-213:0)32:0,ArlTub1Ba_coord_3-213:-0)31:0,ArlTub1Bb_coord_3-213:-0)74:0.005243)16:0.002059)10:0.004575,(PhpTub1Bc_coord_3-213:0,(PhpTub1Bb_coord_3-213:0,PhpTub1Ba_coord_3-213:0)79:0)83:0.017113)6:0.011365)7:0.017906,((BinTub1C_coord_3-213:0.096412,(OstTub1B_coord_3-213:0.047868,OstTub1A_coord_3-213:0.017461)47:0.023296)10:0.007947,((((((((VcTub1B_coord_3-213:0,VcTub1A_coord_3-213:0)41:-0,CrTub1A_coord_3-213:0)38:-0,CrTub1B_coord_3-213:0)76:0.009431,(BinTub1B_coord_3-213:0.00023,BinTub1A_coord_3-213:0.004685)93:0.025569)4:0.000911,(CypTub1B_coord_3-213:-0.000189,CypTub1A_coord_3-213:0.005078)75:0.014359)13:0.004706,((((((SemTub1Gbeta_coord_3-213:0,SemTub1Galpha_coord_3-213:0)29:0.004455,(SemTub1Ebeta_coord_3-213:0,SemTub1Ealpha_coord_3-213:0)29:0.005364)57:0.010831,(((((VvTub1Ac_coord_3-213:-1.2e-05,((((SemTub1Cbeta_coord_3-213:0,SemTub1Calpha_coord_3-213:0)61:0.004947,PupTub1Ad_coord_3-213:-1.2e-05)12:1.2e-05,SemTub1Bbeta_coord_3-213:-1.2e-05)8:1.2e-05,SemTub1Balpha_coord_3-213:-1.2e-05)18:1.2e-05)27:0.002497,SemTub1A_coord_3-213:0.002449)2:0.0031,(((CusTub1Ac_coord_3-213:0.010656,(MigTub1Ab_coord_3-213:0.015276,MigTub1Aa_coord_3-213:0.004653)37:0.014697)25:0.003837,(PotTub1Aa_coord_3-214:-5.6e-05,((Os_aTub1Aa_coord_3-213:0,OrgTub1Aa_coord_3-213:-0)69:0.002604,MtTub1Ab_coord_3-213:0.002378)7:0.00253)2:0.001246)1:0.002889,((VvTub1Ab_coord_3-213:0.003551,((PupTub1Ac_coord_3-213:0.005086,CipTub1Ab_coord_3-213:0.00477)6:0.001505,(((((SobTub1Ab_coord_3-213:-0,BdTub1Ab_coord_3-213:0)14:0.001208,SobTub1Aa_coord_3-213:-0.001208)40:0.003813,(Os_aTub1Ab_coord_3-213:-0,OrgTub1Ab_coord_3-213:0)95:0.013684)9:0.000978,MtTub1Aa_coord_3-213:0.005237)17:0.002897,(GlmTub1Af_coord_3-213:0.004921,GlmTub1Ae_coord_3-213:-6.9e-05)73:0.007005)29:0.003223)0:0.000519)0:0.001035,((((((VvTub1Aa_coord_3-213:0,(GlmTub1Ac_coord_3-213:-0,GlmTub1Aa_coord_3-213:0)13:-0)17:0.00291,PotTub1Ab_coord_3-213:0.001975)24:0.002234,(GlmTub1Ah_coord_3-213:0,GlmTub1Ag_coord_3-213:0)30:0.007653)0:0.001165,((PupTub1Ab_coord_3-213:0.011939,((MigTub1Ac_coord_3-213:0.011293,SobTub1Ac_coord_3-213:0.040445)13:0.004759,((((AtTub1Ab_coord_3-213:0,AtTub1Aa_coord_3-213:0)3:-0,ArlTub1Aa_coord_3-213:0)2:-0,ArlTub1Ab_coord_3-213:0)10:0.001753,(((RicTub1Ac_coord_3-213:0.002823,PotTub1Ad_coord_3-216:0.007076)26:0.007729,BdTub1Aa_coord_3-213:0.027905)0:0.001801,AtTub1Ac_coord_3-213:0.000433)0:0.003252)0:0.002272)0:0.003362)0:0.000775,CusTub1Aa_coord_3-213:0.006936)0:0.001655)0:0.001246,(GlmTub1Ad_coord_3-213:0,GlmTub1Ab_coord_3-213:-0)44:0.00467)0:0.000293,((PotTub1Ac_coord_3-214:-0,(((((PupTub1Aa_coord_3-213:-0,RicTub1Aa_coord_3-213:0)0:-0,RicTub1Ab_coord_3-213:0)0:0,MeTub1Aa_coord_3-213:-0)0:0,MeTub1Ab_coord_3-213:-0)0:0,CipTub1Aa_coord_3-213:-0)0:0)0:3.4e-05,CusTub1Ab_coord_3-213:0.004851)0:0.000116)0:0.000491)0:0.001351)0:0.001173)0:0.002714,PhpTub1Aa_coord_3-213:0.004111)0:0.008862,(SemTub1Dbeta_coord_3-213:0,SemTub1Dalpha_coord_3-213:0)94:0.01803)0:0.000863)0:0.004256,((SemTub1Fbeta_coord_3-213:0,SemTub1Falpha_coord_3-213:0)76:0.018453,((SemTub1Ibeta_coord_3-213:0,SemTub1Ialpha_coord_3-213:0)73:0.015087,PhpTub1Ab_coord_3-213:0.041734)0:0.001762)0:0.00636)0:0.002161,((((SemTub1Lbeta_coord_3-213:-2.5e-05,(SemTub1Lalpha_coord_3-213:-2.5e-05,(SemTub1K_coord_3-213:-2.5e-05,(SemTub1Jbeta_coord_3-213:0,SemTub1Jalpha_coord_3-213:0)34:0.004887)20:2.5e-05)19:2.5e-05)18:2.5e-05,SemTub1Halpha_coord_3-213:-2.5e-05)19:2.5e-05,SemTub1Hbeta_coord_3-213:-2.5e-05)90:0.017272,(((PhpTub1Ae_coord_3-213:0.015118,PhpTub1Af_coord_3-213:0.004689)45:0.003222,PhpTub1Ad_coord_3-213:0.011568)57:0.059978,PhpTub1Ac_coord_3-213:0.082745)27:0.034347)5:0.007144)10:0.004337,((Mip_aTub1B_coord_3-213:0,Mip_aTub1A_coord_3-213:0)50:0.010503,(OxtTub1A_coord_3-213:0.018341,(ChvTub1B_coord_3-213:0.004753,ChvTub1A_coord_3-213:0.000131)41:0.001475)2:0.00439)0:0.001243)0:0.004081)0:0.002242,((((((ThpTub1_coord_3-213:0.009054,(PhtTub1_coord_3-213:0.060077,(FrcTub1B_coord_3-214:0.001622,FrcTub1A_coord_3-214:0.003202)100:0.063404)72:0.048188)6:0.021592,(EcsTub1C_coord_3-213:0.009421,(EcsTub1B_coord_3-213:0,EcsTub1A_coord_3-213:0)42:0.000628)14:0.009288)2:0.015054,(AuaTub1E_coord_3-213:0,(AuaTub1D_coord_3-213:0,(AuaTub1C_coord_3-213:0,(AuaTub1B_coord_3-213:0,AuaTub1A_coord_3-213:0)98:0)98:0)98:0)99:0.042026)3:0.036362,(((EmhTub1H_coord_3-213:-6e-06,(EmhTub1F_coord_3-213:-6e-06,(EmhTub1C_coord_3-213:-6e-06,EmhTub1G_coord_3-213:0.00491)4:6e-06)18:6e-06)50:0.004019,(EmhTub1E_coord_3-213:0,EmhTub1D_coord_3-213:0)55:0.000888)93:0.017286,(EmhTub1B_coord_3-213:0,EmhTub1A_coord_3-213:0)92:0.002592)83:0.060744)1:0.02639,(((SrpTub1C_coord_3-214:0.030462,SrpTub1B_coord_3-214:0.009202)47:0.002274,(SrpTub1D_coord_3-213:0.114994,((PuTub1B_coord_3-212:0.049769,PuTub1A_coord_3-213:0.009102)11:0.003729,(((PhsTub1D_coord_3-213:0.010692,PhiTub1C_coord_3-213:0.014413)57:0.006735,HyaTub1A_coord_3-213:0.039659)34:0.009264,((((PhsTub1H_coord_3-212:0,PhsTub1G_coord_3-212:0)88:0.016081,PhrTub1D_coord_3-212:0.01438)0:0.00642,(PhiTub1B_coord_3-212:0.037879,(PhsTub1F_coord_3-212:0.053828,(PhrTub1G_coord_3-212:0,PhrTub1F_coord_3-212:0)91:0.036001)99:0.083737)10:0.010873)0:0.006019,(((PhrTub1C_coord_3-212:0.004603,(PhrTub1E_coord_3-212:-0,HyaTub1B_coord_3-212:0)8:0.000274)7:0.001715,PhiTub1D_coord_3-212:0.008061)20:0.003335,PhsTub1C_coord_3-212:0.011557)1:0.002683)25:0.013455)9:0.018172)10:0.009023)15:0.011836)11:0.024577,(((PuTub1C_coord_3-213:0.004849,(SrpTub1A_coord_3-213:-0,(((PhsTub1B_coord_3-213:0,PhrTub1A_coord_3-213:-0)4:0,PhrTub1B_coord_3-213:-0)6:-0,PhiTub1E_coord_3-213:0)9:0)19:3.9e-05)54:0.00212,PhsTub1A_coord_3-213:0.002822)73:0.006432,PhiTub1A_coord_3-213:0.000952)46:0.007927)22:0.015154)4:0.020046,(GtTub1B_coord_3-213:0.113226,(PtTub1D_coord_3-213:0.009429,((PtTub1E_coord_3-213:-0.000302,(PtTub1B_coord_3-213:-3.6e-05,(PtTub1A_coord_3-213:-3.6e-05,PtTub1C_coord_3-213:3.6e-05)1:3.6e-05)6:0.000302)5:0.00323,(TetTub1A_coord_3-213:0.006129,ImTub1_coord_3-213:0.003678)9:0.001727)49:0.002897)50:0.013847)30:0.016813)0:0.009579)0:0.006744,(((TbTub1A_coord_3-212:-2e-06,(TbTub1D_coord_3-212:-2e-06,((TrcTub1A_coord_3-212:0.004941,TbTub1C_coord_3-212:-2e-06)4:2e-06,TbTub1B_coord_3-212:-2e-06)3:2e-06)4:2e-06)73:0.012478,((LemTub1L_coord_3-212:0,(LemTub1K_coord_3-212:0,(LemTub1J_coord_3-212:0,(LemTub1I_coord_3-212:0,(LemTub1H_coord_3-212:0,(LemTub1G_coord_3-212:0,(LemTub1F_coord_3-212:-0,(LemTub1E_coord_3-212:-0,(LemTub1D_coord_3-212:-0,(LemTub1C_coord_3-212:-0,(LemTub1B_coord_3-212:-0,(LemTub1A_coord_3-212:-0,(LeiTub1B_coord_3-212:0,LeiTub1A_coord_3-212:0)51:0)48:0)48:0)48:0)48:0)48:0)48:0)48:0)48:0)48:0)48:0)48:0)92:0.005878,((LbTub1B_coord_3-212:0,LbTub1A_coord_3-212:0)78:0.00174,EdmTub1_coord_3-212:0.003196)61:0.004087)99:0.038196)94:0.044165,(NgTub1D_coord_3-212:0.102173,(NgTub1C_coord_3-213:0,(NgTub1B_coord_3-213:0,NgTub1A_coord_3-213:0)92:0)94:0.010703)6:0.019882)18:0.011787)0:0.014949)0:0.008609)0:0.03848,(((((HmaTub1_coord_3-214:0.033568,CmeTub1_coord_3-214:0.038644)96:0.046558,CtpTub1_coord_3-214:0.083799)56:0.017377,GtTub1A_coord_3-214:0.104274)89:0.059923,(PpuTub1_coord_4-214:0.178745,(CmTub1_coord_3-215:0.093441,GsTub1_coord_3-212:0.127896)34:0.011181)3:0.005471)0:0.00689,(CncTub1B_coord_3-213:0.041252,CncTub1A_coord_3-213:0.056436)97:0.0985)2:0.010501)0:0.02672,(((SemTub1Mbeta_coord_3-213:0,SemTub1Malpha_coord_3-213:0)100:0.182541,BinTub1D_coord_3-210:0.286326)0:0.013678,(((GrnTub1A_coord_3-214:0.298269,GrnTub1B_coord_3-219:0.478603)0:0.0286,(BamTub1A_coord_3-213:0.191949,((ThaTub1B_coord_3-213:0.004333,TepTub1B_coord_3-213:0.005406)100:0.076438,(((((Tg_aTub1A_coord_3-213:0,HahTub1A_coord_3-213:-0)91:0.030576,(((PvTub1A_coord_3-214:-0,(Pf_iTub1A_coord_3-214:0,Pf_aTub1A_coord_3-214:-0)17:0)5:-0,PkTub1A_coord_3-214:0)18:0.001881,(PlyTub1A_coord_3-214:-0,PbTub1A_coord_3-214:0)20:0.002941)98:0.028065)8:0.010602,((PlyTub1B_coord_3-214:-0,PbTub1B_coord_3-214:0)97:0.009777,((PvTub1B_coord_3-214:0,PkTub1B_coord_3-214:-0)76:0.002224,Pf_aTub1B_coord_3-213:0.002598)70:0.002488)93:0.044009)2:0.006944,((CrmTub1_coord_3-215:0.009992,(CpTub1_coord_3-214:0,ChTub1_coord_3-214:-0)95:0.009643)99:0.0813,ActTub1A_coord_3-212:0.060971)8:0.007102)0:0.010259,(BbTub1A_coord_3-213:0.000729,BabTub1A_coord_3-213:0.004175)100:0.0424)0:0.013957)1:0.022548)0:0.025625)0:0.014577,((((ThaTub1A_coord_3-216:0.045927,TepTub1A_coord_3-216:0.037351)100:0.162328,(BbTub1B_coord_3-216:0.04814,BabTub1B_coord_3-216:0.038867)99:0.092476)41:0.052371,BamTub1B_coord_3-216:0.138853)26:0.129493,(Tg_aTub1B_coord_3-216:-0,HahTub1B_coord_3-216:0)100:0.319576)1:0.036192)0:0.019038)0:0.004747)0:0.012533,(((((PtTub1G_coord_3-213:0.611162,PtTub1F_coord_3-213:0.390211)11:0.121035,(TetTub1D_coord_3-211:0.496019,(TetTub1C_coord_3-213:1.054879,(TetTub1B_coord_3-210:0.874129,(OxtTub1D_coord_3-229:1.239935,OxtTub1C_coord_3-229:1.296537)40:0.530859)0:0.116777)0:0.176474)0:0.126874)0:0.024552,((((((PtTub1R_coord_5-195:0.2923,PtTub1Q_coord_5-197:0.174677)83:0.122289,PtTub1P_coord_5-197:0.243666)99:0.283657,((PtTub1M_coord_4-197:0.24683,PtTub1N_coord_4-196:0.127764)21:0.089372,PtTub1O_coord_5-198:0.297916)37:0.052265)96:0.664072,((((NgTub1M_coord_3-231:0.397722,NgTub1J_coord_3-222:0.391343)99:0.553789,NgTub1L_coord_3-228:0.921622)36:0.202313,NgTub1I_coord_3-214:0.786586)33:0.356163,(PtTub1L_coord_4-192:1.08345,(NgTub1O_coord_3-245:2.185978,NgTub1K_coord_8-218:1.573168)1:0.340443)0:0.274504)0:0.118173)0:0.139029,NgTub1N_coord_3-220:1.225693)0:0.13885,((NgTub1H_coord_5-218:0.234171,NgTub1G_coord_3-209:0.137856)100:0.641771,BinTub1E_coord_3-220:0.826656)26:0.140824)0:0.052435)0:0.073561,(NgTub1F_coord_3-212:0.28493,NgTub1E_coord_3-209:0.203442)11:0.12162)0:0.025923,BhTub1_coord_3-210:0.268132)0:0.025767)0:0.016087,(((((DiiTub1B_coord_3-214:0.023596,DcfTub1B_coord_3-214:0.021696)92:0.011819,DdTub1B_coord_3-214:0.041701)100:0.119314,DcpTub1B_coord_3-213:0.080215)73:0.07828,(PppTub1B_coord_3-223:0.079881,PppTub1A_coord_3-215:0.083248)78:0.059401)18:0.015062,((PovTub1_coord_6-223:0.077152,(DcpTub1A_coord_4-217:0.043019,((DdTub1A_coord_4-221:0.011457,DccTub1A_coord_4-221:0.007663)88:0.010715,(DiiTub1A_coord_4-221:0.01535,DcfTub1A_coord_4-221:0.025661)38:0.002324)88:0.039849)43:0.005285)84:0.063916,(DifTub1B_coord_5-218:0.203384,DifTub1A_coord_4-225:0.064561)83:0.100716)29:0.014411)22:0.0613)0:0.067803)0:0.007677,(((((((MovTub1C_coord_3-210:0.141635,MolTub1C_coord_3-212:0.168031)55:0.082977,(MovTub1B_coord_3-213:0.034134,((MovTub1A_coord_3-213:0.004253,MolTub1A_coord_3-214:0.010143)15:0.001752,MolTub1B_coord_3-213:0.003044)89:0.013327)94:0.100923)9:0.02916,(((AudTub1B_coord_3-213:0.12677,((((((GesTub1B_coord_3-211:0.080179,(BjaTub1B_coord_3-213:0.056443,(((PlbTub1B_coord_3-212:0.036361,PhcTub1B_coord_3-213:0.011818)22:0.008263,PcaTub1B_coord_3-213:0.04186)51:0.011926,PhgTub1B_coord_3-213:0.042598)32:0.011327)18:0.00042)12:0.007026,GltTub1B_coord_3-214:0.071133)1:0.004985,(((((WcTub1B_coord_3-210:0.061425,PplTub1B_coord_3-212:0.122136)42:0.01945,(FrTub1B_coord_3-212:0.058781,FpTub1B_coord_3-210:0.111506)62:0.019973)39:0.028585,JaTub1B_coord_3-215:0.047321)4:0.005305,((((((SllTub1B_coord_3-211:0.010397,(PiTub1B_coord_3-212:0.009991,(HdpTub1B_coord_3-212:0.007528,ChpTub1B_coord_3-211:0.018187)33:0.005645)40:0.005825)72:0.014756,PtcTub1B_coord_3-213:0.012103)19:0.00343,((LabTub1B_coord_3-213:0.002348,(HecTub1B_coord_3-213:0.00417,GamTub1B_coord_3-213:0.000753)68:0.007555)28:0.002544,(HysTub1B_coord_3-213:0.003449,CpcTub1B_coord_3-213:0.032103)53:0.009195)14:0.009409)2:0.001763,GylTub1B_coord_3-213:0.027573)1:0.003876,SccTub1B_coord_3-213:0.032695)2:0.004483,(PloTub1C_coord_3-213:0.022537,PloTub1B_coord_3-213:0.045598)86:0.03167)0:0.00602)0:0.00236,(TavTub1B_coord_3-213:0.016857,(GasTub1B_coord_3-213:0.00822,DisTub1B_coord_3-213:0.006589)83:0.0163)92:0.053088)0:0.005146)2:0.006829,(SthTub1B_coord_3-212:0.045997,(HtaTub1C_coord_3-214:0.091408,HtaTub1B_coord_3-212:0.035666)11:0.001347)1:0.00549)1:0.008324,PusTub1B_coord_3-214:0.071991)7:0.018427,(((PiiTub1_coord_3-212:0.06764,((WsTub1_coord_3-212:0.041283,DasTub1A_coord_3-212:0.078081)11:0.009658,(TemTub1_coord_3-210:0.024801,((Fnd_cTub1_coord_3-212:-0,((Fna_bTub1_coord_3-212:0,Fnb_bTub1_coord_3-212:0)32:0,Fnd_bTub1_coord_3-212:-0)18:0)30:0.001263,Fnb_cTub1_coord_3-212:0.003592)96:0.030014)24:0.018031)3:0.012107)0:0.004932,(((((FpTub1A_coord_3-211:0.005703,((GesTub1A_coord_3-213:0.008695,((TavTub1A_coord_3-213:0.021811,(DisTub1A_coord_3-213:0.009858,GasTub1A_coord_3-213:-0.00017)93:0.009396)47:0.005908,PplTub1A_coord_3-213:0.008324)10:0.005368)22:0.002731,WcTub1A_coord_3-213:0.026777)7:0.001692)0:0.001257,(((PlbTub1A_coord_3-213:0.013412,(PcaTub1A_coord_3-213:0.019206,PhcTub1A_coord_3-213:-3e-06)19:0.001056)18:0.001551,(PhgTub1A_coord_3-213:0.013996,BjaTub1A_coord_3-213:0.000438)25:0.008228)8:0.004539,FrTub1A_coord_3-213:0.005114)2:0.004474)4:0.009034,(((SllTub1A_coord_3-213:0.007639,(PiTub1A_coord_3-213:0.007824,HdpTub1A_coord_3-213:0.001793)52:0.007573)43:0.004171,ChpTub1A_coord_3-213:0.014936)7:0.004884,((((((LabTub1A_coord_3-213:0.001557,((HysTub1A_coord_3-213:0.010053,HecTub1A_coord_3-213:-0.000256)45:0.001762,GamTub1A_coord_3-213:0.013028)3:0.00329)39:0.003142,CpcTub1A_coord_3-213:0.026578)24:0.003728,(AgbTub1_coord_3-213:-0,AbbTub1_coord_3-213:0)97:0.026192)23:0.005413,GylTub1A_coord_3-212:0.027983)14:0.007013,((PusTub1A_coord_3-213:0.051929,(JaTub1A_coord_3-212:0.010093,GltTub1A_coord_3-215:0.01629)73:0.006592)26:0.010338,((SthTub1A_coord_3-213:0.051087,HtaTub1A_coord_3-213:0.026819)52:0.014532,SccTub1A_coord_3-213:0.056815)4:0.008858)0:0.003199)0:0.003324,(PloTub1A_coord_3-213:0.026518,PtcTub1A_coord_3-213:0.040471)0:0.005599)0:0.001946)0:0.002459)7:0.015236,FmTub1_coord_3-213:0.026811)10:0.019564,AudTub1A_coord_3-213:0.068945)1:0.002855)3:0.008466,(BobTub1_coord_3-211:0.073274,DasTub1B_coord_3-214:0.1979)11:0.01366)1:0.0037)1:0.00802)0:0.013684,((((SprTub1_coord_3-214:0.01143,RgTub1_coord_3-214:0.008531)96:0.053493,MvTub1B_coord_3-214:0.124225)88:0.03369,MvTub1A_coord_3-214:0.174207)4:0.013396,(((MlpTub1B_coord_3-212:0.029616,(PutTub1B_coord_3-212:0.023151,PctTub1B_coord_3-212:0.0485)83:0.007678)85:0.046373,(((PutTub1A_coord_3-211:0.00507,PugTub1_coord_3-211:0.005334)79:0.009819,PctTub1A_coord_3-211:0.005456)50:0.003291,MlpTub1A_coord_3-211:0.032477)99:0.061509)2:0.004954,((Um_aTub1_coord_3-212:0,SorTub1_coord_3-212:-0)98:0.037542,MlgTub1_coord_3-213:0.055207)87:0.079368)25:0.009606)1:0.009914)30:0.048628,((SacTub1_coord_3-212:0.197392,(AtoTub1B_coord_4-214:0.142992,((TumTub1B_coord_4-217:0.076977,(((((UrTub1B_coord_4-214:0.031553,(Cop_aTub1B_coord_4-214:0,((Coi_dTub1B_coord_4-214:-0,Coi_cTub1B_coord_4-214:0)7:-0,Coi_aTub1B_coord_4-214:0)34:-0)100:0.024786)30:0.005037,(((((((TrtTub1B_coord_4-214:0,TrrTub1B_coord_4-214:-0)20:-0,ThvTub1B_coord_4-214:0)25:0,TeTub1B_coord_4-214:-0)48:-0,ArbTub1B_coord_4-214:0)21:-0,AroTub1B_coord_4-214:0)83:0.002143,ArgTub1B_coord_4-214:0.007745)85:0.02256,((((Pab_cTub1B_coord_4-214:0,Pab_aTub1B_coord_4-214:-0)22:0,Pab_bTub1B_coord_4-214:-0)73:0.004896,(Ajd_bTub1B_coord_4-214:-0,Ajd_aTub1B_coord_4-214:0)35:9e-06)58:0.000884,((Ajc_cTub1B_coord_4-214:-2.8e-05,((Ajc_eTub1B_coord_4-214:0,Ajc_dTub1B_coord_4-214:0)23:-0,Ajc_aTub1B_coord_4-214:0)36:0.004941)13:2.8e-05,Ajc_bTub1B_coord_4-214:-2.8e-05)78:0.004037)71:0.008391)47:0.006122)25:0.012873,((((HypTub1B_coord_4-214:0.020129,(((((PytTub1B_coord_4-214:0,PtrTub1B_coord_4-214:-0)42:-0,AlbTub1B_coord_4-214:0)69:0.000424,((SetTub1B_coord_4-214:-0,CohTub1B_coord_4-214:0)89:0.007325,ChsTub1B_coord_4-214:0.002593)43:0.0023)76:0.019251,LpmTub1B_coord_4-214:0.0166)75:0.010777,PnTub1B_coord_4-214:0.019176)21:0.002077)34:0.017606,((ScsTub1B_coord_5-215:0.006028,BofTub1B_coord_5-215:0.003883)98:0.020785,(((OimTub1B_coord_5-215:0.012287,AmrTub1B_coord_5-215:0.002727)75:0.003104,GllTub1B_coord_5-215:0.019894)39:0.002365,ErpTub1B_coord_5-215:0.023592)48:0.004011)94:0.080311)13:0.002599,ExdTub1B_coord_4-213:0.083077)2:0.003986,(((((((VdTub1B_coord_4-214:-0.000253,VaTub1B_coord_4-214:0.005218)100:0.037949,(NhTub1B_coord_4-214:0.021477,(GzTub1B_coord_4-214:0.016469,(GimTub1B_coord_4-214:-0,FoTub1B_coord_4-214:0)58:0.003589)85:0.015951)18:0.004582)5:0.004158,((ComTub1B_coord_5-215:0.108368,((((PeiTub1B_coord_4-214:0.00787,(NegTub1B_coord_4-214:0.004972,((((EptTub1B_coord_4-214:0.004898,EpgTub1B_coord_4-214:-5e-06)10:5e-06,EpbTub1B_coord_4-214:-5e-06)15:5e-06,EcfTub1B_coord_4-214:-5e-06)13:5e-06,EiaTub1B_coord_4-214:-5e-06)68:0.004803)91:0.022347)56:0.006383,(CcpTub1B_coord_4-214:0.035281,(AitTub1B_coord_4-214:0.020601,CvfTub1B_coord_4-214:0.029865)33:0.003986)35:0.001717)36:0.003565,(MtaTub1B_coord_4-214:0.002475,MraTub1B_coord_4-214:0.002455)59:0.014084)12:0.019873,((TraTub1B_coord_4-214:0.084525,HjTub1B_coord_4-215:0.073411)46:0.018622,HpvTub1B_coord_4-214:0.053176)49:0.048711)0:0.008169)1:0.018,AalTub1B_coord_4-214:0.038219)0:0.004908)2:0.01043,((((MapTub1B_coord_4-214:0.002647,GgtTub1B_coord_4-214:0.007369)76:0.020485,MagTub1B_coord_4-214:0.030949)5:0.000447,GlgTub1B_coord_4-214:0.022259)9:0.006037,CrpTub1B_coord_4-214:0.035703)22:0.005392)0:0.008936,((((TitTub1B_coord_4-214:0.052095,ThTub1B_coord_4-214:0.026656)14:0.009672,ChgTub1B_coord_4-214:0.029466)1:0.012955,CttTub1B_coord_4-214:0.060147)0:0.012029,PoaTub1B_coord_4-213:0.041287)0:0.020313)0:0.00938,(GrcTub1B_coord_4-221:0.063774,(SomTub1B_coord_4-214:0.003001,(NetTub1B_coord_4-214:-0,(NedTub1B_coord_4-214:0,NcTub1B_coord_4-214:0)36:0)76:0.006947)98:0.137714)10:0.010753)7:0.011824,((PchTub1C_coord_4-216:0.146694,PchTub1B_coord_4-215:0.183002)59:0.0358,(TlsTub1B_coord_4-215:0.002972,PcmTub1B_coord_4-215:0.026846)98:0.053468)29:0.009608)0:0.01078)0:0.005964)1:0.010204,(((AstTub1B_coord_4-215:0.041702,(((NefTub1B_coord_4-215:0.002435,(Asf_bTub1B_coord_4-215:0,Asf_aTub1B_coord_4-215:0)54:0.00243)100:0.027411,AscTub1B_coord_4-215:0.046878)52:0.013014,EnTub1B_coord_4-215:0.052238)29:0.010139)33:0.004628,((AoTub1B_coord_4-215:-0,AfTub1B_coord_4-215:0)75:0.005185,AgsTub1B_coord_4-215:0.004538)100:0.045707)13:0.002836,((AskTub1B_coord_4-215:0.006955,(An_bTub1B_coord_4-215:0,An_aTub1B_coord_4-215:0)95:0.01251)76:0.024699,(AecTub1B_coord_4-215:0.039227,ApaTub1B_coord_4-215:0.064812)15:0.005541)72:0.037177)8:0.009414)0:0.002455,BodTub1B_coord_4-214:0.045498)1:0.010618)2:0.01179,GedTub1B_coord_4-214:0.098603)10:0.017426)87:0.141821)31:0.042835,((((TumTub1A_coord_3-213:0.03694,(((((TlsTub1A_coord_3-213:0.007074,PcmTub1A_coord_3-213:0.002666)100:0.024137,(PchTub1A_coord_3-213:0.026602,(((((NefTub1A_coord_3-213:0,Asf_aTub1A_coord_3-213:-0)3:0,Asf_bTub1A_coord_3-213:-0)12:0,AscTub1A_coord_3-213:-0)65:0.003437,((AstTub1A_coord_3-213:0.005536,ApaTub1A_coord_3-213:0.009027)30:0.002386,(((AskTub1A_coord_3-213:-0,An_bTub1A_coord_3-213:0)11:-0,An_aTub1A_coord_3-213:0)57:0.002143,AecTub1A_coord_3-213:0.002699)36:0.002665)38:0.00394)8:0.001197,(((AoTub1A_coord_3-213:0,AfTub1A_coord_3-213:-0)16:0,AgsTub1A_coord_3-213:-0)72:0.005885,EnTub1A_coord_3-213:0.018793)71:0.00453)48:0.00403)24:0.009657)0:0.004151,((UrTub1A_coord_3-214:0.059307,(Cop_aTub1A_coord_3-213:-0,(Coi_dTub1A_coord_3-213:0,(Coi_cTub1A_coord_3-213:0,(Coi_bTub1A_coord_3-213:0,Coi_aTub1A_coord_3-213:-0)28:-0)39:-0)47:0)100:0.039996)39:0.020969,(((Pab_cTub1A_coord_3-213:0,Pab_aTub1A_coord_3-213:-0)14:4.9e-05,Pab_bTub1A_coord_3-213:0.00484)86:0.010164,((Ajd_bTub1A_coord_3-213:0,Ajd_aTub1A_coord_3-213:-0)27:0.002808,(Ajc_dTub1A_coord_3-213:-0,(Ajc_cTub1A_coord_3-213:-0,(Ajc_bTub1A_coord_3-213:-0,Ajc_aTub1A_coord_3-213:0)18:0)11:0)29:0.002086)56:0.002162)91:0.016616)9:0.006171)0:0.004496,(((ExdTub1A_coord_3-213:0.01185,XpTub1_coord_3-213:0.008434)2:0.003703,((((((((SetTub1A_coord_3-213:0.004824,CohTub1A_coord_3-213:1.9e-05)67:0.003274,(AlbTub1A_coord_3-213:0.008529,(PytTub1A_coord_3-213:0,PtrTub1A_coord_3-213:-0)94:0.011362)24:0.001603)11:0.000938,ChsTub1A_coord_3-213:0.001511)15:0.000984,LpmTub1A_coord_3-213:0.002735)60:0.006144,PnTub1A_coord_3-213:0.006505)37:0.006004,(RhrTub1_coord_3-213:0.00727,HypTub1A_coord_3-213:0.012441)36:0.006171)1:0.001914,BodTub1A_coord_3-213:0.012932)3:0.003365,(((((SepTub1_coord_3-213:-0,MgTub1_coord_3-213:0)85:0.008158,MyfTub1_coord_3-213:0.00161)39:0.003473,(ClgTub1_coord_3-213:0.010397,((MspTub1_coord_3-213:0,MppTub1_coord_3-213:-0)30:0,CzTub1_coord_3-213:-0)72:0.004351)5:0.001558)3:0.004291,McpTub1_coord_3-213:0.014557)0:0.001216,BcTub1_coord_3-212:0.01535)0:0.002819)0:0.002685)0:0.003692,((((((PoaTub1A_coord_3-213:-0.000155,(((SomTub1A_coord_3-213:-0,NcTub1A_coord_3-213:0)17:-0,NedTub1A_coord_3-213:0)26:-0,NetTub1A_coord_3-213:0)96:0.014887)41:0.002082,ThTub1A_coord_3-213:0.002903)23:0.002688,(TitTub1A_coord_3-213:0.027923,ChgTub1A_coord_3-213:0.001769)45:0.002417)27:0.004136,CttTub1A_coord_3-213:0.014618)32:0.011513,(((((VdTub1A_coord_3-213:0,VaTub1A_coord_3-213:0)98:0.009705,(GlgTub1A_coord_3-213:-0,CehTub1A_coord_3-213:0)87:0.005076)32:0.004229,AalTub1A_coord_3-213:0.020817)26:0.003191,((((((TraTub1A_coord_3-213:0.000157,AitTub1A_coord_3-213:0.009574)26:0.002761,((((((((((PeiTub1A_coord_3-213:-0,NegTub1A_coord_3-213:0)4:-0,MraTub1A_coord_3-213:0)1:-0,MtaTub1A_coord_3-213:0)9:0,CcpTub1A_coord_3-213:-0)4:0,EiaTub1A_coord_3-213:-0)1:0,EptTub1A_coord_3-213:-0)0:0,EpgTub1A_coord_3-213:-0)0:0,CvfTub1A_coord_3-213:-0)1:0,EpbTub1A_coord_3-213:-0)3:0,EcfTub1A_coord_3-213:-0)28:0.002168)0:0.000664,(HpvTub1A_coord_3-213:0,HjTub1A_coord_3-213:0)32:0.001798)1:0.003181,NhTub1A_coord_3-213:0.00172)1:0.002228,((GimTub1A_coord_3-213:0,FoTub1A_coord_3-213:-0)66:0.005406,GzTub1A_coord_3-213:0.014224)3:0.000433)70:0.008251,ComTub1A_coord_3-213:0.012061)17:0.00973)2:0.012809,((GrcTub1A_coord_3-213:0.014603,((MapTub1A_coord_3-213:0.003046,GgtTub1A_coord_3-213:0.001818)22:0.004351,MagTub1A_coord_3-213:0.022855)34:0.006843)23:0.003162,CrpTub1A_coord_3-213:0.021786)3:0.005464)0:0.003613)0:0.004977,((OimTub1A_coord_3-213:0.014918,(AmrTub1A_coord_3-213:0.002403,((GllTub1A_coord_3-213:0.011882,(ErpTub1A_coord_3-213:0.014354,BgTub1A_coord_3-213:0.015292)25:0.007735)0:0.007394,((ScsTub1A_coord_3-213:0.006287,BofTub1A_coord_3-213:0.008394)12:0.004798,OimTub1C_coord_3-214:0.086149)0:0.000458)0:0.00079)0:0.004159)0:0.006229,GedTub1A_coord_3-213:0.010889)0:0.007513)1:0.003552)0:0.006292)20:0.013338,AtoTub1A_coord_3-213:0.077998)4:0.003222)7:0.032808,((((((TrtTub1A_coord_3-214:0,ArbTub1A_coord_3-214:-0)8:-0,TrrTub1A_coord_3-214:0)11:-0,ThvTub1A_coord_3-214:0)14:-0,TeTub1A_coord_3-214:0)85:0.011113,ArgTub1A_coord_3-214:0.01358)99:0.034899,AroTub1A_coord_3-214:0.033777)100:0.212967)79:0.016662,(((YlTub1_coord_3-213:0.020228,NfeTub1_coord_3-215:0.017399)61:0.025183,(CacTub1A_coord_3-213:0.077306,((((((WaTub1Beta_coord_3-214:0,WaTub1Alpha_coord_3-214:0)98:0.030265,WicTub1_coord_3-214:0.0536)17:0.006578,CyjTub1_coord_3-214:0.025502)6:0.022672,((((TtbTub1_coord_3-215:0.043311,(((((VpTub1B_coord_3-215:0.009443,(CglTub1_coord_3-215:0.046789,((ZrTub1_coord_3-215:0.012495,TodTub1_coord_3-215:0.002313)50:0.00362,VpTub1A_coord_3-215:0.00636)13:0.002414)3:0.001926)2:0.003491,((((KmmTub1_coord_3-215:0.007667,(KlTub1_coord_3-215:0.00421,KaTub1_coord_3-215:0.005629)66:0.002219)73:0.003518,KlwTub1_coord_3-215:0.045203)82:0.023142,TtpTub1B_coord_3-215:0.044812)3:0.01026,(TtpTub1A_coord_3-215:0.020478,((Lak_aTub1_coord_3-215:0.00222,(ErgTub1_coord_3-215:0.000867,ErcTub1_coord_3-215:0.008945)10:0.0027)86:0.010277,(LwTub1_coord_3-215:0.003574,LatTub1_coord_3-215:0.001335)100:0.017341)2:0.009056)1:0.001428)0:0.005924)0:0.005905,(NacTub1B_coord_3-215:0.003582,NacTub1A_coord_3-215:0.001345)63:0.024228)0:0.002183,KaaTub1A_coord_3-215:0.040952)0:0.00784,NadTub1_coord_3-215:0.022013)0:0.001861)1:0.004198,(((((((SmiTub1B_coord_3-215:-0.000196,Sap_aTub1B_coord_3-214:0.005157)63:0.0025,(((Sc_cTub1B_coord_3-215:0,Sc_bTub1B_coord_3-215:-0)22:0,Sc_aTub1B_coord_3-215:-0)40:0,ScpTub1D_coord_3-215:-0)81:0.007448)45:0.000285,((ScpTub1C_coord_3-215:-0,Sab_bTub1B_coord_3-215:0)16:-0,Sab_aTub1B_coord_3-215:0)58:0.002162)79:0.005685,SaaTub1B_coord_3-215:0.00678)77:0.0455,(((SmiTub1A_coord_3-215:-0,((Sc_cTub1A_coord_3-215:-0,(Sc_bTub1A_coord_3-215:-0,(Sc_aTub1A_coord_3-215:-0,Sap_aTub1A_coord_3-215:0)3:0)1:0)4:-0,ScpTub1A_coord_3-215:0)20:0)41:0.00071,((ScpTub1B_coord_3-215:0,(Sab_bTub1A_coord_3-215:-0,Sab_aTub1A_coord_3-215:0)55:-0)92:0.009912,(SakTub1B_coord_3-215:0,SakTub1A_coord_3-215:0)44:2.7e-05)46:0.004277)28:0.001523,SaaTub1A_coord_3-215:0.003466)48:0.028214)67:0.015423,(HnvTub1_coord_3-215:0.13318,(KnTub1_coord_3-214:0.055658,KaaTub1B_coord_3-215:0.049704)15:0.034097)0:0.006976)0:0.013174,AcrTub1B_coord_3-214:0.177133)0:0.008297)10:0.010502,((((MrgTub1_coord_3-214:0.025212,MifTub1_coord_3-214:0.009846)16:0.003223,((((ShpTub1_coord_3-214:0.007402,CllTub1_coord_3-214:0.002592)55:0.002998,(CntTub1_coord_3-214:0.008589,((MbbTub1_coord_3-214:0.016719,DehTub1_coord_3-215:0.024584)9:0.005075,HybTub1_coord_3-214:0.028446)0:0.003641)0:0.003115)1:0.001718,ShsTub1_coord_3-214:0.013886)0:0.001812,(((((Ca_bTub1_coord_3-214:0,Ca_aTub1_coord_3-214:0)18:-0,CadTub1_coord_3-214:0)41:0.005309,(CapTub1_coord_3-214:0,CaoTub1_coord_3-214:0)32:0.009501)70:0.00302,(MefTub1_coord_3-214:0.008885,Ct_aTub1_coord_3-214:0.001001)25:0.001966)8:0.001196,LoeTub1_coord_3-214:0.021429)4:0.002969)0:0.000982)4:0.005282,CatTub1_coord_3-214:0.051353)47:0.019088,(PtaTub1B_coord_3-214:0.064523,(((OgpTub1_coord_3-214:0,OgaTub1_coord_3-214:0)93:0.011694,CdaTub1_coord_3-214:0.023471)41:0.017748,((DebTub1_coord_3-214:0.041376,(PiuTub1_coord_3-214:0.032277,PhmTub1_coord_3-214:0.021255)70:0.047598)15:0.011493,(Kop_bTub1B_coord_3-214:0,Kop_aTub1B_coord_3-214:-0)100:0.056464)8:0.004743)0:0.01602)14:0.010383)0:0.001617)8:0.003537,BaiTub1_coord_3-214:0.045072)1:0.003853)52:0.062875,(PtaTub1A_coord_3-213:0.051679,(Kop_bTub1A_coord_3-212:-0,Kop_aTub1A_coord_3-212:0)100:0.14286)68:0.037712)16:0.013463,AcrTub1A_coord_3-213:0.063999)9:0.014554)11:0.005428)19:0.017986,LmsTub1_coord_3-213:0.06004)8:0.022649)34:0.029808,(((SpTub1B_coord_3-213:0.02965,(ShcTub1B_coord_3-213:0.03962,ShoTub1B_coord_3-213:0.032153)47:0.003932)56:0.022658,SjTub1B_coord_3-213:0.032933)61:0.053988,((SpTub1A_coord_3-217:0.066012,(ShoTub1A_coord_3-218:0.021169,ShcTub1A_coord_3-218:0.019285)100:0.038207)66:0.040098,SjTub1A_coord_3-217:0.076855)71:0.0407)23:0.045127)16:0.018674)0:0.004424)1:0.020231)0:0.005979,(((((RhaTub1C_coord_3-216:0.064297,MucTub1C_coord_3-211:0.044805)67:0.025606,PhbTub1C_coord_3-212:0.11875)25:0.009794,(((RhaTub1Ab_coord_3-211:0.015761,(RhaTub1Aa_coord_3-211:0.010583,MucTub1A_coord_3-211:0.014188)39:0.004089)24:0.006014,PhbTub1A_coord_3-211:0.021244)89:0.026073,(((RhaTub1Bb_coord_3-211:0.022735,RhaTub1Ba_coord_3-211:0.034438)37:0.003174,PhbTub1B_coord_3-211:0.045745)15:0.006409,MucTub1B_coord_3-211:0.036518)50:0.008052)45:0.03152)15:0.007995,tMt-orf117_coord_17-185:0.098236)12:0.016346,CorTub1_coord_3-212:0.168505)0:0.008039)0:0.019205,(VicTub1_coord_3-211:0.172057,(NscTub1_coord_3-211:0.099305,((EniTub1_coord_3-210:0.001041,EnhTub1_coord_3-210:0.003836)77:0.004955,EcTub1_coord_3-210:0.025057)99:0.084317)85:0.041089)81:0.128351)0:0.01606,((((XtTub1M_coord_3-213:0.037584,XtTub1L_coord_3-214:0.052688)100:0.088222,((MerTub1H_coord_3-211:0.011392,((ApfTub1H_coord_3-211:-0,AmTub1H_coord_3-211:0)61:0.001898,(BotTub1H_coord_3-211:-0,BoiTub1H_coord_3-211:0)69:0.00308)37:0.003789)50:0.010401,((PobTub1H_coord_3-211:0.062325,(AeTub1H_coord_3-211:0.006546,(HrsTub1H_coord_3-211:0.019205,AacTub1H_coord_3-211:0.000953)5:0.003601)11:0.006063)2:0.000672,(CmfTub1H_coord_3-211:0.042285,LhTub1H_coord_3-211:0.015404)22:0.004105)3:0.011499)99:0.115768)1:0.012753,(((((AmqTub1D_coord_3-212:0.163812,AmqTub1C_coord_3-212:0.146328)2:0.047184,AmqTub1B_coord_3-213:0.184704)0:0.022492,((SckTub1Q_coord_4-213:0.036634,SckTub1P_coord_4-213:0.029324)92:0.198064,(LolTub1E_coord_3-215:0.03045,(BrmTub1F_coord_3-215:0.095463,BrmTub1E_coord_3-215:0.026985)99:0.115667)100:0.196908)0:0.019696)0:0.011351,(((CptTub1M_coord_3-212:0.115457,CiTub1G_coord_3-209:0.17725)15:0.02068,((((((GgTub1H_coord_3-221:0.035623,AocTub1H_coord_3-221:0.05473)89:0.053882,BrTub1L_coord_3-213:0.092943)10:0.004784,((XtTub1Hc_coord_3-214:0.005698,XtTub1Hb_coord_3-214:-0.000934)98:0.047656,XtTub1Ha_coord_3-213:0.030399)68:0.033273)6:0.02711,(((((XtTub1G_coord_3-213:0.136241,(((OraTub1G_coord_3-213:0.065425,((((RnTub1G_coord_3-213:0,(OcTub1G_coord_3-213:-0,MmTub1G_coord_3-213:0)25:-0)51:0.002276,(((SptTub1G_coord_3-213:8e-06,(EqcTub1G_coord_3-213:0.007315,(MamTub1G_coord_3-213:0,HsTub1G_coord_3-213:-0)84:0.007337)50:0.002312)25:0.000372,BtTub1G_coord_3-213:0.009319)29:0.001435,(LaTub1G_coord_3-213:0.002066,((TmlTub1G_coord_3-213:0.009162,(MpfTub1G_coord_3-213:-1.7e-05,CafTub1G_coord_3-213:0.004823)59:0.000473)52:0.002309,CrgTub1G_coord_3-213:0.002514)2:0.000334)26:0.002939)4:0.000734)28:0.00289,CvpTub1G_coord_3-213:0.019132)37:0.006292,MdTub1G_coord_3-213:0.014758)47:0.009465)45:0.01211,(AocTub1Ga_coord_3-213:0.026502,GgTub1Gb_coord_3-213:0.047354)55:0.015656)70:0.015021,(GgTub1Ga_coord_3-210:0.094958,AocTub1Gb_coord_3-212:0.068908)28:0.010066)17:0.019359)30:0.020946,(TicTub1I_coord_3-212:0.20939,CptTub1K_coord_3-213:0.098955)9:0.021705)0:0.007417,((((MiTub1B_coord_2-223:0.007523,MhTub1B_coord_3-224:0.006308)100:0.075846,HegTub1B_coord_3-236:0.087886)76:0.05525,((CejTub1H_coord_7-215:0.012612,CeTub1H_coord_7-216:0.027801)100:0.128221,LolTub1G_coord_2-218:0.100974)45:0.017622)38:0.058663,tEt-orf141_coord_1-118:-0.041582)0:0.00233)0:0.005028,SmTub1C_coord_3-213:0.132788)0:0.002685,((TarTub1N_coord_3-214:0.152125,tEt-orf158_coord_24-122:-0.040774)0:0.006393,((tEt-orf160_coord_17-119:-0.027185,(((SmTub1D_coord_3-213:0.122157,(OidTub1P_coord_3-209:0.004212,((OidTub1O_coord_3-209:-0,(OidTub1M_coord_3-209:-0,OidTub1J_coord_3-209:0)12:0)17:0.000679,(OidTub1N_coord_3-209:0,OidTub1K_coord_3-209:-0)62:0.004183)67:0.000758)97:0.108796)5:0.020437,OidTub1Q_coord_3-217:0.148809)0:0.012364,OidTub1I_coord_3-212:0.080182)0:0.008289)0:0.008446,OidTub1L_coord_3-211:0.127809)0:0.007248)0:0.014511)0:0.008635)0:0.003377,((((OidTub1G_coord_3-212:0.014075,OidTub1F_coord_3-212:0.020719)100:0.060549,OidTub1H_coord_3-213:0.108807)28:0.007455,CptTub1J_coord_3-213:0.064849)8:0.004288,(((((tRc-orf185_coord_14-224:0.005291,((((((((((SmTub1B_coord_3-213:0.023867,EcgTub1A_coord_3-213:0.010897)4:0.006226,(SmTub1A_coord_3-213:0.002779,HerTub1A_coord_3-213:0.006972)12:0.00117)0:0.001317,(((SckTub1N_coord_3-213:0.007166,(SckTub1K_coord_3-213:0.004422,SckTub1L_coord_3-213:0.015207)60:0.002636)73:0.022967,(NvTub1B_coord_3-213:0.011573,(SckTub1M_coord_3-213:0.020007,SckTub1G_coord_3-213:0.014981)0:0.008402)0:0.002746)0:0.003778,((OidTub1E_coord_3-213:0.009894,OidTub1D_coord_3-213:-0.000173)35:0.004765,(OidTub1C_coord_3-213:0,OidTub1B_coord_3-213:0)47:0.004969)32:0.004538)0:0.002679)0:0.003732,((CptTub1C_coord_3-213:0.011978,CptTub1H_coord_3-213:0.01297)16:0.005502,(CptTub1B_coord_3-213:0.004555,CptTub1A_coord_3-213:0.000378)68:0.00573)0:0.004417)0:0.002369,(((CagTub1E_coord_3-213:-0.000191,CagTub1D_coord_3-213:0.005018)2:0.001489,(EcgTub1B_coord_3-213:0.032103,(((AeTub1D_coord_3-213:0.005255,LhTub1D_coord_3-213:0.009272)47:0.002101,(CmfTub1D_coord_3-213:0.017078,(PobTub1D_coord_3-213:0.005656,HrsTub1D_coord_3-213:0.018699)54:0.001307)31:0.002987)77:0.034767,(MerTub1D_coord_3-213:0.024256,((BotTub1D_coord_3-213:0.005229,BoiTub1D_coord_3-213:-0.000353)78:0.02169,(ApfTub1D_coord_3-213:0.001777,AmTub1D_coord_3-213:0.003142)4:0.003415)58:0.00915)55:0.004326)63:0.119864)1:0.005788)0:0.004632,(SckTub1J_coord_3-213:0.049985,CptTub1E_coord_3-213:0.006758)6:0.004259)0:0.001473)0:0.002119,((((CiTub1B_coord_3-213:0.002751,(BrTub1I_coord_3-213:0.048609,((AypTub1L_coord_3-213:0.025876,AypTub1C_coord_3-211:0.01737)0:0.0025,CiTub1F_coord_3-213:0.024705)0:0.00457)0:0.001625)0:0.001661,((((EqcTub1E_coord_3-213:-0,((((((((((((TmlTub1D_coord_3-213:0.009838,SptTub1D_coord_3-213:-0)0:0,MpfTub1D_coord_3-213:-0)0:0,MmTub1D_coord_3-213:-0)0:0,MmTub1E_coord_3-213:-0)0:0,OcTub1D_coord_3-213:-0)0:0,OcTub1E_coord_3-213:-0)0:0,((((((((LaTub1E_coord_2-210:0.005107,AocTub1E_coord_3-213:-0)0:0,BtTub1E_coord_3-213:-0)0:0,BtTub1D_coord_3-213:-0)0:0,CafTub1E_coord_3-213:-0)0:0,CvpTub1E_coord_3-213:-0)0:0,CvpTub1D_coord_3-213:-0)0:0,EqcTub1J_coord_3-213:-0)0:0,RnTub1D_coord_3-213:-0)0:0)0:0,(((((HsTub1J_coord_3-213:-0,(LaTub1D_coord_3-213:-0,HsTub1E_coord_3-213:0.00975)0:0)0:0,MamTub1E_coord_3-213:-0)0:0,MamTub1D_coord_3-213:-0)0:0,MdTub1E_coord_3-213:-0)0:0,MdTub1D_coord_3-213:-0)0:0)0:0,RnTub1E_coord_3-213:-0)0:0,HsTub1D_coord_3-213:-0)0:0,GgTub1E_coord_3-213:-0)0:0,CrgTub1D_coord_3-213:-0)0:0)0:0,EqcTub1D_coord_3-213:-0)0:0.001168,CafTub1D_coord_3-213:0.003686)0:0.003801,(OidTub1A_coord_3-213:-1.7e-05,(CagTub1B_coord_3-213:-1.7e-05,CiTub1A_coord_3-213:0.004859)0:1.7e-05)0:0.001098)0:0.001294)0:0.002391,((((((MydTub1C_coord_3-213:0.00266,((((DyTub1C_coord_3-213:0,DtTub1A_coord_3-213:-0)1:0,DmTub1A_coord_3-213:-0)1:-0,DerTub1C_coord_3-213:0)3:0.000127,DbTub1A_coord_3-213:0.004715)2:0.002191)1:0.002281,((((((((((((((((((((((((((RhpTub1L_coord_3-213:0.00485,DaTub1A_coord_3-213:-0)3:0,DeTub1A_coord_3-213:-0)0:0,DeTub1C_coord_3-213:-0)0:0,DbTub1C_coord_3-213:-0)2:0,DgTub1A_coord_3-213:-0)0:0,DerTub1A_coord_3-213:-0)1:0,DmTub1C_coord_3-213:-0)0:0,DkTub1C_coord_3-213:-0)0:0,DpTub1A_coord_3-213:-0)0:0,DmoTub1A_coord_3-213:-0)0:0,DreTub1C_coord_3-213:-0)0:0,DreTub1A_coord_3-213:-0)0:0,DrbTub1A_coord_3-213:-0)0:0,DrfTub1C_coord_3-213:-0)0:0,DrpTub1C_coord_3-213:-0)0:0,DwTub1A_coord_3-213:-0)0:0,DvTub1A_coord_3-213:-0)0:0,DtTub1C_coord_3-213:-0)0:0,DssTub1A_coord_3-213:-0)0:0,DssTub1C_coord_3-213:-0)0:0,DseTub1A_coord_3-213:-0)0:0,DseTub1C_coord_3-213:-0)0:0,DrrTub1C_coord_3-213:-0)0:0,DrrTub1A_coord_3-213:-0)0:0,DyTub1A_coord_3-213:-0)2:0,GomTub1C_coord_3-213:-0)6:0.002567)0:0.001864,TicTub1A_coord_3-213:0.000559)6:0.001839,((((PobTub1C_coord_3-213:-0,AacTub1C_coord_3-213:0)4:-0,AeTub1C_coord_3-213:0)29:0.001492,((LhTub1C_coord_3-213:0.007784,HrsTub1G_coord_3-213:0.002122)2:0.000883,CmfTub1C_coord_3-213:0.006431)1:0.003362)13:0.003452,NavTub1C_coord_3-213:0.004519)44:0.003252)0:0.001813,(((((CpqTub1A_coord_3-213:0,CpqTub1G_coord_3-213:-0)1:0,RhpTub1A_coord_3-213:-0)0:0,AngTub1C_coord_3-213:-0)0:0,AeaTub1A_coord_3-213:-0)0:6e-05,((AypTub1A_coord_3-213:0.008214,((TicTub1D_coord_3-213:0.001289,(AypTub1D_coord_3-213:0.011676,(((((((((DyTub1D_coord_3-213:-0,DtTub1D_coord_3-213:0)21:-0,DssTub1D_coord_3-213:0)23:-0,DseTub1D_coord_3-213:0)26:-0,DbTub1D_coord_3-213:0)2:-0,DmTub1D_coord_3-213:0)2:-0,DerTub1D_coord_3-213:0)35:0.000188,DreTub1D_coord_3-213:0.004637)62:0.006692,((((((DwTub1D_coord_3-213:0,DeTub1D_coord_3-213:-0)0:-0,DrrTub1D_coord_3-213:0)0:0,DkTub1D_coord_3-213:-0)0:0,DaTub1D_coord_3-213:-0)0:-0,DrbTub1D_coord_3-213:0)0:-0,DrfTub1D_coord_3-213:0)12:0.003132)23:0.0029,(DmoTub1D_coord_3-213:0.002362,(DvTub1D_coord_3-213:0.004856,DgTub1D_coord_3-213:-4.3e-05)62:0.002454)53:0.004421)38:0.00539)1:0.001688)1:0.001587,((RhpTub1D_coord_3-213:0.00233,(GomTub1D_coord_3-213:0,AeaTub1D_coord_3-213:-0)5:0.002501)2:0.001204,CpqTub1D_coord_3-213:0.001219)20:0.001389)4:0.012297)0:0.001623,(CpqTub1C_coord_3-213:-0,(AngTub1G_coord_3-213:-0,(AngTub1A_coord_3-213:-0,AeaTub1C_coord_3-213:0)0:0)1:0)1:0.000785)0:0.004131)0:0.000694)0:0.000757,NvTub1E_coord_3-213:0.009012)0:0.001449)0:0.001255,((((SckTub1F_coord_3-213:0.010977,tEs-orf25_coord_13-223:0.008634)14:0.003647,MydTub1A_coord_3-213:0.030462)0:0.000992,(CptTub1D_coord_3-213:0.009154,CagTub1F_coord_3-213:0.036883)0:0.000493)0:0.002634,((CiTub1C_coord_3-213:-0,CagTub1A_coord_3-213:0)0:0.000537,((((CagTub1C_coord_3-213:0.004842,(((MerTub1G_coord_3-213:0,BoiTub1G_coord_3-213:-0)3:0,BotTub1G_coord_3-213:-0)6:-0,AmTub1G_coord_3-213:0)19:1.1e-05)23:0.004726,(HrsTub1A_coord_3-213:0.004816,(PobTub1A_coord_3-213:0,((NavTub1G_coord_3-213:0,(NavTub1A_coord_3-213:0,((((MerTub1A_coord_3-213:0,(LhTub1G_coord_3-213:0,(((HrsTub1C_coord_3-213:0,AacTub1A_coord_3-213:-0)0:0,CmfTub1A_coord_3-213:-0)0:0,AeTub1A_coord_3-213:-0)1:-0)0:-0)0:0,BoiTub1A_coord_3-213:-0)0:0,BotTub1A_coord_3-213:-0)0:0,ApfTub1A_coord_3-213:-0)0:-0)0:-0)0:0,AmTub1A_coord_3-213:-0)3:-0)9:1.9e-05)11:0.00014)6:0.001168,LhTub1A_coord_3-213:0.003723)5:0.003452,((tEt-orf161_coord_44-254:0,tEt-orf159_coord_32-242:0)76:0.008603,(CptTub1G_coord_3-213:0.007916,CptTub1F_coord_3-213:0.001805)42:0.008718)5:0.00018)0:0.00063)0:0.001281)0:0.000859)0:0.00114)0:0.001469,((RhpTub1M_coord_3-213:0.056057,((EcgTub1G_coord_3-213:0.091014,(EcgTub1C_coord_3-213:0.06935,EcgTub1D_coord_3-213:0.051037)76:0.011176)9:0.012307,(EcgTub1E_coord_3-213:0.075752,EcgTub1F_coord_3-213:0.069768)19:0.017111)42:0.028997)1:0.013533,(((((((SppTub1_coord_3-213:-0,RisTub1_coord_3-213:0)28:-0,Bad_aTub1_coord_3-213:0)9:-0,Bad_bTub1_coord_3-213:0)16:-0,AlmTub1_coord_3-213:0)61:0.007433,PrsTub1_coord_3-213:0.022019)18:0.026582,(((Tv_aTub1G_coord_3-213:0,(Tv_aTub1F_coord_3-213:0,(Tv_aTub1E_coord_3-213:0,(Tv_aTub1D_coord_3-213:0,Tv_aTub1C_coord_3-213:0)51:0)51:0)51:0)52:0.000465,(Tv_aTub1B_coord_3-213:0,Tv_aTub1A_coord_3-213:0)97:0.004401)96:0.079887,GiiTub1_coord_3-213:0.080615)0:0.025122)0:0.009512,(ProTub1_coord_3-213:0.019534,MbTub1_coord_3-213:0.005131)89:0.04181)0:0.002618)0:0.004658)0:0.002379,((((((SckTub1B_coord_3-213:0,SckTub1A_coord_3-213:0)7:0.002795,SckTub1D_coord_3-213:0.006919)1:0.004153,SckTub1H_coord_3-213:0.015725)0:0.003818,(((AocTub1K_coord_3-213:0.001696,((XtTub1Kb_coord_3-213:0,XtTub1Ka_coord_3-213:0)4:0.002952,(MdTub1K_coord_3-213:0.003313,(EqcTub1K_coord_3-213:0.000596,((SptTub1K_coord_3-213:-0,(CafTub1K_coord_3-213:0,BtTub1K_coord_3-213:-0)7:0)3:0,LaTub1K_coord_3-213:-0)6:0.004243)5:0.001531)0:0.001905)0:0.000717)0:0.006203,(XtTub1C_coord_3-213:0.003112,(((((TarTub1C_coord_3-213:0,TarTub1B_coord_3-213:0)36:0.004744,TarTub1A_coord_3-213:9.8e-05)18:0.002364,BrTub1C_coord_3-213:0.007511)5:0.002148,(((((((((((((((((((((((((((((((((((((((((CvpTub1B_coord_3-213:0,CvpTub1A_coord_3-213:0)0:-0,EqcTub1C_coord_3-213:0)0:-0,EqcTub1B_coord_3-213:0)0:-0,EqcTub1A_coord_3-213:0)0:0,CrgTub1A_coord_3-213:-0)0:0,AocTub1C_coord_3-213:-0)0:0,AocTub1B_coord_3-213:-0)0:0,AocTub1A_coord_3-213:-0)0:0,BtTub1B_coord_3-213:-0)0:0,BtTub1A_coord_3-213:-0)0:0,BrTub1B_coord_3-213:-0)0:0,BrTub1A_coord_3-213:-0)0:0,CafTub1C_coord_3-213:-0)0:0,CafTub1B_coord_3-213:-0)0:0,CafTub1A_coord_3-213:-0)0:-0,HsTub1C_coord_3-213:0)0:-0,HsTub1B_coord_3-213:0)0:-0,HsTub1A_coord_3-213:0)0:-0,MamTub1B_coord_3-213:0)0:-0,MamTub1A_coord_3-213:0)0:-0,LaTub1C_coord_3-213:0)0:-0,LaTub1B_coord_3-213:0)0:-0,LaTub1A_coord_3-213:0)0:-0,OraTub1B_coord_3-213:0)0:-0,OraTub1A_coord_3-213:0)0:-0,MdTub1B_coord_3-213:0)0:-0,RnTub1C_coord_3-213:0)0:-0,RnTub1A_coord_3-213:0)0:-0,SptTub1C_coord_3-213:0)0:-0,SptTub1A_coord_3-213:0)0:-0,OcTub1C_coord_3-213:0)0:-0,OcTub1Bb_coord_3-213:0)0:-0,OcTub1Ba_coord_3-213:0)0:-0,OcTub1A_coord_3-213:0)0:-0,XtTub1B_coord_3-213:0)0:-0,XtTub1A_coord_3-213:0)0:0,MmTub1C_coord_3-213:-0)0:0,MmTub1B_coord_3-213:-0)0:0,MmTub1A_coord_3-213:-0)1:-0,TmlTub1C_coord_3-213:0)1:-0,TmlTub1A_coord_3-213:0)1:0.000205)0:0.000178,(CvpTub1C_coord_3-213:0.014652,((GaTub1C_coord_3-213:0.008358,(((TarTub1F_coord_3-213:0.016425,TarTub1D_coord_3-213:0.008011)49:0.019902,(GaTub1N_coord_3-213:0.049633,GaTub1K_coord_3-213:0.062315)18:0.015319)0:0.002554,((GaTub1E_coord_3-213:0,GaTub1B_coord_3-213:-0)37:0.002312,(GaTub1D_coord_3-213:0.00153,GaTub1A_coord_3-213:0.003293)55:0.002527)26:0.004186)2:0.003652)0:0.004153,(BrTub1D_coord_3-213:0.00701,(BtTub1Cb_coord_3-213:0,BtTub1Ca_coord_3-213:0)56:0.007585)0:0.003087)0:0.001552)0:0.000255)0:0.001894)0:0.002735)0:0.002884,((SckTub1C_coord_3-213:0.004146,((TarTub1G_coord_3-213:0.010847,TarTub1E_coord_3-213:0.003838)50:0.001757,SckTub1I_coord_2-212:0.003164)12:0.003141)0:0.000932,((GaTub1F_coord_3-213:0.002008,(BrTub1H_coord_3-213:0.028321,TarTub1H_coord_3-213:0.019109)29:0.009079)23:0.003921,(((GaTub1G_coord_3-213:0.008516,((((TarTub1J_coord_3-214:0.01359,BrTub1G_coord_3-213:0.001815)51:0.003594,GaTub1I_coord_3-213:0.009087)45:0.003304,BrTub1F_coord_3-213:0.001424)44:0.003701,((GaTub1J_coord_3-213:0.003871,(GaTub1O_coord_3-213:0.039263,TarTub1I_coord_3-213:0.016213)16:0.003611)17:0.001291,GaTub1H_coord_3-213:0.004747)18:0.005177)13:0.001339)0:0.004981,BrTub1E_coord_3-213:0.001884)0:0.003623,((((AocTub1Fb_coord_3-213:0.009805,AocTub1Fa_coord_3-213:-0.000118)91:0.024647,(((((TmlTub1F_coord_3-213:-0,((((OcTub1F_coord_3-213:-0,(MpfTub1F_coord_3-213:-0,(MmTub1F_coord_3-213:-0,(((((MdTub1F_coord_3-213:-0,MamTub1F_coord_3-213:0)2:-0,CrgTub1F_coord_3-213:0)0:-0,CvpTub1F_coord_3-213:0)0:-0,BtTub1F_coord_3-213:0)0:-0,CafTub1F_coord_3-213:0)2:0)0:0)0:0)0:-0,EqcTub1F_coord_3-213:0)2:0,LaTub1F_coord_3-213:-0)3:0,HsTub1F_coord_3-213:-0)19:0)3:-0,RnTub1F_coord_3-213:0)10:-0,SptTub1F_coord_3-213:0)93:0.015189,XtTub1F_coord_3-213:0.010329)3:0.003998,(GgTub1Fb_coord_3-213:0.021628,GgTub1Fa_coord_3-213:0.007768)32:0.007822)5:0.00854)36:0.006485,((GaTub1L_coord_3-213:0.005452,BrTub1J_coord_3-213:-0.000594)88:0.008221,(((TarTub1M_coord_3-213:0.116562,TarTub1L_coord_3-213:0.001133)100:0.042047,GaTub1M_coord_3-213:0.014262)51:0.01646,TarTub1K_coord_3-213:0.03087)11:0.007306)78:0.034909)10:0.012308,CptTub1I_coord_3-212:0.068525)1:0.004069)0:0.004101)0:0.001104)0:0.000939)0:0.001877)0:0.001003,(XtTub1I_coord_3-213:0.011448,(((GgTub1I_coord_3-213:0.009113,(((SptTub1I_coord_3-213:0.021407,(CvpTub1M_coord_3-214:0.054423,CvpTub1L_coord_3-214:0.054794)90:0.13309)61:0.018911,(CafTub1I_coord_3-213:0.049031,MpfTub1I_coord_3-213:0.007811)44:0.003375)38:0.017219,MdTub1I_coord_3-213:0.022308)31:0.015466)2:0.004168,AocTub1I_coord_3-213:0.011705)16:0.002368,BrTub1K_coord_3-213:0.030806)14:0.007796)7:0.016793)0:0.002224,((((((((NvTub1T_coord_3-213:0.013236,NvTub1K_coord_3-213:0.006357)89:0.02768,(TiaTub1D_coord_3-213:0.046842,(((TiaTub1C_coord_3-213:0.014662,TiaTub1A_coord_3-213:4.6e-05)20:0.004593,TiaTub1B_coord_3-213:0.000287)68:0.022948,NvTub1L_coord_3-213:0.046439)0:0.004024)0:0.0051)0:0.004132,((NvTub1A_coord_3-213:0.010765,NvTub1H_coord_3-213:0.014137)9:0.004599,((NvTub1O_coord_3-213:0.034554,(CiTub1E_coord_3-213:0,CiTub1D_coord_3-213:0)48:0.025385)11:0.009458,NvTub1F_coord_3-213:0.01517)3:0.006934)0:0.004062)0:0.002017,NvTub1N_coord_3-213:0.051606)0:0.003969,NvTub1I_coord_3-213:0.001562)0:0.003201,NvTub1J_coord_3-213:0.001814)0:0.003953,(NvTub1G_coord_3-213:0.004882,NvTub1C_coord_3-213:-4.7e-05)4:0.004709)0:0.002374,NvTub1D_coord_3-213:0.002356)0:0.003069)0:0.001668)0:0.004094,((tRv-orf130_coord_3-213:0.001121,((((tPr-orf114_coord_9-219:-0,tPr-orf100_coord_15-225:0)4:-0,tPr-orf85_coord_15-225:0)26:0.004483,tMp-orf38_coord_6-216:0.000332)52:0.003796,tMp-orf45_coord_19-229:0.001028)41:0.003772)6:0.002833,tHe-orf9_coord_3-213:0.00202)22:0.009409)0:0.006348,tPr-orf101_coord_16-226:0.009662)0:0.003459)0:0.00432,(tRv-orf137_coord_3-213:0.008386,(tEs-orf23_coord_11-221:0.025261,tHe-orf2_coord_3-213:0.004068)24:0.001336)52:0.005646)0:0.00538,(tMt-orf119_coord_49-259:0.024166,tMt-orf118_coord_1-145:-0.010038)0:0.0161)0:0.005278,((MerTub1J_coord_3-214:0.049025,((BotTub1J_coord_3-212:0.00217,BoiTub1J_coord_3-212:0.00328)76:0.007173,(ApfTub1J_coord_3-212:-0,AmTub1J_coord_3-212:0)98:0.025924)58:0.011766)19:0.022037,(tRv-orf139_coord_3-212:0.029729,((tPr-orf65_coord_4-213:0.027473,(tRc-orf191_coord_11-220:0.022794,tMp-orf42_coord_23-231:0.023346)31:0.009256)81:0.016298,tHe-orf4_coord_3-215:0.016602)51:0.011168)63:0.053012)1:0.009248)0:0.008408,(HerTub1C_coord_3-213:0.011254,HerTub1B_coord_3-213:0.004897)92:0.039994)0:0.003798)0:0.002643)0:0.004608,(((((MhTub1C_coord_3-213:0.102812,(OvTub1C_coord_3-213:0.023483,((WbTub1C_coord_3-213:0.003749,BrmTub1C_coord_3-213:0.001039)96:0.003383,LolTub1C_coord_3-213:0.011146)54:0.004203)95:0.047819)30:0.006575,(((PspTub1D_coord_3-213:0.048131,PspTub1G_coord_3-213:0.166593)12:0.007839,PspTub1B_coord_3-213:0.10039)35:0.024273,(CejTub1E_coord_3-213:0.003305,CeTub1E_coord_3-213:0.006222)100:0.077257)4:0.017967)15:0.044439,((PspTub1F_coord_3-208:0.056017,CeTub1F_coord_9-219:0.08762)48:0.087527,(CejTub1I_coord_3-213:0.00778,CeTub1I_coord_3-213:0.011398)100:0.062201)20:0.023135)9:0.030655,((((((WbTub1B_coord_2-212:0,BrmTub1B_coord_3-213:-0)81:0.003195,LolTub1B_coord_3-213:0.006441)87:0.019511,(CejTub1C_coord_3-213:0.001592,CeTub1C_coord_3-213:0.003185)96:0.007607)88:0.040436,((TrsTub1D_coord_3-213:0.058907,(TrsTub1C_coord_3-213:0.049669,TrsTub1B_coord_3-213:0.023134)97:0.033416)72:0.019147,TrsTub1A_coord_3-213:0.036804)25:0.011143)4:0.002559,((((WbTub1A_coord_3-201:0.018059,LolTub1A_coord_3-212:-0.002399)15:0.002399,BrmTub1A_coord_3-212:-0.002399)100:0.032965,(LolTub1D_coord_3-212:0.038921,BrmTub1D_coord_3-213:0.06275)94:0.048564)55:0.024714,(((((((CejTub1G_coord_3-212:0.047902,CeTub1G_coord_3-210:0.046268)88:0.072143,CeTub1D_coord_3-212:0.014875)11:0.003455,(CejTub1B_coord_3-211:0.002437,CeTub1B_coord_3-211:0.007277)83:0.012905)15:0.005914,(CejTub1A_coord_3-211:0.002969,CeTub1A_coord_3-211:0.001873)78:0.00916)52:0.036653,PspTub1C_coord_3-210:0.092747)12:0.01509,PspTub1A_coord_3-210:0.019368)4:0.009871,(MiTub1A_coord_3-211:0,MhTub1A_coord_3-211:-0)100:0.044177)1:0.00373)2:0.006499)1:0.004392,CoTub1_coord_3-212:0.116507)0:0.006859)0:0.006896,(tEt-orf143_coord_8-218:0.060011,(((((PobTub1I_coord_3-212:0.026684,AacTub1I_coord_3-212:0.027625)37:0.001264,(HrsTub1I_coord_3-212:0.027952,LhTub1I_coord_3-212:0.033948)17:0.003681)7:0.00401,CmfTub1I_coord_3-212:0.012092)10:0.014029,(MerTub1I_coord_3-212:0.008821,((BoiTub1I_coord_3-212:0.003936,BotTub1I_coord_3-212:0.005698)11:0.002049,(ApfTub1I_coord_3-212:0,AmTub1I_coord_3-212:-0)47:0.00273)79:0.004715)90:0.025133)48:0.031287,NavTub1I_coord_3-212:0.1511)83:0.088458)1:0.010524)0:0.005585)0:0.004974)0:0.002688,(NvTub1S_coord_3-213:0.152565,NvTub1R_coord_3-213:0.077461)4:0.00796)0:0.00251)0:0.002482,(HerTub1D_coord_3-211:0.113201,(((((OcTub1H_coord_3-220:0.060405,EqcTub1H_coord_3-220:0.044496)17:0.005389,((MpfTub1H_coord_3-220:0.069766,CafTub1H_coord_3-220:0.066436)84:0.013595,(MamTub1H_coord_3-221:0.021356,HsTub1H_coord_3-220:0.017268)99:0.073554)24:0.006663)11:0.006708,(SptTub1H_coord_3-220:0.049244,((RnTub1H_coord_3-220:0.050303,MmTub1H_coord_3-221:0.042858)60:0.019711,CrgTub1H_coord_3-220:0.048022)90:0.067231)67:0.011129)36:0.015098,BtTub1H_coord_3-220:0.140303)99:0.105997,OraTub1H_coord_3-220:0.202282)14:0.027989)0:0.019448)0:0.01032)0:0.00904,FoaTub1_coord_1-196:0.188732)0:0.002289)0:0.006782,((MydTub1E_coord_3-206:0.373278,((GomTub1E_coord_3-224:0.105677,(((((DrpTub1E_coord_3-225:0,DpTub1E_coord_3-225:-0)100:0.027508,(((((DtTub1E_coord_3-225:0.008851,(DyTub1E_coord_3-225:0.001781,DerTub1E_coord_3-225:0.007128)16:0.009209)4:0.002586,(DrrTub1E_coord_3-225:0.003331,(DbTub1E_coord_3-225:0.000816,(DeTub1E_coord_3-225:0.004267,((DssTub1E_coord_3-225:0,DseTub1E_coord_3-225:-0)35:-0,DmTub1E_coord_3-225:0)54:0.000177)52:0.003639)0:0.001131)45:0.003027)5:0.00195,DrfTub1E_coord_3-225:0.013209)19:0.011145,DreTub1E_coord_3-225:0.030968)23:0.003457,(DrbTub1E_coord_3-225:0.003894,DaTub1E_coord_3-225:0.005072)99:0.025673)0:0.002748)9:0.004478,DwTub1E_coord_3-225:0.048937)4:0.002756,DkTub1E_coord_3-225:0.028807)72:0.023554,((DvTub1E_coord_3-225:0.021657,DmoTub1E_coord_3-225:0.034166)97:0.077188,DgTub1E_coord_3-225:0.033405)91:0.065597)96:0.102804)79:0.112727,(((CpqTub1Eb_coord_3-197:0.090771,AeaTub1E_coord_11-218:0.076279)99:0.097141,CpqTub1Ea_coord_3-210:0.155569)41:0.014094,AngTub1E_coord_3-210:0.189053)96:0.157722)4:0.033522)1:0.042003,TiaTub1E_coord_3-212:0.19664)0:0.014838)0:0.008215)0:0.023219)0:0.068996)0:0.021046,(((CpqTub1Ka_coord_8-224:0.121866,CpqTub1Kb_coord_8-221:0.162718)56:0.037516,AeaTub1K_coord_7-220:0.115564)96:0.135152,AngTub1K_coord_7-219:0.730657)13:0.092994)0:0.045088)0:0.060555,(((PtTub1J_coord_3-212:0.829124,PtTub1H_coord_3-214:0.848144)66:0.10017,PtTub1I_coord_3-216:0.494621)87:0.635144,AypTub1N_coord_7-210:0.71294)14:0.05034)0:0.034997,CacTub1B_coord_6-211:1.087151)0:0.245529,(Tg_aTub1C_coord_4-214:0.063017,HahTub1C_coord_4-215:0.016356)100:1.004188)0:0.298913,((PrvaTub2_coord_3-212:0.047852,PrdeTub2A_coord_3-212:0.040738)95:0.056472,PrdeTub2B_coord_3-212:0.057406)99:0.510987)0:0.136091)0:0.103635)7:0.188135,(((VicTub3_coord_3-204:0.303986,((tPr-orf77_coord_9-216:0.389762,(EnhTub3_coord_3-204:0.050113,(EniTub3_coord_3-204:0.036026,EcTub3_coord_3-204:0.073802)80:0.009363)99:0.185647)9:0.032402,NscTub3_coord_3-205:0.275753)3:0.03569)4:0.027736,OcbTub3_coord_3-203:0.358291)8:0.070622,((HmaTub3_coord_4-213:0.312986,CmeTub3_coord_4-213:0.333479)73:0.140316,(GtTub3A_coord_4-208:1.395718,CtpTub3_coord_6-205:0.593641)20:0.058639)43:0.688066)0:0.036169)1:0.046918,(((BhTub3_coord_4-214:0.318815,FoaTub3_coord_4-227:0.927637)0:0.032003,((((((((((((((SemTub3Beta_coord_4-214:0,SemTub3Alpha_coord_4-214:0)98:0.014272,(PhpTub3B_coord_4-214:0,PhpTub3A_coord_4-214:0)96:0.010063)11:0.001409,(((MtTub3_coord_4-214:0.006892,((MeTub3B_coord_4-214:0.012323,(((PotTub3B_coord_4-214:0.004721,(PotTub3A_coord_4-214:0.009745,CusTub3_coord_4-214:-0.000118)14:8.6e-05)4:0.002791,(VvTub3_coord_4-214:0,MeTub3A_coord_4-214:-0)34:0.00198)0:0.001838,(((PupTub3A_coord_4-214:0.003478,(PupTub3C_coord_8-213:0.000244,PupTub3B_coord_4-214:-0.000244)36:0.001349)7:0.002312,CipTub3_coord_4-213:0.032985)19:0.001593,(GlmTub3B_coord_4-214:0.001719,GlmTub3A_coord_4-214:0.003022)28:0.012295)35:0.005643)6:0.001071)11:0.001627,((AtTub3B_coord_4-214:-0,ArlTub3B_coord_4-214:0)78:0.00943,(AtTub3A_coord_4-213:0,ArlTub3A_coord_4-213:-0)61:0.010225)7:0.002094)1:0.004424)10:0.006242,MigTub3_coord_4-214:0.035816)11:0.005355,((Os_aTub3_coord_4-214:0,OrgTub3_coord_4-214:-0)62:0.004312,(BdTub3_coord_4-214:0.010724,SobTub3_coord_4-214:0.0136)10:0.00287)84:0.031124)36:0.006261)94:0.03888,Mip_aTub3_coord_4-216:0.080831)18:0.025506,((VcTub3A_coord_4-214:-0.001118,CrTub3_coord_4-214:0.005901)100:0.151252,ChvTub3_coord_4-216:0.070783)36:0.027094)7:0.01658,CypTub3_coord_4-214:0.105208)0:0.006691,(((OxtTub3_coord_4-212:0.215564,(TetTub3_coord_5-213:0.134505,ImTub3_coord_4-213:0.055859)100:0.156195)7:0.022702,(PtTub3B_coord_4-214:0.000557,PtTub3A_coord_4-214:0.00416)100:0.139397)8:0.025772,(EmhTub3B_coord_4-214:0,EmhTub3A_coord_4-214:0)100:0.174296)0:0.016871)0:0.007291,(((EcsTub3_coord_4-215:0.070939,FrcTub3A_coord_4-292:0.208037)19:0.015557,((ThpTub3_coord_4-251:0.153832,GtTub3B_coord_4-216:0.219698)23:0.032919,(AuaTub3_coord_3-214:0.159909,PhtTub3_coord_4-248:0.178761)1:0.019088)0:0.007211)0:0.016571,((SrpTub3_coord_4-215:0.047232,PuTub3_coord_4-215:0.043593)39:0.010615,((PhsTub3_coord_4-215:0.00497,HyaTub3_coord_4-215:0.009183)26:0.003438,PhiTub3_coord_4-215:0.010987)97:0.044059)72:0.061197)0:0.02503)0:0.002554,BinTub3_coord_4-214:0.170551)0:0.005936,((TrcTub3_coord_4-216:0.030385,TbTub3_coord_4-216:0.01341)89:0.027313,(LemTub3_coord_4-216:0.000645,(LeiTub3_coord_4-216:0.000863,LbTub3_coord_4-216:0.003889)61:0.004141)99:0.074296)96:0.156502)0:0.013124,(TctTub3_coord_4-214:0.180779,GiiTub3_coord_4-212:0.454234)0:0.022977)0:0.008378,(((PppTub3_coord_4-211:0.188552,((PovTub3_coord_4-211:0.078208,(((DiiTub3_coord_4-211:0.003975,(DdTub3_coord_4-211:0,DccTub3_coord_4-211:-0)87:0.01073)75:0.006011,DcfTub3_coord_4-211:0.013692)88:0.042947,DcpTub3_coord_4-211:0.052979)66:0.040226)86:0.074277,DifTub3_coord_4-211:0.162774)50:0.015797)59:0.081811,(((YlTub3_coord_4-217:0.181644,NfeTub3_coord_4-231:0.205851)71:0.062322,(LmsTub3_coord_4-216:0.190933,CacTub3_coord_4-212:0.231151)14:0.024198)24:0.055816,(((((((((XpTub3_coord_4-213:0.0226,ClgTub3_coord_4-214:0.017209)96:0.043008,(((UrTub3_coord_4-213:0.011856,(Cop_aTub3_coord_4-213:-0.000175,((Coi_dTub3_coord_4-213:0,(Coi_bTub3_coord_4-213:0,Coi_aTub3_coord_4-213:0)38:0)5:0,Coi_cTub3_coord_4-213:0)85:0.004994)98:0.02254)71:0.021185,((TrrTub3_coord_4-213:0.001508,((TrtTub3_coord_4-213:-0,TeTub3_coord_4-213:0)9:0,ArgTub3_coord_4-213:-0)22:0.003288)69:0.002151,(ThvTub3_coord_4-213:0,(AroTub3_coord_4-213:0,ArbTub3_coord_4-213:-0)39:-0)71:0.002693)100:0.035902)57:0.005937,((TlsTub3_coord_4-213:-0,PcmTub3_coord_4-213:0)100:0.061565,(((Pab_aTub3_coord_4-213:0.002923,(Pab_cTub3_coord_4-213:0.000509,Pab_bTub3_coord_4-213:0.004305)54:0.001882)74:0.004545,((((((Ajc_aTub3_coord_4-213:0,Ajc_bTub3_coord_4-213:0)31:0,Ajc_cTub3_coord_4-213:0)32:0,Ajc_dTub3_coord_4-213:0)26:0,Ajc_eTub3_coord_4-213:0)30:0,Ajd_aTub3_coord_4-213:0)34:0,Ajd_bTub3_coord_4-213:0)90:0.007696)85:0.035735,(PchTub3_coord_4-214:0.04551,(((((((NefTub3_coord_4-213:-6.3e-05,AscTub3_coord_4-213:0.009709)29:6.3e-05,Asf_bTub3_coord_4-213:-6.3e-05)15:6.3e-05,Asf_aTub3_coord_4-213:-6.3e-05)59:0.004291,EnTub3_coord_4-213:0.015281)42:0.005135,AstTub3_coord_4-213:0.019432)43:0.006371,((AskTub3_coord_4-213:-0,((An_bTub3_coord_4-213:0,An_aTub3_coord_4-213:0)11:0,AecTub3_coord_4-213:-0)28:0)79:0.003233,ApaTub3_coord_4-213:0.02122)88:0.012624)19:0.006986,(AoTub3_coord_4-213:-0,(AgsTub3_coord_4-213:-0,AfTub3_coord_4-213:0)48:0)94:0.036578)5:0.00467)34:0.012834)38:0.006754)26:0.007348)54:0.016233)12:0.012576,ExdTub3_coord_4-213:0.067436)17:0.024886,((GrcTub3_coord_4-214:0.039757,((((TitTub3_coord_4-214:0.006554,(ThTub3_coord_4-214:0.00349,CttTub3_coord_4-214:0.011264)56:0.010459)20:0.005946,PoaTub3_coord_4-214:0.007603)55:0.014242,((ComTub3_coord_4-214:0.040581,(((MtaTub3_coord_4-214:0.001655,MraTub3_coord_4-214:0.003133)10:0.001915,((((PeiTub3_coord_4-214:0.004748,CcpTub3_coord_4-214:0.009646)25:0.002638,CvfTub3_coord_4-214:0.002177)44:0.003017,AitTub3_coord_4-214:0.011551)1:0.000636,(NegTub3_coord_4-214:0.000447,((((EptTub3_coord_4-214:0,EpgTub3_coord_4-214:0)13:0,EpbTub3_coord_4-214:0)20:-0,EcfTub3_coord_4-214:0)10:-0,EiaTub3_coord_4-214:0)62:0.004326)3:0.001735)0:0.002972)23:0.009809,((NhTub3_coord_4-214:0.017319,(TraTub3_coord_4-213:0.011008,(HpvTub3_coord_4-214:-0,HjTub3_coord_4-214:0)47:0.008165)82:0.017521)21:0.005967,((GimTub3_coord_4-214:0,FoTub3_coord_4-214:-0)61:0.003732,GzTub3_coord_4-214:0.005817)22:0.002818)1:0.00326)2:0.006374)21:0.009345,((GedTub3_coord_4-214:0.017685,(((ErpTub3_coord_4-214:0.005899,BgTub3_coord_4-214:0.018707)41:0.007224,(OimTub3_coord_3-213:0.012189,AmrTub3_coord_4-214:0.008185)20:0.004613)1:0.000578,((ScsTub3_coord_4-214:0.009603,BofTub3_coord_4-214:-4.2e-05)70:0.014126,GllTub3_coord_4-214:0.065324)2:0.010036)0:0.006096)4:0.010987,((((MapTub3_coord_4-214:0.004633,MagTub3_coord_4-214:0.014609)50:0.000395,GgtTub3_coord_4-214:0.009226)45:0.007202,CrpTub3_coord_4-214:0.017284)7:0.005307,(((VdTub3_coord_4-214:0,VaTub3_coord_4-214:-0)81:0.013455,AalTub3_coord_4-214:0.01576)15:0.006052,(GlgTub3_coord_4-212:0.002417,CehTub3_coord_4-214:0.002429)83:0.021816)0:0.005573)3:0.001479)0:0.006334)0:0.005719)0:0.003583,(SomTub3_coord_4-214:0.004741,(NetTub3_coord_4-214:0,(NedTub3_coord_4-214:0,NcTub3_coord_4-214:0)37:-0)82:0.004802)99:0.049492)1:0.005924)8:0.006191,ChgTub3_coord_4-213:0.073984)62:0.041279)23:0.009354,((((((((SetTub3_coord_4-213:0.005354,(PytTub3_coord_4-213:0,(PtrTub3_coord_4-213:0,(CohTub3_coord_4-213:-0,ChsTub3_coord_4-213:0)40:-0)20:-0)89:0.009143)46:0.003682,AlbTub3_coord_4-213:0.005941)7:0.006622,LpmTub3_coord_4-213:0.02043)49:0.013406,PnTub3_coord_4-213:0.017893)67:0.033063,HypTub3_coord_4-214:0.015948)24:0.001692,RhrTub3_coord_4-214:0.040254)90:0.032896,BodTub3_coord_4-214:0.028057)44:0.016771,(((SepTub3_coord_4-216:0.005656,MgTub3_coord_4-216:-0.000835)95:0.03844,((MyfTub3_coord_4-214:0.020986,McpTub3_coord_4-214:0.024129)13:0.005102,((MspTub3_coord_4-214:0,MppTub3_coord_4-214:0)59:0.003183,CzTub3_coord_4-214:0.016514)55:0.015587)36:0.017184)28:0.012218,BcTub3_coord_4-214:0.107009)35:0.015822)43:0.013386)19:0.001319,(TumTub3_coord_4-213:0.101252,AtoTub3_coord_4-214:0.078174)60:0.02624)55:0.072413,SacTub3_coord_4-214:0.12685)38:0.008138,(SjTub3_coord_4-214:0.062894,(SpTub3_coord_4-214:0.035635,(ShoTub3_coord_4-214:0.005589,ShcTub3_coord_4-214:0.004053)99:0.056437)60:0.012946)88:0.107329)10:0.009118,((((SppTub3_coord_4-214:0.056563,(RisTub3_coord_4-216:0.026815,(Bad_bTub3_coord_4-214:0,Bad_aTub3_coord_4-214:0)98:0.023145)98:0.058582)60:0.025811,AlmTub3_coord_4-214:0.130893)3:0.002361,((MovTub3_coord_4-214:0.002144,MolTub3_coord_4-214:0.007523)100:0.107922,((RhaTub3_coord_4-214:0.046328,MucTub3_coord_4-214:0.039149)94:0.061181,PhbTub3_coord_4-214:0.085526)55:0.028313)31:0.0128)7:0.019689,((WsTub3_coord_4-215:0.128895,(((((HysTub3B_coord_5-213:0.204475,(LabTub3A_coord_4-213:0.037838,HecTub3B_coord_4-213:0.003398)100:0.0904)11:0.016123,((((((FmTub3_coord_4-212:0.044011,((PusTub3_coord_4-213:0.011984,(((WcTub3_coord_4-213:0.008453,(FrTub3_coord_4-213:0.006762,FpTub3_coord_4-213:0.002993)33:0.006425)48:0.005128,GesTub3_coord_4-213:0.022114)1:0.003555,(((PiTub3_coord_4-213:0.011284,(SllTub3_coord_4-213:0.017573,HdpTub3_coord_4-213:0.012276)11:0.003782)84:0.013942,ChpTub3_coord_4-213:0.024743)39:0.016097,((PlbTub3_coord_4-213:0.01778,(PhcTub3_coord_4-213:9.1e-05,PcaTub3_coord_4-213:0.009613)27:0.006729)0:0.002015,PhgTub3_coord_4-213:0.007701)0:0.00907)0:0.006457)0:0.002161)0:0.001455,((PtcTub3_coord_4-213:0.014017,GylTub3_coord_4-213:0.037059)18:0.002234,(PiiTub3_coord_4-213:0.053145,BjaTub3_coord_4-213:0.021161)13:0.005611)0:0.002136)0:0.003808)0:0.002095,(((PplTub3B_coord_4-213:0,PplTub3A_coord_4-213:0)47:0.004162,((GasTub3_coord_4-213:0.010644,DisTub3_coord_4-213:0.004122)67:0.018863,TavTub3_coord_4-213:0.026807)1:0.005653)8:0.004435,(SthTub3_coord_4-213:0.023639,HtaTub3_coord_4-213:0.016733)12:0.023947)1:0.003795)0:0.000437,(JaTub3_coord_4-213:0.006269,GltTub3_coord_4-213:0.00835)31:0.010149)0:0.004652,((AgbTub3_coord_4-213:0,AbbTub3_coord_4-213:-0)97:0.028342,(HecTub3A_coord_4-213:0.005307,(GamTub3_coord_4-213:-7.8e-05,HysTub3A_coord_4-213:0.014729)58:0.004566)45:0.00245)4:0.003595)0:0.004666,((PloTub3_coord_4-213:0.011854,CpcTub3_coord_4-213:0.028526)42:0.003932,SccTub3_coord_4-212:0.032554)1:0.006612)39:0.017919,BobTub3_coord_4-214:0.147421)1:0.006695)5:0.014594,(DasTub3_coord_4-214:0.115953,(AudTub3B_coord_4-213:0.071982,AudTub3A_coord_4-211:0.06136)78:0.038335)22:0.00576)59:0.049273,(((RhgTub3_coord_4-242:0.154534,(SprTub3_coord_4-217:0.073702,RgTub3_coord_4-236:0.087982)3:0.016208)53:0.114767,MvTub3_coord_4-214:0.130133)77:0.067658,((PctTub3_coord_4-232:0.014389,(PutTub3_coord_4-232:0.012443,PugTub3_coord_4-232:0.009708)68:0.001804)100:0.066396,MlpTub3_coord_4-227:0.054086)99:0.116972)42:0.041676)1:0.007598,(TemTub3_coord_4-213:0.047471,(Fnd_cTub3_coord_4-213:0,(Fnd_bTub3_coord_4-213:0,(Fnb_cTub3_coord_4-213:0,(Fnb_bTub3_coord_4-213:0,Fna_bTub3_coord_4-213:0)47:0)45:0)46:0)100:0.056294)96:0.050873)1:0.009802)0:0.006629,((Um_aTub3_coord_4-216:0.007209,SorTub3_coord_4-216:0.002391)100:0.051433,MlgTub3_coord_4-216:0.078421)99:0.081755)4:0.009719)2:0.030283)0:0.01498)1:0.037916)0:0.014904,(NgTub3_coord_4-214:0.228178,((ProTub3_coord_4-214:0.124897,MbTub3_coord_4-214:0.095539)59:0.068743,((((((XtTub3_coord_4-214:0.000416,BrTub3_coord_4-214:0.004425)28:0.000592,(TmlTub3B_coord_4-214:-0,((((((((((((((((((CvpTub3B_coord_4-214:0.006202,SptTub3B_coord_4-214:0.003561)0:0.001595,OcTub3B_coord_4-214:0.008186)7:0.001318,(RnTub3B_coord_4-214:-8.9e-05,MmTub3B_coord_4-214:0.004942)62:0.004835)44:0.003304,(((((SptTub3A_coord_4-213:0,MmTub3A_coord_4-213:-0)9:-0,RnTub3Aa_coord_4-213:0)19:0,CrgTub3A_coord_4-213:-0)48:0.002129,CvpTub3A_coord_4-213:0.007635)20:0.002281,OcTub3A_coord_4-213:0.005128)0:0.00332)27:0.001729,HsTub3B_coord_4-214:0.004677)4:0.000206,BtTub3A_coord_4-214:-0)0:0,BtTub3B_coord_4-214:-0)0:0,BtTub3C_coord_4-214:-0)2:0,CafTub3A_coord_4-214:-0)0:0,CafTub3B_coord_4-214:-0)4:0,EqcTub3A_coord_4-214:-0)0:0,EqcTub3B_coord_4-214:-0)2:0,HsTub3A_coord_4-214:-0)2:0,LaTub3B_coord_4-214:-0)2:0,MamTub3A_coord_4-214:-0)0:0,MdTub3A_coord_4-214:-0)4:0,MpfTub3A_coord_4-214:-0)2:0,MpfTub3B_coord_4-214:-0)9:0)55:0.004277)44:0.003452,(TarTub3_coord_4-214:-0,GaTub3_coord_4-214:0)72:0.016228)88:0.041537,(((CagTub3_coord_4-214:0.02746,SckTub3_coord_4-214:0.035385)6:0.002583,((HerTub3_coord_4-214:0.065604,CptTub3_coord_4-214:0.100916)7:0.023964,((TiaTub3_coord_4-214:0.046157,NvTub3_coord_4-214:0.079222)17:0.012099,(SmTub3_coord_5-214:0.037425,EcgTub3_coord_5-214:0.045198)88:0.090117)1:0.005177)0:0.004756)0:0.008071,(((TicTub3_coord_4-214:0.064793,(((PobTub3_coord_4-213:0.007729,AeTub3_coord_4-214:0.022735)38:0.007117,((NavTub3_coord_4-214:-0,HrsTub3_coord_4-214:0)23:0.000301,(((MerTub3_coord_4-214:0.01684,ApfTub3_coord_4-214:-0.001899)46:0.001719,((BotTub3_coord_4-214:-7.4e-05,BoiTub3_coord_4-214:0.00493)73:0.009972,AmTub3_coord_4-214:-0.000177)55:0.000936)48:0.004089,CmfTub3_coord_4-214:0.009372)19:0.000256)45:0.002806)40:0.005737,LhTub3_coord_4-214:0.017194)52:0.04805)23:0.009988,((RhpTub3_coord_4-214:0.083118,AypTub3_coord_4-215:0.103124)14:0.003944,(((GomTub3_coord_4-214:0.016498,(MydTub3_coord_4-215:0.024228,(AngTub3_coord_5-214:0.025264,((CpqTub3_coord_4-214:-0,AeaTub3A_coord_4-214:0)50:-0,AeaTub3B_coord_4-214:0)100:0.025085)24:0.011122)41:0.011588)22:0.010005,(((DkTub3A_coord_4-214:0.016831,(DaTub3A_coord_4-214:0.002125,(((((((DyTub3A_coord_4-214:-0,DerTub3A_coord_4-214:0)59:0.004871,((DssTub3A_coord_4-214:0,DseTub3A_coord_4-214:-0)33:-0,DmTub3A_coord_4-214:0)84:0.009658)3:0.004729,DtTub3A_coord_4-214:5.6e-05)4:0.000441,DrfTub3A_coord_4-214:0.004421)0:0.003378,(DrrTub3A_coord_4-214:0.013634,DeTub3A_coord_4-214:0.005723)4:0.000475)0:0.00096,(DreTub3A_coord_4-214:0.010913,DrbTub3A_coord_4-214:0.008542)60:0.003217)0:0.003305,(((DvTub3A_coord_4-214:-0,DmoTub3A_coord_4-214:0)70:0.004737,DgTub3A_coord_4-214:0.004916)58:0.020386,DbTub3A_coord_4-214:0.00532)0:0.003747)0:0.003145)22:0.007945)28:0.004464,(DrpTub3A_coord_4-214:-0,DpTub3A_coord_4-214:0)99:0.019157)27:0.020759,DwTub3A_coord_4-214:0.029038)55:0.017995)30:0.021013,(DkTub3B_coord_4-214:0.069213,((DwTub3B_coord_4-214:0.037931,(((DrfTub3B_coord_4-214:0.000864,DeTub3B_coord_4-214:0.00395)11:0.001484,(DrrTub3B_coord_4-214:0.00252,((((DyTub3B_coord_4-214:1.1e-05,DerTub3B_coord_4-214:0.004785)43:0.001068,((DmTub3B_coord_4-214:0,DseTub3B_coord_4-214:-0)29:0,DssTub3B_coord_4-214:-0)54:0.003742)28:0.008264,DbTub3B_coord_4-214:0.001406)9:0.001023,(DtTub3B_coord_4-214:0.002994,(DgTub3B_coord_4-214:0.046431,(DvTub3B_coord_4-214:0.012489,DmoTub3B_coord_4-214:0.002218)37:0.009232)53:0.01409)6:0.004993)1:0.001948)0:0.00219)0:0.001013,DreTub3B_coord_4-214:0.02264)3:0.006778)35:0.009374,((DrpTub3B_coord_4-214:0,DpTub3B_coord_4-214:-0)87:0.01586,(DrbTub3B_coord_4-214:-0,DaTub3B_coord_4-214:0)95:0.013978)22:0.002287)10:0.009215)36:0.030259)48:0.015328)2:0.006419)3:0.009421,TrsTub3_coord_4-214:0.175079)9:0.018283)0:0.008247)1:0.019624,(CoTub3_coord_4-214:0.156896,AmqTub3_coord_4-214:0.185488)1:0.009712)0:0.024493,(CiTub3_coord_4-214:0.110648,(OidTub3B_coord_4-216:0,OidTub3A_coord_4-216:0)100:0.255724)27:0.050197)0:0.008331)0:0.003711)0:0.015445)0:0.004973)0:0.013226,((OstTub3_coord_4-212:0.232501,(Tv_aTub3_coord_4-213:0.497112,(EtiTub3_coord_4-209:0.171198,EhTub3_coord_4-209:0.105228)100:0.395177)1:0.070751)0:0.026049,(((CrmTub3_coord_4-214:0.072518,(CpTub3_coord_4-215:0,ChTub3_coord_4-215:-0)99:0.068502)99:0.191055,(((PvTub3_coord_4-214:0.005705,PkTub3_coord_4-214:0.003646)89:0.004086,((PbTub3_coord_4-214:0.000304,PlyTub3_coord_4-214:0.004331)32:0.00428,Pf_aTub3_coord_4-214:0.000391)30:0.010605)100:0.163894,(ThaTub3_coord_4-210:0.01646,TepTub3_coord_4-211:0.040627)100:0.434322)0:0.025043)0:0.004872,((Tg_aTub3_coord_4-217:-0,HahTub3_coord_4-217:0)100:0.114617,(BbTub3_coord_4-215:0.04601,BabTub3_coord_4-215:0.038335)98:0.123375)22:0.03783)1:0.056564)0:0.017598)0:0.008486,(((PpuTub3_coord_5-229:0.263719,(GsTub3_coord_4-214:0.121222,CncTub3_coord_3-214:0.142469)15:0.036385)12:0.028228,((((WbTub3_coord_4-216:-0,LolTub3_coord_4-216:0)27:0,BrmTub3_coord_4-216:-0)78:0.003353,OvTub3_coord_4-216:0.010937)100:0.30788,(PspTub3_coord_5-214:0.350073,CeTub3_coord_7-215:0.400037)40:0.085747)52:0.073567)3:0.017995,((((tEs-orf194_coord_8-219:0.068162,(((tEt-orf156_coord_32-243:-0.001254,tEt-orf152_coord_15-181:0.01357)9:0.001254,tEt-orf155_coord_40-251:-0.001254)8:0.001254,tEt-orf154_coord_18-229:-0.001254)64:0.062005)84:0.123017,tMt-orf124_coord_5-221:0.135703)2:0.020962,(((tRc-orf182_coord_35-250:0.056583,tPr-orf89_coord_19-233:0.125636)86:0.029484,tMp-orf34_coord_14-227:0.107087)66:0.05072,(tRv-orf135_coord_4-218:0.17373,tHe-orf15_coord_4-217:0.201504)16:0.01758)16:0.018166)5:0.0406,CmTub3_coord_4-212:0.369586)0:0.017347)0:0.006675)0:0.035018)0:0.014903,(GrnTub3_coord_4-213:0.601451,BamTub3_coord_2-206:0.393371)0:0.026787)0:0.068729)24:0.060971,AcrTub3_coord_4-232:0.41689)37:0.071992)76:0.131579,TtbTub3_coord_5-210:0.499914)48:0.127448,((((((SmiTub3_coord_4-213:0.009546,Sc_cTub3_coord_4-213:-3e-06)22:3e-06,Sc_bTub3_coord_4-213:-3e-06)20:3e-06,Sc_aTub3_coord_4-213:-3e-06)86:0.012942,SakTub3_coord_4-213:0.016375)19:0.004057,(ScpTub3A_coord_4-213:0.002223,(Sab_bTub3_coord_4-213:0,Sab_aTub3_coord_4-213:0)95:0.012107)73:0.010588)65:0.007494,SaaTub3_coord_4-213:0.043203)100:0.255466)3:0.019719)1:0.011087,(KnTub3_coord_4-213:0.225093,KaaTub3_coord_4-213:0.198541)74:0.076313)2:0.02267,(((LwTub3_coord_4-214:0.055704,LatTub3_coord_4-214:0.06647)85:0.072768,(Lak_aTub3_coord_4-214:0.050907,(ErgTub3_coord_4-213:0.066122,ErcTub3_coord_4-213:0.065816)96:0.073089)62:0.006198)52:0.023861,(((KmmTub3_coord_4-214:0.0373,KlTub3_coord_4-214:0.035612)50:0.01241,KlwTub3_coord_4-214:0.063122)80:0.013412,KaTub3_coord_4-214:0.080199)97:0.135124)59:0.070384)1:0.013742,(NadTub3_coord_4-222:0.15575,NacTub3_coord_4-212:0.109046)87:0.10354)10:0.017683)4:0.012207,ZrTub3_coord_4-213:0.1303);
