# Supplementary material for: Phylogenetic and functional characterization of water bears (Tardigrada) tubulins
Source: Sci Rep. 2023 Mar 30;13:5194. doi: 10.1038/s41598-023-31992-z (PMC10063605; doi:10.1038/s41598-023-31992-z)
Supplement: Supplementary file 1 — Supplementary Information. [file 41598_2023_31992_MOESM1_ESM.zip › Novotna Floriancicova_Supplementary data/Supplementary data 2/UJEP dataset_tubulin_alignment_Findeisen_Tardi_duplclean.decoded.dpa_100.MAFFT-GINSI.with.CLUSTALO.tree.aln.tub_types]

tHe-BV898_03597.p01	NA
tHe-BV898_03793.p01	Tub1
tEs-CL227.Contig3_Echiniscoides	Tub1
tEt-TRINITY_DN49704_c0_g1_i1	Tub1
tRv-RvY_15459-1	Tub1
tPr-GFGY01012659.1	Tub1
tRc-Unigene2001_Richtersius	Tub1
tMt-GFGZ01017492.1	Tub1
tMt-GFGZ01017493.1	Tub1
tHe-BV898_07340.p01	Tub1
tMp-DN9104_c0_g1_i1	Tub1
tPr-GFGY01009567.1	Tub1
tPr-GFGY01019737.1	Tub1
tPr-GFGY01011756.1	Tub1
tMp-DN11770_c0_g1_i2	Tub1
tRv-RvY_10073-1	Tub1
tRc-Unigene1916_Richtersius	Tub1
tEt-TRINITY_DN52690_c0_g2_i8	Tub1
tEs-CL227.Contig4_Echiniscoides	Tub1
tHe-BV898_03794.p01	Tub1
tRv-RvY_15460-1	Tub1
tMp-DN11560_c0_g2_i1	Tub1
tRc-Unigene7884_Richtersius	Tub1
tPr-GFGY01000052.1	Tub1
tMt-GFGZ01009017.1	Tub1
tEs-CL227.Contig5_Echiniscoides	Tub1
tPr-GFGY01000407.1	Tub1
tHe-BV898_10989.p01	Tub5
tEs-Unigene6309_Echiniscoides	Tub5
tPr-GFGY01000052.1x	Tub4
tEs-Unigene6310_Echiniscoides	Tub2
tHe-BV898_11421.p01	Tub3
tMp-DN5370_c0_g1_i2	Tub3
tPr-GFGY01009901.1	Tub3
tRc-Unigene1699_Richtersius	Tub3
tRv-RvY_14597-1	Tub3
tMt-GFGZ01021881.1	Tub3
tEt-TRINITY_DN52157_c0_g1_i1	Tub3
tEt-TRINITY_DN52157_c0_g1_i3	Tub3
tEt-TRINITY_DN52157_c0_g1_i4	Tub3
tEs-Unigene10414_Echiniscoides	Tub3
tPr-GFGY01002531.1	Tub3
tEs-Unigene6361_Echiniscoides	Tub2
tPr-GFGY01017783.1	Tub2
tHe-BV898_06836.p01	Tub2
tHe-BV898_14575.p01	Tub2
tRc-Unigene12545_Richtersius	Tub2
tRv-RvY_09976-1	Tub2
tPr-GFGY01010670.1	Tub2
tEs-CL4874.Contig2_Echiniscoides	Tub2
tEs-CL4874.Contig3_Echiniscoides	Tub2
tEt-TRINITY_DN53444_c4_g4_i1	Tub2
tEt-TRINITY_DN53444_c3_g1_i4	Tub2
tEt-TRINITY_DN53444_c3_g1_i5	Tub2
tEt-TRINITY_DN50820_c1_g1_i1	Tub2
tEt-TRINITY_DN50820_c1_g1_i2	Tub2
tEt-TRINITY_DN50820_c1_g1_i3	Tub2
tEs-Unigene7075_Echiniscoides	Tub2
tHe-BV898_06814.p01	Tub2
tMp-DN12255_c0_g1_i2	Tub2
tPr-GFGY01015094.1	Tub2
tRc-Unigene5565_Richtersius	Tub2
tRc-CL227.Contig5_Richtersius	Tub2
tMp-DN12242_c0_g1_i2	Tub2
tPr-GFGY01007097.1	Tub2
tRv-RvY_09966-1	Tub2
tHe-BV898_09557.p01	Tub2
tPr-GFGY01009871.1	Tub2
tRv-RvY_13916-1	Tub2
tRc-CL227.Contig1_Richtersius	Tub2
tEt-TRINITY_DN54803_c0_g16_i4	Tub2
tEt-TRINITY_DN54803_c0_g16_i18	Tub2
tEt-TRINITY_DN54803_c0_g16_i11	Tub2
tEt-TRINITY_DN54803_c0_g16_i14	Tub2
tEt-TRINITY_DN54803_c0_g16_i17	Tub2
tEt-TRINITY_DN54803_c0_g16_i15	Tub2
tEt-TRINITY_DN54803_c0_g16_i16	Tub2
tRc-CL227.Contig2_Richtersius	NA
tPr-GFGY01006227.1	NA
tMp-DN1784_c0_g1_i1	NA
