# Supplementary material for: Phylogenetic and functional characterization of water bears (Tardigrada) tubulins
Source: Sci Rep. 2023 Mar 30;13:5194. doi: 10.1038/s41598-023-31992-z (PMC10063605; doi:10.1038/s41598-023-31992-z)
Supplement: Supplementary file 1 — Supplementary Information. [file 41598_2023_31992_MOESM1_ESM.zip › Novotna Floriancicova_Supplementary data/Supplementary data 2/CRG dataset_tardigrades_selected_translated_frames_trimmed_and_Findeisen.dpa_100.MAFFT-GINSI.with.CLUSTALO.tree.decoded.phylip_fastme_tree.nwk]

((((((PhiTub6:0.16287,PhsTub6:0.19559)100:1.07137,(OxtTub6:0.894449,((StpTub6:0.563136,((BfTub6:0.681801,((TiaTub6:0.837653,NvTub6:0.525088)49:0.104117,((CiTub6:0.276333,CisTub6:0.2492)100:1.056436,(((XlTub6:0.051058,XtTub6:0.057158)98:0.301339,((AocTub6:0.30088,CpbTub6:0.199096)50:0.071954,((MaeTub6:0.047293,SrhTub6:0.067688)64:0.008251,MdTub6:0.095303)100:0.421891)59:0.042145)46:0.058023,(((AaTub6:0.001465,AjTub6:0.00335)100:0.265236,IpTub6:0.392448)97:0.125141,LopTub6:0.221934)98:0.223237)87:0.257038)6:0.029932)6:0.039115)5:0.03926,(CagTub6:0.662344,CptTub6:0.875693)57:0.049539)5:0.059616)25:0.144556,(PtTub6:0.8917,((((TtmTub6:0.012943,TetTub6:0.009536)38:0.001116,TeeTub6:0.017703)98:0.057911,TebTub6:0.046841)100:0.214896,ImTub6:0.357621)99:0.384059)100:0.894173)16:0.19223)10:0.151948)2:0.12156,((TctTub6:1.528909,(AmqTub6:1.081097,tPr-orf74:5.444033)20:0.828605)2:0.138779,(EmhTub6:1.36449,(NgTub6:0.984577,GtTub6:1.325365)26:0.174097)5:0.201336)0:0.025136)1:0.140274,(((((((((((((RhpTub1S:0.713994,(((RhpTub1R:0.437571,RhpTub1O:0.408681)22:0.010373,RhpTub1P:0.395047)6:0.022114,RhpTub1Q:0.354878)30:0.080423)85:0.098755,(((tEs-orf27:0.209252,(RhpTub1N:0.219747,((((((((OidTub1G:0.008504,OidTub1F:0.012051)100:0.054303,SmTub1C:0.114639)17:0.004182,(((((TarTub1N:0.131948,tMt-orf118:-0.043888)39:0.013375,CptTub1K:0.073984)20:0.004737,(NvTub1S:0.124187,(BrTub1L:0.069045,(((XtTub1Hc:0.002621,XtTub1Hb:-0.00039)100:0.035053,XtTub1Ha:0.022186)94:0.022272,((GgTub1H:0.029594,AocTub1H:0.01619)98:0.023895,((((EqcTub1H:0.031917,(MpfTub1H:0.058918,CafTub1H:0.067163)84:0.016637)41:0.003671,((HsTub1H:0.02,MamTub1H:0.019682)100:0.078027,(OcTub1H:0.072011,(SptTub1H:0.055163,((RnTub1H:0.03892,MmTub1H:0.040111)85:0.018013,CrgTub1H:0.034868)100:0.050477)43:0.016704)17:0.004087)22:0.005183)63:0.012422,BtTub1H:0.151887)100:0.096187,OraTub1H:0.174326)91:0.058564)34:0.022478)16:0.006887)29:0.014141)1:0.003275)0:0.005032,(((LolTub1G:0.061232,((CejTub1H:0.011267,CeTub1H:0.016117)100:0.132261,((MiTub1B:0.003818,MhTub1B:0.002833)100:0.060422,HegTub1B:0.068642)98:0.044678)58:0.02894)72:0.035567,tEt-orf141:-0.0145)32:0.026403,((((((GgTub1Gb:0.030906,GgTub1Ga:0.088642)12:0.007133,AocTub1Gb:0.066944)23:0.007688,AocTub1Ga:0.02364)37:0.005481,(MdTub1G:0.013466,(((BtTub1G:0.004166,((EqcTub1G:0.003352,(HsTub1G:0,MamTub1G:0)90:0.003405)74:0.001027,SptTub1G:7.2e-05)19:0.000322)32:0.000859,(((((MpfTub1G:2e-06,CafTub1G:0.002234)49:0.000247,TmlTub1G:0.004229)48:0.001,LaTub1G:0.001236)8:0.00024,CrgTub1G:0.00088)49:0.00122,((RnTub1G:0.002242,MmTub1G:-1.1e-05)28:1.1e-05,OcTub1G:-1.1e-05)50:0.000768)7:0.000549)69:0.003706,CvpTub1G:0.01067)53:0.003442)96:0.009778)39:0.006691,OraTub1G:0.037418)51:0.009718,XtTub1G:0.082246)89:0.032986)0:0.002111)0:0.005082,(((CptTub1I:0.06419,(((((TarTub1F:0.017262,TarTub1D:0.007918)96:0.015084,((GaTub1N:0.046732,GaTub1K:0.050668)48:0.00337,(GaTub1E:0.005904,(GaTub1A:0.005359,(GaTub1D:0.001427,(GaTub1C:0.008583,GaTub1B:0.002716)21:0.000812)45:0.003665)12:0.001997)30:0.007538)25:0.002032)16:0.005514,(((((XtTub1Kb:0,XtTub1Ka:-0)89:0.008072,AocTub1K:0.010022)19:0.000881,(MdTub1K:0.003719,((EqcTub1K:0.004035,(CafTub1K:0.000345,SptTub1K:0.001907)49:0.000473)67:0.00493,(BtTub1K:-0,LaTub1K:0)68:0.00187)22:0.001384)11:0.002215)14:0.004409,((((BrTub1C:0.014863,((TarTub1C:0,TarTub1B:-0)75:0.002209,TarTub1A:3.1e-05)52:0.001115)42:0.003099,(((((((((OcTub1Bb:0.002241,OcTub1Ba:-0)1:0,MdTub1B:-0)0:0,XtTub1B:-0)1:0,(LaTub1B:-0,(OraTub1B:-0,BtTub1B:0.00224)0:0)0:0)0:0,CvpTub1B:-0)0:0,MmTub1B:-0)0:0,MamTub1B:-0)0:0,HsTub1B:-0)0:0,CafTub1B:-0)1:0.000244)0:0.001268,AocTub1B:0.003284)0:0.000791,((BrTub1B:0.0014,BrTub1A:0.000847)0:0.001126,(((((((((((((EqcTub1B:-0,AocTub1A:0)0:-0,XtTub1A:0)0:-0,MamTub1A:0)0:-0,HsTub1A:0)0:-0,CafTub1A:0)0:-0,BtTub1A:0)0:0,MmTub1A:-0)0:0,RnTub1A:-0)0:0,OraTub1A:-0)0:0,LaTub1A:-0)0:-0,OcTub1A:0)0:-0,CvpTub1A:0)7:0.000667,(EqcTub1A:-1e-06,(SptTub1A:-1e-06,(CrgTub1A:-1e-06,TmlTub1A:0.004498)7:1e-06)5:1e-06)10:0.001579)7:0.001125)0:0.000342)0:0.001509)0:0.002432,(BrTub1D:0.009783,(((RnTub1C:0.002265,MmTub1C:-1.2e-05)2:0.00177,(((EqcTub1C:0.005404,(HsTub1C:0.000791,XtTub1C:0.010522)0:0.00144)0:0.000388,((AocTub1C:-2.1e-05,((CafTub1C:-2.7e-05,CvpTub1C:0.006848)1:2e-05,SptTub1C:0.002259)0:9e-06)0:0.001064,(OcTub1C:0.002124,LaTub1C:0.000125)2:0.001196)0:0.001303)0:0.000449,TmlTub1C:0.000382)0:0.000497)0:0.002037,(BtTub1Cb:0.00643,BtTub1Ca:0.002631)87:0.006017)0:0.00264)0:0.002272)2:0.002993)1:0.002507,((((GaTub1L:0.009842,BrTub1J:0.006809)88:0.005387,(((TarTub1M:0.061346,TarTub1L:0.008422)100:0.026806,GaTub1M:0.019109)87:0.011027,TarTub1K:0.022711)36:0.001726)96:0.018577,(((GgTub1Fb:0.016004,GgTub1Fa:0.004457)74:0.008156,(AocTub1Fb:0.004466,AocTub1Fa:4e-05)100:0.015819)46:0.00304,((MdTub1F:0.001159,((EqcTub1F:0.00226,(((LaTub1F:0,OcTub1F:-0)7:0,CvpTub1F:-0)7:0,(BtTub1F:0,(MpfTub1F:0,(CafTub1F:0,(HsTub1F:0,(MamTub1F:0,(SptTub1F:0,(RnTub1F:0,(MmTub1F:0,CrgTub1F:0)1:0)1:0)1:0)1:0)1:0)1:0)1:0)2:-0)9:3e-06)15:3.8e-05,TmlTub1F:0.002233)68:0.0011)89:0.007373,XtTub1F:0.008921)47:0.00515)49:0.005831)33:0.007629,(((((TarTub1J:0.009253,(GaTub1I:0.009772,BrTub1G:0.006145)0:0.001553)42:0.0041,BrTub1F:0.00323)43:0.002964,(((GaTub1O:0.045852,(GaTub1J:0.003352,(GaTub1H:0.00329,TarTub1I:0.008077)13:0.001206)39:0.001885)39:0.002172,GaTub1G:0.009344)14:0.001623,TarTub1G:0.012232)5:0.000641)5:0.001872,((GaTub1F:0.00143,TarTub1E:0.003076)24:0.001674,BrTub1E:0.003994)3:0.002995)1:0.005984,(BrTub1H:0.031465,TarTub1H:0.013852)46:0.004794)2:0.004949)0:0.001689)0:0.00365,((((((HrsTub1D:0.010621,(LhTub1D:0.008831,AeTub1D:0.004806)48:0.001608)38:0.001043,CmfTub1D:0.01292)86:0.006728,PobTub1D:0.005073)98:0.026855,(MerTub1D:0.034985,((BoiTub1D:0.001482,BotTub1D:0.003037)100:0.01663,(ApfTub1D:0.007803,AmTub1D:0.003547)91:0.011381)53:0.006755)86:0.009575)100:0.120504,EcgTub1B:0.030402)19:0.007893,((((AypTub1D:0.013924,RhpTub1D:0.004178)58:0.002643,TicTub1D:0.004615)0:0.003631,(CpqTub1D:0.009364,((AeaTub1D:0.004189,GomTub1D:0.002639)74:0.002147,(DwTub1D:0.002842,(((((((((DbTub1D:0,DmTub1D:-0)20:0,DseTub1D:-0)17:0,DyTub1D:-0)14:0,DerTub1D:-0)13:0,DssTub1D:-0)67:0.000496,(DtTub1D:0.000285,DreTub1D:0.011242)57:0.001786)68:0.003679,((((DrrTub1D:1e-06,DrfTub1D:-1e-06)5:1e-06,DaTub1D:-1e-06)4:1e-06,DrbTub1D:-1e-06)4:1e-06,DeTub1D:-1e-06)27:0.000908)0:0.000814,DkTub1D:0.001162)57:0.009733,((DvTub1D:0.008434,DgTub1D:0.005278)49:0.002378,DmoTub1D:0.003235)73:0.004814)67:0.004077)66:0.007)6:0.00092)2:0.002349)80:0.011435,(((((((CptTub1G:0.004394,CptTub1F:0.000115)68:0.008554,((((((NvTub1J:6.8e-05,NvTub1I:0.004459)58:0.003191,NvTub1C:0.003611)5:0.001558,NvTub1G:0.006375)10:0.001006,NvTub1D:0.002932)10:0.002001,CagTub1A:0.000244)0:0.000475,(NvTub1E:0.008138,CiTub1C:0.000917)32:0.001476)0:0.000272)0:0.000727,((((AypTub1L:0.02972,((((((DbTub1C:-0,((DtTub1C:-0,(DrpTub1C:-0,(DeTub1C:0,GomTub1C:-0)0:0)0:0)0:-0,(DkTub1C:-0,(DmTub1C:-0,(DssTub1C:-0,(DrfTub1C:-0,(DreTub1C:-0,(DwTub1A:0,(DpTub1A:0,(DrrTub1A:-0,(DerTub1A:-0,(DyTub1A:-0,(DseTub1A:-0,(DrbTub1A:0,(DaTub1A:0,(DgTub1A:0,(DvTub1A:0,DmoTub1A:0)8:0)8:0)8:0)8:0)4:0)4:0)4:0)4:-0)4:-0)6:0)0:0)0:0)0:0)0:0)0:0)0:0)9:0.000644,(((DrrTub1C:-0,((DssTub1A:-0,DeTub1A:0)7:-0,DreTub1A:0)16:0)4:0,DseTub1C:-0)37:0.000675,((((DerTub1C:0,DyTub1C:0)28:-0,DmTub1A:0)12:-0,DtTub1A:0)32:0.000105,DbTub1A:0.002147)38:0.001578)50:0.001618)8:0.003751,(MydTub1C:0.002388,MydTub1A:0.023427)1:0.00194)0:0.000573,TicTub1A:0.002793)0:0.000608,((((((AngTub1G:-0,AngTub1A:0)8:-0,AeaTub1C:0)26:0.000652,CpqTub1C:0.001637)46:0.000948,AypTub1A:0.011722)34:0.001551,(((CpqTub1G:-0,AeaTub1A:0)4:-0,CpqTub1A:0)10:0.000915,AngTub1C:0.003598)4:0.000247)1:0.000405,(((((NavTub1G:0.003072,NavTub1A:0.001437)5:0.001339,((LhTub1G:0,(PobTub1A:0,(AacTub1A:0,(AeTub1A:0,CmfTub1A:0)1:0)1:0)3:-0)11:1.2e-05,HrsTub1A:0.002231)8:0.000933)0:0.000307,((((((HrsTub1C:-1e-06,LhTub1A:0.002255)1:1e-06,AmTub1A:-1e-06)0:1e-06,ApfTub1A:-1e-06)0:1e-06,BotTub1A:-1e-06)0:1e-06,BoiTub1A:-1e-06)1:0.000297,MerTub1A:0.001955)8:0.000825)12:0.001124,(MerTub1G:0.004076,(BoiTub1G:0,(BotTub1G:0,AmTub1G:0)27:0)27:0.00043)48:0.001136)25:0.002471,RhpTub1A:0.003181)0:0.000825)1:0.001113)0:0.000561,(((((HrsTub1G:0.001052,LhTub1C:0.003488)34:0.000988,CmfTub1C:0.004686)54:0.003938,PobTub1C:0.000577)3:0.001254,(AacTub1C:0,AeTub1C:0)36:0.001019)46:0.008519,NavTub1C:0.004426)61:0.001043)0:0.000804)0:0.002569,RhpTub1L:0.012632)0:0.000761,((tEt-orf161:0.001435,tEs-orf25:0.028035)0:0.006431,(((((tEt-orf143:0.059883,tEs-orf23:0.032587)10:0.010419,((tRc-orf185:0.002959,tPr-orf101:0.008751)41:0.003695,(tRv-orf137:0.008936,tHe-orf2:0.002345)24:0.001694)17:0.004868)6:0.004756,(((tRv-orf130:0.000316,tHe-orf9:0.001928)41:0.002751,((tPr-orf100:0.000297,tPr-orf85:0.001946)68:0.002111,tMp-orf38:0.002382)41:0.001774)1:0.002435,tMp-orf45:-0.002679)72:0.012769)17:0.005141,(((MerTub1J:0.039304,((BoiTub1J:0.002462,BotTub1J:-0.000208)99:0.017253,(AmTub1J:0,ApfTub1J:-0)100:0.014252)75:0.007274)66:0.015545,(((tRc-orf191:0.027677,tMp-orf42:0.026734)77:0.003671,tPr-orf65:0.02026)96:0.023239,(tRv-orf139:0.044151,tHe-orf4:0.023558)47:0.00724)100:0.066164)19:0.004867,(((CvpTub1M:0.052764,CvpTub1L:0.044662)100:0.112076,(MdTub1I:0.02896,((MpfTub1I:0.01385,SptTub1I:0.033192)23:0.002282,CafTub1I:0.059993)30:0.004954)42:0.008547)47:0.006306,(BrTub1K:0.026458,(XtTub1I:0.01238,(GgTub1I:0.00677,AocTub1I:0.006782)16:0.003673)53:0.007806)36:0.005343)50:0.012993)0:0.00377)0:0.002278,((BrTub1I:0.041996,CiTub1F:0.025023)4:0.005988,AypTub1C:0.026914)7:0.001581)0:0.002409)0:0.001819)0:0.001828,((((EqcTub1J:-1e-06,(HsTub1J:-1e-06,(AocTub1E:-1e-06,(MdTub1E:-1e-06,(((((RnTub1D:-1e-06,SptTub1D:0.002261)0:1e-06,MmTub1E:-1e-06)0:1e-06,MamTub1D:-1e-06)0:0,((MmTub1D:-1e-06,(CrgTub1D:-1e-06,(CvpTub1D:-1e-06,((HsTub1E:0.013875,OcTub1D:-1e-06)2:1e-06,LaTub1D:-1e-06)2:1e-06)2:1e-06)3:1e-06)1:0,((BtTub1E:-1e-06,(CvpTub1E:-1e-06,(OcTub1E:-1e-06,(EqcTub1D:-1e-06,(BtTub1D:-1e-06,LaTub1E:0.004623)4:1e-06)4:1e-06)1:1e-06)2:1e-06)0:0,(((CafTub1E:-1e-06,TmlTub1D:0.004528)3:1e-06,RnTub1E:-1e-06)0:1e-06,MamTub1E:-1e-06)0:0)0:0)0:0)0:0,(HsTub1D:-1e-06,(MpfTub1D:-1e-06,(EqcTub1E:-1e-06,MdTub1D:0.004529)0:1e-06)0:1e-06)0:0)2:0)2:1e-06)4:1e-06)5:1e-06)33:0.000128,CafTub1D:0.002122)44:0.003745,GgTub1E:0.005334)43:0.001972,(CagTub1B:0.00161,((CiTub1B:0.004444,OidTub1A:5e-05)9:0.000547,CiTub1A:0.003959)5:0.000666)20:0.003224)14:0.003273)0:0.002539)0:0.000668,(SckTub1F:0.011001,(((SckTub1I:0.010791,SckTub1C:0.002859)8:0.000814,(SckTub1H:0.007772,(SckTub1D:0.00235,(SckTub1B:0.006794,SckTub1A:-3.4e-05)27:0.002169)40:0.003633)6:0.001502)0:0.001869,(CptTub1D:0.008076,CagTub1F:0.06994)3:0.000767)0:0.000607)0:0.001391)0:0.001143,(((((CptTub1C:0.006831,(CptTub1B:0.001759,CptTub1A:0.000506)68:0.003413)33:0.0047,CptTub1H:0.015506)17:0.003715,CagTub1C:0.011801)1:0.000473,((SmTub1B:0.030155,SmTub1A:0.002039)18:0.004629,HerTub1A:0.004679)5:0.001505)0:0.001084,((CagTub1E:0.006326,CagTub1D:0.007266)35:0.004614,EcgTub1A:0.012649)15:0.002242)0:0.000915)0:0.000955,((SckTub1J:0.030252,(NvTub1B:0.014457,CptTub1E:0.015583)7:0.002002)0:0.001584,(((SckTub1N:0.008738,SckTub1L:0.011894)31:0.001743,SckTub1K:0.007305)99:0.019701,(((OidTub1E:0.0069,OidTub1D:-0.000145)99:0.003131,(OidTub1C:-0,OidTub1B:0)97:0.005913)77:0.014938,SckTub1G:0.017764)0:0.003195)2:0.003861)0:0.000972)0:0.001551,(((((((NvTub1N:0.045586,SckTub1M:0.051655)9:0.004605,(NvTub1O:0.047213,(CiTub1E:0.014564,CiTub1D:0.013001)98:0.020671)23:0.004482)0:0.001191,(NvTub1F:0.018662,(NvTub1H:0.013519,NvTub1A:0.007348)41:0.003758)34:0.003655)0:0.00128,(NvTub1T:0.033546,NvTub1K:0.007949)89:0.013558)0:0.000861,(NvTub1L:0.045128,TiaTub1D:0.053883)25:0.004761)1:0.001865,(TiaTub1B:0.005833,(TiaTub1C:0.008996,TiaTub1A:0.002385)61:0.000972)99:0.020655)2:0.003814,(((GiiTub1:0.097043,(((((((((BinTub1C:0.118721,(BinTub1B:0.000196,BinTub1A:0.002034)100:0.019632)7:0.006157,(OstTub1B:0.038569,OstTub1A:0.018615)95:0.025251)3:0.004441,((VcTub1B:-0,VcTub1A:0)85:0.000597,(CrTub1B:0,CrTub1A:-0)87:0.003885)99:0.019422)5:0.002174,((CypTub1B:0.003305,CypTub1A:0.003419)91:0.011678,((ChvTub1B:0.00592,ChvTub1A:0.000808)95:0.004972,(Mip_aTub1B:0,Mip_aTub1A:-0)100:0.015471)8:0.00221)4:0.002278)0:0.003547,(((((((PlyTub1B:0,PbTub1B:0)98:0.007252,(PvTub1B:0.000343,PkTub1B:0.001867)93:0.001681)73:0.001115,Pf_aTub1B:0.008939)100:0.023982,((PvTub1A:0,PkTub1A:0)41:0.00143,((PlyTub1A:0,PbTub1A:0)68:0.002397,(Pf_aTub1A:0,Pf_iTub1A:0)54:0.002055)7:0.000799)100:0.019435)44:0.013539,(((CrmTub1:0.009888,(ChTub1:0,CpTub1:0)100:0.01289)100:0.065709,(ActTub1A:0.035475,GrnTub1A:0.402301)60:0.017832)29:0.00563,(BamTub1A:0.167235,((TepTub1B:0.004334,ThaTub1B:0.004812)100:0.056804,(BbTub1A:0.004272,BabTub1A:0.004779)100:0.036067)91:0.010629)15:0.01132)5:0.012877)7:0.013782,(Tg_aTub1A:0,HahTub1A:0)100:0.013898)26:0.015509,(OxtTub1A:0.011263,(TetTub1A:0.001746,(ImTub1:0.010304,(PtTub1D:0.00579,((PtTub1E:1.2e-05,PtTub1A:-1.2e-05)4:0.00053,(PtTub1C:1.6e-05,PtTub1B:-1.6e-05)22:0.001731)82:0.000987)77:0.005897)34:0.003276)91:0.022128)20:0.003717)3:0.010848)0:0.002528,((((((((NgTub1F:0.223478,NgTub1E:0.156932)99:0.232842,BhTub1:0.249561)14:0.02507,(((Tg_aTub1B:0.004986,HahTub1B:0.001596)100:0.343533,(BamTub1B:0.123514,((BbTub1B:0.031368,BabTub1B:0.034678)100:0.085718,(TepTub1A:0.028205,ThaTub1A:0.033499)100:0.127133)94:0.03517)100:0.102318)81:0.029959,(BinTub1D:0.331868,GrnTub1B:0.396527)25:0.01338)8:0.015072)0:0.016674,((SemTub1Mbeta:0,SemTub1Malpha:0)100:0.182353,(((PovTub1:0.080104,((((DdTub1A:0.004855,DccTub1A:0.006087)100:0.021934,DcfTub1A:0.021074)53:0.007443,DiiTub1A:0.018414)100:0.061341,DcpTub1A:0.052863)71:0.017356)100:0.084808,((DdTub1B:0.056173,(DiiTub1B:0.027089,DcfTub1B:0.01681)74:0.011923)100:0.100273,DcpTub1B:0.112083)100:0.103079)54:0.032612,((DifTub1B:0.284138,DifTub1A:0.082585)100:0.060881,(PppTub1B:0.060844,PppTub1A:0.053562)100:0.071053)24:0.000175)99:0.098295)4:0.0056)0:0.01127,((((CmeTub1:0.041346,HmaTub1:0.041171)92:0.029021,CtpTub1:0.082388)67:0.023438,GtTub1A:0.091752)69:0.030767,((PtTub1G:0.548293,PtTub1F:0.397939)72:0.098114,TetTub1D:0.858384)94:0.106012)35:0.023644)0:0.010833,((PpuTub1:0.206348,GsTub1:0.091785)22:0.008877,(CmTub1:0.095113,(CncTub1B:0.04776,CncTub1A:0.07308)100:0.160563)16:0.007389)22:0.00835)0:0.033434,(NgTub1D:0.091538,((NgTub1C:-0,NgTub1B:0)31:-0,NgTub1A:0)100:0.035558)77:0.012454)0:0.008145,((((((PotTub1Ad:0.008724,RicTub1Ac:0.009366)22:0.00213,((PupTub1Ad:0.004371,((SemTub1Cbeta:0,SemTub1Calpha:-0)70:0.003854,(SemTub1Bbeta:0,SemTub1Balpha:-0)33:0.007502)73:0.004734)46:0.002252,VvTub1Ac:0.003372)29:0.002055)4:0.001265,((((((((GlmTub1Ah:0.003193,GlmTub1Ag:-0.000828)96:0.02143,(((SobTub1Ab:0.002519,SobTub1Aa:0.001973)22:0.0009,(BdTub1Ab:0.001597,(Os_aTub1Aa:0,OrgTub1Aa:0)77:0.012134)3:0.002551)17:0.001724,(Os_aTub1Ab:0,OrgTub1Ab:0)97:0.016715)18:0.007225)7:0.002806,((GlmTub1Af:0.004069,GlmTub1Ae:0.002633)84:0.010968,MtTub1Aa:0.007239)23:0.002245)3:0.001457,PupTub1Ac:0.007557)0:0.001251,(((VvTub1Ab:0.002411,(PotTub1Ac:0.007915,VvTub1Aa:0.00786)0:0.001005)0:0.001043,RicTub1Aa:0.001177)0:0.000622,(PupTub1Ab:0.012325,PupTub1Aa:0.001282)1:0.000551)0:0.001077)0:0.000496,(PotTub1Ab:0.007227,(CipTub1Ab:0.010168,CipTub1Aa:0.00578)0:0.001889)0:0.001185)0:0.001203,(((((GlmTub1Ac:0.002266,GlmTub1Aa:-3.5e-05)12:0.005098,MtTub1Ab:0.004051)5:0.004296,(((GlmTub1Ad:-5e-06,GlmTub1Ab:0.002251)60:0.006382,(MeTub1Ab:0,MeTub1Aa:-0)2:0.005155)1:0.000848,RicTub1Ab:0.002521)1:0.000908)0:0.000404,CusTub1Aa:0.010195)0:0.000797,(((SobTub1Ac:0.057723,BdTub1Aa:0.025501)3:0.002349,(AtTub1Ac:0.002065,(ArlTub1Ab:-0,(AtTub1Ab:-0,(AtTub1Aa:0,ArlTub1Aa:0)51:0)47:0)93:0.002431)80:0.009474)6:0.006045,(MigTub1Ac:0.031979,CusTub1Ab:0.01241)56:0.003114)0:0.003412)0:0.00093)0:0.001589,(PotTub1Aa:0.010538,(SemTub1A:0.006173,PhpTub1Aa:0.007421)0:0.002068)0:0.001625)0:0.000898)5:0.001902,((MigTub1Ab:0.012376,MigTub1Aa:0.005733)96:0.011469,CusTub1Ac:0.021002)26:0.005014)69:0.007646,(((((((SemTub1Hbeta:0,SemTub1Halpha:0)52:0.00019,(((SemTub1Lbeta:0,SemTub1Lalpha:0)36:0,SemTub1K:-0)69:0.003991,(SemTub1Jbeta:0.003805,SemTub1Jalpha:0.000685)68:0.001668)10:0.000345)99:0.015077,((SemTub1Gbeta:0,SemTub1Galpha:0)91:0.005584,(SemTub1Ebeta:0,SemTub1Ealpha:0)90:0.003399)96:0.00759)32:0.003623,(SemTub1Dbeta:0,SemTub1Dalpha:0)100:0.014614)27:0.004149,(SemTub1Ibeta:0,SemTub1Ialpha:0)100:0.022985)34:0.002765,(SemTub1Fbeta:0,SemTub1Falpha:0)100:0.020301)46:0.004948,(PhpTub1Ab:0.032447,(((PhpTub1Af:0.015621,PhpTub1Ae:0.021058)50:0.004001,PhpTub1Ad:0.011901)100:0.057103,PhpTub1Ac:0.07604)97:0.020335)26:0.009135)2:0.002724)19:0.007791,(((((((((AtTub1Bb:0,(ArlTub1Bb:0,(ArlTub1Ba:0,AtTub1Ba:0)51:-0)48:-0)93:0.009072,((GlmTub1Bb:0.001004,GlmTub1Ba:0.003486)82:0.003536,MtTub1Ba:0.003263)70:0.006879)58:0.003937,((MeTub1Bb:0.011798,MeTub1Ba:0.011477)53:0.002985,RicTub1Ba:0.005991)12:0.001459)2:0.001483,((CusTub1Ba:0.013313,CipTub1Ba:0.012348)8:0.002485,(SobTub1Ba:0.00602,(BdTub1Bb:0.009935,(Os_aTub1Ba:0,OrgTub1Ba:0)86:0.00584)40:0.002002)72:0.008631)1:0.0012)0:0.00111,((((((((GlmTub1Be:0.038228,MtTub1Bc:0.069073)100:0.039221,(GlmTub1Bd:0.004236,GlmTub1Bc:0.004871)97:0.012063)66:0.006908,MtTub1Bb:0.029553)41:0.002658,((SobTub1Bb:0.009456,Os_aTub1Bb:0.02505)42:0.006166,BdTub1Ba:0.018798)100:0.037577)43:0.007853,(AtTub1Bc:0.009002,ArlTub1Bc:0.00219)100:0.048228)13:0.001986,CusTub1Bb:0.024374)10:0.00222,((PupTub1Ba:0.020175,((PotTub1Bd:0.014834,PotTub1Bc:0.010015)62:0.009911,(MeTub1Bc:0.016691,RicTub1Bb:0.018565)25:0.004241)62:0.005564)11:0.002264,CipTub1Bb:0.038571)23:0.001653)14:0.003119,((PotTub1Bb:0.025927,(PupTub1Bb:0.013811,MigTub1Ba:0.011428)32:0.002115)18:0.003732,(MigTub1Bb:0.011191,PotTub1Ba:0.016537)42:0.003422)0:0.001102)0:0.001275)1:0.000472,VvTub1Ba:0.00871)2:0.001516,MigTub1Bc:0.03777)3:0.002081,VvTub1Bb:0.096366)44:0.011323,(PhpTub1Bc:0.003413,(PhpTub1Bb:-0,PhpTub1Ba:0)50:0.003357)98:0.010266)93:0.024564)10:0.007692)0:0.002398)0:0.008833,(((EdmTub1:0.002329,(LbTub1B:0,LbTub1A:-0)75:0.002171)71:0.001191,(((((((((((((LemTub1L:-0,LemTub1H:0)1:0,LemTub1J:-0)1:0,LemTub1I:-0)0:0,LemTub1K:-0)10:-0,LemTub1G:0)7:-0,LemTub1F:0)11:0,LemTub1E:-0)10:-0,LemTub1D:0)10:0,LeiTub1B:-0)1:0,LemTub1B:-0)4:0,LemTub1C:-0)20:-0,LeiTub1A:0)17:-0,LemTub1A:0)87:0.003321)100:0.041264,((((TbTub1D:-0,TbTub1B:0)5:0,TbTub1C:-0)11:0,TbTub1A:-0)10:0.001081,TrcTub1A:0.005649)100:0.017381)100:0.048872)0:0.00416,((((((((((((PhsTub1H:-0,PhsTub1G:0)100:0.013875,PhsTub1C:0.004344)37:0.00317,((PhrTub1E:0.00068,PhrTub1C:0.00154)74:0.002084,HyaTub1B:0.004592)69:0.004636)2:0.00416,PhrTub1D:0.023667)15:0.004952,(PhiTub1B:0.03182,((PhrTub1G:0,PhrTub1F:-0)100:0.027201,PhsTub1F:0.042192)100:0.042934)51:0.004425)14:0.001982,PhiTub1D:0.009525)73:0.008315,((PhsTub1D:0.009667,PhiTub1C:0.013629)67:0.003295,HyaTub1A:0.031306)52:0.001207)86:0.014624,(PuTub1B:0.02825,PuTub1A:0.009293)40:0.004016)75:0.00661,((SrpTub1D:0.063568,SrpTub1C:0.023133)34:0.009402,SrpTub1B:0.018441)53:0.012162)97:0.020233,(((((((PhiTub1E:-0,PhsTub1B:0)12:-0,PhrTub1B:0)29:0,PhrTub1A:-0)9:0,SrpTub1A:-0)43:0.000349,PuTub1C:0.004106)65:0.000567,PhsTub1A:0.001674)88:0.002323,PhiTub1A:0.001023)100:0.009291)88:0.026041,((((((AuaTub1E:0,AuaTub1B:-0)9:-0,AuaTub1A:0)12:0,AuaTub1C:-0)9:-0,AuaTub1D:0)100:0.03386,(EcsTub1C:0.004297,(EcsTub1B:-0,EcsTub1A:0)91:0.000237)94:0.009916)15:0.003815,(ThpTub1:0.008664,(PhtTub1:0.052723,(FrcTub1B:0.000788,FrcTub1A:0.001453)100:0.060958)100:0.036067)99:0.00907)96:0.033005)11:0.008744,(((EmhTub1C:0.004873,(((EmhTub1H:0.002314,EmhTub1F:-6e-05)70:0.00165,(EmhTub1E:0.002288,EmhTub1D:-3.3e-05)81:0.00515)49:0.001969,EmhTub1G:0.009453)6:0.001323)89:0.008903,(EmhTub1B:0,EmhTub1A:-0)100:0.007961)100:0.074799,GtTub1B:0.073453)15:0.006021)23:0.007681)35:0.043061,(((((Tv_aTub1G:0,Tv_aTub1F:-0)22:0,Tv_aTub1E:-0)17:-0,Tv_aTub1D:0)22:0,Tv_aTub1C:-0)55:0.000528,(Tv_aTub1B:-0,Tv_aTub1A:0)55:0.001717)100:0.092198)1:0.004773)6:0.025665,(PrsTub1:0.016242,((((SppTub1:1.1e-05,AlmTub1:-1.1e-05)57:1.1e-05,Bad_bTub1:-1.1e-05)72:1.1e-05,Bad_aTub1:-1.1e-05)71:1.1e-05,RisTub1:-1.1e-05)96:0.004212)100:0.023887)2:0.00418,((ProTub1:0.016003,MbTub1:0.013978)100:0.027848,((RhpTub1M:0.042111,(((EcgTub1G:0.074958,(EcgTub1F:0.078807,EcgTub1E:0.067685)54:0.003774)30:0.009072,EcgTub1D:0.064124)27:0.002622,EcgTub1C:0.060348)90:0.022543)23:0.00325,(SckTub1Q:0.015245,SckTub1P:0.019846)100:0.134968)13:0.006797)12:0.003751)1:0.00638)0:0.003331)0:0.002812)0:0.002262)0:0.001319)0:0.002858)0:0.005933,((CptTub1M:0.112195,(HerTub1C:0.020637,HerTub1B:0.015391)100:0.024364)24:0.006805,((CptTub1J:0.049054,HerTub1D:0.124241)18:0.004989,OidTub1H:0.121737)0:0.00199)0:0.002425)0:0.00161,((((CeTub1I:0.00775,CejTub1I:0.008072)100:0.07248,(CeTub1F:0.063659,PspTub1F:0.044978)100:0.094312)93:0.016838,(MhTub1C:0.083634,(((PspTub1G:0.124507,(PspTub1D:0.026456,PspTub1B:0.059643)59:0.006907)85:0.014058,(CejTub1E:0.004901,CeTub1E:0.008832)100:0.052845)99:0.028845,(OvTub1C:0.009799,((WbTub1C:0.01853,BrmTub1C:-0.001544)85:0.007094,LolTub1C:0.008277)77:0.004523)100:0.032487)26:0.005668)100:0.032397)86:0.019315,((((((((CeTub1G:0.044281,CejTub1G:0.050986)100:0.078325,(CeTub1D:0.021743,((CeTub1A:0.000663,CejTub1A:0.006085)99:0.010926,(CejTub1B:0.000331,CeTub1B:0.004179)98:0.010512)27:0.005379)56:0.004397)94:0.027733,PspTub1C:0.100733)45:0.00739,PspTub1A:0.025664)58:0.01149,((LolTub1D:0.037875,BrmTub1D:0.054056)99:0.050831,((WbTub1A:0.001033,BrmTub1A:-0.001033)55:0.001033,LolTub1A:-0.001033)100:0.026164)71:0.017274)29:0.008459,(MiTub1A:0,MhTub1A:0)100:0.045462)39:0.009213,((CejTub1C:0.004604,CeTub1C:0.004367)79:0.004834,((WbTub1B:7.7e-05,BrmTub1B:-7.7e-05)89:0.001648,LolTub1B:0.002843)99:0.012644)100:0.033302)14:0.005788,((TrsTub1D:0.054332,(TrsTub1C:0.032203,TrsTub1B:0.027929)100:0.027354)98:0.020446,TrsTub1A:0.035647)69:0.008866)14:0.007724)2:0.00562)0:0.003733)0:0.002)0:0.003603,NvTub1R:0.071644)0:0.003082,((NavTub1I:0.12291,((HrsTub1I:0.023039,((LhTub1I:0.021713,(PobTub1I:0.015924,AacTub1I:0.018489)50:0.00735)32:0.001667,CmfTub1I:0.013987)49:0.002974)87:0.020789,(MerTub1I:0.0091,((AmTub1I:0,ApfTub1I:0)93:0.001268,(BoiTub1I:0.001883,BotTub1I:0.002598)49:0.000965)84:0.006269)100:0.025267)100:0.036551)97:0.033723,TicTub1I:0.168762)95:0.05415)0:0.005252,((FoaTub1:0.198307,SmTub1D:0.108786)2:0.010138,(((CoTub1:0.107669,((OidTub1L:0.114321,OidTub1I:0.069776)54:0.030163,(OidTub1Q:0.144726,((((OidTub1O:0.000203,OidTub1J:-0.000203)43:0.000604,OidTub1P:0.006218)10:0.000736,(OidTub1N:0.000178,OidTub1K:-0.000178)61:0.001534)20:0.00874,OidTub1M:-0.009251)100:0.124417)23:0.011202)24:0.009352)6:0.006812,((((((((EnhTub1:0.011389,EniTub1:0.002257)64:0.003774,EcTub1:0.014652)100:0.080873,NscTub1:0.105726)83:0.032795,VicTub1:0.166015)90:0.024178,tPr-orf67:0.166745)100:0.102437,tMt-orf117:0.170986)41:0.027973,((CorTub1:0.166594,(((((((Um_aTub1:0,SorTub1:0)100:0.066535,MlgTub1:0.073926)100:0.041247,(((((PugTub1:0.002383,PutTub1A:0.002279)98:0.009426,PctTub1A:0.016416)64:0.0081,MlpTub1A:0.020379)100:0.03035,((PutTub1B:0.021169,PctTub1B:0.04493)99:0.022446,MlpTub1B:0.02599)100:0.024345)99:0.028238,((SprTub1:0.015385,RgTub1:0.015742)100:0.062232,(MvTub1B:0.104294,MvTub1A:0.121199)68:0.021848)98:0.029421)87:0.019546)24:0.003811,((((((GylTub1A:0.028471,((((AgbTub1:0,AbbTub1:0)100:0.016423,CpcTub1A:0.01625)24:0.000665,(LabTub1A:0.006188,(GamTub1A:0.006574,(HysTub1A:0.00695,HecTub1A:0.002147)40:0.000241)67:0.00466)46:0.00219)70:0.004826,((((((PiTub1A:0.005031,HdpTub1A:0.003938)86:0.006841,SllTub1A:0.011633)50:0.002509,ChpTub1A:0.012071)44:0.001722,(FmTub1:0.027805,((FrTub1A:0.007918,(PlbTub1A:0.011599,((PhcTub1A:0.003367,PcaTub1A:0.012416)77:0.001129,(PhgTub1A:0.009388,BjaTub1A:0.015821)81:0.003447)59:0.00377)32:0.004028)18:0.001855,((GesTub1A:0.01419,WcTub1A:0.016198)15:0.000955,((((DisTub1A:0.006827,GasTub1A:0.002236)98:0.011743,TavTub1A:0.014258)72:0.007844,PplTub1A:0.010366)84:0.008349,FpTub1A:0.010166)17:0.002483)10:0.001898)46:0.004408)41:0.009432)12:0.002323,((((JaTub1A:0.015432,PusTub1A:0.037124)31:0.004319,GltTub1A:0.012762)55:0.008141,(SthTub1A:0.024553,HtaTub1A:0.022372)73:0.01147)6:0.002212,PtcTub1A:0.042569)22:0.001973)1:0.002572,PloTub1A:0.034976)16:0.00429)11:0.003827)25:0.006324,SccTub1A:0.060502)67:0.014461,BobTub1:0.057899)73:0.008478,AudTub1A:0.065456)59:0.00732,((PiiTub1:0.059775,AudTub1B:0.114627)25:0.00707,((PloTub1C:0.032144,PloTub1B:0.049957)100:0.036059,((((HtaTub1C:0.094136,HtaTub1B:0.038849)12:0.009277,SthTub1B:0.045014)33:0.014521,((JaTub1B:0.048968,GltTub1B:0.072047)21:0.00902,(((((PiTub1B:0.018355,HdpTub1B:0.017569)74:0.009725,ChpTub1B:0.028964)81:0.006622,SllTub1B:0.023038)67:0.007435,((((LabTub1B:0.00414,(CpcTub1B:0.044422,HysTub1B:0.00382)30:0.003984)23:0.001987,(GamTub1B:0.000966,HecTub1B:0.003592)88:0.00465)64:0.010928,PtcTub1B:0.030324)26:0.003382,GylTub1B:0.035784)43:0.005761)14:0.003191,SccTub1B:0.040786)20:0.005511)8:0.002276)0:0.001486,(((((PhgTub1B:0.040594,(PhcTub1B:0.011947,PcaTub1B:0.039907)39:0.004999)62:0.009254,PlbTub1B:0.048146)73:0.004991,BjaTub1B:0.07453)89:0.015869,PusTub1B:0.088795)8:0.002189,(((((FrTub1B:0.064927,WcTub1B:0.096276)65:0.016299,PplTub1B:0.105481)43:0.007668,FpTub1B:0.105847)85:0.026442,GesTub1B:0.107045)32:0.013643,((DisTub1B:0.003757,GasTub1B:0.007648)94:0.012434,TavTub1B:0.014451)100:0.053725)21:0.010038)6:0.00362)3:0.005743)40:0.014455)51:0.01042)48:0.006188,((WsTub1:0.050266,DasTub1A:0.068483)38:0.004496,(TemTub1:0.038063,((Fna_bTub1:-0,(Fnd_cTub1:-0,(Fnd_bTub1:-0,Fnb_bTub1:0)20:0)20:0)63:0.000376,Fnb_cTub1:0.001864)100:0.042564)98:0.031266)37:0.007637)35:0.008875)38:0.013943,DasTub1B:0.19054)96:0.055362,((SacTub1:0.17073,((((((((UrTub1B:0.028756,(Coi_dTub1B:0.009202,(Coi_aTub1B:0,(Coi_cTub1B:0,Cop_aTub1B:0)16:0)42:0.000162)100:0.022416)46:0.003116,(((Pab_bTub1B:0,(Pab_cTub1B:0,Pab_aTub1B:0)93:0)96:0.00678,((Ajd_bTub1B:0,Ajd_aTub1B:0)34:0.000227,((Ajc_cTub1B:-1.2e-05,(Ajc_dTub1B:-0,(Ajc_eTub1B:-0,Ajc_aTub1B:0)37:0)58:0.002263)35:1.2e-05,Ajc_bTub1B:-1.2e-05)75:0.002024)61:0.002332)90:0.007048,(AroTub1B:0.001322,((ThvTub1B:-0,(TrtTub1B:-0,(TrrTub1B:-0,(TeTub1B:-0,ArbTub1B:0)29:0)29:0)29:0)54:0.000873,ArgTub1B:0.010517)42:0.003266)99:0.019326)48:0.006703)99:0.022171,(TlsTub1B:0.00732,PcmTub1B:0.022575)100:0.050845)9:0.001672,((PchTub1C:0.137403,PchTub1B:0.136913)91:0.021116,(((((An_bTub1B:0,An_aTub1B:0)98:0.007162,AskTub1B:0.004118)98:0.014746,AecTub1B:0.027788)77:0.012421,ApaTub1B:0.077602)95:0.024362,((((NefTub1B:0.00321,(Asf_bTub1B:0,Asf_aTub1B:0)91:0.003585)99:0.018182,AscTub1B:0.028326)79:0.014035,((AgsTub1B:0.002073,(AoTub1B:-0,AfTub1B:0)93:0.002411)100:0.038987,AstTub1B:0.032958)11:0.003057)11:0.00237,EnTub1B:0.059527)23:0.004128)63:0.009998)24:0.006819)24:0.006591,(((((((OimTub1B:0.011035,AmrTub1B:0.00469)97:0.011143,ErpTub1B:0.035903)46:0.004442,(ScsTub1B:0.008117,BofTub1B:0.003033)96:0.015206)42:0.005716,GllTub1B:0.021674)100:0.043758,ExdTub1B:0.074724)31:0.007677,(((GrcTub1B:0.055979,((((MapTub1B:0.002374,GgtTub1B:0.00893)98:0.015651,MagTub1B:0.030951)39:0.000517,CrpTub1B:0.032538)34:0.005277,(GlgTub1B:0.024428,((((NhTub1B:0.01528,(GzTub1B:0.018889,(FoTub1B:0,GimTub1B:0)100:0.004415)85:0.013822)59:0.011978,(ComTub1B:0.074828,((HpvTub1B:0.054259,(HjTub1B:0.063263,TraTub1B:0.096918)57:0.017205)100:0.061634,((MraTub1B:0.003417,MtaTub1B:0.001059)99:0.020018,((PeiTub1B:0.020293,((CvfTub1B:0.016824,AitTub1B:0.019827)43:0.004233,(NegTub1B:0.005966,((EcfTub1B:0.002174,EiaTub1B:5.1e-05)2:0.00115,((EptTub1B:0.002239,EpgTub1B:-1.1e-05)13:1.1e-05,EpbTub1B:-1.1e-05)17:0.001079)58:0.002014)100:0.016396)11:0.002265)3:0.001539,CcpTub1B:0.045315)55:0.004735)94:0.023777)42:0.00432)51:0.017697)1:0.006458,AalTub1B:0.031267)3:0.003811,(VdTub1B:-0.000136,VaTub1B:0.002386)100:0.032291)17:0.003222)10:0.008799)7:0.006608)37:0.008242,(PoaTub1B:0.035396,(CttTub1B:0.049237,(TitTub1B:0.035653,(ThTub1B:0.019078,ChgTub1B:0.030477)60:0.006023)52:0.006559)49:0.00446)87:0.020531)31:0.001147,(SomTub1B:0.002429,(NedTub1B:0.00354,(NetTub1B:-0,NcTub1B:0)67:0.000923)72:0.002063)100:0.102479)24:0.017443)4:0.002589,((((((PtrTub1B:0,PytTub1B:0)25:0.003135,AlbTub1B:0.010533)42:0.001379,((SetTub1B:0.007345,CohTub1B:0.001695)89:0.002422,ChsTub1B:0.004407)57:0.001228)99:0.013007,LpmTub1B:0.022376)62:0.004765,PnTub1B:0.017236)61:0.005863,HypTub1B:0.016102)99:0.038475)4:0.002302)16:0.004511,(TumTub1B:0.08328,BodTub1B:0.036546)74:0.013118)28:0.015394,GedTub1B:0.104759)38:0.003476,AtoTub1B:0.133598)100:0.112445)94:0.051234,((((SpTub1B:0.016949,(ShoTub1B:0.016711,ShcTub1B:0.017671)92:0.012113)97:0.01762,SjTub1B:0.02386)100:0.044645,((SpTub1A:0.043007,(ShoTub1A:0.013683,ShcTub1A:0.01359)100:0.037195)100:0.023729,SjTub1A:0.059874)93:0.021962)100:0.052327,(((((NfeTub1:0.028513,YlTub1:0.045237)93:0.023277,((PtaTub1A:0.09711,((((((HnvTub1:0.134907,((((((Sap_aTub1B:0.00608,(ScpTub1D:-0.00056,(Sc_bTub1B:0,(Sc_aTub1B:0,Sc_cTub1B:0)38:0)41:0.00056)92:0.005415)2:0.000901,SmiTub1B:0.0031)23:0.005074,(ScpTub1C:0.002673,(Sab_bTub1B:0,Sab_aTub1B:0)79:0.001892)88:0.00834)59:0.002325,SaaTub1B:0.008662)99:0.046558,(((ScpTub1B:0,Sab_aTub1A:-0)50:0,Sab_bTub1A:-0)96:0.00948,(((SakTub1B:0,SakTub1A:-0)84:0.003615,(ScpTub1A:-0,(Sap_aTub1A:-0,(SmiTub1A:-0,(Sc_bTub1A:0,(Sc_aTub1A:0,Sc_cTub1A:0)41:0)45:0)36:0)37:0)63:0.000943)15:0.001348,SaaTub1A:0.003223)49:0.000854)100:0.032512)69:0.01374,((KnTub1:0.07506,KaaTub1B:0.04327)96:0.024056,(((NadTub1:0.030585,(NacTub1B:0.001884,NacTub1A:0.000383)100:0.019206)44:0.00554,(TtbTub1:0.05545,((TtpTub1B:0.063212,TtpTub1A:0.016948)76:0.014422,((VpTub1B:0.020809,VpTub1A:0.012825)79:0.004957,(((ZrTub1:0.011678,TodTub1:0.01407)90:0.006871,CglTub1:0.047046)12:0.002674,((((KmmTub1:0.008492,(KlTub1:0.002307,KlwTub1:0.030147)43:0.002005)25:0.003043,KaTub1:0.005495)96:0.030087,(LwTub1:0.007978,LatTub1:0.003388)93:0.013503)4:0.000349,(Lak_aTub1:0.005426,(ErgTub1:0.003625,ErcTub1:0.031854)64:0.006187)71:0.00467)63:0.01273)2:0.003407)1:0.003487)9:0.000596)14:0.007376)25:0.006531,KaaTub1A:0.037452)49:0.005382)21:0.005928)52:0.015053)46:0.011512,AcrTub1B:0.144315)35:0.010503,((((OgpTub1:0,OgaTub1:0)100:0.028506,CdaTub1:0.028894)92:0.017903,(DebTub1:0.043558,(Kop_aTub1B:0,Kop_bTub1B:0)100:0.071877)42:0.003006)30:0.007086,(PiuTub1:0.065125,PhmTub1:0.041163)100:0.045664)88:0.03064)7:0.001586,((((((ShpTub1:0.021612,((Ct_aTub1:0.004563,LoeTub1:0.023066)1:0.000849,((CaoTub1:0,CapTub1:-0)100:0.015402,(CadTub1:-0,(Ca_bTub1:0,Ca_aTub1:0)57:0)100:0.009759)32:0.002207)24:0.002492)76:0.008433,(((CntTub1:0.013312,(MifTub1:0.015432,DehTub1:0.024142)49:0.006959)21:0.001486,(((MefTub1:0.009216,MbbTub1:0.012102)64:0.006016,HybTub1:0.03318)49:0.004699,CllTub1:0.014841)19:0.008276)21:0.003993,ShsTub1:0.017908)11:0.000561)38:0.002921,MrgTub1:0.053762)31:0.004651,CatTub1:0.060572)70:0.021009,((WicTub1:0.05444,(WaTub1Beta:-0.000448,WaTub1Alpha:0.002707)100:0.027917)80:0.013031,CyjTub1:0.050152)97:0.030142)14:0.002305,BaiTub1:0.060215)64:0.014983)16:0.019878,PtaTub1B:0.083803)99:0.046775,(Kop_bTub1A:0.002014,Kop_aTub1A:0.002512)100:0.165261)41:0.001004)65:0.029747,AcrTub1A:0.084792)90:0.019533)73:0.0144,CacTub1A:0.105818)73:0.008444,LmsTub1:0.076483)83:0.021939,(((((((((BcTub1:0.015339,(((MgTub1:0,SepTub1:0)91:0.008927,(((MspTub1:0,MppTub1:0)40:0.002111,CzTub1:0.002368)83:0.002127,MyfTub1:0.002367)22:0.000151)32:0.00094,McpTub1:0.008182)63:0.004024)58:0.007901,((XpTub1:0.02172,ClgTub1:0.021241)22:0.003891,ExdTub1A:0.033145)24:0.00177)37:0.005378,((GedTub1A:0.016435,(OimTub1C:0.088897,(OimTub1A:0.046612,(AmrTub1A:0.010291,(((ErpTub1A:0.015528,BgTub1A:0.061907)88:0.018632,(ScsTub1A:0.00658,BofTub1A:0.009247)85:0.011668)25:0.003174,GllTub1A:0.019659)2:0.003241)17:0.002336)12:0.004763)30:0.002069)39:0.003513,(((((ThTub1A:0.003409,(((SomTub1A:-0,NedTub1A:0)32:0.001129,(NetTub1A:0,NcTub1A:-0)30:0.001116)98:0.006223,PoaTub1A:0.00513)46:0.002269)15:0.003326,ChgTub1A:0.017658)24:0.000432,TitTub1A:0.028793)36:0.00538,CttTub1A:0.023058)72:0.006968,(((GrcTub1A:0.018146,((MapTub1A:0.004362,GgtTub1A:0.009203)100:0.016334,MagTub1A:0.038248)43:0.01041)21:0.003056,CrpTub1A:0.030699)18:0.003237,(((((HjTub1A:0.002274,TraTub1A:0.002221)11:0.00015,HpvTub1A:0.00209)79:0.009559,((NhTub1A:0.003486,((FoTub1A:0,GimTub1A:0)89:0.003028,GzTub1A:0.010503)31:0.001057)15:0.003852,((((NegTub1A:-1e-06,(EptTub1A:-1e-06,(EpgTub1A:-1e-06,(EcfTub1A:-1e-06,((PeiTub1A:0.002244,EpbTub1A:-1e-06)9:1e-06,EiaTub1A:-1e-06)8:1e-06)6:1e-06)6:1e-06)5:1e-06)11:5.7e-05,(MraTub1A:0,MtaTub1A:0)2:0.002181)12:0.000336,(CcpTub1A:0.015965,CvfTub1A:-1.5e-05)22:0.001949)76:0.000994,AitTub1A:0.008099)68:0.0083)34:0.001592)71:0.004728,ComTub1A:0.038762)56:0.013094,((GlgTub1A:0,CehTub1A:0)98:0.012884,((VdTub1A:0.002215,VaTub1A:2.7e-05)100:0.026883,AalTub1A:0.028168)16:0.001167)51:0.005971)56:0.005829)14:0.003854)55:0.011364)39:0.005768)16:0.001389,(BodTub1A:0.018585,((RhrTub1:0.017684,(PnTub1A:0.006165,((AlbTub1A:0.009271,((SetTub1A:0.002788,(CohTub1A:0.00152,ChsTub1A:0.002953)56:0.002867)60:0.005839,(PtrTub1A:0,PytTub1A:0)95:0.005672)7:0.001518)61:0.005605,LpmTub1A:0.003554)54:0.00382)75:0.013028)23:0.003581,HypTub1A:0.022747)85:0.009601)29:0.003686)31:0.006821,((((Pab_bTub1A:0.002295,Pab_aTub1A:-5.5e-05)42:5.5e-05,Pab_cTub1A:-5.5e-05)98:0.013081,((Ajd_aTub1A:0,Ajd_bTub1A:0)96:0.008634,(Ajc_dTub1A:0,(Ajc_aTub1A:0,(Ajc_bTub1A:0,Ajc_cTub1A:0)94:0)92:0)95:0.011838)91:0.005183)100:0.020881,((TlsTub1A:0.003147,PcmTub1A:0.00358)100:0.02667,(((((NefTub1A:0,Asf_bTub1A:-0)45:0,Asf_aTub1A:-0)96:0.010131,AscTub1A:0.005712)94:0.008381,(((AstTub1A:0.00739,(((An_bTub1A:0,An_aTub1A:0)35:0,AskTub1A:-0)97:0.004832,(AecTub1A:0.006545,ApaTub1A:0.009479)17:0.000896)29:0.002242)52:0.003523,((AgsTub1A:0,AoTub1A:0)43:0,AfTub1A:-0)96:0.009177)15:0.00091,EnTub1A:0.025071)34:0.003327)37:0.000949,PchTub1A:0.049424)51:0.00577)72:0.007134)22:0.001568)45:0.007221,(UrTub1A:0.04553,(Coi_aTub1A:0,(Coi_bTub1A:0,(Coi_dTub1A:0,(Coi_cTub1A:0,Cop_aTub1A:0)100:0)100:0)100:0)100:0.03398)94:0.037546)47:0.009215,AtoTub1A:0.082832)41:0.003544,TumTub1A:0.048764)63:0.014494,((((ThvTub1A:0.0019,ArbTub1A:0.002571)58:0.00374,(TrrTub1A:0.006247,(TrtTub1A:0.000141,TeTub1A:0.002096)43:0.000516)49:0.001903)93:0.018386,ArgTub1A:0.012373)99:0.018786,AroTub1A:0.03362)100:0.265366)89:0.033403)56:0.006349)81:0.03118)47:0.006561)60:0.013858,((MolTub1C:0.148502,MovTub1C:0.126137)100:0.060749,(((MolTub1B:0.02229,MovTub1A:0.011665)73:0.007446,MolTub1A:0.03519)85:0.012624,MovTub1B:0.052052)100:0.060977)94:0.035569)17:0.007214)5:0.00269,((PhbTub1C:0.101326,(RhaTub1C:0.076366,MucTub1C:0.033371)89:0.013607)57:0.007922,(((RhaTub1Bb:0.012108,RhaTub1Ba:0.017923)86:0.017122,PhbTub1B:0.034717)72:0.008537,(MucTub1B:0.036551,(((RhaTub1Ab:0.012325,RhaTub1Aa:0.008054)68:0.006857,MucTub1A:0.01543)91:0.012195,PhbTub1A:0.015408)100:0.019671)6:0.008313)79:0.01754)76:0.032006)4:0.007847)30:0.010453,((BrmTub1F:0.099844,BrmTub1E:0.069567)100:0.086868,LolTub1E:0.074455)100:0.19816)2:0.005205)0:0.003091,((CiTub1G:0.169254,((((CpqTub1Eb:0.118166,AeaTub1E:0.066675)100:0.065766,CpqTub1Ea:0.128174)60:0.010142,AngTub1E:0.1609)100:0.12973,(MydTub1E:0.352046,(GomTub1E:0.081049,(((((DrpTub1E:0,DpTub1E:0)100:0.031639,DwTub1E:0.036497)25:0.004327,((((((DtTub1E:0.015645,DbTub1E:0.012993)9:0.001822,(((DssTub1E:0,DseTub1E:0)27:0,DmTub1E:-0)73:0.00187,(DyTub1E:0.00176,DerTub1E:0.002513)89:0.006715)3:0.001351)1:0.002467,(DeTub1E:0.011146,DrrTub1E:0.008593)0:0.004029)27:0.002807,DrfTub1E:0.015897)69:0.004451,DreTub1E:0.023977)63:0.007801,(DrbTub1E:0.005279,DaTub1E:0.00329)100:0.027825)65:0.003867)62:0.010163,DkTub1E:0.031272)87:0.007541,(DgTub1E:0.033207,(DvTub1E:0.013113,DmoTub1E:0.024367)100:0.050884)100:0.052653)99:0.069987)99:0.112867)38:0.018853)86:0.060381)24:0.015075,((AmqTub1D:0.147271,AmqTub1C:0.105591)85:0.023537,AmqTub1B:0.153735)63:0.025111)1:0.009017)0:0.008128)0:0.002266)0:0.008796,((((HrsTub1H:0.022441,LhTub1H:0.023131)22:0.00329,(PobTub1H:0.057977,(CmfTub1H:0.038211,(AacTub1H:0.004943,AeTub1H:0.006541)80:0.013875)36:0.002576)12:0.001752)30:0.00689,(MerTub1H:0.006988,((BoiTub1H:0.000221,BotTub1H:0.002046)87:0.005885,(AmTub1H:0,ApfTub1H:0)77:0.000956)66:0.006411)100:0.029505)100:0.105798,(TiaTub1E:0.156191,((EcgTub1H:0.381026,OxtTub1B:0.313799)35:0.039197,(TiaTub1F:0.270182,((RhpTub1B:0.479453,((((CmfTub1B:0.231307,LhTub1B:0.398183)92:0.095101,(MerTub1B:0.145697,((ApfTub1B:0.051448,AmTub1B:0.022934)100:0.129632,(BoiTub1B:0.011152,BotTub1B:0.011991)100:0.103874)72:0.027105)100:0.169826)100:0.14984,((GomTub1B:0.25966,((DwTub1B:0.035087,((DrpTub1B:0,DpTub1B:0)100:0.072374,(((((((DtTub1B:0.007864,DbTub1B:0.012298)37:0.001596,DrrTub1B:0.00397)27:0.001782,(((DseTub1B:-0,DssTub1B:0)83:0.012421,DmTub1B:0.000879)72:0.001736,(DerTub1B:0.003112,DyTub1B:0.01472)73:0.006332)86:0.007781)11:0.001501,(DrfTub1B:0.035961,DeTub1B:0.024769)36:0.005278)17:0.001433,DreTub1B:0.032771)90:0.021503,DkTub1B:0.055312)65:0.00436,(DrbTub1B:0.012671,DaTub1B:0.018895)100:0.031577)72:0.008124)55:0.012773)77:0.008372,(DgTub1B:0.082431,(DvTub1B:0.026267,DmoTub1B:0.042786)54:0.008197)60:0.016432)100:0.157026)100:0.269038,AypTub1N:1.155513)5:0.05377)4:0.02979,((CpqTub1B:0.090925,AeaTub1B:0.06821)100:0.075124,AngTub1B:0.257918)100:0.220891)0:0.023905)13:0.042504,TicTub1B:0.21752)29:0.094516)6:0.013134)4:0.012427)1:0.002877)1:0.004716)0:0.005829,(XtTub1M:0.039631,XtTub1L:0.047403)100:0.086006)0:0.018009)0:0.031549)2:0.027471,AypTub1M:0.55651)5:0.044455,((CpqTub1Kb:0.185592,(CpqTub1Ka:0.0979,AeaTub1K:0.142946)31:0.017821)100:0.135782,AngTub1K:0.529565)65:0.07436)4:0.061398)5:0.049643,((EtiTub1B:0.232664,EtiTub1A:0.218232)12:0.018536,((EdTub1B:0.010123,EhTub1B:0.011762)85:0.005596,(EdTub1A:0.011582,EhTub1A:0.005798)64:0.002672)100:0.124088)100:0.43636)14:0.071228,CacTub1B:1.051118)19:0.09981,((NgTub1N:1.547516,((((((NgTub1M:0.353762,NgTub1J:0.335634)98:0.525853,NgTub1K:1.363014)66:0.105697,NgTub1L:0.967012)90:0.457714,NgTub1I:1.138428)77:0.270936,(((((PtTub1R:0.266164,PtTub1Q:0.351858)87:0.162716,PtTub1P:0.252834)98:0.22311,(PtTub1O:0.480039,(PtTub1N:0.073929,PtTub1M:0.407875)60:0.087203)87:0.239887)100:0.94345,NgTub1O:2.125232)19:0.193438,PtTub1L:1.760605)15:0.106171)12:0.22322,((OxtTub1D:1.593299,OxtTub1C:1.518481)59:0.439712,(TetTub1C:1.130052,TetTub1B:0.864181)93:0.3188)5:0.28203)0:0.041252)2:0.111405,((PtTub1J:0.857843,PtTub1I:0.654775)39:0.133473,PtTub1H:0.921301)100:0.65773)1:0.112471)1:0.052344,((NgTub1H:0.289675,NgTub1G:0.214421)100:0.680242,BinTub1E:0.96077)45:0.175895)4:0.039977,(Tg_aTub1C:0.027032,HahTub1C:0.016441)100:1.348084)12:0.278556,(((PrvaTub1:0.038233,PrdjTub1:0.062146)58:0.068387,PrdeTub1B:0.179629)100:1.052994,(PrvaTub2:0.064014,(PrdeTub2A:0.045338,PrdeTub2B:0.091613)32:0.030376)100:0.778576)24:0.073519)10:0.219302,(((((TetTub2K:0.498414,TetTub2I:0.816142)100:0.862351,TetTub2G:1.265582)95:0.532524,DifTub2B:1.405195)45:0.156757,(OxtTub2I:0.679829,((((EtiTub2B:0.19924,(((EdTub2B:0.018708,EhTub2B:0.026399)100:0.135283,(EdTub2A:0.01132,EhTub2A:-0.000502)100:0.116185)55:0.026395,EtiTub2A:0.311678)42:0.040484)100:0.297216,(((((GrnTub2B:0.320105,(BhTub2B:0.006176,BhTub2A:0.002531)100:0.347589)50:0.029735,((DifTub2A:0.115257,((PovTub2:0.062421,((DdTub2:0.014363,DcfTub2:0.012999)100:0.034847,DcpTub2:0.067427)67:0.020644)99:0.042461,PppTub2:0.113548)42:0.013549)99:0.096594,((CmTub2:0.176598,((((CmeTub2:0.026361,HmaTub2:0.0446)88:0.028619,GtTub2A:0.076255)86:0.017889,CtpTub2:0.122052)97:0.050789,((PpuTub2:0.142428,(CncTub2B:0.222039,CncTub2A:0.183802)97:0.066711)77:0.038493,((GsTub2E:0.031426,(GsTub2C:0.027187,GsTub2B:0.024029)47:0.003515)100:0.051551,((GsTub2F:0.022134,GsTub2A:0.00812)67:0.009136,GsTub2D:0.009978)100:0.109646)83:0.035373)22:0.002976)34:0.010379)34:0.007873,((EmhTub2F:0.770776,(((BinTub2D:0.110491,BinTub2C:0.040089)97:0.027692,(BinTub2B:0.001344,BinTub2A:0.003158)85:0.042964)89:0.03292,((((((SrpTub2:-0,(PhiTub2:0,(PhrTub2:0,PhsTub2:0)30:0)33:0)38:0.000589,HyaTub2:0.006178)71:0.001134,PuTub2:0.003378)100:0.036264,((((((((LeiTub2C:-0,LemTub2A:0)25:0.000495,EdmTub2A:0.001767)23:0.000574,(((LeiTub2D:0.000577,((((((((((((((LemTub2R:0,(LemTub2Q:0,(LemTub2P:0,(LemTub2O:0,LemTub2N:0)2:0)2:0)2:0)2:0,LemTub2M:-0)2:0,LemTub2K:-0)0:0,LemTub2L:-0)3:0,LemTub2J:-0)2:0,LemTub2H:-0)2:-0,LemTub2I:0)7:0,LemTub2G:-0)4:-0,LemTub2F:0)4:0,LemTub2E:-0)6:0,LemTub2D:-0)4:0,LeiTub2B:-0)1:-0,LemTub2C:0)11:0.001187,((LbTub2D:0,LbTub2B:-0)42:0.001138,LbTub2C:0.003371)87:0.003337)7:0.000546)70:0.00283,(LemTub2B:0.00231,LeiTub2A:0.00221)34:0.004002)32:0.001883,LbTub2A:0.01385)8:0.001936)99:0.018679,((TbTub2D:0,(TbTub2C:0,(TbTub2B:0,TbTub2A:-0)29:-0)32:-0)94:0.011326,(TrcTub2B:-0.000114,TrcTub2A:0.002372)2:0.002379)100:0.020519)99:0.046086,(EmhTub2E:-0,((EmhTub2D:-0,(EmhTub2B:-0,EmhTub2A:0)25:0)8:0,EmhTub2C:-0)27:0)100:0.095093)26:0.008425,((((OstTub2A:0.034326,(Mip_aTub2:0.019369,(ChvTub2B:0.035117,ChvTub2A:0.016915)74:0.006797)5:0.001559)6:0.003959,((VcTub2B:0,VcTub2A:-0)29:0.001536,(CrTub2B:0,CrTub2A:-0)18:0.000755)100:0.013951)7:0.004743,((((((SemTub2Dbeta:-0,SemTub2Dalpha:0)100:0.012832,((SemTub2Abeta:0.00077,SemTub2Aalpha:0.001466)97:0.008991,(SemTub2Cbeta:0.001906,SemTub2Calpha:0.000332)93:0.022602)75:0.002237)52:0.003893,(((SemTub2Fbeta:0,SemTub2Falpha:0)100:0.03623,(((PhpTub2E:-0,PhpTub2B:0)73:0.001971,(PhpTub2C:0.002231,(PhpTub2J:-0,PhpTub2I:0)100:0.030263)0:0.000271)6:0.002639,(PhpTub2F:-0,PhpTub2D:0)75:0.002537)86:0.0139)40:0.005896,((CipTub2Ab:0.031797,(((((PupTub2Cb:0.018073,(VvTub2Cb:0.015081,(MeTub2Ca:0.009988,RicTub2Ca:0.003688)0:0.006843)29:0.00154)5:0.003926,((PotTub2Cc:0.008952,PotTub2Cb:0.013782)98:0.020173,(MigTub2Cc:0.005716,MigTub2Cb:0.01768)96:0.021337)25:0.003023)0:0.000186,((ArlTub2Cd:0.003247,AtTub2Cd:0.007942)96:0.010099,(AtTub2Cc:0.006262,ArlTub2Cc:0.002869)100:0.020659)43:0.010771)10:0.004786,(((GlmTub2Cf:0.011035,GlmTub2Cd:0.002576)93:0.011987,((GlmTub2Ce:0.010284,GlmTub2Ca:0.005586)94:0.008468,MtTub2Cb:0.027265)23:0.003365)58:0.008499,CusTub2Cb:0.027307)24:0.002255)51:0.007192,((((((GlmTub2Ch:0.004715,GlmTub2Cg:-0.000219)82:0.005142,MtTub2Ca:0.006379)45:0.003008,((MeTub2Cc:0.013408,MeTub2Cb:0.002514)29:0.006024,((PotTub2Ca:0.010808,((GlmTub2Cc:0.00207,CusTub2Ca:0.002437)16:0.001341,GlmTub2Cb:0.000906)60:0.00284)4:0.001234,((RicTub2Cc:0.001494,PotTub2Cd:0.012599)2:0.000944,VvTub2Ca:0.006049)11:0.000501)0:0.000612)0:0.001139)0:0.000272,((((SobTub2Cc:0.01022,BdTub2Cb:0.012958)8:0.002451,BdTub2Cc:0.016981)17:0.001868,(((Os_aTub2Cb:0,OrgTub2Cb:0)74:0.010479,SobTub2Cb:0.00311)1:0.001486,Os_aTub2Ca:0.006483)2:0.000845)4:0.001888,((Os_aTub2Cc:3e-06,OrgTub2Ca:-3e-06)89:0.006525,(SobTub2Ca:0.003346,BdTub2Ca:0.014927)57:0.00267)44:0.011799)16:0.004749)0:0.001626,((PupTub2Ca:0.014738,((AtTub2Cb:0.002311,ArlTub2Cb:-6.5e-05)100:0.015031,(ArlTub2Ca:0.005083,AtTub2Ca:0.00166)97:0.015291)94:0.022818)19:0.002019,MigTub2Ca:0.011674)2:0.001682)1:0.002347,ArlTub2Ce:0.0222)16:0.003023)6:0.001871)8:0.001143,((((((GlmTub2Db:0.009339,GlmTub2Da:0.014901)95:0.005902,MtTub2D:0.023602)100:0.022019,PupTub2D:0.035263)24:0.000305,((CipTub2D:0.031622,CusTub2D:0.021629)57:0.003577,((VvTub2D:0.021558,(MigTub2D:0.029489,(PotTub2Db:0.019795,PotTub2Da:0.008347)5:0.003836)0:0.005329)0:0.00089,(RicTub2D:0.01092,MeTub2D:0.017007)9:0.003914)4:0.002934)8:0.002836)97:0.024432,((SobTub2D:0.022636,BdTub2D:0.024073)50:0.006057,(Os_aTub2D:0.002192,OrgTub2D:3.7e-05)100:0.021916)93:0.026191)12:0.004457,(((((PotTub2Ag:0.021764,MeTub2Ad:0.020959)51:0.002883,(PotTub2Ah:0.017521,PupTub2Aa:0.032294)48:0.003887)9:0.005705,(((CipTub2Aa:0.035463,((GlmTub2Ad:0.00454,GlmTub2Ac:0.004517)100:0.017865,MtTub2Ab:0.037239)95:0.024482)27:0.002485,RicTub2Ab:0.040045)23:0.001504,CusTub2Aa:0.024602)5:0.000799)7:0.003397,VvTub2Aa:0.025206)4:0.003884,((((((MigTub2Bc:0.016452,(((AtTub2Bc:0.00023,ArlTub2Bc:0.004197)65:0.010751,((GlmTub2Bb:0.000583,GlmTub2Ba:0.001641)41:0.004602,((MtTub2Bc:0.006728,(RicTub2Bb:0.002159,MeTub2Ba:0.002297)12:0.002254)0:0.000413,PupTub2Ba:0.001806)0:0.001598)0:0.001515)25:0.00279,VvTub2Bb:0.008136)8:0.002128)2:0.002241,((PotTub2Bf:0.01027,PotTub2Bb:0.005779)44:0.003333,(RicTub2Ba:0.009737,VvTub2Ba:0.003747)27:0.001411)0:0.001609)2:0.000977,CipTub2Ba:0.006048)0:0.00167,((((CusTub2Ba:0.015998,CusTub2Bb:0.026797)4:0.01118,CipTub2Bc:0.012154)1:0.001815,CipTub2Bb:0.014647)0:0.001131,(((((PotTub2Ba:0.009806,PotTub2Bc:0.00854)36:0.004821,((((AtTub2Bb:0,AtTub2Ba:-0)14:0.000499,ArlTub2Bb:0.001723)45:0.001712,ArlTub2Ba:0.000519)96:0.010261,MigTub2Ba:0.007832)39:0.001818)4:0.002716,VvTub2Bd:0.019891)1:0.000827,(RicTub2Bc:0.014081,(MeTub2Bc:0.012035,MeTub2Bb:0.008284)54:0.006039)1:0.003244)0:0.00152,(((SobTub2B:0.002105,BdTub2B:0.004638)49:0.000341,Os_aTub2B:0.006425)55:0.007957,((PupTub2Bb:0.01753,(AtTub2Bd:0.006056,ArlTub2Bd:0.003115)100:0.016885)9:0.001511,VvTub2Bc:0.020792)10:0.003593)0:0.000667)0:0.000643)0:0.001171)0:0.000811,((((PotTub2Be:0.021864,((MeTub2Bd:0.015299,RicTub2Bd:0.022636)14:0.002179,PotTub2Bd:0.012572)8:0.001031)24:0.005011,(GlmTub2Bd:0.002235,GlmTub2Bc:0.002212)83:0.008014)0:0.003255,PupTub2Bc:0.016898)0:0.004145,((MtTub2Bb:0.008424,MtTub2Ba:0.012784)69:0.011783,MigTub2Bb:0.016518)1:0.002175)0:0.002212)18:0.008882,((PotTub2Af:0.011712,PotTub2Ae:0.010935)84:0.006551,((((PotTub2Ad:0.011037,PotTub2Ac:0.006943)4:0.003909,((((VvTub2Ac:0.007272,(PotTub2Ab:0.007986,PotTub2Aa:0.001028)23:0.007664)1:0.002305,(GlmTub2Ab:0.002791,GlmTub2Aa:0.006216)59:0.010844)7:0.001188,MtTub2Aa:0.013875)1:0.000637,(MeTub2Ac:0.014527,PupTub2Ab:0.010634)7:0.004051)0:0.000927)0:0.00066,(((((MigTub2Ab:0.015457,MigTub2Aa:0.010387)7:0.002961,((BdTub2Ad:0.008306,BdTub2Ab:0.012146)29:0.0045,(CusTub2Ab:0.022089,(AtTub2A:0,ArlTub2A:0)93:0.016007)23:0.003516)0:0.002455)0:0.001397,(BdTub2Ac:0.010858,(SobTub2Ab:0.004917,(OrgTub2Ac:0,Os_aTub2Ab:-0)66:0.006337)0:0.002703)0:0.001322)0:0.000612,Os_aTub2Ac:0.015519)0:0.001405,((((OrgTub2Ab:-1.5e-05,Os_aTub2Aa:1.5e-05)18:1.5e-05,OrgTub2Aa:-1.5e-05)68:0.007516,SobTub2Aa:0.008528)35:0.001893,BdTub2Aa:0.008267)39:0.002218)0:0.001006)0:0.001267,(VvTub2Ab:0.008555,((MeTub2Ab:0.004424,MeTub2Aa:0.002303)10:0.004071,RicTub2Aa:0.009515)56:0.004119)10:0.002617)5:0.003641)26:0.003537)1:0.005753)10:0.002568)3:0.002821)26:0.003443)69:0.010765)30:0.002206,PhpTub2A:0.02201)63:0.00999,((((SemTub2Ibeta:0,SemTub2Ialpha:0)53:0.001082,(SemTub2Hbeta:0,SemTub2Halpha:0)47:0.001173)100:0.013473,(PhpTub2G:0.014069,PhpTub2H:0.018216)65:0.007985)33:0.004246,(((SemTub2Jbeta:0,SemTub2Jalpha:0)99:0.013862,(SemTub2Ebeta:0,SemTub2Ealpha:0)94:0.009045)30:0.002907,((SemTub2Gbeta:0,SemTub2Galpha:0)97:0.013964,(SemTub2Bbeta:-0,SemTub2Balpha:0)96:0.00655)4:0.002382)50:0.000744)56:0.006849)30:0.001169,(((SemTub2Mbeta:0.001627,SemTub2Malpha:0.000613)100:0.084268,OstTub2B:0.056784)1:0.009402,((SemTub2Kbeta:0,SemTub2Kalpha:0)100:0.037533,(SemTub2Lbeta:0.009274,SemTub2Lalpha:0.001994)100:0.056878)88:0.017753)0:0.003578)1:0.003716)98:0.022008,(GtTub2C:0.00466,GtTub2B:0.004379)100:0.031762)29:0.002616)8:0.001979,(TctTub2:0.037039,(NgTub2C:-0,(NgTub2B:-0,NgTub2A:0)33:0)100:0.036142)25:0.003961)6:0.004216,((((((OxtTub2H:0.01154,OxtTub2E:-0.000125)43:0.000116,(OxtTub2G:0,OxtTub2F:-0)63:0.002158)72:0.001909,OxtTub2D:0.000351)82:0.004049,(OxtTub2C:-0,(OxtTub2B:0,OxtTub2A:-0)36:0)78:0.000516)97:0.020099,((((PtTub2C:0,(PtTub2B:0,PtTub2A:-0)8:-0)23:3e-05,(TetTub2B:-0,TetTub2A:0)26:0.002239)62:0.002354,(ImTub2C:0.008624,(ImTub2B:0,ImTub2A:-0)2:0.002915)72:0.00222)95:0.009218,((((Tg_aTub2C:0,HahTub2C:0)100:0.016841,(Tg_aTub2B:0.000622,HahTub2B:0.00161)99:0.014021)57:0.003097,((Pf_aTub2:0.001169,((PlyTub2:0,PbTub2:0)78:0.002058,(PvTub2:-2.3e-05,PkTub2:0.00227)76:0.002444)65:0.00109)97:0.014403,(BamTub2:0.033147,((BbTub2:0.013326,BabTub2:0.007681)87:0.008822,(TepTub2:0.003705,ThaTub2:0.007617)100:0.033276)23:0.011514)23:0.013781)42:0.010187)23:0.004059,(Tg_aTub2A:0,HahTub2A:0)100:0.016312)35:0.01307)6:0.007385)6:0.004862,CypTub2:0.034601)9:0.006852)1:0.004992)0:0.011235,((((AuaTub2E:-8e-06,((AuaTub2D:8e-06,AuaTub2A:-8e-06)21:8e-06,AuaTub2C:-8e-06)8:8e-06)20:8e-06,AuaTub2B:-8e-06)100:0.034161,((EcsTub2D:0.005194,EcsTub2A:0.006053)27:0.001658,((EcsTub2E:0.020862,EcsTub2C:0.000324)49:0.004374,EcsTub2B:0.00265)48:0.003861)98:0.02747)52:0.016403,(ThpTub2:0.105419,(PhtTub2:0.050796,(FrcTub2B:0.071106,FrcTub2A:0.033551)99:0.036397)67:0.010632)99:0.109878)73:0.031713)1:0.007382,(GrnTub2A:0.18247,(CrmTub2:0.025737,(ChTub2:0,CpTub2:0)100:0.020578)100:0.083326)30:0.011211)0:0.008662)25:0.018501)2:0.010376,(((((((PspTub2E:0.037876,((NavTub2X:0.246268,LolTub2D:0.058421)13:0.00111,((CeTub2C:0.006662,CejTub2C:0.002417)100:0.01695,PspTub2B:0.018883)78:0.009928)8:0.006893)12:0.005699,(((((((CeTub2D:0,CejTub2D:0)90:0.008794,PspTub2A:0.004755)72:0.002972,(MiTub2A:0.002168,MhTub2A:0.002292)100:0.025023)31:0.009629,(WbTub2C:0.004697,LolTub2C:0.006575)71:0.016979)72:0.008914,(EcgTub2E:0.045879,(((EcgTub2B:0.019228,EcgTub2D:0.015747)73:0.004841,(CptTub2F:0.010505,(CptTub2B:0.009924,((((SckTub2C:0.012178,NvTub2A:0.003869)0:0.002744,((((SckTub2F:0.00209,SckTub2D:0.002472)14:0.004532,SckTub2E:0.006884)32:0.00221,(((((((CptTub2J:0.038461,(OidTub2E:0.024006,(OidTub2D:0.022325,(OidTub2B:0,OidTub2A:-0)92:0.003123)8:0.003328)20:0.002412)14:0.004846,(CptTub2A:0.00731,(CptTub2I:0.017003,CptTub2G:0.013677)31:0.005629)0:0.002649)0:0.001467,((((SptTub2L:0.05256,((SptTub2K:0.002105,SptTub2J:0.004647)100:0.033849,((HsTub2Ib:0.01072,HsTub2Ia:0.039175)75:0.011747,MamTub2I:0.019602)100:0.06535)7:0.001712)18:0.012786,((((GgTub2E:0.000431,AocTub2E:0.013054)1:0.000611,(GgTub2D:0,AocTub2D:0)5:0.001658)0:0.002707,((MdTub2E:-0,(EqcTub2E:-0,(BtTub2E:-0,(HsTub2E:-0,(SptTub2E:-0,(TmlTub2E:-0,((OcTub2E:-0,(CvpTub2E:-0,(((MmTub2E:-0,CrgTub2E:0.002233)26:0,OraTub2E:-0)10:0,RnTub2E:-0)10:0)10:0)10:0,LaTub2E:-0)10:0)61:0)61:0)61:0)61:0)61:0)70:0.003188,(XtTub2D:0.004294,((MdTub2D:-0,(EqcTub2D:-0,(BtTub2D:-0,(MpfTub2D:-0,(CafTub2D:-0,(HsTub2D:-0,(MamTub2D:-0,(SptTub2D:-0,(RnTub2D:-0,(MmTub2D:-0,(CvpTub2D:0,(OcTub2D:0,TmlTub2D:0)3:0)2:0)0:0)0:0)0:0)0:0)0:0)0:0)0:0)0:0)0:0)0:4.5e-05,CrgTub2D:0.011403)26:0.00026)7:0.001319)4:0.000808)26:0.002036,((BrTub2D:0.007225,TarTub2D:0.008343)82:0.002742,GaTub2D:0.01176)95:0.023631)17:0.005465)3:0.005709,HerTub2B:0.03254)0:0.002098,(((AypTub2D:0.003263,((((CpqTub2D:0,AeaTub2D:0)45:5.9e-05,AngTub2D:0.002169)52:0.000431,((GomTub2D:0.002187,(DwTub2D:0,(DpTub2D:0,(DrpTub2D:0,(DtTub2D:0,(DbTub2D:0,(DrrTub2D:0,(DkTub2D:0,(DssTub2D:0,(DerTub2D:0,(DyTub2D:0,(DseTub2D:0,(DmTub2D:0,(DrfTub2D:0,(DreTub2D:0,(DeTub2D:0,(DrbTub2D:0,(DaTub2D:0,(DgTub2D:0,(DvTub2D:0,DmoTub2D:0)38:0)37:0)37:0)37:0)37:0)37:0)37:0)37:0)37:0)37:0)37:0)37:0)37:0)37:0)37:0)37:0)37:0)37:0)37:3.6e-05)40:0.002158,MydTub2D:6.9e-05)68:0.001803)57:0.003667,TicTub2D:0.000807)1:0.001232)42:0.000953,((RhpTub2Dc:0.002925,(RhpTub2Da:0.000339,RhpTub2Db:0.008607)57:0.003812)28:0.000921,((PobTub2D:-0,(AacTub2D:-0,(AeTub2D:-0,(CmfTub2D:-0,(LhTub2D:-0,((((HrsTub2D:0.002225,AmTub2D:-0)24:0,ApfTub2D:-0)13:0,BoiTub2D:-0)5:0,BotTub2D:-0)19:0)15:0)14:0)15:0)15:0)63:0.000267,MerTub2D:0.004186)74:0.005327)20:0.001635)59:0.013299,((((PobTub2G:0.009337,((AacTub2G:0.005349,AeTub2G:0.006007)85:0.010976,(HrsTub2G:0.010316,CmfTub2G:0.012494)55:0.004786)1:0.002067)59:0.004016,LhTub2G:0.026362)36:0.012225,(MerTub2G:0.004859,((AmTub2G:0,ApfTub2G:0)78:0.001494,(BoiTub2G:0,BotTub2G:0)86:0.007631)93:0.003558)96:0.006022)39:0.004232,(NavTub2F:0.019012,(((HrsTub2F:0.001655,(LhTub2F:0.006839,PobTub2F:-4.6e-05)15:0.000602)1:0.000824,(AacTub2F:0,AeTub2F:0)3:0.003691)14:0.00358,(MerTub2F:0.003395,(BoiTub2F:-1.7e-05,(BotTub2F:-1.7e-05,(AmTub2F:0.002275,ApfTub2F:-1.7e-05)34:1.7e-05)32:1.7e-05)36:0.001113)73:0.004495)38:0.003478)100:0.022418)6:0.00322)3:0.0022)0:0.00105)0:0.000322,(((RhpTub2X:0.025915,(((AypTub2Z:0.004515,AypTub2X:0.009002)87:0.008059,AypTub2Y:0.009303)93:0.010296,AypTub2W:0.119088)90:0.035922)19:0.010433,(((GomTub2Ah:0.032697,(((GomTub2Af:0.002775,GomTub2Ad:0.001729)77:0.00373,GomTub2Aa:0.00306)88:0.005797,((GomTub2Ae:0,GomTub2Ac:-0)81:0.002181,GomTub2Ab:0.002333)99:0.009679)100:0.012068)42:0.003615,GomTub2Ag:0.037132)26:0.003167,(DwTub2A:-0,(DpTub2A:-0,(DtTub2A:-0,(DbTub2A:-0,(DrrTub2A:-0,(DkTub2A:-0,(DssTub2A:-0,(DerTub2A:-0,(DseTub2A:-0,(DyTub2A:-0,(DmTub2A:-0,(DrfTub2A:-0,(DreTub2A:-0,(DeTub2A:-0,(DrbTub2A:-0,((((DrpTub2A:0.023383,DmoTub2A:-0)41:0,DvTub2A:-0)17:0,DaTub2A:-0)7:0,DgTub2A:-0)25:0)25:0)25:0)25:0)25:0)25:0)25:0)25:0)25:0)25:0)25:0)25:0)25:0)42:0)43:0)95:0.007604)59:0.019874)0:0.001937,(((TarTub2X:0.032908,HerTub2C:0.041736)6:0.001816,((CpqTub2A:0.015606,AeaTub2A:0.0101)89:0.008811,AngTub2A:0.04502)18:0.011792)0:0.002959,((ProTub2C:0.01437,(ProTub2B:0.003605,ProTub2A:0.003191)89:0.004005)92:0.014003,(TicTub2A:0.024926,(MbTub2B:0.002255,MbTub2A:-8e-06)100:0.015711)8:0.001226)2:0.001744)1:0.001073)0:0.003596)0:0.001407,((AmqTub2:0.010249,((tRv-orf128:-1.6e-05,(tHe-orf19:0.002213,tHe-orf7:3.1e-05)65:0.002276)26:0.002241,tPr-orf93:0.002276)97:0.017483)2:0.002159,(((((((BtTub2B:-0,(CafTub2B:-0,(HsTub2B:-0,(SptTub2B:-0,(RnTub2B:-0,(MmTub2B:-0,(CrgTub2B:-0,OcTub2B:0)21:0)21:0)21:0)21:0)21:0)21:0)23:0.000321,CvpTub2B:0.006555)53:0.001384,MpfTub2B:0.003167)94:0.010027,((((((((((TmlTub2A:1e-06,CvpTub2A:-1e-06)9:1e-06,MmTub2A:-1e-06)12:1e-06,RnTub2A:-1e-06)9:1e-06,SptTub2A:-1e-06)9:1e-06,MamTub2A:-1e-06)9:1e-06,HsTub2A:-1e-06)8:1e-06,CafTub2A:-1e-06)7:1e-06,BtTub2A:-1e-06)7:1e-06,MdTub2A:-1e-06)7:0.000553,((AocTub2A:-2.2e-05,GgTub2A:0.002271)2:0.001447,XtTub2A:0.005496)1:0.000542)14:0.00105)17:0.001591,(XtTub2B:0.008357,AocTub2B:0.002931)15:0.001487)2:0.000782,(((((BrTub2Bc:0.010446,TarTub2B:0.001451)75:0.000693,GaTub2Ba:0.002416)72:0.004857,((BrTub2Bb:0,BrTub2Ba:-0)75:0.001763,GaTub2Bb:0.005007)55:0.001215)26:0.002802,((XtTub2C:0.001167,(MamTub2C:-2e-06,((HsTub2C:-2e-06,(CafTub2C:-2e-06,((((EqcTub2C:-3e-06,MpfTub2C:0.004521)6:3e-06,TmlTub2C:-3e-06)3:2e-06,(RnTub2C:-2e-06,(MmTub2C:-2e-06,((CrgTub2C:-2e-06,BtTub2C:0.01372)8:2e-06,CvpTub2C:-2e-06)9:2e-06)8:2e-06)8:1e-06)0:0,(MdTub2C:-3e-06,(AocTub2C:-3e-06,OcTub2C:0.004527)1:3e-06)0:2e-06)0:0)0:2e-06)0:2e-06,SptTub2C:-2e-06)0:2e-06)11:0.001084)36:0.00659,((BrTub2C:0,GaTub2C:-0)24:0.001788,TarTub2C:0.00046)55:0.003743)82:0.010941)34:0.002683,(BrTub2Ab:0.003496,(((BrTub2Ac:3.1e-05,TarTub2A:0.002216)32:3.6e-05,GaTub2Aa:0.002214)96:0.008659,BrTub2Aa:0.002654)29:0.001016)2:0.001293)4:0.001991)2:0.001953,GaTub2Ab:0.013439)0:0.003482)0:0.000591)0:0.001424,(SckTub2G:0.008894,(CagTub2B:0.017347,(SckTub2B:0.014666,SckTub2A:0.025237)5:0.001584)1:0.00177)0:0.002025)0:0.000627,((NvTub2C:0.015023,NvTub2B:0.01112)12:0.002488,(CiTub2A:0.001893,(CptTub2D:0.008437,(CptTub2E:0.014994,CptTub2C:0.000837)6:0.005416)23:0.003234)0:0.000141)0:0.002162)0:0.000766)0:0.000704,((OidTub2C:0.015788,CiTub2B:0.007041)19:0.00224,TiaTub2A:0.008114)1:0.00244)0:0.000821)0:0.000258,(CagTub2C:0.034734,(HerTub2A:0.004028,CagTub2A:0.007265)5:0.001243)0:0.001465)0:0.001671,((((SmTub2C:0.00653,SmTub2D:0.0247)12:0.003467,SmTub2B:0.00088)29:0.000836,SmTub2A:0.003242)42:0.005489,EcgTub2A:0.017286)3:0.002805)0:0.001905)0:0.002314)0:0.002749)0:0.002989,EcgTub2C:0.022471)0:0.002509)0:0.003152)0:0.001391,CptTub2K:0.070598)0:0.003337,(SmTub2F:0.052228,SmTub2E:0.001751)86:0.020516)0:0.005527)0:0.002574,(((((((tPr-orf82:-0.004785,tPr-orf95:0.009406)47:0.018686,(tHe-orf1:0.032672,tRc-orf22:0.026582)13:0.002437)19:0.007077,tMp-orf33:0.011247)46:0.024569,(((tRv-orf132:0.013135,(tHe-orf12:0.007791,tPr-orf88:0.017541)88:0.006576)58:0.00242,tRc-orf21:0.008459)89:0.01707,(tRv-orf126:0.011485,(tRc-orf28:0.009509,(tPr-orf83:0.010031,tMp-orf53:0.008085)44:0.003035)57:0.007936)92:0.01579)76:0.015068)13:0.004893,((((tMp-orf52:0.034536,(tRc-orf186:0.033199,tHe-orf5:0.053819)2:0.007603)2:0.008619,tPr-orf103:0.017873)98:0.035958,(tMt-orf123:0.012843,tMt-orf121:0.015098)6:0.015805)1:0.01002,(NvTub2E:0.225164,(tEt-orf149:0.021551,(tEt-orf148:0.005342,tEt-orf147:-0.001823)94:0.05489)59:0.026052)20:0.036229)0:0.006983)0:0.00616,((((AeaTub2Cb:0.09011,MydTub2C:0.074137)52:0.014539,((AeaTub2Ca:0.015505,CpqTub2C:0.019702)99:0.013264,AngTub2C:0.028174)99:0.026009)53:0.009366,((((DrrTub2C:0.002569,DeTub2C:0.001777)89:0.011573,(DwTub2C:0.011407,((DvTub2C:0.013988,DmoTub2C:0.010752)88:0.007239,DgTub2C:0.004175)38:0.004671)0:5.3e-05)0:0.002968,(DkTub2C:0.006253,(DrbTub2C:0.002426,((((DbTub2C:0,DrfTub2C:-0)17:0.00012,(DtTub2C:0.001198,((DerTub2C:-0,(DseTub2C:0,DyTub2C:0)14:0)13:0.002124,DmTub2C:0.002251)52:0.00317)48:0.000991)30:0.001829,DreTub2C:0.002557)50:0.001724,DaTub2C:0.009323)0:0.001808)0:0.001425)0:0.00367)40:0.004117,(DrpTub2C:0,DpTub2C:0)100:0.034546)100:0.046232)73:0.014163,(AypTub2C:0.037547,RhpTub2C:0.064528)95:0.016634)38:0.011023)0:0.004801,((((((XtTub2G:0.015608,(((((HsTub2G:0.000635,MamTub2G:0.001598)93:0.015047,CafTub2G:0.005434)59:0.0021,(RnTub2G:-1.5e-05,MmTub2G:0.002243)81:0.00583)21:0.002233,(GgTub2G:0.001678,MpfTub2G:0.002788)7:0.00056)35:0.002145,(MdTub2G:0.004525,(TmlTub2G:0.001206,LaTub2G:0.007836)96:0.006874)34:0.001957)61:0.001741)88:0.009713,(BrTub2G:0.022182,TarTub2G:0.028769)95:0.002383)94:0.026449,(MdTub2F:0.001645,(((((((((((EqcTub2F:0.000277,MpfTub2F:-0.000277)2:0.000277,OcTub2F:-0.000277)0:0.000277,CvpTub2F:-0.000277)57:0.000284,LaTub2F:-6e-06)20:6e-06,SptTub2F:-6e-06)8:6e-06,MamTub2F:-6e-06)3:6e-06,HsTub2F:-6e-06)3:6e-06,CafTub2F:-6e-06)3:6e-06,BtTub2F:-6e-06)4:2.5e-05,(RnTub2F:0,(MmTub2F:0,CrgTub2F:0)1:0)3:0.002181)14:0.000505,TmlTub2F:0.001702)16:0.000566)100:0.032575)100:0.021449,OidTub2F:0.068401)32:0.008297,((AypTub2E:0.062086,RhpTub2E:0.074559)70:0.007311,(((NavTub2E:0.014658,(((HrsTub2E:3.3e-05,(AacTub2E:0,AeTub2E:0)66:0.002159)5:0.001723,((PobTub2E:-0,LhTub2E:0)11:0.000198,CmfTub2E:0.004145)4:0.00049)4:0.000733,(MerTub2E:0,(BoiTub2E:0,(BotTub2E:0,(ApfTub2E:0,AmTub2E:0)19:0)18:0)18:0)24:0.001448)22:0.002046)100:0.038861,TicTub2E:0.041685)64:0.002121,((((CpqTub2E:0.004707,AeaTub2E:0.001957)79:0.005089,AngTub2E:0.0094)87:0.008896,(GomTub2E:0.00418,(DwTub2E:0.003776,(((DbTub2E:0.002138,(DtTub2E:0.002205,DreTub2E:0.0022)3:5.2e-05)0:0.001116,((DerTub2E:-1.1e-05,(DseTub2E:0.002191,DmTub2E:0.002189)21:9e-06)12:7.1e-05,DyTub2E:0.00212)3:0.001085)59:0.001439,((((DrrTub2E:-0,(DkTub2E:-0,DeTub2E:0)7:0)11:1.4e-05,DrfTub2E:0.002174)10:0.000127,(DgTub2E:0.004379,(DrbTub2E:-0,((DmoTub2E:-0,DvTub2E:0.002186)14:0,DaTub2E:-0)8:0)31:9e-06)51:0.002072)4:0.000221,DpTub2E:0.008572)0:0.000778)0:0.001728)34:0.002581)83:0.020557)58:0.003182,MydTub2E:0.060505)80:0.019866)74:0.012024)79:0.016458)15:0.004923,(TrsTub2:0.034759,((tEs-orf31:0.034434,tEs-orf30:0.016785)72:0.035361,(((tEt-orf162:0.0317,tMt-orf120:-0.0317)25:0.040388,tEt-orf151:0.019887)25:0.060186,tMp-orf57:-0.028173)0:0.01842)0:0.004172)0:0.002607)0:0.002087)0:0.002365)0:0.004451,(((((PspTub2C:0.022385,PspTub2D:0.038749)88:0.010471,(CeTub2E:0.008299,CejTub2E:0.0243)34:0.003022)22:0.005299,(CejTub2B:0.018567,((CeTub2B:0.001107,CejTub2A:0.00112)97:0.014464,CeTub2A:0.010139)60:0.002406)98:0.034853)19:0.002667,(((((MiTub2G:0.022085,(MiTub2I:0.023202,(MhTub2F:0.017034,MhTub2E:0.012533)80:0.014622)100:0.011679)52:0.006278,(MhTub2C:0.003824,MiTub2B:0.002821)100:0.026879)12:0.009011,MhTub2D:0.039165)66:0.002257,((MiTub2D:0.001949,MhTub2B:0.000267)100:0.013665,HegTub2B:0.018837)40:0.008519)97:0.023817,((WbTub2A:0,BrmTub2A:-0)98:0.008885,(OvTub2A:0.003203,LolTub2A:0.001265)94:0.002449)100:0.039481)27:0.001378)72:0.006071,((OvTub2B:0.026886,LolTub2B:0.014044)66:0.008771,BrmTub2B:0.049743)100:0.06288)68:0.02147)0:0.007388,((EcgTub2G:0.169959,EcgTub2F:0.07482)5:0.013298,(((((NavTub2Y:0.299858,(((LolTub2G:0.416424,LolTub2F:0.359297)98:0.13287,LolTub2E:0.080903)84:0.087201,CeTub2F:0.577542)52:0.062881)1:0.014557,(NvTub2F:0.459369,TiaTub2B:0.16166)1:0.005017)0:0.010915,(((Tv_aTub2F:0.155841,((((Tv_aTub2E:0.004815,Tv_aTub2A:-0.000284)28:0.000284,Tv_aTub2B:-0.000284)24:0.000284,Tv_aTub2C:-0.000284)65:0.000807,Tv_aTub2D:0.005988)93:0.049478)93:0.131713,AypTub2B:1.387454)21:0.058817,(((EcgTub2J:0.319133,RhpTub2B:0.398877)89:0.07077,(((CpqTub2B:0.121516,AeaTub2B:0.10391)99:0.111082,AngTub2B:0.221706)100:0.302003,(GomTub2B:0.155478,(((((DwTub2B:0.023788,DvTub2B:0.020852)90:0.008826,DmoTub2B:0.042643)7:0.010833,((DpTub2B:0.001882,DrpTub2B:0.000262)100:0.052768,DgTub2B:0.11214)21:0.005894)3:0.005554,(((DrbTub2B:0.020288,DaTub2B:0.015536)13:0.006996,DkTub2B:0.047457)8:0.003591,(((DtTub2B:0.026647,(DbTub2B:0.010901,DreTub2B:0.008903)70:0.003528)14:0.005156,(DerTub2B:0.022157,(((DseTub2B:-0.000329,DssTub2B:0.006835)78:0.003477,DmTub2B:0.00747)81:0.015064,DyTub2B:0.016938)47:0.003559)9:0.012547)2:0.000946,DrfTub2B:0.054257)3:0.006695)0:0.002963)16:0.015182,DeTub2B:0.093429)99:0.118526)100:0.484154)32:0.067543)6:0.014452,(MerTub2B:0.133462,((BoiTub2B:0.018589,BotTub2B:0.01845)100:0.097153,AmTub2B:0.242208)99:0.113706)100:0.238928)18:0.029971)3:0.052788)0:0.0099,(((GgTub2H:0.0317,AocTub2H:0.075423)97:0.023274,((MdTub2H:0.035897,OraTub2H:0.044988)78:0.016393,((BtTub2H:0.058574,(MpfTub2H:0.06315,CafTub2H:0.042355)100:0.088786)89:0.023626,((((RnTub2H:0.01523,MmTub2H:0.007841)100:0.017443,CrgTub2H:0.032883)35:0.016642,((SptTub2H:0.038439,((HsTub2H:0.005899,MamTub2H:0.007552)100:0.026068,CvpTub2H:0.050237)62:0.004288)6:0.004011,OcTub2H:0.043092)49:0.003411)92:0.015817,LaTub2H:0.067406)37:0.002777)85:0.022259)96:0.045368)82:0.023858,(BrTub2H:0.072462,(TarTub2H:0.061281,GaTub2H:0.06069)81:0.014832)99:0.041638)93:0.049969)0:0.006914,((EcgTub2H:0.161411,EcgTub2I:0.274066)84:0.048237,((((tEt-orf181:0.015604,tEt-orf175:0.012433)100:0.032035,tEt-orf178:-0.00219)46:0.031807,tEt-orf179:-0.016374)96:0.146711,(HerTub2E:0.296168,HerTub2D:0.157874)75:0.039857)4:0.021732)0:0.012121)0:0.004262)0:0.002314)0:0.012953,(CoTub2B:0.027979,CoTub2A:0.024653)100:0.128859)0:0.009438,(((SppTub2B:0.153842,((RhaTub2C:0.034452,((((PhbTub2Bb:0.021167,PhbTub2Ba:0.022569)59:0.007597,(MucTub2Bb:0.020345,((RhaTub2Bb:0.018809,RhaTub2Ba:0.031605)93:0.012994,MucTub2Ba:0.061643)58:0.002769)32:0.005193)89:0.026381,(PhbTub2Ab:0.045041,MucTub2Ab:0.035831)42:0.008167)6:0.001521,(PhbTub2Aa:0.061438,(PhbTub2Ac:0.034301,(MucTub2Aa:0.019033,(RhaTub2Ab:0.00416,RhaTub2Aa:0.011364)97:0.010785)64:0.006573)73:0.00419)43:0.005949)12:0.007689)99:0.111338,((Bad_bTub2C:0,Bad_aTub2C:0)100:0.214105,RisTub2B:0.182794)100:0.021899)28:0.015771)15:0.012023,(((OcbTub2:0.135787,(VicTub2:0.148864,(((EnhTub2:0.010988,EcTub2:0.007094)59:0.001759,EniTub2:0.007341)100:0.039331,NscTub2:0.104514)99:0.043616)70:0.010215)93:0.042508,(tPr-orf110:0.073722,CorTub2A:0.237889)10:0.010103)3:0.002629,(((((((RgTub2B:0.079902,RhgTub2B:0.07933)83:0.031388,MvTub2A:0.075143)81:0.028092,(SprTub2:0.136913,(RgTub2A:0.076032,RhgTub2A:0.058743)77:0.02075)70:0.015765)36:0.007639,MvTub2B:0.109184)25:0.006547,(WsTub2A:0.104025,WsTub2B:0.126641)56:0.01215)35:0.017655,(((((PiiTub2:0.030753,(((((JaTub2A:0.018138,GltTub2A:0.016506)27:0.002925,(PusTub2C:0.022346,PusTub2A:0.032081)92:0.020598)0:0.001591,(((GasTub2A:0.006175,(DisTub2A:0.011479,TavTub2A:0.016343)44:0.000579)90:0.008296,((PhgTub2A:0.005542,(PhcTub2A:0.002249,PcaTub2A:-1.8e-05)93:0.005751)54:0.002733,(BjaTub2A:0.012414,PlbTub2A:0.007993)68:0.001865)30:0.007169)18:0.001893,(((FrTub2A:0.012388,GesTub2A:0.010591)29:0.000795,WcTub2A:0.011885)26:0.002547,(PplTub2A:0.009098,FpTub2A:0.011291)51:0.0039)53:0.006828)18:0.002852)12:0.001968,((((LabTub2A:0.00707,GylTub2A:0.038435)4:0.000999,(PtcTub2A:0.012057,(HtaTub2A:0.004011,SthTub2A:0.021014)94:0.020833)33:0.001477)1:0.001258,((SllTub2A:0.004365,((PiTub2A:0.00716,HdpTub2A:0.001797)97:0.015314,ChpTub2A:0.005282)14:0.003664)75:0.006686,SccTub2A:0.029249)36:0.004467)3:0.002105,(((AgbTub2C:0.001025,AbbTub2C:0.003368)100:0.083532,(HecTub2C:0.035921,(GamTub2A:0.003724,(HysTub2A:0.003949,HecTub2A:0.002785)86:0.003144)69:0.009132)46:0.013289)2:0.002196,((CpcTub2A:0.016416,(AgbTub2A:0,AbbTub2A:0)99:0.018649)6:0.001369,PloTub2A:0.022121)3:0.001777)0:0.001705)1:0.0003)21:0.00296,(FmTub2A:0.014122,FmTub2C:0.0577)81:0.018649)34:0.006403)27:0.005568,(BobTub2B:0.04862,BobTub2A:0.015581)92:0.016123)3:0.008793,(DasTub2A:0.050169,AudTub2A:0.058557)22:0.009058)15:0.004198,BobTub2C:0.1162)17:0.024283,((((PutTub2:0.012811,PugTub2:0.000817)99:0.018324,MlpTub2:0.009039)100:0.05319,(MlgTub2A:0.090896,(Um_aTub2A:0.001639,SorTub2A:0.000569)100:0.121656)92:0.021064)2:0.003054,(TemTub2:0.031886,(((Fna_bTub2:5e-05,Fnb_cTub2:0.002182)36:0.000637,(Fnd_cTub2:0,Fnd_bTub2:0)66:0.001595)27:0.001178,Fnb_bTub2:0.001064)98:0.030893)100:0.083794)7:0.006105)23:0.002313)35:0.019064,((((((((((((((MapTub2:0.002332,GgtTub2:0.004397)22:0.005133,MagTub2:0.001636)91:0.009316,((((((ScsTub2:0.002859,BofTub2:0.003835)26:0.002951,ErpTub2:0.014171)33:0.002934,(ExdTub2:0.015458,GllTub2:0.005293)4:0.00206)0:0.002898,((((TlsTub2:0.004626,PcmTub2:0.002047)100:0.035318,(((((UrTub2:0.023881,(Coi_aTub2:0,(Coi_cTub2:0,Cop_aTub2:0)100:0)100:0.022698)38:0.003907,(((Ajd_bTub2:0.000236,Ajd_aTub2:-0.000236)92:0.009012,(Ajc_aTub2:0,(Ajc_eTub2:0,(Ajc_dTub2:0,Ajc_bTub2:0)10:0)14:0)21:0.002296)100:0.01055,(Pab_bTub2:0,Pab_cTub2:0)99:0.012312)63:0.008181)38:0.004276,((((NefTub2A:0,Asf_bTub2A:-0)38:0,Asf_aTub2A:-0)91:0.00873,AscTub2A:0.004906)96:0.005819,(EnTub2A:0.009616,(AstTub2A:0.010062,((((An_aTub2:0,An_bTub2:0)84:0.002374,AskTub2:0.002107)68:0.00685,(AecTub2:-0.002654,ApaTub2A:0.011789)17:0.002365)23:0.001561,((AoTub2A:-5.6e-05,AgsTub2A:0.00228)2:0.001105,AfTub2A:0.001185)64:0.004175)1:0.001506)23:0.001558)23:0.001775)41:0.009526)5:0.002151,(((ThvTub2:-0,(TrtTub2:-0,(TrrTub2:-0,(TeTub2:-0,ArbTub2:0)35:0)35:0)35:0)35:0.00326,AroTub2:0.003388)42:0.001605,ArgTub2:0.007343)100:0.05664)12:0.004745,PchTub2:0.050369)5:0.001034)12:0.005162,(AtoTub2:0.033155,(GedTub2:0.01263,(TumTub2B:0.052516,TumTub2A:0.021609)1:0.012533)4:0.005741)3:0.001372)0:0.002657,(((AmrTub2:0.001952,OimTub2A:0.000269)44:0.004234,(BodTub2A:0.004448,(((((SetTub2:0.006762,((PtrTub2:0,(PytTub2:0,CohTub2:0)5:0)7:0,ChsTub2A:-0)14:9.5e-05)17:0.000179,AlbTub2:0.004347)90:0.005492,(LpmTub2:0.003498,(PnTub2:0.018254,ChsTub2B:0.046431)0:0.002328)0:0.002689)32:0.004229,(RhrTub2:0.000252,HypTub2:0.006464)17:0.001951)29:0.001784,((MyfTub2:0.00863,((CzTub2:-6.7e-05,(BcTub2:0.022858,McpTub2A:-6.7e-05)4:6.7e-05)5:0.00022,(MspTub2:0,MppTub2:0)19:0.008817)6:0.000394)2:0.000831,(MgTub2:0,SepTub2:0)24:0.005897)89:0.012221)23:0.000983)0:0.002435)2:0.00165,((ClgTub2:0.019615,XpTub2:0.038708)4:0.001123,OimTub2B:0.030985)0:0.001755)0:0.001826)0:0.000836)3:0.01338,GrcTub2A:0.030129)0:0.002433,(((TitTub2:0.008565,((CttTub2:0.007213,(((SomTub2:0,NcTub2:-0)23:0.00083,(NetTub2:0.002249,NedTub2:-2.6e-05)28:0.001401)99:0.007419,PoaTub2:0.005281)12:0.000698)0:0.001076,(ThTub2:0.005484,ChgTub2:0.001231)23:0.000869)0:0.002618)1:0.001251,CrpTub2:0.020623)43:0.0043,((AalTub2:0.018726,(VaTub2:0.010852,VdTub2B:0.045036)48:0.004778)39:0.004127,(GlgTub2B:0.003221,CehTub2A:0.001233)92:0.009226)2:0.004992)1:0.000877)0:0.003613)0:0.003719,((NhTub2A:0.006494,(GzTub2A:0.002144,(FoTub2A:0.002264,GimTub2A:-2.9e-05)33:9.3e-05)32:0.000225)53:0.006975,((PeiTub2A:0.007335,((MraTub2A:0.004536,MtaTub2A:0.002152)7:0.001573,(NegTub2A:0.002196,(((EptTub2A:0,(EpgTub2A:0,EcfTub2A:0)2:0)2:0,EpbTub2A:0)1:0,EiaTub2A:0)10:2.7e-05)15:0.00291)0:0.000645)2:0.001497,((CcpTub2A:0.00599,AitTub2A:0.016957)7:0.001828,CvfTub2A:0.006566)35:0.002918)6:0.002675)24:0.005094)0:0.007338,((HjTub2A:0.009147,HpvTub2A:-9.9e-05)97:0.011317,TraTub2A:0.00939)100:0.029281)0:0.010321,(ComTub2B:0.100545,ComTub2A:0.026205)45:0.014357)4:0.011398,((HjTub2B:0.007386,HpvTub2B:0.008766)87:0.009372,TraTub2B:0.013123)100:0.037219)5:0.00498,((GrcTub2B:0.060722,GlgTub2A:0.040278)71:0.014557,(NhTub2C:0.080119,((EptTub2C:0.184787,((MraTub2B:0.003558,MtaTub2B:0.009858)100:0.047449,((((PeiTub2B:0.030214,((((NegTub2B:-6e-06,(EpbTub2B:-6e-06,EcfTub2B:0.002178)20:6e-06)16:6e-06,EpgTub2B:-6e-06)16:6e-06,EptTub2B:-6e-06)64:0.000913,EiaTub2B:0.005605)92:0.013036)83:0.01156,CvfTub2B:0.043781)20:0.002122,AitTub2B:0.067923)78:0.010214,CcpTub2B:0.054301)86:0.01529)77:0.0258)98:0.067063,(NhTub2B:0.130939,(GzTub2B:0.028789,(FoTub2B:0,GimTub2B:0)100:0.036671)100:0.109237)100:0.092252)69:0.019489)32:0.01037)11:0.00839)0:0.00567,((((NefTub2B:0.005717,(Asf_aTub2B:0,Asf_bTub2B:0)96:0.007539)100:0.042508,AscTub2B:0.057437)69:0.022285,(ApaTub2B:0.057938,EnTub2B:0.071377)63:0.006326)82:0.033211,(AgsTub2B:0.002501,(AoTub2B:0,AfTub2B:-0)92:0.001912)100:0.07156)96:0.024257)3:0.004644,(McpTub2B:0.102751,(NhTub2D:0.120222,(GlgTub2C:0.010252,CehTub2B:0.014884)100:0.156802)85:0.02749)31:0.008229)0:0.002785,BodTub2B:0.147052)2:0.001474,AstTub2B:0.201453)75:0.025163,(((((((CntTub2:0.036274,((((DehTub2:0.029172,((ShsTub2:0.02802,((((CaoTub2:0.003593,CapTub2:0.005165)100:0.016975,(Ct_aTub2:0.022091,(CadTub2:0.002902,(Ca_bTub2:0,(Ca_aTub2Beta:0,Ca_aTub2Alpha:-0)41:-0)98:0.005848)71:0.012328)91:0.00617)50:0.004113,ShpTub2:0.053948)30:0.002115,LoeTub2:0.029732)18:0.004215)14:0.004198,(((MefTub2:0.016662,MbbTub2:0.01309)99:0.017299,CllTub2:0.020794)84:0.014423,HybTub2:0.039314)4:0.006152)1:0.001273)6:0.001252,CatTub2:0.054238)18:0.003187,MifTub2:0.042457)26:0.003235,MrgTub2:0.147006)13:0.005166)43:0.008153,((WicTub2:0.032582,(WaTub2Beta:0,WaTub2Alpha:-0)99:0.015916)98:0.019499,CyjTub2:0.033753)66:0.019289)9:0.0112,(((TtbTub2:0.065724,(((TtpTub2:0.028437,VpTub2:0.026467)66:0.006174,((ZrTub2:0.050661,TodTub2:0.013717)10:0.0047,((((LwTub2:0.012513,LatTub2:0.005223)82:0.01475,(KmmTub2:0.00997,((KlwTub2:0.014402,KlTub2:0.005505)20:0.001634,KaTub2:0.014143)10:0.002046)100:0.047126)3:0.001839,Lak_aTub2:0.021069)19:0.007413,(ErgTub2:0.013131,ErcTub2:0.019327)91:0.01467)18:0.008956)6:0.001186)4:0.004588,((KaaTub2:0.036716,KnTub2:0.089676)86:0.017246,((((((Sap_aTub2:-0,(SmiTub2:-0,(Sc_aTub2:0,Sc_cTub2:0)8:0)0:0)6:-0,SaaTub2:0)19:9.8e-05,Sc_bTub2:0.002054)53:0.000113,ScpTub2B:0.00204)59:0.000992,SakTub2:0.001158)75:0.004935,((Sab_bTub2:0,Sab_aTub2:0)52:0.000643,ScpTub2A:0.001502)99:0.003807)98:0.034017)9:0.004393)3:0.004578)5:0.00494,CglTub2:0.056062)58:0.014291,(HnvTub2:0.210954,(NadTub2:0.028032,NacTub2:0.02227)100:0.125607)58:0.015604)31:0.008788)31:0.0059,((((OgpTub2:0.000875,OgaTub2:0.005706)100:0.023283,CdaTub2:0.053823)73:0.009203,(DebTub2:0.075252,(PiuTub2:0.092297,PhmTub2:0.047918)98:0.038529)75:0.007033)63:0.014108,((Kop_aTub2:0.004402,Kop_bTub2:4.6e-05)100:0.058402,(BaiTub2:0.050337,(PtaTub2B:-0,PtaTub2A:0)100:0.032843)37:0.007787)50:0.005369)13:0.011972)49:0.016571,AcrTub2:0.073627)91:0.03545,CacTub2B:0.287783)47:0.017493,(NfeTub2A:0.137121,YlTub2A:0.11591)47:0.004661)54:0.019279)7:0.006891,((SacTub2:0.063556,LmsTub2A:0.061946)52:0.012183,((SpTub2:0.008411,(ShoTub2:0.007923,ShcTub2:0.007845)95:0.013213)100:0.023677,SjTub2:0.020778)100:0.155314)47:0.008947)45:0.028058)16:0.010617)9:0.012237)1:0.002241,((FoaTub2:0.17791,((AlmTub2Bbeta:0.004369,AlmTub2Balpha:0.008674)100:0.137267,((((AlmTub2Cbeta:0.002102,(AlmTub2Calpha:0,AlmTub2Aalpha:-0)8:0.000136)13:0.000413,AlmTub2Abeta:0.00412)96:0.008462,(((SppTub2C:0,SppTub2A:-0)19:0.002078,(RisTub2A:9.7e-05,((Bad_aTub2A:0,Bad_bTub2A:0)53:0.000135,(Bad_aTub2B:0,Bad_bTub2B:0)83:0.002095)61:0.002134)7:0.000157)53:0.00073,PrsTub2A:0.019745)26:0.010119)60:0.026645,PrsTub2C:0.085606)26:0.009065)0:0.006216)0:0.006668,(((MolTub2A:0.013911,MolTub2C:0.02375)70:0.005567,(MovTub2B:0.030132,MovTub2A:0.015663)60:0.007182)100:0.038729,MolTub2B:0.147925)55:0.021622)0:0.003165)0:0.002577)0:0.011207)0:0.024691)0:0.008661)0:0.023587)0:0.018082,(NgTub2E:0.204661,NgTub2D:0.175468)98:0.157385)0:0.025396,(((TicTub2X:0.284001,tEs-orf189:0.314732)34:0.050539,PrsTub2B:0.37049)9:0.024627,(((DasTub2B:0.193889,((((((PloTub2B:0.147878,((LabTub2B:0.113376,((HysTub2B:0.080641,HecTub2B:0.065051)16:0.004297,GamTub2B:0.059251)94:0.04696)93:0.03379,((CpcTub2B:0.155628,(AgbTub2B:0,AbbTub2B:0)100:0.210991)18:0.005053,(GylTub2B:0.170938,SccTub2B:0.197359)54:0.028128)6:0.014656)3:0.014477)2:0.005318,PtcTub2B:0.149483)1:0.006492,(((PiTub2B:0.053279,HdpTub2B:0.059285)99:0.037149,SllTub2B:0.106688)94:0.016118,ChpTub2B:0.212163)61:0.041354)4:0.004437,(((JaTub2B:0.11236,(GltTub2B:0.141306,PusTub2B:0.178184)11:0.006672)13:0.007702,(SthTub2B:0.098784,HtaTub2B:0.116481)98:0.064382)1:0.005203,((((((FrTub2B:0.064814,WcTub2B:0.108673)60:0.016381,PplTub2B:0.093415)67:0.02038,FpTub2B:0.112056)93:0.019492,((BjaTub2B:0.100809,(PhgTub2B:0.081084,(PhcTub2B:0.035167,PcaTub2B:0.045199)100:0.054055)60:0.010893)35:0.018196,PlbTub2B:0.095944)63:0.020977)22:0.00242,GesTub2B:0.142996)60:0.023474,((DisTub2B:0.086849,GasTub2B:0.052494)100:0.06648,TavTub2B:0.147101)97:0.029488)75:0.018701)11:0.010895)20:0.021134,FmTub2B:0.248714)80:0.034418,AudTub2B:0.233815)92:0.028406)100:0.159827,((Um_aTub2B:0.021249,SorTub2B:0.022)100:0.126298,MlgTub2B:0.156034)99:0.176044)81:0.034602,(((NfeTub2B:0.193883,YlTub2B:0.131565)55:0.043805,LmsTub2B:0.185161)28:0.023089,CacTub2A:0.2187)100:0.082346)76:0.033643)5:0.014971)0:0.034218,(NvTub2G:0.416769,CorTub2B:0.408463)35:0.041763)0:0.025719)0:0.021341,NgTub2G:1.207452)0:0.033481,((((TetTub2F:-0,TetTub2E:0)100:0.587525,TetTub2D:0.369359)90:0.133241,(PtTub2D:0.475321,TetTub2C:0.369172)33:0.029962)22:0.058636,ActTub2A:0.730935)11:0.008581)0:0.087777)0:0.075295)0:0.022187,(((((OxtTub2K:0.297917,OxtTub2J:0.339324)100:1.647287,(PtTub2I:1.345345,(PtTub2H:1.432295,PtTub2G:0.462075)99:1.227219)81:0.295712)6:0.209526,((NgTub2J:2.092251,NgTub2F:0.790604)9:0.173304,(NgTub2I:0.703017,NgTub2H:0.510977)99:0.42441)9:0.164728)2:0.115666,((PtTub2K:0.400812,PtTub2J:0.307025)100:1.803731,(PtTub2F:0.042001,PtTub2E:0.050262)100:1.626019)22:0.215748)0:0.051254,(TetTub2J:0.8375,TetTub2H:0.520797)98:0.829788)0:0.058027)0:0.188805)0:0.190418,(((((OcbTub3:0.552045,(((EnhTub3:0.065958,(EcTub3:0.081159,EniTub3:0.054217)50:0.005159)100:0.260614,NscTub3:0.343748)43:0.07041,VicTub3:0.462601)46:0.067334)18:0.052298,tPr-orf77:0.583761)65:0.142413,((((((((((((((SobTub3:0.011921,(BdTub3:0.01343,(Os_aTub3:0,OrgTub3:0)98:0.005847)37:0.002996)99:0.031295,((((((VvTub3:0.003304,((MeTub3B:0.018307,(CipTub3:0.024988,((PupTub3C:0.001939,PupTub3B:0.004325)60:0.003909,PupTub3A:0.006541)31:0.009716)52:0.006087)0:0.000549,MeTub3A:0.002903)0:0.000479)10:0.002417,CusTub3:0.005473)0:0.001937,(PotTub3B:0.004999,PotTub3A:0.00758)8:0.006087)10:0.003194,((ArlTub3B:0.000348,AtTub3B:0.003815)95:0.007746,(ArlTub3A:0,AtTub3A:0)94:0.007108)79:0.016014)25:0.001359,MigTub3:0.039559)19:0.004729,(MtTub3:0.011722,(GlmTub3B:0.00791,GlmTub3A:0.002459)98:0.021994)63:0.010823)50:0.007826)87:0.022737,((SemTub3Beta:0,SemTub3Alpha:-0)100:0.032541,(PhpTub3B:0.002508,PhpTub3A:0.003713)99:0.018737)83:0.012855)100:0.064984,(ChvTub3:0.145257,(CrTub3:0.025292,VcTub3A:0.016728)100:0.167431)32:0.032259)5:0.007789,(Mip_aTub3:0.092742,OstTub3:0.398464)9:0.032747)1:0.023387,GtTub3B:0.291137)3:0.016918,(((BinTub3:0.21178,CypTub3:0.05718)14:0.014444,(((EcsTub3:0.100801,AuaTub3:0.240522)43:0.017698,((ThpTub3:0.199079,PhtTub3:0.120262)71:0.038178,FrcTub3A:0.247272)12:0.033566)20:0.009521,(SrpTub3:0.051031,(((PhiTub3:0.008832,PhsTub3:0.008484)25:0.000504,HyaTub3:0.014947)99:0.051497,PuTub3:0.052038)54:0.004179)99:0.066467)50:0.036171)1:0.001976,((TctTub3:0.246586,(EmhTub3B:-0,EmhTub3A:0)100:0.243463)12:0.009606,(CoTub3:0.179753,((((OidTub3B:0.002757,OidTub3A:-0.000607)100:0.440549,CiTub3:0.142192)40:0.018228,(ProTub3:0.183256,MbTub3:0.135667)97:0.060609)28:0.014094,(AmqTub3:0.227018,(((SmTub3:0.063922,EcgTub3:0.095977)100:0.113538,(((AypTub3:0.152158,RhpTub3:0.125329)20:0.008213,((((GomTub3:0.027654,(((CpqTub3:0.001434,(AeaTub3B:0,AeaTub3A:-0)81:0.000721)100:0.022075,AngTub3:0.058197)100:0.040437,MydTub3:0.053748)89:0.011273)66:0.008674,(((((((DyTub3A:0.001776,DerTub3A:0.002347)93:0.009865,((DssTub3A:-0,DseTub3A:0)80:0.004177,DmTub3A:0.006215)99:0.013466)71:0.004691,((DbTub3A:0.016581,DtTub3A:0.0064)40:0.00624,DreTub3A:0.020381)2:0.003206)10:0.003253,(DrfTub3A:0.025727,(DrrTub3A:0.01992,DeTub3A:0.018963)72:0.011123)37:0.002609)29:0.013282,((DpTub3A:0,DrpTub3A:0)100:0.038981,(DkTub3A:0.028925,(DrbTub3A:0.032424,DaTub3A:0.006324)11:0.008116)13:0.005685)16:0.003046)78:0.016408,(DgTub3A:0.030876,(DvTub3A:0.014354,DmoTub3A:0.019792)65:0.004337)100:0.03119)68:0.0056,DwTub3A:0.063145)87:0.013584)98:0.033327,(((((((DtTub3B:0.019472,DbTub3B:0.009295)65:0.003228,(((DyTub3B:0.004911,DerTub3B:0.010182)44:0.001264,((DssTub3B:-6.3e-05,DseTub3B:0.002209)37:6.3e-05,DmTub3B:-6.3e-05)70:0.006349)99:0.022031,(DrrTub3B:0.004977,DeTub3B:0.019197)18:0.008619)0:0.000818)2:0.001026,DrfTub3B:0.014423)8:0.002732,DreTub3B:0.032204)88:0.017913,(DrbTub3B:0.004694,DaTub3B:0.003968)100:0.030008)25:0.004523,(DwTub3B:0.04872,((DrpTub3B:0,DpTub3B:0)100:0.034567,(DgTub3B:0.052512,(DvTub3B:0.01591,DmoTub3B:0.009475)60:0.009318)73:0.013458)49:0.005453)12:0.004325)83:0.017973,DkTub3B:0.129859)93:0.049386)88:0.036174,((((PobTub3:0.011679,AeTub3:0.020001)64:0.002929,((HrsTub3:0.005907,(NavTub3:0.010412,CmfTub3:0.011782)10:0.000805)29:0.001331,(MerTub3:0.013507,((BoiTub3:0.002234,BotTub3:-6e-05)93:0.006958,(ApfTub3:0.001533,AmTub3:0.000649)0:0.0063)87:0.0073)52:0.000955)33:0.001657)40:0.001644,LhTub3:0.026787)99:0.069032,TicTub3:0.084636)29:0.008792)11:0.003489)69:0.02398,(TrsTub3:0.271584,((tEs-orf194:0.162201,tEt-orf155:-0.042911)84:0.118538,(((tMp-orf34:0.16844,(tRc-orf182:0.081679,tPr-orf89:0.201882)45:0.015754)99:0.054183,(tHe-orf15:0.264455,tRv-orf135:0.196331)46:0.006282)98:0.05241,tMt-orf124:0.170028)99:0.071091)64:0.047991)11:0.019218)13:0.011145)17:0.013076,(((HerTub3:0.082574,CptTub3:0.112804)86:0.02349,CagTub3:0.056629)39:0.012516,((TiaTub3:0.077089,NvTub3:0.091784)82:0.017159,(((XtTub3:0.006771,((MdTub3A:-2.6e-05,((((((RnTub3Aa:-0.000153,CrgTub3A:0.000153)26:0.000153,MmTub3A:-0.000153)30:0.000153,SptTub3A:-0.000153)60:0.001224,CvpTub3A:0.003239)42:0.001163,OcTub3A:0.002128)39:0.006799,(HsTub3A:0,MamTub3A:0)2:0.002082)2:0.002218)0:0.000914,(((BtTub3C:0,BtTub3A:-0)1:0,EqcTub3A:-0)3:0.00109,(((((MpfTub3B:0,CafTub3B:0)2:0,LaTub3B:-0)0:0,TmlTub3B:-0)2:0.000361,(EqcTub3B:0.000246,(BtTub3B:-3.5e-05,(((((MmTub3B:0.004318,RnTub3B:7.8e-05)69:0.004595,OcTub3B:0.004246)13:0.000439,SptTub3B:0.001744)1:0.000414,CvpTub3B:0.00649)39:0.004728,HsTub3B:0.00916)13:0.004115)0:0.001966)0:0.001869)0:0.008517,(MpfTub3A:0,CafTub3A:0)4:0.002635)0:0.001083)0:0.000942)62:0.00425)40:0.003622,((TarTub3:0.008452,GaTub3:0.002538)100:0.013677,BrTub3:0.006449)0:0.002461)97:0.057468,SckTub3:0.067665)37:0.000949)19:0.009421)9:0.006501)17:0.009619)17:0.020301)14:0.016692)8:0.027401)0:0.009355)0:0.00658)0:0.005067,((TbTub3:0.008831,TrcTub3:0.024789)90:0.026168,((LbTub3:0.002647,LeiTub3:0.001752)59:0.001421,LemTub3:0.000785)100:0.060486)100:0.257428)0:0.002539,((NgTub3:0.268871,(BhTub3:0.581,(GiiTub3:0.656088,(Tv_aTub3:0.545735,(EtiTub3:0.245094,EhTub3:0.153158)100:0.760131)50:0.084152)20:0.011466)2:0.029754)0:0.039578,((OxtTub3:0.2472,((TetTub3:0.137162,ImTub3:0.092749)100:0.135,(PtTub3B:0.001363,PtTub3A:0.00506)100:0.168177)64:0.023889)55:0.00443,((PovTub3:0.103716,(((DdTub3:0.007602,DccTub3:0.007207)100:0.013538,(DiiTub3:0.019586,DcfTub3:0.014269)85:0.004801)100:0.052117,DcpTub3:0.059007)100:0.047496)100:0.077591,(PppTub3:0.161534,DifTub3:0.146504)5:0.019125)100:0.111665)17:0.031006)0:0.010175)0:0.012131,(((Tg_aTub3:0,HahTub3:0)100:0.158699,(((PlyTub3:0.001697,PbTub3:0.000411)96:0.014046,((PvTub3:0.002166,PkTub3:0.002071)98:0.020813,Pf_aTub3:0.01442)58:0.001151)100:0.167766,((BbTub3:0.046041,BabTub3:0.038954)100:0.172325,((TepTub3:0.096426,ThaTub3:0.055729)100:0.534319,BamTub3:0.515384)68:0.103123)24:0.051613)15:0.022101)14:0.018307,(CrmTub3:0.095663,(ChTub3:0,CpTub3:0)100:0.106037)100:0.196757)46:0.11494)0:0.019335,((PpuTub3:0.340832,(CncTub3:0.200435,GsTub3:0.180434)41:0.011993)32:0.033941,(CmTub3:0.49216,GrnTub3:0.872303)12:0.088559)0:0.02571)3:0.041764,((((((PhbTub3:0.125667,(RhaTub3:0.041948,MucTub3:0.041545)100:0.045527)99:0.028624,(MolTub3:0.002355,MovTub3:0.006599)100:0.091009)15:0.007471,AlmTub3:0.157884)12:0.006637,(SppTub3:0.049361,(RisTub3:0.059295,(Bad_aTub3:0.002859,Bad_bTub3:-0.000794)100:0.06269)100:0.048557)93:0.04041)71:0.02494,((((ShoTub3:0.003592,ShcTub3:0.003002)100:0.042967,SpTub3:0.059481)64:0.007987,SjTub3:0.052308)100:0.086915,((((CorTub3:-0.006646,tEt-orf153:1.214423)0:0.218196,((Um_aTub3:0.007854,SorTub3:0.003156)100:0.065463,MlgTub3:0.093583)100:0.074185)0:0.052153,(((AtoTub3:0.11083,TumTub3:0.108413)96:0.018563,(((((((UrTub3:0.019008,((Coi_cTub3:0,(Coi_bTub3:0,(Coi_dTub3:0,Coi_aTub3:0)65:0)65:0)66:0.002155,Cop_aTub3:4e-05)100:0.022239)96:0.015732,(TrrTub3:0.00237,((AroTub3:0.003449,(ThvTub3:-0,ArbTub3:0)35:0.000921)64:0.001882,((TrtTub3:-0,TeTub3:0)40:0.003053,ArgTub3:0.001323)69:0.001438)2:0.000355)100:0.047151)70:0.005892,((Pab_aTub3:0.004223,(Pab_bTub3:0.004296,Pab_cTub3:9e-05)68:0.002423)100:0.018878,((Ajd_aTub3:0,Ajd_bTub3:0)91:0.004427,(Ajc_eTub3:0,(Ajc_dTub3:0,(Ajc_cTub3:0,(Ajc_bTub3:0,Ajc_aTub3:0)90:0)88:0)88:0)91:0.008837)56:0.000931)99:0.064161)66:0.031305,((TlsTub3:0.000446,PcmTub3:0.003915)100:0.060816,(PchTub3:0.056394,(((AstTub3:0.022082,(((Asf_aTub3:0,Asf_bTub3:0)32:0.003696,(NefTub3:0.000544,AscTub3:0.02164)14:0.000732)85:0.00775,EnTub3:0.02192)42:0.00334)54:0.002728,(((An_bTub3:0,An_aTub3:0)20:0.001069,AskTub3:0.003279)29:0.00327,(AecTub3:0.009842,ApaTub3:0.024406)13:0.000991)91:0.008265)41:0.003843,(AgsTub3:-0,(AoTub3:-0,AfTub3:0)71:0)100:0.040198)63:0.010551)80:0.012563)27:0.007781)94:0.014497,(ExdTub3:0.086076,(XpTub3:0.030079,ClgTub3:0.026287)100:0.047448)0:0.001885)89:0.015516,((((SomTub3:0.005317,((NetTub3:-0,NcTub3:0)29:0.001141,NedTub3:0.00313)72:0.003288)100:0.041485,(((PoaTub3:0.021674,(TitTub3:0.012053,(CttTub3:0.036316,ThTub3:0.011356)89:0.003225)72:0.003727)67:0.006424,ChgTub3:0.069289)24:0.012382,((((MagTub3:0.028101,(MapTub3:0.002473,GgtTub3:0.010529)69:0.023907)85:0.002323,((((MraTub3:0.003299,MtaTub3:0.000996)80:0.009785,(((PeiTub3:0.009291,((EptTub3:-7e-06,(EcfTub3:-7e-06,((EpbTub3:-7e-06,EpgTub3:0.002144)1:7e-06,EiaTub3:-7e-06)20:7e-06)45:7e-06)74:0.002994,NegTub3:0.001302)50:0.005929)1:0.004962,(CcpTub3:0.02052,CvfTub3:0.008874)9:0.002512)25:0.000244,AitTub3:0.015422)33:0.008201)70:0.007259,((NhTub3:0.012537,(GzTub3:0.005946,(FoTub3:0,GimTub3:0)90:0.002928)59:0.002883)26:0.008257,((HjTub3:0.00267,HpvTub3:0.005902)96:0.003757,TraTub3:0.011388)95:0.021745)39:0.004041)80:0.002061,ComTub3:0.050131)60:0.009298)2:0.001599,(((VdTub3:0.003235,VaTub3:0.001035)100:0.020524,AalTub3:0.026395)87:0.008217,(GlgTub3:0.001195,CehTub3:0.000957)100:0.024139)68:0.011255)6:0.003429,CrpTub3:0.027589)11:0.003037)4:0.00174)10:0.007493,GrcTub3:0.061139)54:0.00907,(GedTub3:0.046483,(((OimTub3:0.017882,AmrTub3:0.009612)90:0.008008,((ScsTub3:0.009595,BofTub3:0.00115)96:0.018951,GllTub3:0.060172)39:0.002641)1:0.00238,(BgTub3:0.037137,ErpTub3:0.024176)82:0.013764)59:0.0073)40:0.013511)99:0.047564)36:0.010952,((((RhrTub3:0.041523,HypTub3:0.022292)54:0.019332,((((SetTub3:0.007991,((PtrTub3:3.1e-05,PytTub3:0.002115)36:0.00109,(CohTub3:0.000146,ChsTub3:0.002004)34:0.001067)87:0.00503)71:0.003433,AlbTub3:0.009468)70:0.007163,LpmTub3:0.024849)83:0.011259,PnTub3:0.022434)100:0.063618)99:0.020006,BodTub3:0.045463)46:0.015094,(BcTub3:0.093623,((MgTub3:0.000936,SepTub3:0.007653)100:0.072681,(MyfTub3:0.031316,(((MspTub3:0.0003,MppTub3:0.001813)89:0.009186,CzTub3:0.019099)100:0.032391,McpTub3:0.041009)11:0.006501)92:0.028005)62:0.009971)99:0.050067)63:0.015288)32:0.015491)98:0.047413,LmsTub3:0.160197)23:0.010146)0:0.00964,SacTub3:0.128968)0:0.00833)0:0.009876)0:0.01002,(WsTub3:0.141935,(((((PutTub3:0.009473,PugTub3:0.006905)61:0.007273,PctTub3:0.013749)100:0.05536,MlpTub3:0.057773)100:0.117281,((SprTub3:0.097274,(RgTub3:0.121009,RhgTub3:0.201283)68:0.015633)100:0.136038,MvTub3:0.142813)100:0.065868)84:0.018642,((TemTub3:0.065554,(Fnd_bTub3:-6.9e-05,(Fnd_cTub3:-6.9e-05,(Fnb_bTub3:0.0022,(Fna_bTub3:0,Fnb_cTub3:-0)33:7e-06)24:0.002283)24:6.9e-05)100:0.070255)100:0.087758,(DasTub3:0.122118,(BobTub3:0.15443,((((((((((JaTub3:0.021309,GltTub3:0.032379)46:0.006939,PusTub3:0.02464)1:0.003003,((((PplTub3B:-0,PplTub3A:0)100:0.014727,(((GesTub3:0.032133,((DisTub3:0.005716,GasTub3:0.005326)96:0.020946,TavTub3:0.029666)52:0.013123)0:0.00303,WcTub3:0.018997)0:0.002051,(FrTub3:0.00917,FpTub3:0.022613)28:0.001975)1:0.00128)4:0.001739,(PlbTub3:0.023,(PhgTub3:0.015111,((PcaTub3:0.01109,PhcTub3:0.006573)67:0.003005,BjaTub3:0.019698)9:0.002872)43:0.005972)43:0.010677)1:0.001591,PtcTub3:0.027855)1:0.004363)0:0.001131,(((PiTub3:0.014301,HdpTub3:0.008311)63:0.007576,SllTub3:0.017898)81:0.007666,ChpTub3:0.037735)59:0.006722)3:0.003685,(SthTub3:0.028396,HtaTub3:0.019432)91:0.017003)1:0.001716,(((GamTub3:0.009614,HysTub3A:0.024798)79:0.004188,HecTub3A:0.009657)62:0.005527,(AgbTub3:0,AbbTub3:0)100:0.030681)20:0.005039)0:0.002904,(SccTub3:0.041519,(PloTub3:0.014776,CpcTub3:0.038216)45:0.004389)16:0.006998)0:0.001127,GylTub3:0.053715)5:0.01153,((HecTub3B:0.043646,LabTub3A:0.050583)100:0.106179,HysTub3B:0.313857)65:0.024996)0:0.011746,((PiiTub3:0.073469,FmTub3:0.058397)12:0.007845,(AudTub3B:0.122058,AudTub3A:0.057326)69:0.010419)3:0.008594)22:0.009096)81:0.010852)58:0.033456)20:0.007238)4:0.013771)4:0.014386)0:0.062743)0:0.037118,((NfeTub3:0.314841,YlTub3:0.228155)75:0.059855,CacTub3:0.374083)47:0.019291)0:0.083342,(FoaTub3:1.523746,(((LolTub3:0.00448,(WbTub3:-0.000835,BrmTub3:0.00525)26:0.002196)69:0.009966,OvTub3:0.008098)100:0.441355,(CeTub3:0.599132,PspTub3:0.420618)90:0.282924)96:0.258587)8:0.026551)0:0.064572)0:0.147823,(((((PtaTub3:0.256896,((((OgpTub3:0.005087,OgaTub3:0.009646)100:0.151762,CdaTub3:0.177538)92:0.084161,((PiuTub3:0.201056,PhmTub3:0.297478)100:0.198275,DebTub3:0.423703)9:0.02825)85:0.093243,(Kop_bTub3:0.015669,Kop_aTub3:0.008235)100:0.494855)71:0.058334)12:0.045589,((WicTub3:0.10147,(WaTub3Beta:0.002114,WaTub3Alpha:0.004298)100:0.061309)85:0.048871,CyjTub3:0.144614)100:0.263677)67:0.061222,(BaiTub3:0.543315,((((((CntTub3:0.198051,ShsTub3:0.16257)35:0.039283,(((Ct_aTub3:0.1264,(CadTub3:0.025422,((Ca_bTub3:0.0042,Ca_aTub3Alpha:0.00167)74:0.003396,Ca_aTub3Beta:-0.00045)98:0.017948)100:0.102387)100:0.139285,((CaoTub3:0.041074,CapTub3:0.079754)100:0.141435,LoeTub3:0.303394)100:0.095659)81:0.041489,ShpTub3:0.351451)16:0.039329)32:0.028967,(HybTub3:0.235138,(MifTub3:0.236806,DehTub3:0.109442)94:0.045247)38:0.033172)13:0.009355,MrgTub3:0.335138)32:0.030959,CatTub3:0.412857)57:0.032602,((MefTub3:0.046249,MbbTub3:0.057269)100:0.267929,CllTub3:0.266351)94:0.094213)100:0.340067)49:0.011166)48:0.035673,((((((SmiTub3:0.021603,(Sc_cTub3:0,(Sc_bTub3:0,Sc_aTub3:0)71:0)99:0.011999)93:0.003945,(SakTub3:0.027652,((ScpTub3A:0.010857,(Sab_aTub3:0,Sab_bTub3:0)90:0.007879)92:0.011709,SaaTub3:0.022585)25:0.000957)19:0.007658)100:0.312008,CglTub3:0.339755)6:0.040399,((NadTub3:0.16877,NacTub3:0.139479)100:0.140771,(KnTub3:0.288128,KaaTub3:0.245095)98:0.094156)4:0.016048)11:0.016499,(((VpTub3:0.14428,TtpTub3:0.190687)50:0.023983,(ZrTub3:0.153068,TodTub3:0.153708)54:0.049023)86:0.047205,((((LwTub3:0.073579,LatTub3:0.0778)100:0.116384,Lak_aTub3:0.086807)45:0.00617,(ErgTub3:0.063481,ErcTub3:0.07125)100:0.088432)78:0.033347,((KlwTub3:0.093872,(KmmTub3:0.073096,KlTub3:0.048391)90:0.032633)48:0.002228,KaTub3:0.135509)99:0.170875)98:0.109811)27:0.026427)97:0.139542,TtbTub3:0.679962)92:0.233287)71:0.122322,AcrTub3:0.581097)95:0.127006)0:0.232357,(((CmeTub3:0.402537,HmaTub3:0.443298)77:0.261976,CtpTub3:0.887821)95:0.333971,GtTub3A:1.773662)89:0.592515)0:0.221072)0:0.076192,(((TepTub5:2.061365,BamTub5:0.570615)71:0.28849,(BbTub5:0.508354,BabTub5:0.433778)99:0.627096)100:1.06393,((tEs-orf188:1.499149,tEt-orf142:-1.499149)23:1.553834,(((((((((SemTub5:0.454173,PhpTub5:0.31284)99:0.151723,(Mip_aTub5:0.467148,(VcTub5:0.061195,CrTub5:0.072056)100:0.328039)65:0.04062)60:0.041882,(NgTub5:0.494953,(OxtTub5:0.563421,(PtTub5:0.281482,(TetTub5:0.147973,ImTub5:0.212373)59:0.059092)100:0.193207)12:0.023347)60:0.058602)48:0.061132,(((EcsTub5:0.415778,(SrpTub5:0.286434,(PuTub5:0.173787,(PhiTub5:0.110445,PhsTub5:0.089032)100:0.082506)98:0.102425)99:0.110642)83:0.075389,(AuaTub5:0.7944,EmhTub5:0.688149)24:0.087052)8:0.024124,((((((((AmqTub5:0.330013,TiaTub5:0.2637)38:0.027636,(CisTub5:0.069425,CiTub5:0.151411)100:0.275117)6:0.008122,(((((NvTub5:0.148002,SckTub5:0.122933)51:0.005332,BfTub5:0.199322)29:0.021021,CagTub5:0.19214)50:0.009194,(((XlTub5:0.008484,XtTub5:0.017236)100:0.059056,(((TagTub5:0.028295,GgTub5:0.026336)100:0.037923,AocTub5:0.078284)37:0.009391,(((OcTub5:0.041417,OcpTub5:0.061817)32:0.011307,((((((DnTub5:0.026422,SptTub5:0.032627)50:0.003283,((CsiTub5:0.017334,(FcTub5:0.0122,(CafTub5:0.028986,((AimTub5:0.009706,OrdTub5:0.006999)0:0.002346,MpfTub5:0.015746)1:0.001184)32:0.001621)67:0.010707)38:0.002021,(ModTub5:0.012833,((SsTub5:0.03075,(TutTub5:0.002153,OroTub5:-8.9e-05)100:0.021418)43:0.001738,(OaTub5:0.008791,(BtTub5:0.008616,BgmTub5:0.001884)65:0.006053)99:0.014611)39:0.002253)44:0.004192)19:0.005611)2:0.00092,((TchTub5:0.023404,OtgTub5:0.036622)2:0.001666,((CajTub5:0.0117,SibTub5:0.016318)83:0.005285,(((PnaTub5:0.015405,((PatTub5:2.6e-05,GggTub5:0.00204)51:0.000578,HsTub5:0.001493)53:0.001516)0:0.001125,NolTub5:0.006254)28:0.002536,(PanTub5:0.000121,MamTub5:0.001949)98:0.008679)58:0.003761)94:0.015913)1:0.001049)0:0.000976,(ClcTub5:0.055282,(LaTub5:0.02501,TmlTub5:0.024752)68:0.006998)11:0.002384)0:0.000643,EctTub5:0.051101)0:0.003092,((JjTub5:0.086701,CvpTub5:0.046567)18:0.005083,((RnTub5:0.024123,MmTub5:0.015253)93:0.012821,CrgTub5:0.021351)96:0.024309)7:0.004635)1:0.001493)98:0.047886,(MdTub5:0.04467,SrhTub5:0.053182)100:0.059286)91:0.023377)96:0.023476)99:0.039154,(BrTub5:0.150048,(TarTub5:0.085144,(GaTub5:0.061837,(OrnTub5:0.005811,Mz_aTub5:0.017599)100:0.054892)84:0.011269)99:0.045393)100:0.046254)99:0.117004)53:0.032649,(CptTub5:0.198991,StpTub5:0.232703)18:0.032694)6:0.005783)46:0.043273,HmTub5:0.431953)41:0.022238,((SmTub5:0.296454,ClsTub5:0.291673)98:0.095869,EcgTub5:0.591724)71:0.153357)42:0.039915,(OidTub5:0.590754,(ProTub5:0.328162,MbTub5:0.354779)96:0.148508)79:0.041104)27:0.051377,((SppTub5:0.338233,Bad_bTub5:0.352354)99:0.08863,AlmTub5:0.487745)93:0.079169)23:0.046504,TctTub5:0.446674)19:0.036951)0:0.013132)9:0.036972,(Tv_aTub5:1.191864,tEs-orf187:0.490578)8:0.138993)0:0.019453,(((Tg_aTub5:0.037714,HahTub5:0.04127)100:0.112297,NcaTub5:0.272726)100:0.621504,(Pf_aTub5:0.121369,((PlyTub5:0.010597,PbTub5:0.017012)81:0.106099,(PvTub5:0.018227,PkTub5:0.011602)96:0.063231)30:0.003964)100:0.669611)4:0.170757)0:0.035077,(((TbTub5:0.138888,TrcTub5:0.165403)91:0.068231,((EdmTub5:0.045311,(LbTub5:0.055233,(LemTub5:0.004988,LeiTub5:0.0081)100:0.041194)82:0.017678)97:0.028442,CrfTub5:0.064761)100:0.168389)97:0.16413,BdsTub5:0.372046)100:0.625928)0:0.031091,((NavTub5:0.265411,((HrsTub5:0.144981,(((AacTub5:0.022846,AeTub5:0.019392)100:0.041074,PobTub5:0.068098)78:0.014338,(CmfTub5:0.061046,LhTub5:0.059479)57:0.008499)75:0.014569)100:0.081538,(MerTub5:0.183851,((ApfTub5:0.010738,AmTub5:0.024896)100:0.06492,(BoiTub5:0.009681,BotTub5:0.028259)100:0.082124)96:0.036234)100:0.150548)46:0.019616)100:0.324249,TicTub5:0.638534)100:0.448514)1:0.140927,tHe-orf14:0.993229)32:0.308024)6:0.105152)9:0.302127)0:0.33439,((((((((((Pyrococcus_yayanosii_CH1:0.068199,Thermococcus_kodakarensis_KOD1:0.110095)69:0.0502,Thermococcus_litoralis_DSM_5473:0.030305)99:0.800407,Thermococcus_gammatolerans_EJ3:2.058499)77:0.390854,((PtTub2L:5.457694,Anaeromusa_acidaminophila:1.369452)19:0.769944,((Bacillus_phage_G:1.844723,((Paenibacillus_sp._oral_taxon_786:0.755738,((Lysinibacillus_sphaericus_C3-41:0.577703,Bacillus_sp._2_A_57_CT2:0.463176)97:0.388701,Bacillus_Cereus_TubZ:0.643085)56:0.20098)100:1.072573,((Desulfosporosinus_sp._OT:1.290336,(Bacillus_thuringiensis_serovar_israelensis:0.029372,Bacillus_cereus:0.004333)100:2.352574)51:0.361266,(Paenibacillus_sp._FSL_H8-237:0.511693,Paenibacillus_alvei:0.200897)100:1.873812)13:0.079276)20:0.368729)6:0.176519,Bacillus_oceanisediminis:2.208088)18:0.369399)26:1.023538)11:0.241806,(Haloarcula_japonica_DSM_6131:0.366083,((Halobiforma_lacisalsi_AJ5:0.048965,Natrialba_aegyptia_DSM_13077:0.079356)84:0.064418,Natronobacterium_gregoryi_SP2:0.265395)38:0.045379)99:1.235493)14:0.442132,((((Methanohalobium_evestigatum_Z-7303:0.142427,(Methanosarcina_acetivorans_C2A:0.193708,(Methanolobus_psychrophilus_R15:0.186737,Methanohalophilus_mahii_DSM_5219:0.149364)66:0.041634)11:0.011705)18:0.0272,Methanosalsum_zhilinae_DSM_4017:0.095545)83:0.346918,(Methanosaeta_concilii_GP6:0.186716,Methanosaeta_harundinacea_6Ac:0.206244)36:0.055856)14:0.089313,FtsZ_Methanosaeta_Thermophila:0.124888)92:0.682496)73:2.959737,(Candidatus_Nitrosoarchaeum_koreensis_MY1:0.104325,Candidatus_Nitrosoarchaeum_limnia_SFB1:-0.064141)100:3.344154)19:0.371319,tEs-orf190:-0.131293)1:0.210252,tEt-orf170:-0.09936)0:0.235807,tEt-orf150:-0.240063)0:0.108549)8:0.727036,((((AuaTub4:1.522139,((Tg_aTub4:0.065761,HahTub4:0.0549)100:0.365805,NcaTub4:0.138225)100:1.44426)29:0.13717,(TctTub4:0.839295,((Mip_aTub4:0.599208,(VcTub4:0.104643,CrTub4:0.255797)100:0.494937)95:0.245908,((((((BamTub4:1.516681,(BbTub4:0.600485,BabTub4:0.633997)100:1.434507)95:0.836037,((((PlyTub4:0.074386,PbTub4:0.042934)31:0.013862,PlcTub4:0.072004)100:0.331417,(PmcTub4:-0.014486,(PvTub4:0.119964,PkTub4:0.10108)60:0.027859)100:0.399697)41:0.062215,Pf_aTub4:0.405584)100:0.82112)17:0.285664,(OxtTub4:1.135979,(PtTub4:0.649158,(TetTub4:0.340899,ImTub4:0.467415)50:0.05463)94:0.281995)55:0.143264)14:0.145395,((((TiaTub4:0.709624,(CptTub4:0.460174,((NvTub4:0.487287,((CagTub4:0.331486,BfTub4:0.30261)54:0.037381,SckTub4:0.275724)47:0.027158)10:0.008702,((((XlTub4:0.042263,XtTub4:0.032468)99:0.169332,(((ChmTub4:0.078248,(TagTub4:0.073427,((GgTub4:0.008383,MegTub4:0.013621)100:0.029887,AnpTub4:0.054214)96:0.023604)100:0.04057)76:0.013376,AocTub4:0.163484)50:0.012306,(OraTub4:0.106565,((MdTub4:0.051641,SrhTub4:0.066489)100:0.048363,(((SoaTub4:0.078798,((CvpTub4:0.03468,OcdTub4:0.053579)69:0.01568,HtgTub4:0.04832)100:0.032658)26:0.00431,(((OcpTub4:0.062939,OcTub4:0.032503)92:0.028227,(((((OaTub4:0.014171,BtTub4:0.019633)99:0.027875,(SsTub4:0.02847,(TutTub4:0.002121,OroTub4:0.002218)100:0.012361)69:0.00268)47:0.009568,((CsiTub4:0.018978,EqcTub4:0.029109)72:0.006579,(OrdTub4:0.016504,(AimTub4:0.016713,CafTub4:0.028721)32:0.002514)96:0.02053)6:0.001616)4:0.001684,(PeaTub4:0.022567,ClcTub4:0.074357)9:0.002916)0:0.002371,ModTub4:0.038318)15:0.002254)12:0.003053,((RnTub4:0.032268,MmTub4:0.027316)100:0.029211,CrgTub4:0.050627)97:0.040802)0:0.000652)13:0.002354,((((EctTub4:0.086638,TmlTub4:0.030484)59:0.002636,LaTub4:0.046084)77:0.010814,DnTub4:0.036368)51:0.006321,((CajTub4:0.027727,((((PatTub4:-0.000147,HsTub4:0.004438)100:0.015331,NolTub4:0.004371)80:0.004385,PnaTub4:0.009902)42:0.002878,MfTub4:0.014751)82:0.006583)100:0.022345,OtgTub4:0.039917)33:0.007494)15:0.003687)100:0.068157)92:0.022372)99:0.057506)92:0.033118)99:0.092231,ClmTub4:0.272206)89:0.034215,(BrTub4:0.223337,((TarTub4:0.113276,TnTub4:0.127052)92:0.038657,(GaTub4:0.114889,(Ol_aTub4:0.164474,OrnTub4:0.056643)81:0.008259)49:0.015249)100:0.118055)93:0.079538)86:0.168696)16:0.050157)52:0.146634)5:0.055054,(Tv_aTub4:1.603204,PrsTub4:1.230344)23:0.16119)5:0.066456,(AmqTub4:0.668182,CiTub4:0.743388)28:0.085326)4:0.040906,(((AypTub4:1.816069,(NavTub4:0.411182,((HrsTub4:0.257613,((PobTub4:0.112502,(AacTub4:0.042071,AeTub4:0.029342)100:0.070695)82:0.027363,(CmfTub4:0.166011,LhTub4:0.091281)72:0.025476)88:0.057709)100:0.205357,(MerTub4:0.190004,((BoiTub4:0.011322,BotTub4:0.01539)100:0.063801,(AmTub4:0.013672,ApfTub4:0.021943)100:0.084669)100:0.097313)98:0.151533)61:0.086187)100:0.901965)11:0.140209,((SmTub4:0.631815,(EcgTub4:0.011211,EmTub4:0.010869)100:0.984486)99:0.368231,ScmTub4:0.575978)99:0.489627)7:0.036712,OidTub4:1.316979)2:0.081998)0:0.089314)7:0.107966,(AllTub4:0.666256,(SrpTub4:0.538065,(PuTub4:0.232606,(PhiTub4:0.153198,(PhrTub4:0.064957,PhsTub4:0.107149)89:0.023912)100:0.202267)100:0.161261)59:0.074493)23:0.088475)0:0.051633,NgTub4:0.977231)0:0.091004)2:0.111612)2:0.054113)15:0.023358,MbTub4:1.349288)20:0.230837,((TbTub4:0.552463,(((LbTub4:0.137778,(LemTub4:0.015201,LeiTub4:0.02584)100:0.072602)100:0.066447,EdmTub4:0.237488)97:0.085511,(CrfTub4B:0.007882,CrfTub4A:0.022751)100:0.24657)100:0.392892)75:0.22842,BdsTub4:1.105541)100:0.969022)19:0.18138)6:0.202716)54:0.171332,((((TbTub6:0.241264,TyvTub6:0.260225)99:0.159354,TrcTub6:0.239058)98:0.227289,(((LemTub6:0.039473,LeiTub6:0.034224)100:0.178525,EdmTub6:0.24327)91:0.076624,CrfTub6:0.292808)99:0.369338)98:0.299506,BdsTub6:0.84685)98:1.056902)100:1.073015,CrTub6:0.269277,VcTub6:0.186602);
