# Supplementary material for: Phylogenetic and functional characterization of water bears (Tardigrada) tubulins
Source: Sci Rep. 2023 Mar 30;13:5194. doi: 10.1038/s41598-023-31992-z (PMC10063605; doi:10.1038/s41598-023-31992-z)
Supplement: Supplementary file 1 — Supplementary Information. [file 41598_2023_31992_MOESM1_ESM.zip › Novotna Floriancicova_Supplementary data/Supplementary data 2/CRG dataset_tardigrades_tubulin_domains_selected_translated_frames_and_Findeisen.decoded.dpa_100.MAFFT-GINSI.with.CLUSTALO.tree.aln.treefile_with_alrt]

(tHe-orf1_coord_3-211:0.0560324249,((((((((((((((((((((((((((((((((((((((((((((((((((((tHe-orf2_coord_3-213:2.7197e-06,((tEs-orf23_coord_11-221:0.0414707613,(AmqTub1B_coord_3-213:0.420643636,(AmqTub1C_coord_3-212:0.3204426717,AmqTub1D_coord_3-212:0.4063827629)92.6:0.1296448571)95.9:0.140356032)75.8:0.0081712101,((tMt-orf118_coord_1-145:0.0175971762,tMt-orf119_coord_49-259:0.0236112276)94:0.0692578705,tRv-orf137_coord_3-213:0.0102507876)77.3:0.009704084)77.8:0.0090971087)89:0.0207481453,tRc-orf185_coord_14-224:0.0099343805)76.9:0.0106892464,tPr-orf101_coord_16-226:0.018518865)73.2:0.0200175539,(tHe-orf9_coord_3-213:2.3829e-06,(((tMp-orf38_coord_6-216:2.2267e-06,(((tPr-orf85_coord_15-225:0,tPr-orf114_coord_9-219:0):2.2676e-06,tPr-orf100_coord_15-225:2.3521e-06)0:2.2363e-06,tEt-orf143_coord_8-218:0.1747326797)84.1:0.0099176155)85.1:0.0099191406,tMp-orf45_coord_19-229:2.1157e-06)85.4:0.0099520654,tRv-orf130_coord_3-213:2.249e-06)87.7:0.0099436612)90.1:0.0276817526)80.1:0.0176278883,((((AeTub1D_coord_3-213:0.0096892032,LhTub1D_coord_3-213:0.0194057291)74.4:0.0100944877,(CmfTub1D_coord_3-213:0.0391945938,(HrsTub1D_coord_3-213:0.0396099288,PobTub1D_coord_3-213:0.0098031955)0:2.4048e-06)78.9:0.0097431384)94.6:0.0515855273,((AmTub1D_coord_3-213:2.2124e-06,(ApfTub1D_coord_3-213:2.9652e-06,(BoiTub1D_coord_3-213:2.6007e-06,BotTub1D_coord_3-213:0.0100191072)98.8:0.0500120967)46.1:0.0095636488)87.8:0.0276464345,MerTub1D_coord_3-213:0.0488763759)63.3:0.0222130593)100:0.2431491503,((EcgTub1C_coord_3-213:0.1186941854,EcgTub1D_coord_3-213:0.1173748433)91.3:0.0632759128,((EcgTub1E_coord_3-213:0.1405184787,EcgTub1F_coord_3-213:0.1708256959)88.3:0.0590570455,EcgTub1G_coord_3-213:0.2099171391)59.9:0.0283460617)93.4:0.0638256916)58.1:0.0347494293)49:0.0047475368,CagTub1D_coord_3-213:0.0099373809)0:2.413e-06,EcgTub1B_coord_3-213:0.0818781503)0:2.0721e-06,CagTub1E_coord_3-213:2.639e-06)85.2:0.0101892973,((((((((((((((((((((((((((((tHe-orf4_coord_3-215:0.0342069559,((tMp-orf42_coord_23-231:0.0574915352,tRc-orf191_coord_11-220:0.0498101648)82.2:0.0361392986,tPr-orf65_coord_4-213:0.0539556716)90.6:0.079978479)61.2:0.0151117017,tRv-orf139_coord_3-212:0.0742924829)99.8:0.2295012979,((((((AocTub1H_coord_3-221:0.125526289,GgTub1H_coord_3-221:0.0458641221)93.9:0.1177099039,((BtTub1H_coord_3-220:0.2915258583,(((((CafTub1H_coord_3-220:0.1179650716,MpfTub1H_coord_3-220:0.1315807356)83.7:0.0290287535,EqcTub1H_coord_3-220:0.0724968244)80.9:0.0293173864,OcTub1H_coord_3-220:0.0998614445)80.1:0.0207167066,(HsTub1H_coord_3-220:0.0142240382,MamTub1H_coord_3-221:0.0541223688)99.9:0.1393397778)54.2:0.0098439567,((CrgTub1H_coord_3-220:0.0692269395,(MmTub1H_coord_3-221:0.0785208957,RnTub1H_coord_3-220:0.0927392833)86.3:0.0537222602)99.8:0.1397742978,SptTub1H_coord_3-220:0.0880032832)74.9:0.0145928889)0:2.4474e-06)99.8:0.3459751159,OraTub1H_coord_3-220:0.3538841971)95.1:0.1612420869)60.5:0.0554386081,((CeTub1H_coord_7-216:0.0867657073,CejTub1H_coord_7-215:2.714e-06)99.8:0.3270770778,((HegTub1B_coord_3-236:0.2103999224,(MhTub1B_coord_3-224:0.0164692826,MiTub1B_coord_2-223:0.0086047418)92.5:0.11387512)99.3:0.1963165558,LolTub1G_coord_2-218:0.2630855792)20.2:0.0801626664)99.8:0.3180900282)76:0.0738053474,(XtTub1Ha_coord_3-213:0.039301114,(XtTub1Hb_coord_3-214:1.6431e-06,XtTub1Hc_coord_3-214:0.0093192283)99:0.1376532629)80.7:0.0658384108)76:0.0709827773,BrTub1L_coord_3-213:0.1913323094)92.3:0.103601953,CptTub1K_coord_3-213:0.320006951)94.3:0.0988166196)0:2.9907e-06,(AypTub1L_coord_3-213:0.0512760491,(CiTub1F_coord_3-213:0.0351808227,NvTub1S_coord_3-213:0.4433424197)74.4:0.0161748994)76.2:0.0119500647)73.6:0.0088316887,DbTub1A_coord_3-213:2.2133e-06)0:2.112e-06,RhpTub1M_coord_3-213:0.1560299176)46.2:0.0100829263,(((((tEs-orf25_coord_13-223:0.0240127292,(SckTub1F_coord_3-213:0.013660085,((TiaTub1A_coord_3-213:1.6431e-06,TiaTub1B_coord_3-213:0.0098128688)0:2.9392e-06,TiaTub1C_coord_3-213:0.0296314703)98.5:0.0813892199)38:0.0100196735)59.4:0.0062804153,MydTub1A_coord_3-213:0.0629995359)0:2.5221e-06,(((((BrTub1E_coord_3-213:2.931e-06,CptTub1I_coord_3-212:0.1587084586)90.2:0.0199127183,((BrTub1F_coord_3-213:2.4297e-06,((BrTub1G_coord_3-213:0.0099073208,TarTub1J_coord_3-214:0.0305063559)0:2.2217e-06,GaTub1I_coord_3-213:0.0204554729)81.5:0.0099669375)78.6:0.0099874359,(GaTub1H_coord_3-213:0.0099252974,(GaTub1J_coord_3-213:0.0100186796,(((GaTub1N_coord_3-213:0.081345842,HerTub1D_coord_3-211:0.2697537276)95.1:0.0867144017,GaTub1O_coord_3-213:0.0521341786)86.5:0.0473169553,TarTub1I_coord_3-213:0.0414518921)0:2.8954e-06)0:2.0818e-06)77:0.0100297521)79.4:0.0101274464)0:2.8146e-06,GaTub1G_coord_3-213:0.0100024183)92.6:0.0302959007,SckTub1H_coord_3-213:0.0248091492)78:0.0159643482,CptTub1D_coord_3-213:0.0199675974)0:2.9376e-06)0:2.2487e-06,(((((((tMt-orf117_coord_17-185:0.3192186372,CorTub1_coord_3-212:0.3806758864)85.5:0.1211656166,((((((((((((((((((((((AalTub1A_coord_3-213:0.0425289421,((CehTub1A_coord_3-213:2.2338e-06,GlgTub1A_coord_3-213:2.2445e-06)78.2:0.0140591119,(VaTub1A_coord_3-213:2.3686e-06,VdTub1A_coord_3-213:2.6925e-06)78.6:0.0163901098)41:0.0129679932)44.3:0.0144895019,((((AitTub1A_coord_3-213:0.0199145799,TraTub1A_coord_3-213:2.2367e-06)81.5:0.0101101209,(((((((((((CcpTub1A_coord_3-213:0,PeiTub1A_coord_3-213:0):0,MtaTub1A_coord_3-213:0):0,EiaTub1A_coord_3-213:0):0,EpgTub1A_coord_3-213:0):0,NegTub1A_coord_3-213:0):0,EcfTub1A_coord_3-213:0):0,EpbTub1A_coord_3-213:0):0,EptTub1A_coord_3-213:0):0,MraTub1A_coord_3-213:0):2.2151e-06,CvfTub1A_coord_3-213:2.4881e-06)0:2.6786e-06,((HjTub1A_coord_3-213:2.2983e-06,HpvTub1A_coord_3-213:2.2638e-06)0:2.0721e-06,NhTub1A_coord_3-213:0.0101533318)91.8:0.0101328443)0:2.276e-06)83.9:0.0099678981,((FoTub1A_coord_3-213:2.6417e-06,GimTub1A_coord_3-213:2.2622e-06)83.3:0.0099497737,GzTub1A_coord_3-213:0.0302164857)0:2.2331e-06)78:0.0115788583,ComTub1A_coord_3-213:0.0292607252)86.6:0.0315645354)90.1:0.0350935775,BofTub1A_coord_3-213:0.0095951998)87.8:0.0200746073,ScsTub1A_coord_3-213:2.2234e-06)88.4:0.019752488,((BgTub1A_coord_3-213:0.031146229,ErpTub1A_coord_3-213:0.0294109903)30.5:0.0291695175,GllTub1A_coord_3-213:0.0206463615)65.4:0.019177018)0:2.057e-06,AmrTub1A_coord_3-213:2.7649e-06)74.5:0.0095751128,OimTub1C_coord_3-214:0.1818607856)78.1:0.010267279,OimTub1A_coord_3-213:0.0296747754)76.5:0.0105907387,GedTub1A_coord_3-213:0.0198690563)87.6:0.0200124466,((((((((AecTub1A_coord_3-213:2.2762e-06,((((AfTub1A_coord_3-213:0,AoTub1A_coord_3-213:0):1.6431e-06,AgsTub1A_coord_3-213:1.6431e-06)78.5:0.0098607762,EnTub1A_coord_3-213:0.0407479842)75.5:0.0171272041,ApaTub1A_coord_3-213:0.0300610126)0:0.0029614847)79.2:0.0097509106,((An_aTub1A_coord_3-213:0,AskTub1A_coord_3-213:0):1.6431e-06,An_bTub1A_coord_3-213:2.2157e-06)0:2.6023e-06)75.5:0.0090604419,AstTub1A_coord_3-213:0.0121190903)84.3:0.0182431843,(((AscTub1A_coord_3-213:0,NefTub1A_coord_3-213:0):0,Asf_bTub1A_coord_3-213:0):1.6431e-06,Asf_aTub1A_coord_3-213:1.6431e-06)0:2.1948e-06)75.2:0.0099817871,PchTub1A_coord_3-213:0.0624521646)88.9:0.0202604369,(PcmTub1A_coord_3-213:2.8862e-06,TlsTub1A_coord_3-213:0.0197775976)99:0.0619106246)0:2.5873e-06,((((((Ajc_aTub1A_coord_3-213:0,Ajc_cTub1A_coord_3-213:0):0,Ajc_dTub1A_coord_3-213:0):2.5107e-06,Ajc_bTub1A_coord_3-213:1.6431e-06)0:2.1315e-06,(Ajd_aTub1A_coord_3-213:2.9838e-06,Ajd_bTub1A_coord_3-213:2.7565e-06)86.2:0.0101345899)75.1:0.0101320732,((Pab_aTub1A_coord_3-213:1.6431e-06,Pab_cTub1A_coord_3-213:1.6431e-06)0:1.6432e-06,Pab_bTub1A_coord_3-213:0.0101212838)88.8:0.0203697452)87.4:0.0287531218,(((((Coi_aTub1A_coord_3-213:0,Coi_cTub1A_coord_3-213:0):0,Coi_dTub1A_coord_3-213:0):0,Cop_aTub1A_coord_3-213:0):2.3794e-06,Coi_bTub1A_coord_3-213:2.511e-06)94.1:0.0673200526,UrTub1A_coord_3-214:0.1397127921)95.7:0.0692746613)79.9:0.0226718532)84.6:0.0298559751,((((((ChgTub1A_coord_3-213:2.1933e-06,TitTub1A_coord_3-213:0.0607946842)83.3:0.0100258699,PoaTub1A_coord_3-213:2.1131e-06)0:2.6975e-06,(((NcTub1A_coord_3-213:0,NetTub1A_coord_3-213:0):0,SomTub1A_coord_3-213:0):2.8464e-06,NedTub1A_coord_3-213:2.1405e-06)95.2:0.0302265578)82.6:0.0101950755,ThTub1A_coord_3-213:2.1365e-06)77.1:0.0103296917,CttTub1A_coord_3-213:0.0336775446)77.5:0.010871082,(CrpTub1A_coord_3-213:0.0512011356,(((GgtTub1A_coord_3-213:2.8788e-06,MapTub1A_coord_3-213:0.0099989618)20:0.0097043755,MagTub1A_coord_3-213:0.0519186774)84.4:0.0205373796,GrcTub1A_coord_3-213:0.0207419973)74.8:0.0122158994)75.9:0.0300737787)88.4:0.0303316994)86.2:0.0199615404)0:0.0101755254,(BcTub1_coord_3-212:0.0440012956,(ExdTub1A_coord_3-213:0.0412982718,XpTub1_coord_3-213:0.0035415566)39.8:0.0177730258)0:2.0929e-06)76.7:0.0201067617,BodTub1A_coord_3-213:0.0199185412)76:0.0100101156,(((ClgTub1_coord_3-213:0.0200687756,((MgTub1_coord_3-213:2.5335e-06,SepTub1_coord_3-213:2.5427e-06)90.4:0.019760541,MyfTub1_coord_3-213:2.6239e-06)78.7:0.0101017121)77.1:0.00964707,((CzTub1_coord_3-213:0,MspTub1_coord_3-213:0):1.6431e-06,MppTub1_coord_3-213:1.6431e-06)0:2.1766e-06)89:0.0197997777,McpTub1_coord_3-213:0.0307447328)76.6:0.0099031824)0:2.3783e-06,HypTub1A_coord_3-213:0.0298231427)35.3:0.0099726798,RhrTub1_coord_3-213:0.0198236731)0:2.5275e-06,((AlbTub1A_coord_3-213:0.0198646588,(ChsTub1A_coord_3-213:2.1872e-06,((LpmTub1A_coord_3-213:2.1696e-06,(PtrTub1A_coord_3-213:2.9591e-06,PytTub1A_coord_3-213:2.9694e-06)95.9:0.0297945618)0:2.0126e-06,PnTub1A_coord_3-213:0.0304494532)78.7:0.0103877723)0:2.8161e-06)35.7:0.0098738069,(CohTub1A_coord_3-213:2.7806e-06,SetTub1A_coord_3-213:0.0097267614)0:2.8606e-06)93.5:0.0301001882)95.1:0.0654652068,TumTub1A_coord_3-213:0.0558454011)65.3:0.0474428726,AtoTub1A_coord_3-213:0.1479141974)78.9:0.0659857323,((((((ArbTub1A_coord_3-214:0,ThvTub1A_coord_3-214:0):0,TrrTub1A_coord_3-214:0):0,TrtTub1A_coord_3-214:0):1.6431e-06,TeTub1A_coord_3-214:1.6431e-06)73.7:0.0123587932,ArgTub1A_coord_3-214:0.0385040025)91:0.0851484637,AroTub1A_coord_3-214:0.0663787773)100:0.4831560539)92.4:0.0750944652,((((AcrTub1A_coord_3-213:0.1201628492,((((((AcrTub1B_coord_3-214:0.4417060412,(((((CglTub1_coord_3-215:0.108142452,ZrTub1_coord_3-215:0.0208180164)0:2.4221e-06,((((KaaTub1A_coord_3-215:0.0848050994,(NacTub1A_coord_3-215:2.6392e-06,NacTub1B_coord_3-215:0.010255607)94.6:0.0535099488)64.6:0.0189876407,TtpTub1B_coord_3-215:0.0998316587)77.4:0.0182695278,VpTub1A_coord_3-215:2.1258e-06)89.9:0.020854207,TodTub1_coord_3-215:2.0583e-06)42.8:0.0103928037)86.3:0.0191616871,((((((ErcTub1_coord_3-215:0.0203675852,ErgTub1_coord_3-215:2.3959e-06)85.5:0.0101521557,Lak_aTub1_coord_3-215:2.2506e-06)79:0.0102655011,(KaTub1_coord_3-215:2.6293e-06,((KlTub1_coord_3-215:2.2385e-06,KlwTub1_coord_3-215:0.107464275)73.7:0.0102162175,KmmTub1_coord_3-215:0.0203881623)79.7:0.0102506425)99:0.0646685718)76.4:0.0117533828,(LatTub1_coord_3-215:2.2461e-06,LwTub1_coord_3-215:0.0104296187)93.3:0.0405791807)85.8:0.0211484901,TtpTub1A_coord_3-215:0.0461293612)76:0.0102436633,VpTub1B_coord_3-215:0.0223378317)0:2.1555e-06)88.8:0.035752455,TtbTub1_coord_3-215:0.0745212713)92.2:0.0408859035,(((HnvTub1_coord_3-215:0.30993223,(KaaTub1B_coord_3-215:0.1178524419,KnTub1_coord_3-214:0.0983759715)86.5:0.0613575363)74.9:0.0500132867,((SaaTub1A_coord_3-215:0.0105181056,((((Sab_aTub1A_coord_3-215:0,ScpTub1B_coord_3-215:0):2.3201e-06,Sab_bTub1A_coord_3-215:2.3201e-06)92:0.0211562455,(SakTub1A_coord_3-215:1.6431e-06,SakTub1B_coord_3-215:1.6431e-06)0:2.2273e-06)87.8:0.0104549166,(((((Sap_aTub1A_coord_3-215:0,Sc_bTub1A_coord_3-215:0):0,SmiTub1A_coord_3-215:0):0,Sc_cTub1A_coord_3-215:0):0,Sc_aTub1A_coord_3-215:0):2.7278e-06,ScpTub1A_coord_3-215:2.2921e-06)0:2.0363e-06)0:2.0512e-06)65.4:0.0339406144,(SaaTub1B_coord_3-215:0.0107682178,(((Sab_aTub1B_coord_3-215:0,ScpTub1C_coord_3-215:0):1.6431e-06,Sab_bTub1B_coord_3-215:1.6431e-06)0:0.0002246093,((Sap_aTub1B_coord_3-214:0.0101574779,SmiTub1B_coord_3-215:2.2138e-06)0:2.052e-06,(((ScpTub1D_coord_3-215:0,Sc_bTub1B_coord_3-215:0):0,Sc_cTub1B_coord_3-215:0):2.514e-06,Sc_aTub1B_coord_3-215:2.9871e-06)91.7:0.0204730848)38.7:0.0098663341)85.8:0.0201620605)98.9:0.1183245007)94.4:0.0984230394)81.2:0.0339822674,NadTub1_coord_3-215:0.0227510452)77.3:0.0138831382)72.4:0.009457045)77.2:0.0124209162,((((((((((CadTub1_coord_3-214:0,Ca_bTub1_coord_3-214:0):1.6431e-06,Ca_aTub1_coord_3-214:1.6431e-06)79.2:0.0106266365,(CaoTub1_coord_3-214:2.3224e-06,CapTub1_coord_3-214:2.8858e-06)89.7:0.0209737519)66.4:0.0098485775,LoeTub1_coord_3-214:0.0520544856)0:2.0018e-06,Ct_aTub1_coord_3-214:2.7759e-06)80:0.0102675677,CatTub1_coord_3-214:0.1166995)0:2.385e-06,MefTub1_coord_3-214:0.0101505868)32.2:0.0184876341,MrgTub1_coord_3-214:0.0676499429)58.8:0.0076707954,((CllTub1_coord_3-214:2.8463e-06,ShpTub1_coord_3-214:0.0210267604)76.8:0.0107238242,(CntTub1_coord_3-214:0.0103552661,(((DehTub1_coord_3-215:0.0534291589,MbbTub1_coord_3-214:0.0419828869)0:2.507e-06,HybTub1_coord_3-214:0.0628678899)82.3:0.0103341995,MifTub1_coord_3-214:0.0207558252)74.8:0.0103929874)80.8:0.0102678475)0:0.0016614158)88.3:0.0207382886,ShsTub1_coord_3-214:0.0103139881)94.3:0.0440495126)84.7:0.0289364728,((((CdaTub1_coord_3-214:0.0620962731,(OgaTub1_coord_3-214:1.6431e-06,OgpTub1_coord_3-214:2.9407e-06)74:0.0112821283)89.6:0.0468789386,(DebTub1_coord_3-214:0.1071039151,(PhmTub1_coord_3-214:0.041066279,PiuTub1_coord_3-214:0.0719284297)98.5:0.105752447)82.1:0.0390255479)40.1:0.0102906541,(Kop_aTub1B_coord_3-214:1.6431e-06,Kop_bTub1B_coord_3-214:1.6431e-06)99.7:0.125584368)94.2:0.0532229983,PtaTub1B_coord_3-214:0.1331809466)83.2:0.0267733427)73.8:0.0184133531,BaiTub1_coord_3-214:0.0958222046)25.9:0.0364511387,(CyjTub1_coord_3-214:0.0499361785,((WaTub1Alpha_coord_3-214:1.6431e-06,WaTub1Beta_coord_3-214:1.6431e-06)92.5:0.0421285807,WicTub1_coord_3-214:0.130961835)60.2:0.0360907386)87.2:0.0535271148)99.6:0.2357824219,((Kop_aTub1A_coord_3-212:1.6431e-06,Kop_bTub1A_coord_3-212:1.6431e-06)100:0.33807925,PtaTub1A_coord_3-213:0.1107150898)79.5:0.0915671237)88.8:0.0782722738)63.4:0.0637027841,CacTub1A_coord_3-213:0.1717248433)49.8:0.0644261273,(NfeTub1_coord_3-215:0.0159565427,YlTub1_coord_3-213:0.0724691916)87.7:0.0399597974)57.8:0.0257588072,LmsTub1_coord_3-213:0.1485748254)90.6:0.0667588962)88.9:0.0978155305,((((((((((((((((((((((AalTub1B_coord_4-214:0.1110791359,((FoTub1B_coord_4-214:1.6431e-06,GimTub1B_coord_4-214:1.6431e-06)74.9:0.0105625424,GzTub1B_coord_4-214:0.0314754781)90.9:0.0357251593)0:2.3181e-06,((((((((AitTub1B_coord_4-214:0.0334520242,CvfTub1B_coord_4-214:0.0725223196)74.8:0.0146135641,CcpTub1B_coord_4-214:0.0738109229)82.9:0.0247020304,(MraTub1B_coord_4-214:2.972e-06,MtaTub1B_coord_4-214:0.0102623225)95.1:0.0406058562)71.5:0.0103254463,PeiTub1B_coord_4-214:0.0100952748)0:2.4444e-06,(((((EcfTub1B_coord_4-214:0,EpbTub1B_coord_4-214:0):0,EpgTub1B_coord_4-214:0):1.6431e-06,EiaTub1B_coord_4-214:1.6431e-06)0:2.0205e-06,EptTub1B_coord_4-214:0.0099006363)79.4:0.009774069,NegTub1B_coord_4-214:0.0099924803)97.9:0.0509934952)95.4:0.0576164524,ComTub1B_coord_5-215:0.2606802044)8.4:0.0194716773,((HjTub1B_coord_4-215:0.1769870565,TraTub1B_coord_4-214:0.1807789655)87.3:0.0643986255,HpvTub1B_coord_4-214:0.1064030973)95.6:0.1073059019)94.9:0.0658936673,(VaTub1B_coord_4-214:0.0103026446,VdTub1B_coord_4-214:2.4828e-06)96.9:0.0766866644)82.1:0.0223238764)87.3:0.0277296417,NhTub1B_coord_4-214:0.0187844761)95.7:0.0757333576,GlgTub1B_coord_4-214:0.0346973611)28.7:0.0100834264,(GgtTub1B_coord_4-214:0.0206203967,MapTub1B_coord_4-214:2.0368e-06)94.3:0.049504018)76.7:0.0125565891,((GrcTub1B_coord_4-221:0.1014597415,(((NcTub1B_coord_4-214:0,NetTub1B_coord_4-214:0):1.6431e-06,NedTub1B_coord_4-214:1.6431e-06)60.6:0.0202568202,SomTub1B_coord_4-214:2.1107e-06)100:0.3207898516)93.1:0.0799190566,MagTub1B_coord_4-214:0.0441684758)75.3:0.0249390194)72.7:0.0211243705,CrpTub1B_coord_4-214:0.0676274027)79:0.0259430593,((((ChgTub1B_coord_4-214:0.0736863609,ThTub1B_coord_4-214:0.0447102118)79.1:0.0400972955,TitTub1B_coord_4-214:0.1052486708)82.5:0.0329432329,CttTub1B_coord_4-214:0.1526832979)85.5:0.0357609845,PoaTub1B_coord_4-213:0.0679710838)88.6:0.0386490737)97.8:0.0954650834,((((((AlbTub1B_coord_4-214:0,PytTub1B_coord_4-214:0):2.1536e-06,PtrTub1B_coord_4-214:1.6431e-06)0:2.9298e-06,(ChsTub1B_coord_4-214:2.0292e-06,(CohTub1B_coord_4-214:2.9888e-06,SetTub1B_coord_4-214:2.2698e-06)92.6:0.0205962819)86:0.0102974162)93.5:0.0485566159,LpmTub1B_coord_4-214:0.0243852291)86.4:0.0346057996,PnTub1B_coord_4-214:0.0345113366)83.2:0.0375428033,((AtoTub1B_coord_4-214:0.4184520026,GedTub1B_coord_4-214:0.13913244)94.4:0.1396855162,HypTub1B_coord_4-214:2.4764e-06)78.3:0.0163761936)73:0.032599105)76.2:0.0194128576,((AmrTub1B_coord_5-215:0.0101413685,((((BofTub1B_coord_5-215:2.5163e-06,ScsTub1B_coord_5-215:0.0200924744)97.2:0.0536342885,ErpTub1B_coord_5-215:0.0504456188)32.2:0.0134135497,GllTub1B_coord_5-215:0.0516213393)0:2.2098e-06,OimTub1B_coord_5-215:0.0206844919)0:2.5861e-06)99.6:0.210623131,ExdTub1B_coord_4-213:0.1907041145)80.7:0.03886652)85.1:0.0336220291,((((((AecTub1B_coord_4-215:0.0775718311,ApaTub1B_coord_4-215:0.139191707)87.3:0.0395125147,((An_aTub1B_coord_4-215:1.6431e-06,An_bTub1B_coord_4-215:2.2264e-06)85.1:0.0375689762,AskTub1B_coord_4-215:2.118e-06)90.4:0.0429840846)97.4:0.1064978817,AstTub1B_coord_4-215:0.0654512338)89.8:0.0561346224,((AscTub1B_coord_4-215:0.0955364217,((Asf_aTub1B_coord_4-215:1.6431e-06,Asf_bTub1B_coord_4-215:1.6431e-06)0:2.6252e-06,NefTub1B_coord_4-215:0.0094790659)83.6:0.0764730146)89.6:0.0542857025,EnTub1B_coord_4-215:0.105827802)75:0.0185029303)57.1:0.0363135448,((AfTub1B_coord_4-215:2.8584e-06,AoTub1B_coord_4-215:1.6431e-06)46.2:0.0190917528,AgsTub1B_coord_4-215:2.0089e-06)95.2:0.0996957638)86.6:0.0583842155,(BodTub1B_coord_4-214:0.0642601684,TumTub1B_coord_4-217:0.2190135118)60.4:0.0323577014)88.1:0.0478554336)87.9:0.032774843,((((Coi_aTub1B_coord_4-214:0,Coi_dTub1B_coord_4-214:0):0,Cop_aTub1B_coord_4-214:0):2.2825e-06,Coi_cTub1B_coord_4-214:2.0768e-06)91.5:0.0402455654,UrTub1B_coord_4-214:0.0823718641)77.5:0.0223122681)80.9:0.0228843246,((((((ArbTub1B_coord_4-214:0,TrrTub1B_coord_4-214:0):0,TeTub1B_coord_4-214:0):0,TrtTub1B_coord_4-214:0):0,ThvTub1B_coord_4-214:0):2.5395e-06,AroTub1B_coord_4-214:1.6431e-06)0:2.1037e-06,ArgTub1B_coord_4-214:0.0202749898)97.4:0.0565826183)66.3:0.0058475668,((Pab_aTub1B_coord_4-214:0,Pab_cTub1B_coord_4-214:0):2.8474e-06,Pab_bTub1B_coord_4-214:2.115e-06)85.7:0.0100018889)0:2.2312e-06,Ajd_bTub1B_coord_4-214:2.0857e-06)0:2.2535e-06,Ajd_aTub1B_coord_4-214:2.2673e-06)43.7:0.0100888213,(((Ajc_aTub1B_coord_4-214:0,Ajc_eTub1B_coord_4-214:0):2.7154e-06,Ajc_dTub1B_coord_4-214:2.8759e-06)92.4:0.0100575801,(Ajc_bTub1B_coord_4-214:2.7464e-06,Ajc_cTub1B_coord_4-214:2.7153e-06)0:2.1073e-06)0:2.2434e-06)95.6:0.0986646904,(PcmTub1B_coord_4-215:0.0604275258,TlsTub1B_coord_4-215:2.7809e-06)97.2:0.117466313)88.2:0.0876494165,PchTub1C_coord_4-216:0.3511126885)0:2.7943e-06,PchTub1B_coord_4-215:0.4041009582)100:0.5140248017,SacTub1_coord_3-212:0.4701893478)93.3:0.1356291879,((((ShcTub1A_coord_3-218:0.039235469,ShoTub1A_coord_3-218:0.0419179968)91.4:0.0916347195,SpTub1A_coord_3-217:0.1484757391)98.2:0.1544656704,SjTub1A_coord_3-217:0.1394407406)94.2:0.1215305373,(((ShcTub1B_coord_3-213:0.0891206167,ShoTub1B_coord_3-213:0.0696089164)74.2:0.0337502921,SpTub1B_coord_3-213:0.0677728559)90.5:0.0837129951,SjTub1B_coord_3-213:0.0479833879)97.4:0.1418621564)97.2:0.1190095067)29:0.0502057743)83:0.0802201088,(((((((((((((((((AbbTub1_coord_3-213:1.6431e-06,AgbTub1_coord_3-213:2.8522e-06)95.7:0.0605924667,GylTub1A_coord_3-212:0.0759759197)71.8:0.0135040137,CpcTub1A_coord_3-213:0.0648605588)0:2.254e-06,LabTub1A_coord_3-213:2.4618e-06)86.2:0.0101905316,HecTub1A_coord_3-213:2.2415e-06)0:2.1241e-06,HysTub1A_coord_3-213:0.0205001423)0:2.1639e-06,GamTub1A_coord_3-213:0.0303257421)95.3:0.0421099116,(HdpTub1A_coord_3-213:0.0098079643,PiTub1A_coord_3-213:0.0096838156)78.5:0.0104531027)78:0.0097948857,((((((BjaTub1A_coord_3-213:2.1889e-06,PhgTub1A_coord_3-213:0.0292419226)92.3:0.01944854,((PcaTub1A_coord_3-213:0.0390797251,PlbTub1A_coord_3-213:0.0292254078)0:2.0943e-06,PhcTub1A_coord_3-213:2.003e-06)0:2.705e-06)91.5:0.0194977859,FrTub1A_coord_3-213:2.2534e-06)0:2.5131e-06,((((((DisTub1A_coord_3-213:0.0201760879,GasTub1A_coord_3-213:2.9765e-06)78:0.0168192417,TavTub1A_coord_3-213:0.0497150983)86.1:0.0247352852,PplTub1A_coord_3-213:0.0161959876)71.8:0.0121019447,GesTub1A_coord_3-213:0.0150426563)86.5:0.0216736463,WcTub1A_coord_3-213:0.0505356629)17:0.0091880272,FpTub1A_coord_3-211:0.0109802772)87.7:0.0192394665)93.2:0.0395806717,((((GltTub1A_coord_3-215:0.0363076571,JaTub1A_coord_3-212:0.0278992905)72.1:0.0222834029,PusTub1A_coord_3-213:0.1133891257)82:0.0343471312,((HtaTub1A_coord_3-213:0.0642548174,SthTub1A_coord_3-213:0.1029700642)41.4:0.0480820816,SccTub1A_coord_3-213:0.1501782599)74.9:0.0306617945)71.8:0.0093721898,PtcTub1A_coord_3-213:0.0956352765)88.5:0.0252215956)76:0.0104917809,ChpTub1A_coord_3-213:0.0295069391)78.8:0.0105378629)0:2.3977e-06,(PloTub1A_coord_3-213:0.0850884139,SllTub1A_coord_3-213:0.0100634764)34.9:0.009450692)95.1:0.060177252,FmTub1_coord_3-213:0.0448436409)85.3:0.0331439211,BobTub1_coord_3-211:0.196890829)77.4:0.0436800226,(((AudTub1A_coord_3-213:0.1499904504,AudTub1B_coord_3-213:0.3021513329)41.6:0.0222847747,(((((((BjaTub1B_coord_3-213:0.1050630135,GesTub1B_coord_3-211:0.1892166618)81.8:0.0279295937,(FpTub1B_coord_3-210:0.2946296124,((FrTub1B_coord_3-212:0.1758276279,PplTub1B_coord_3-212:0.2686439576)79.9:0.0250971682,WcTub1B_coord_3-210:0.1739318586)55.9:0.0179710345)97.8:0.1166196645)39.6:0.025270049,(((PcaTub1B_coord_3-213:0.0955256912,PlbTub1B_coord_3-212:0.0737933794)74.3:0.0126689122,PhcTub1B_coord_3-213:0.0294564987)91.2:0.043726734,PhgTub1B_coord_3-213:0.0848320117)76.5:0.0197296968)92.5:0.0766319133,((((((((ChpTub1B_coord_3-211:0.0417376179,HdpTub1B_coord_3-212:0.0202963294)84.2:0.0309655904,PiTub1B_coord_3-212:0.0406480578)0:2.1367e-06,SllTub1B_coord_3-211:0.0216035681)94.3:0.0460000834,GylTub1B_coord_3-213:0.0712706596)0:0.0022745031,PtcTub1B_coord_3-213:0.016522629)88.4:0.0231595021,((((DisTub1B_coord_3-213:0.0120762775,GasTub1B_coord_3-213:0.019758289)88.5:0.0378050709,TavTub1B_coord_3-213:0.0391695621)99.2:0.1399186986,JaTub1B_coord_3-215:0.1026506984)79.3:0.0402648562,(PloTub1B_coord_3-213:0.1124871958,PloTub1C_coord_3-213:0.0434783253)93.6:0.0796197151)87.4:0.0431844054)0:2.0881e-06,(((CpcTub1B_coord_3-213:0.076696693,HysTub1B_coord_3-213:2.0537e-06)87.8:0.0310912337,LabTub1B_coord_3-213:2.5068e-06)76.5:0.010231648,(GamTub1B_coord_3-213:2.4997e-06,HecTub1B_coord_3-213:0.0103800368)80.2:0.0102300092)77.6:0.0184050351)93.8:0.04320225,(GltTub1B_coord_3-214:0.2098461146,SccTub1B_coord_3-213:0.0569916825)0:2.0799e-06)87.9:0.0357231232)68.4:0.01717552,SthTub1B_coord_3-212:0.1352330095)76.6:0.013729532,(HtaTub1B_coord_3-212:0.0731858392,HtaTub1C_coord_3-214:0.2221155948)86.8:0.0370296287)74:0.0112899891,PusTub1B_coord_3-214:0.1812859142)92.7:0.0540975345)87.8:0.0412896296,PiiTub1_coord_3-212:0.1423648704)77.1:0.034420764)86:0.0442391647,((MlgTub1_coord_3-213:0.1446872179,(SorTub1_coord_3-212:1.6431e-06,Um_aTub1_coord_3-212:2.712e-06)92.2:0.0581806738)98.6:0.134387363,((((MlpTub1A_coord_3-211:0.0725530547,PctTub1A_coord_3-211:0.0100727473)75.9:0.0102792687,(PugTub1_coord_3-211:0.0117212563,PutTub1A_coord_3-211:0.0100572139)76.5:0.0100583035)97.9:0.1479938627,(MlpTub1B_coord_3-212:0.0553462932,(PctTub1B_coord_3-212:0.1156277714,PutTub1B_coord_3-212:0.0412013327)36.2:0.0276500976)99.3:0.1451621026)0:2.3268e-06,(MvTub1A_coord_3-214:0.4384036317,(MvTub1B_coord_3-214:0.3090701388,(RgTub1_coord_3-214:0.0121674579,SprTub1_coord_3-214:0.0274026344)93.2:0.116072987)87.8:0.1206450638)88.4:0.1117983419)87.1:0.0656256575)95.3:0.0894350001)87.8:0.0450080243,(((((Fna_bTub1_coord_3-212:0,Fnd_bTub1_coord_3-212:0):0,Fnd_cTub1_coord_3-212:0):1.6431e-06,Fnb_bTub1_coord_3-212:1.6431e-06)0:2.7342e-06,Fnb_cTub1_coord_3-212:0.0097829262)93.5:0.0571806952,TemTub1_coord_3-210:0.0570708543)96.6:0.0650023593)70.7:0.0159608523,(DasTub1A_coord_3-212:0.1363009462,DasTub1B_coord_3-214:0.5864867513)59.4:0.0348093379)85:0.0431179911,WsTub1_coord_3-212:0.0330472034)99.6:0.194647171)96.5:0.1366441595)84.2:0.0667031502,(((((MucTub1A_coord_3-211:0.0326533022,RhaTub1Aa_coord_3-211:0.0236940039)39.3:0.0124918723,RhaTub1Ab_coord_3-211:0.0435808075)75.8:0.0167703692,((MucTub1C_coord_3-211:0.097021238,RhaTub1C_coord_3-216:0.1568250666)83.7:0.0600733697,PhbTub1C_coord_3-212:0.2903068315)98.3:0.1895681958)31.1:0.0100672403,PhbTub1A_coord_3-211:0.0382528368)91.7:0.0650492791,(MucTub1B_coord_3-211:0.0684730259,((PhbTub1B_coord_3-211:0.1258876009,RhaTub1Ba_coord_3-211:0.0720685581)84:0.0319121271,RhaTub1Bb_coord_3-211:0.0318650286)85.5:0.0376636043)77.8:0.0547379878)87.8:0.0706534688)92.1:0.1009957485,((MolTub1A_coord_3-214:0.0185695363,(MovTub1A_coord_3-213:2.3514e-06,MovTub1B_coord_3-213:0.0995027362)35.4:0.0093020252)78:0.0092848173,MolTub1B_coord_3-213:2.4791e-06)100:0.2570840812)92.6:0.0831002254,((((((((((((((ActTub1A_coord_3-212:0.1468454735,((((((BabTub1B_coord_3-216:0.0781624585,BbTub1B_coord_3-216:0.1083167326)97.5:0.2337609242,(TepTub1A_coord_3-216:0.0997704673,ThaTub1A_coord_3-216:0.0696289407)99.9:0.4074739076)92.4:0.1821292884,BamTub1B_coord_3-216:0.2615065716)99.6:0.3964009982,(GrnTub1B_coord_3-219:1.072391072,(HahTub1B_coord_3-216:2.7315e-06,Tg_aTub1B_coord_3-216:2.2106e-06)100:0.684738852)14.4:0.1073452783)82.3:0.1113446352,GrnTub1A_coord_3-214:0.6573781887)83.5:0.1285611686,((ChTub1_coord_3-214:1.6431e-06,CpTub1_coord_3-214:1.6431e-06)80.3:0.0192662558,CrmTub1_coord_3-215:0.019290402)98.2:0.1479889455)78.4:0.0406606453)84.5:0.0470400493,((PbTub1A_coord_3-214:2.1025e-06,PlyTub1A_coord_3-214:2.894e-06)45.5:0.0096585525,(((Pf_aTub1A_coord_3-214:0,PkTub1A_coord_3-214:0):0,PvTub1A_coord_3-214:0):2.8278e-06,Pf_iTub1A_coord_3-214:2.205e-06)0:2.1849e-06)97.3:0.0667378388)29.4:0.0100448896,(((BabTub1A_coord_3-213:0.0099350835,BbTub1A_coord_3-213:2.1622e-06)82.9:0.0602517826,(BamTub1A_coord_3-213:0.5415834086,(TepTub1B_coord_3-213:0.0184180304,ThaTub1B_coord_3-213:0.002274492)95.3:0.201638772)3.3:0.0641222348)74.8:0.0781444942,(((PbTub1B_coord_3-214:1.6431e-06,PlyTub1B_coord_3-214:1.6431e-06)93.8:0.029862595,Pf_aTub1B_coord_3-213:0.0096453083)0:2.0661e-06,(PkTub1B_coord_3-214:1.6431e-06,PvTub1B_coord_3-214:1.6431e-06)0:2.3299e-06)96.5:0.0853412025)92.1:0.0579031555)80.2:0.0236049836,(HahTub1A_coord_3-213:2.0073e-06,Tg_aTub1A_coord_3-213:2.1696e-06)88.9:0.0253137381)95.9:0.0808563173,(PhpTub1Ac_coord_3-213:0.1733231122,((PhpTub1Ad_coord_3-213:0.0358196153,PhpTub1Af_coord_3-213:0.0043360416)17.1:0.0101381275,PhpTub1Ae_coord_3-213:0.0261904725)99.3:0.1302415006)92.6:0.052018439)73:0.0200214599,(((((SemTub1Halpha_coord_3-213:0,SemTub1Lalpha_coord_3-213:0):0,SemTub1K_coord_3-213:0):0,SemTub1Lbeta_coord_3-213:0):1.6431e-06,SemTub1Hbeta_coord_3-213:1.6431e-06)0:2.4551e-06,(SemTub1Jalpha_coord_3-213:1.6431e-06,SemTub1Jbeta_coord_3-213:1.6431e-06)81.4:0.0100007791)85.5:0.0352581159)44.3:0.0398295056,((((((((((((ArlTub1Aa_coord_3-213:0,AtTub1Aa_coord_3-213:0):0,AtTub1Ab_coord_3-213:0):1.6431e-06,ArlTub1Ab_coord_3-213:1.6431e-06)0:2.1309e-06,(AtTub1Ac_coord_3-213:2.2706e-06,BdTub1Aa_coord_3-213:0.0629468593)84.1:0.0101659659)81.5:0.0100357197,CusTub1Aa_coord_3-213:0.0100736502)79.4:0.0100775481,((((((((((((((((ArlTub1Ba_coord_3-213:0,AtTub1Bb_coord_3-213:0):0,AtTub1Ba_coord_3-213:0):2.0885e-06,ArlTub1Bb_coord_3-213:1.6431e-06)0:2.2371e-06,(((ArlTub1Bc_coord_3-213:2.6593e-06,AtTub1Bc_coord_3-213:0.0095463183)100:0.1157485914,((GlmTub1Ba_coord_3-213:0.0097219137,GlmTub1Bb_coord_3-213:2.3746e-06)86.3:0.0198144964,MtTub1Ba_coord_3-213:2.2064e-06)85.9:0.0188857358)73.9:0.0196668059,CipTub1Ba_coord_3-213:0.0554275355)0:2.0864e-06)80.3:0.0097125117,(((((((((BdTub1Ba_coord_3-214:0.0287815661,(Os_aTub1Bb_coord_3-214:0.0576314938,SobTub1Bb_coord_3-214:0.0243711614)72.3:0.0116964797)98.2:0.0763149758,(((GlmTub1Bc_coord_3-213:1.6431e-06,GlmTub1Bd_coord_3-213:0.0198751632)74.2:0.0114539628,(GlmTub1Be_coord_3-212:0.050155763,MtTub1Bc_coord_3-214:0.1336179818)100:0.2085812175)82.2:0.0255908579,MtTub1Bb_coord_3-213:0.0363066529)73.7:0.0103146012)93:0.0390570521,CusTub1Bb_coord_3-213:0.0207706542)72.6:0.0083404737,(((CipTub1Bb_coord_3-213:0.0954937581,PotTub1Bb_coord_3-213:0.0555788643)61:0.0098032997,PupTub1Ba_coord_3-213:0.0242892832)78.8:0.0142541507,((MeTub1Bc_coord_3-213:0.0296556544,RicTub1Bb_coord_3-213:0.0448013058)73.8:0.0118801769,(PotTub1Bc_coord_3-213:0.0223402938,PotTub1Bd_coord_3-213:0.0261157546)90.7:0.0296795884)90.3:0.0261411904)0:2.1701e-06)79.7:0.0095820012,(((((BdTub1Bb_coord_3-213:0.0393341401,(OrgTub1Ba_coord_3-213:1.6431e-06,Os_aTub1Ba_coord_3-213:1.6431e-06)0:2.4341e-06)77.8:0.0193900111,SobTub1Ba_coord_3-213:2.3379e-06)95.1:0.0290014464,((MeTub1Ba_coord_3-213:0.0293459012,(MigTub1Bb_coord_3-213:0.0051357921,PotTub1Ba_coord_3-213:0.0498410677)88.6:0.0339267542)35:0.0109696795,MeTub1Bb_coord_3-213:2.0365e-06)88.9:0.0190536339)0:2.899e-06,MigTub1Bc_coord_3-213:0.097853536)0:2.4034e-06,CusTub1Ba_coord_3-213:0.0197253892)75.1:0.0094400983)79.9:0.0096340661,RicTub1Ba_coord_3-213:0.0195842005)0:2.8934e-06,PupTub1Bb_coord_3-213:0.0395694749)81.5:0.0095469386,MigTub1Ba_coord_3-213:0.0101112021)78.5:0.0097014028,VvTub1Ba_coord_3-213:2.045e-06)80:0.0096348355)44.7:0.0057139918,VvTub1Bb_coord_3-213:0.2237405194)89.8:0.0398360264,((PhpTub1Ba_coord_3-213:0,PhpTub1Bc_coord_3-213:0):2.6929e-06,PhpTub1Bb_coord_3-213:2.3405e-06)0:2.7506e-06)91.3:0.0407982108,(MigTub1Aa_coord_3-213:0.010033729,MigTub1Ab_coord_3-213:0.0309897517)88.9:0.0206253426)73.1:0.009952718,(((((((AuaTub1A_coord_3-213:0,AuaTub1D_coord_3-213:0):0,AuaTub1E_coord_3-213:0):0,AuaTub1C_coord_3-213:0):2.1858e-06,AuaTub1B_coord_3-213:2.8866e-06)96.9:0.0798570158,(((EcsTub1A_coord_3-213:1.6431e-06,EcsTub1B_coord_3-213:1.6431e-06)0:2.0844e-06,EcsTub1C_coord_3-213:0.0202123564)84.5:0.0203663063,(((FrcTub1A_coord_3-214:0.0094505999,FrcTub1B_coord_3-214:2.0415e-06)98.3:0.1464071073,PhtTub1_coord_3-213:0.1483867264)98.9:0.1339431674,ThpTub1_coord_3-213:0.0100012243)89.3:0.0513271839)86.2:0.0252352533)96.2:0.0841592626,((EmhTub1A_coord_3-213:2.0018e-06,EmhTub1B_coord_3-213:2.2457e-06)0:2.3128e-06,((((EmhTub1C_coord_3-213:0,EmhTub1H_coord_3-213:0):1.6431e-06,EmhTub1F_coord_3-213:1.6431e-06)0:2.0933e-06,EmhTub1G_coord_3-213:0.0100128709)85.1:0.0100145327,(EmhTub1D_coord_3-213:1.6431e-06,EmhTub1E_coord_3-213:2.6416e-06)0:2.7941e-06)97.3:0.0403378804)99.5:0.1464542484)97:0.0709031459,((((((HyaTub1A_coord_3-213:0.0943799861,PhiTub1C_coord_3-213:0.0210973963)75.7:0.0125764729,(((HyaTub1B_coord_3-212:1.6431e-06,((((PhiTub1B_coord_3-212:0.1364835806,PhrTub1D_coord_3-212:2.2023e-06)64.7:0.0203747495,(PhsTub1G_coord_3-212:2.0964e-06,PhsTub1H_coord_3-212:2.0505e-06)94.3:0.0425519059)74:0.0293403244,PhsTub1C_coord_3-212:0.0303840784)0:2.6399e-06,(PhiTub1D_coord_3-212:2.5077e-06,((PhrTub1F_coord_3-212:1.6431e-06,PhrTub1G_coord_3-212:1.6431e-06)93.8:0.0678099645,PhsTub1F_coord_3-212:0.119306224)99.9:0.2164756927)64.1:0.0192168209)0:2.0717e-06)0:2.0831e-06,PhrTub1E_coord_3-212:1.6431e-06)85.9:0.0098534635,PhrTub1C_coord_3-212:2.1174e-06)97.8:0.0663115524)30.2:0.0120544612,PhsTub1D_coord_3-213:0.0061464612)99.4:0.0792386248,PuTub1A_coord_3-213:2.4015e-06)74.6:0.0084242751,PuTub1B_coord_3-212:0.1304757424)88.8:0.030474986,(SrpTub1B_coord_3-214:2.4299e-06,(SrpTub1C_coord_3-214:0.0501099059,SrpTub1D_coord_3-213:0.2783377613)86.4:0.0321476838)90.2:0.0319505966)92.2:0.0593840282)98.7:0.0980734911)86.8:0.0204995171,CusTub1Ab_coord_3-213:0.0100376771)0:2.1561e-06,SemTub1A_coord_3-213:0.010034624)0:2.7085e-06,((((CipTub1Ab_coord_3-213:0.0100734653,PotTub1Ab_coord_3-213:0.0100733365)0:2.2483e-06,((GlmTub1Aa_coord_3-213:0,VvTub1Aa_coord_3-213:0):2.253e-06,GlmTub1Ac_coord_3-213:2.2238e-06)0:2.2209e-06)0:2.2686e-06,MtTub1Ab_coord_3-213:0.0102232585)0:2.1853e-06,(OrgTub1Ab_coord_3-213:2.7034e-06,Os_aTub1Ab_coord_3-213:2.1809e-06)95.9:0.0410956281)36.2:0.0102229962)0:2.0856e-06,((((((BdTub1Ab_coord_3-213:2.8997e-06,SobTub1Ab_coord_3-213:1.6431e-06)0:2.0816e-06,SobTub1Aa_coord_3-213:1.6431e-06)82.6:0.0101824134,CusTub1Ac_coord_3-213:0.0319970589)0:2.668e-06,(OrgTub1Aa_coord_3-213:2.4672e-06,Os_aTub1Aa_coord_3-213:2.2166e-06)91.8:0.0107109849)0:2.1241e-06,PotTub1Aa_coord_3-214:2.9604e-06)91.8:0.0100816358,PotTub1Ac_coord_3-214:2.84e-06)0:2.9099e-06)0:2.1665e-06,MeTub1Aa_coord_3-213:2.7883e-06)0:2.0984e-06,((GlmTub1Ag_coord_3-213:2.0818e-06,GlmTub1Ah_coord_3-213:1.6431e-06)76.3:0.0100941275,(MigTub1Ac_coord_3-213:0.0100683643,SobTub1Ac_coord_3-213:0.0984808066)88.1:0.0202114041)77.8:0.010039417)0:2.991e-06,((((CipTub1Aa_coord_3-213:0,RicTub1Aa_coord_3-213:0):0,MeTub1Ab_coord_3-213:0):0,RicTub1Ab_coord_3-213:0):0,PupTub1Aa_coord_3-213:0):2.1437e-06)0:2.2299e-06)0:2.3532e-06,((((GlmTub1Ab_coord_3-213:2.279e-06,GlmTub1Ad_coord_3-213:2.279e-06)0:2.5849e-06,PupTub1Ab_coord_3-213:0.0307739569)76.5:0.0102215245,PupTub1Ac_coord_3-213:0.020148893)0:2.1312e-06,((GlmTub1Ae_coord_3-213:2.5081e-06,GlmTub1Af_coord_3-213:0.009792041)87.3:0.0197345168,MtTub1Aa_coord_3-213:0.0100679845)76.2:0.0101360113)0:2.5446e-06)0:2.1353e-06,VvTub1Ab_coord_3-213:0.0103785181)85.5:0.0101375975,((PotTub1Ad_coord_3-216:0.0103474132,RicTub1Ac_coord_3-213:0.0102556514)88.7:0.0204439978,((((PupTub1Ad_coord_3-213:0,SemTub1Bbeta_coord_3-213:0):0,VvTub1Ac_coord_3-213:0):1.6431e-06,SemTub1Balpha_coord_3-213:1.6431e-06)0:2.2128e-06,(SemTub1Calpha_coord_3-213:2.1853e-06,SemTub1Cbeta_coord_3-213:2.7427e-06)90.8:0.0101921224)0:2.2292e-06)85:0.0099977233)0:2.246e-06,PhpTub1Aa_coord_3-213:0.0101148886)88.1:0.0211579446,((SemTub1Ealpha_coord_3-213:2.9052e-06,SemTub1Ebeta_coord_3-213:2.3853e-06)79.7:0.0100712378,(SemTub1Galpha_coord_3-213:2.2152e-06,SemTub1Gbeta_coord_3-213:2.2634e-06)77.7:0.0100727642)89:0.021031733)70.4:0.0078566293,(SemTub1Dalpha_coord_3-213:2.7239e-06,SemTub1Dbeta_coord_3-213:2.1273e-06)93.8:0.0319464184)85.3:0.0212950315)0:2.16e-06,((((((EdmTub1_coord_3-212:0.0098873833,(LbTub1A_coord_3-212:1.6431e-06,LbTub1B_coord_3-212:2.8346e-06)0:2.1326e-06)83.6:0.0198479575,(((((((((((((LeiTub1A_coord_3-212:0,LemTub1L_coord_3-212:0):0,LemTub1G_coord_3-212:0):0,LemTub1J_coord_3-212:0):0,LemTub1E_coord_3-212:0):0,LemTub1D_coord_3-212:0):0,LemTub1B_coord_3-212:0):0,LemTub1F_coord_3-212:0):0,LemTub1I_coord_3-212:0):0,LemTub1K_coord_3-212:0):0,LemTub1A_coord_3-212:0):0,LemTub1C_coord_3-212:0):0,LemTub1H_coord_3-212:0):1.6431e-06,LeiTub1B_coord_3-212:2.0734e-06)0:2.6492e-06)98.3:0.0895355844,((((TbTub1A_coord_3-212:0,TbTub1D_coord_3-212:0):0,TbTub1C_coord_3-212:0):2.5576e-06,TbTub1B_coord_3-212:2.8258e-06)0:2.0844e-06,TrcTub1A_coord_3-212:0.0098552137)82.6:0.0258106993)99.2:0.1330401206,(SemTub1Ialpha_coord_3-213:2.4563e-06,SemTub1Ibeta_coord_3-213:2.442e-06)88:0.020163792)75.1:0.0101221403,PhpTub1Ab_coord_3-213:0.0838527084)75.2:0.0103047506,(SemTub1Falpha_coord_3-213:2.8087e-06,SemTub1Fbeta_coord_3-213:2.5615e-06)92.5:0.0303636305)87.6:0.020306903)86.4:0.0101176837,(((((BinTub1D_coord_3-210:0.6324407367,(NgTub1E_coord_3-209:0.3989783012,NgTub1F_coord_3-212:0.6567072362)99.4:0.5015242296)25.6:0.1250732328,(SemTub1Malpha_coord_3-213:2.3671e-06,SemTub1Mbeta_coord_3-213:2.6794e-06)99.8:0.4964929449)94.5:0.1881533755,(((((GtTub1B_coord_3-213:0.2541348541,PtTub1D_coord_3-213:0.0200601585)0:2.953e-06,((PtTub1A_coord_3-213:1.6431e-06,PtTub1C_coord_3-213:1.6431e-06)0:2.25e-06,(PtTub1B_coord_3-213:1.6431e-06,PtTub1E_coord_3-213:2.1212e-06)0:2.6297e-06)81.4:0.0100156421)46.3:0.0100239868,ImTub1_coord_3-213:2.2238e-06)0:2.2127e-06,PtTub1F_coord_3-213:1.068362645)78.3:0.0200233753,TetTub1A_coord_3-213:2.9299e-06)84.9:0.0199287511)84.9:0.0204708154,OxtTub1A_coord_3-213:0.0203118316)82:0.0300715153,(ChvTub1A_coord_3-213:2.3129e-06,ChvTub1B_coord_3-213:0.0100139806)31:0.0100128994)0:2.2586e-06)0:2.1226e-06,(Mip_aTub1A_coord_3-213:2.4627e-06,Mip_aTub1B_coord_3-213:2.7249e-06)91.9:0.0200840265)89.7:0.0199781,((((BinTub1A_coord_3-213:0.0100862646,BinTub1B_coord_3-213:2.7145e-06)88.1:0.0295012294,BinTub1C_coord_3-213:0.2785807033)77.4:0.0219029879,((((CrTub1A_coord_3-213:0,VcTub1A_coord_3-213:0):0,VcTub1B_coord_3-213:0):2.4828e-06,CrTub1B_coord_3-213:1.6431e-06)0:2.4508e-06,(OstTub1A_coord_3-213:0.0101837744,OstTub1B_coord_3-213:0.1335856608)99.3:0.0937113131)88.2:0.0198727187)0:0.0035100961,((CypTub1A_coord_3-213:0.009980032,CypTub1B_coord_3-213:2.6088e-06)78.8:0.0098563728,(PhiTub1A_coord_3-213:2.0091e-06,((((((PhiTub1E_coord_3-213:0,SrpTub1A_coord_3-213:0):0,PhrTub1B_coord_3-213:0):0,PhsTub1B_coord_3-213:0):1.6431e-06,PhrTub1A_coord_3-213:1.6431e-06)0:2.2258e-06,PuTub1C_coord_3-213:0.0099811185)79.1:0.0069617263,PhsTub1A_coord_3-213:0.0043599598)90.1:0.0186647051)99.8:0.1026670652)83.8:0.0193426837)76.6:0.0076403077)91.5:0.0312714885,(((((CmTub1_coord_3-215:0.1744433679,GsTub1_coord_3-212:0.3135226708)66.9:0.0300073459,(((CmeTub1_coord_3-214:0.0945925048,HmaTub1_coord_3-214:0.0589044541)95:0.0934835124,CtpTub1_coord_3-214:0.1910080751)23.1:0.074043612,GtTub1A_coord_3-214:0.2309568246)98.9:0.2391474739)82.4:0.0589872423,PpuTub1_coord_4-214:0.4178393634)15.7:0.0403905522,(CncTub1A_coord_3-213:0.1726885115,CncTub1B_coord_3-213:0.032165507)99.9:0.2869923021)94.8:0.1267545204,(((NgTub1A_coord_3-213:0,NgTub1C_coord_3-213:0):1.6431e-06,NgTub1B_coord_3-213:1.6431e-06)70.6:0.0117846456,NgTub1D_coord_3-212:0.2267114323)97.2:0.0768335665)0:2.1674e-06)92.6:0.0524937405,(((((((DccTub1A_coord_4-221:0.0092320838,DdTub1A_coord_4-221:0.0255595209)82.7:0.0252254309,DcfTub1A_coord_4-221:0.0543233794)33.8:0.0182944669,DiiTub1A_coord_4-221:0.010143943)97.8:0.1016926562,PovTub1_coord_6-223:0.1874679887)0:2.1644e-06,DcpTub1A_coord_4-217:0.1229169369)97.7:0.1634366789,(DifTub1A_coord_4-225:0.0664795881,DifTub1B_coord_5-218:0.4827157221)98.7:0.265697017)78:0.0747099306,(((DcfTub1B_coord_3-214:2.8854e-06,(DdTub1B_coord_3-214:0.1226097525,DiiTub1B_coord_3-214:0.0327297855)69.1:0.0610022669)99.8:0.3255759603,DcpTub1B_coord_3-213:0.1541415895)99.6:0.3049190179,(PppTub1A_coord_3-215:0.1954682318,PppTub1B_coord_3-223:0.1544903653)95.8:0.1747372226)30.2:0.0665570216)99.9:0.4484442021)96.7:0.114619069,(GiiTub1_coord_3-213:0.1805743913,((Tv_aTub1A_coord_3-213:2.8787e-06,Tv_aTub1B_coord_3-213:2.5292e-06)84.4:0.0098031471,((((Tv_aTub1C_coord_3-213:0,Tv_aTub1F_coord_3-213:0):0,Tv_aTub1E_coord_3-213:0):0,Tv_aTub1G_coord_3-213:0):2.7792e-06,Tv_aTub1D_coord_3-213:1.6431e-06)0:2.1701e-06)99.9:0.1416356168)76.3:0.0191088552)97.2:0.0718217085)72.5:0.01756207,(MbTub1_coord_3-213:2.264e-06,ProTub1_coord_3-213:0.0502510529)98.6:0.0846890872)80.2:0.0186782639,((((((((((((((((((((((((((((((AocTub1E_coord_3-213:0,MdTub1D_coord_3-213:0):0,RnTub1E_coord_3-213:0):0,BtTub1E_coord_3-213:0):0,EqcTub1E_coord_3-213:0):0,CvpTub1D_coord_3-213:0):0,HsTub1J_coord_3-213:0):0,GgTub1E_coord_3-213:0):0,OcTub1E_coord_3-213:0):0,EqcTub1D_coord_3-213:0):0,RnTub1D_coord_3-213:0):0,MamTub1E_coord_3-213:0):0,SptTub1D_coord_3-213:0):0,LaTub1D_coord_3-213:0):0,MdTub1E_coord_3-213:0):0,CrgTub1D_coord_3-213:0):0,EqcTub1J_coord_3-213:0):0,MmTub1E_coord_3-213:0):0,MpfTub1D_coord_3-213:0):0,MamTub1D_coord_3-213:0):0,CvpTub1E_coord_3-213:0):0,HsTub1D_coord_3-213:0):0,OcTub1D_coord_3-213:0):0,MmTub1D_coord_3-213:0):0,CafTub1E_coord_3-213:0):1.6431e-06,BtTub1D_coord_3-213:1.6431e-06)0:2.1709e-06,(CafTub1D_coord_3-213:0.0100058165,LaTub1E_coord_2-210:0.0102401069)0:2.0386e-06)0:2.3339e-06,TmlTub1D_coord_3-213:0.0200769948)0:2.2236e-06,HsTub1E_coord_3-213:0.0200346013)83.8:0.0100227117,((CagTub1B_coord_3-213:2.2655e-06,(CiTub1A_coord_3-213:2.2154e-06,OxtTub1B_coord_3-213:0.8784561795)80.6:0.0100371124)0:2.2184e-06,OidTub1A_coord_3-213:1.6431e-06)0:2.7206e-06)84.4:0.0100401094,CiTub1B_coord_3-213:2.7701e-06)0:2.2232e-06)84.1:0.0096494325)0:2.7857e-06,CagTub1F_coord_3-213:0.071648719)84.8:0.0096562358)0:2.3102e-06,DmTub1A_coord_3-213:2.0516e-06)0:2.8769e-06,((DerTub1C_coord_3-213:0,DtTub1A_coord_3-213:0):0,DyTub1C_coord_3-213:0):2.1154e-06)0:2.4088e-06,MydTub1C_coord_3-213:0.0099753446)85.5:0.0129617146,((((((((((((((((((((((((DaTub1A_coord_3-213:0,DvTub1A_coord_3-213:0):0,DrbTub1A_coord_3-213:0):0,GomTub1C_coord_3-213:0):0,DssTub1C_coord_3-213:0):0,DreTub1A_coord_3-213:0):0,DreTub1C_coord_3-213:0):0,DseTub1A_coord_3-213:0):0,DseTub1C_coord_3-213:0):0,DssTub1A_coord_3-213:0):0,DgTub1A_coord_3-213:0):0,DeTub1C_coord_3-213:0):0,DmoTub1A_coord_3-213:0):0,DmTub1C_coord_3-213:0):0,DtTub1C_coord_3-213:0):0,DerTub1A_coord_3-213:0):0,DeTub1A_coord_3-213:0):0,DrfTub1C_coord_3-213:0):0,DrrTub1A_coord_3-213:0):0,DwTub1A_coord_3-213:0):0,DrpTub1C_coord_3-213:0):0,DrrTub1C_coord_3-213:0):0,DkTub1C_coord_3-213:0):0,DyTub1A_coord_3-213:0):0,DpTub1A_coord_3-213:0):1.6431e-06)0:2.2218e-06,DbTub1C_coord_3-213:2.8811e-06)0:2.2793e-06,RhpTub1L_coord_3-213:0.0099662119)84.3:0.0129579433,(tEt-orf159_coord_32-242:2.1756e-06,tEt-orf161_coord_44-254:2.1725e-06)91.8:0.0199372372)0:2.3776e-06,CagTub1A_coord_3-213:1.6431e-06)0:2.2099e-06,((((((((((((((AacTub1A_coord_3-213:0,BoiTub1A_coord_3-213:0):0,MerTub1A_coord_3-213:0):0,CmfTub1A_coord_3-213:0):0,ApfTub1A_coord_3-213:0):0,PobTub1A_coord_3-213:0):0,HrsTub1C_coord_3-213:0):0,LhTub1G_coord_3-213:0):0,BotTub1A_coord_3-213:0):0,NavTub1A_coord_3-213:0):0,AmTub1A_coord_3-213:0):0,NavTub1G_coord_3-213:0):1.6431e-06,AeTub1A_coord_3-213:1.6431e-06)0:2.1075e-06,LhTub1A_coord_3-213:0.0099505951)0:2.3389e-06,HrsTub1A_coord_3-213:0.0099464299)91.1:0.0099462387)0:2.5891e-06,CiTub1C_coord_3-213:1.6431e-06)0:2.3938e-06,((((((((((CiTub1D_coord_3-213:1.6431e-06,CiTub1E_coord_3-213:1.6431e-06)92.9:0.0412826335,NvTub1O_coord_3-213:0.0817279993)85.9:0.0273268043,((NvTub1A_coord_3-213:0.0307798126,NvTub1H_coord_3-213:0.0201656336)77.7:0.0130637392,NvTub1F_coord_3-213:0.0373516952)54.3:0.019806187)88:0.0226648216,((NvTub1K_coord_3-213:0.0094420951,NvTub1T_coord_3-213:0.0308301644)97.1:0.0692215483,(NvTub1L_coord_3-213:0.1210317859,TiaTub1D_coord_3-213:0.0911923899)45.8:0.0338637041)0:0.002287834)0:0.0020882738,NvTub1N_coord_3-213:0.1063561425)74.9:0.010605865,NvTub1R_coord_3-213:0.2262195616)0:2.551e-06,NvTub1I_coord_3-213:2.9943e-06)83.3:0.0099829767,NvTub1J_coord_3-213:2.1824e-06)92.1:0.0200112066,(NvTub1C_coord_3-213:2.168e-06,NvTub1G_coord_3-213:0.0099506017)0:2.2239e-06)78.4:0.0099534663,(NvTub1B_coord_3-213:0.0410705415,NvTub1E_coord_3-213:0.0099141529)77.1:0.010030642)79.7:0.0100127307)0:2.1034e-06,(CptTub1F_coord_3-213:2.7259e-06,CptTub1G_coord_3-213:0.0199451761)92.5:0.0199984176)0:2.7411e-06,tEt-orf141_coord_1-118:2.5269e-06)0:0.0129289044,((((AeaTub1C_coord_3-213:0,CpqTub1C_coord_3-213:0):0,AngTub1G_coord_3-213:0):1.6431e-06,AngTub1A_coord_3-213:2.5672e-06)0:2.1162e-06,((((((AeaTub1D_coord_3-213:2.2119e-06,GomTub1D_coord_3-213:2.0981e-06)0:2.8804e-06,(((((AlmTub1_coord_3-213:0,SppTub1_coord_3-213:0):0,RisTub1_coord_3-213:0):0,Bad_bTub1_coord_3-213:0):2.5903e-06,Bad_aTub1_coord_3-213:2.0371e-06)90.6:0.0299575963,PrsTub1_coord_3-213:0.0303748121)97.7:0.062605993)75:0.0098954783,RhpTub1D_coord_3-213:2.2097e-06)78.9:0.0098132947,CpqTub1D_coord_3-213:2.0174e-06)92.3:0.0098468471,((AypTub1D_coord_3-213:0.0296720248,((((((((DaTub1D_coord_3-213:0,DrfTub1D_coord_3-213:0):0,DwTub1D_coord_3-213:0):0,DrrTub1D_coord_3-213:0):0,DrbTub1D_coord_3-213:0):0,DkTub1D_coord_3-213:0):2.1683e-06,DeTub1D_coord_3-213:2.216e-06)77:0.0089879755,((DgTub1D_coord_3-213:2.0335e-06,DvTub1D_coord_3-213:0.0097526435)85.5:0.0097858155,DmoTub1D_coord_3-213:2.4499e-06)76.5:0.0160512838)63.6:0.0046627809,(((((((DbTub1D_coord_3-213:0,DseTub1D_coord_3-213:0):0,DyTub1D_coord_3-213:0):0,DssTub1D_coord_3-213:0):0,DtTub1D_coord_3-213:0):0,DmTub1D_coord_3-213:0):2.0449e-06,DerTub1D_coord_3-213:1.6431e-06)0:2.5701e-06,DreTub1D_coord_3-213:0.0098797376)79.1:0.0101686927)84.5:0.0200294695)0:2.6671e-06,TicTub1D_coord_3-213:2.127e-06)0:2.0322e-06)92.3:0.0297165552,AypTub1A_coord_3-213:0.0199039633)0:2.6769e-06)83.9:0.0100717915)0:2.5328e-06,AngTub1C_coord_3-213:2.0392e-06)0:2.4147e-06,(((AeaTub1A_coord_3-213:0,CpqTub1A_coord_3-213:0):0,CpqTub1G_coord_3-213:0):0,RhpTub1A_coord_3-213:0):2.7185e-06)0:2.2468e-06,(((AmTub1G_coord_3-213:0,BotTub1G_coord_3-213:0):0,MerTub1G_coord_3-213:0):2.5577e-06,BoiTub1G_coord_3-213:2.6882e-06)90.9:0.0099515177)0:2.3636e-06,((((tEt-orf158_coord_24-122:2.7835e-06,tEt-orf160_coord_17-119:2.6265e-06)77.6:0.0284344356,(((AacTub1C_coord_3-213:0,PobTub1C_coord_3-213:0):1.6431e-06,AeTub1C_coord_3-213:1.6431e-06)0:2.2644e-06,(CmfTub1C_coord_3-213:0.0101251192,(HrsTub1G_coord_3-213:0.0101862484,LhTub1C_coord_3-213:0.0204885108)0:2.2509e-06)67.5:0.010137069)0:8.93289e-05)9:0.0169452871,NavTub1C_coord_3-213:0.0049756839)90.3:0.0185367463,(((((AmTub1J_coord_3-212:2.0967e-06,ApfTub1J_coord_3-212:2.1199e-06)94.9:0.0444659845,((BoiTub1J_coord_3-212:0.012664541,BotTub1J_coord_3-212:2.0687e-06)84.4:0.0208850556,MerTub1J_coord_3-214:0.1529490826)74.1:0.0134191155)98.7:0.0848791752,AypTub1C_coord_3-211:0.0442345976)75.3:0.0136303917,BrTub1I_coord_3-213:0.1065820806)75:0.0119553801,TicTub1A_coord_3-213:2.0945e-06)39:0.010162351)0:2.0223e-06)91.8:0.0122215071,((CptTub1A_coord_3-213:2.2953e-06,CptTub1B_coord_3-213:0.0100014062)82.4:0.0099575225,((CptTub1C_coord_3-213:0.0276664786,CptTub1H_coord_3-213:0.0285041679)77.4:0.0143111301,((((EcgTub1A_coord_3-213:0.020748263,((HerTub1B_coord_3-213:0.0028547899,HerTub1C_coord_3-213:0.0335631346)99.4:0.1029465005,SmTub1B_coord_3-213:0.0497740989)0:2.1705e-06)89.6:0.0206802795,((OidTub1B_coord_3-213:1.6431e-06,OidTub1C_coord_3-213:1.6431e-06)0:2.1036e-06,(OidTub1D_coord_3-213:2.8457e-06,OidTub1E_coord_3-213:0.0199041383)90.9:0.0199098719)90.4:0.0199354449)0:2.0158e-06,SmTub1A_coord_3-213:0.0099495857)0:2.5582e-06,HerTub1A_coord_3-213:0.0100463016)86.7:0.0099489585)0:2.2172e-06)87:0.0099494221)0:2.5839e-06,CagTub1C_coord_3-213:0.0099472268)86.6:0.0121936093,CptTub1E_coord_3-213:0.0200064521)0:2.8793e-06)79:0.0091474508,(SckTub1J_coord_3-213:0.0936063323,((SckTub1K_coord_3-213:0.0100123942,SckTub1L_coord_3-213:0.0305279364)77:0.0103671318,SckTub1N_coord_3-213:0.0100206507)97.5:0.061216487)72.8:0.0109181752)84.5:0.0092652606,(((((((((((((AacTub1H_coord_3-211:2.2963e-06,((CmfTub1H_coord_3-211:0.0878604413,LhTub1H_coord_3-211:0.0312211488)79.8:0.0326729894,HrsTub1H_coord_3-211:0.0436465948)0:2.3026e-06)84.7:0.0105444598,AeTub1H_coord_3-211:0.0104881179)0:2.3189e-06,PobTub1H_coord_3-211:0.141093154)98.1:0.0530418886,(BoiTub1H_coord_3-211:1.6431e-06,BotTub1H_coord_3-211:1.6431e-06)0:2.2603e-06)80.9:0.0105642798,(AmTub1H_coord_3-211:1.6431e-06,ApfTub1H_coord_3-211:1.6431e-06)0:2.0118e-06)79.5:0.0187077841,MerTub1H_coord_3-211:0.0128940993)99.9:0.2815216895,(OidTub1L_coord_3-211:0.4020483924,SmTub1D_coord_3-213:0.2730746671)86.4:0.1404137194)37.4:0.0458247589,(SckTub1P_coord_4-213:0.0885575619,SckTub1Q_coord_4-213:0.0653191174)100:0.5301688399)78.7:0.0596472244,SckTub1C_coord_3-213:0.0098033536)29.9:0.0100325753,(((BrTub1H_coord_3-213:0.0632468999,TarTub1H_coord_3-213:0.0389662438)83.4:0.0242415223,GaTub1F_coord_3-213:1.6431e-06)79.4:0.009920622,SckTub1I_coord_2-212:0.009976955)30.9:0.0099993249)0:2.3316e-06,(((((((((((((((((((((((((((((((((((((((((((((AocTub1A_coord_3-213:0,CafTub1C_coord_3-213:0):0,LaTub1B_coord_3-213:0):0,MamTub1A_coord_3-213:0):0,MamTub1B_coord_3-213:0):0,TmlTub1A_coord_3-213:0):0,EqcTub1A_coord_3-213:0):0,AocTub1C_coord_3-213:0):0,LaTub1C_coord_3-213:0):0,CafTub1B_coord_3-213:0):0,CvpTub1A_coord_3-213:0):0,TmlTub1C_coord_3-213:0):0,HsTub1C_coord_3-213:0):0,OcTub1Bb_coord_3-213:0):0,BrTub1B_coord_3-213:0):0,BtTub1B_coord_3-213:0):0,SptTub1C_coord_3-213:0):0,RnTub1A_coord_3-213:0):0,MmTub1C_coord_3-213:0):0,HsTub1A_coord_3-213:0):0,CvpTub1B_coord_3-213:0):0,OcTub1Ba_coord_3-213:0):0,BrTub1A_coord_3-213:0):0,BtTub1A_coord_3-213:0):0,MmTub1B_coord_3-213:0):0,XtTub1B_coord_3-213:0):0,OraTub1B_coord_3-213:0):0,MmTub1A_coord_3-213:0):0,MdTub1B_coord_3-213:0):0,OcTub1A_coord_3-213:0):0,HsTub1B_coord_3-213:0):0,EqcTub1C_coord_3-213:0):0,XtTub1A_coord_3-213:0):0,OraTub1A_coord_3-213:0):0,CrgTub1A_coord_3-213:0):0,EqcTub1B_coord_3-213:0):0,OcTub1C_coord_3-213:0):0,SptTub1A_coord_3-213:0):0,LaTub1A_coord_3-213:0):0,RnTub1C_coord_3-213:0):0,CafTub1A_coord_3-213:0):2.0812e-06,(AocTub1B_coord_3-213:1.6431e-06,((((((((((AocTub1Fa_coord_3-213:1.6431e-06,AocTub1Fb_coord_3-213:0.0199633646)95.8:0.0642831494,((BrTub1J_coord_3-213:1.6431e-06,GaTub1L_coord_3-213:0.0101236603)0:2.986e-06,((GaTub1M_coord_3-213:0.0371841434,(TarTub1L_coord_3-213:0.0059651955,TarTub1M_coord_3-213:0.2346966042)96.6:0.0963305075)86.2:0.0513895003,TarTub1K_coord_3-213:0.0645370362)82:0.0272020203)98.1:0.0914264115)85.3:0.0366055285,(GgTub1Fa_coord_3-213:2.3529e-06,GgTub1Fb_coord_3-213:0.0601002844)80.4:0.0197375882)78.4:0.0224815995,((((((((((((((BtTub1F_coord_3-213:0,SptTub1F_coord_3-213:0):0,MpfTub1F_coord_3-213:0):0,HsTub1F_coord_3-213:0):0,TmlTub1F_coord_3-213:0):0,OcTub1F_coord_3-213:0):0,RnTub1F_coord_3-213:0):0,CvpTub1F_coord_3-213:0):0,EqcTub1F_coord_3-213:0):0,MmTub1F_coord_3-213:0):0,MamTub1F_coord_3-213:0):0,CrgTub1F_coord_3-213:0):0,MdTub1F_coord_3-213:0):0,LaTub1F_coord_3-213:0):2.1279e-06,CafTub1F_coord_3-213:2.0231e-06)96.2:0.0433611606)16.9:0.0104244963,XtTub1F_coord_3-213:2.54e-06)97.1:0.0619891964,((CptTub1J_coord_3-213:0.1977009731,GaTub1K_coord_3-213:0.1418203581)74:0.0141083143,((GaTub1A_coord_3-213:2.2322e-06,((GaTub1B_coord_3-213:2.9946e-06,GaTub1E_coord_3-213:2.5013e-06)86.3:0.0099465412,GaTub1D_coord_3-213:2.0432e-06)51.3:0.0099644359)79:0.0121014813,(TarTub1D_coord_3-213:0.0184428716,TarTub1F_coord_3-213:0.0319161734)96:0.0511221969)76.2:0.0085940026)0:2.7915e-06)80.2:0.0100972223,GaTub1C_coord_3-213:0.0202663052)0:2.8913e-06,BrTub1D_coord_3-213:0.0199637351)47.7:0.010035862,((BtTub1Ca_coord_3-213:2.6697e-06,BtTub1Cb_coord_3-213:2.3134e-06)0:0.0022631799,CptTub1M_coord_3-212:0.3532995307)76.4:0.0179570166)0:2.2305e-06,CvpTub1C_coord_3-213:0.0304539835)0:2.5824e-06)0:2.2206e-06)0:2.1025e-06,(BrTub1C_coord_3-213:0.0200344455,(TarTub1A_coord_3-213:2.2474e-06,(TarTub1B_coord_3-213:1.6431e-06,TarTub1C_coord_3-213:1.6431e-06)86.5:0.0101129464)81.8:0.0100874956)0:2.1275e-06)0:2.2385e-06,(AocTub1K_coord_3-213:2.2251e-06,(((((((BtTub1K_coord_3-213:0,SptTub1K_coord_3-213:0):0,LaTub1K_coord_3-213:0):1.6431e-06,CafTub1K_coord_3-213:1.6431e-06)85.7:0.0099766506,MdTub1K_coord_3-213:0.0099728936)0:2.1114e-06,EqcTub1K_coord_3-213:2.1192e-06)91.3:0.0099678727,(XtTub1Ka_coord_3-213:2.2697e-06,XtTub1Kb_coord_3-213:2.9578e-06)0:2.068e-06)0:2.2089e-06,(XtTub1L_coord_3-214:0.1023190393,XtTub1M_coord_3-213:0.0976254683)100:0.3173306834)82.4:0.0098570213)92.2:0.0197651142)45.1:0.0099760524,XtTub1C_coord_3-213:2.7763e-06)88:0.0099772423,(((((AocTub1I_coord_3-213:0.0183773966,((((CafTub1I_coord_3-213:0.1044300616,MpfTub1I_coord_3-213:0.0166234256)74.6:0.0097598101,((CvpTub1L_coord_3-214:0.1073533668,CvpTub1M_coord_3-214:0.1053831315)100:0.3003873431,SptTub1I_coord_3-213:0.0290511942)84.8:0.0519482045)92.8:0.0421085152,MdTub1I_coord_3-213:0.0406233167)93.6:0.0427349428,GgTub1I_coord_3-213:0.0096092471)87.3:0.0255538094)55.2:0.0112551873,BrTub1K_coord_3-213:0.0711861092)78.1:0.0175138686,XtTub1I_coord_3-213:0.0200202406)96.1:0.0409151409,(SckTub1G_coord_3-213:0.0201828272,SckTub1M_coord_3-213:0.0510560772)85.4:0.0198358874)0:2.0286e-06,((SckTub1A_coord_3-213:1.6431e-06,SckTub1B_coord_3-213:1.6431e-06)0:2.8488e-06,SckTub1D_coord_3-213:0.0199400001)84.3:0.0099595999)84.5:0.010003441)0:2.2603e-06)0:2.2929e-06,(TarTub1E_coord_3-213:2.0228e-06,TarTub1G_coord_3-213:0.0301067635)82.4:0.009943389)88.5:0.0105528938,NvTub1D_coord_3-213:0.0099461342)0:2.1307e-06)91.1:0.0471877578,(((tEs-orf27_coord_4-214:0.6010920454,XtTub1G_coord_3-213:0.2593087524)91.5:0.1110694904,(((AocTub1Ga_coord_3-213:0.0597631473,(((((((BtTub1G_coord_3-213:0.0190099508,(((CafTub1G_coord_3-213:0.0094687042,MpfTub1G_coord_3-213:1.6431e-06)0:2.1193e-06,TmlTub1G_coord_3-213:0.0189562647)86:0.009434874,LaTub1G_coord_3-213:2.2043e-06)84.5:0.0094350073)0:2.1217e-06,((EqcTub1G_coord_3-213:0.0189779198,(HsTub1G_coord_3-213:2.9014e-06,MamTub1G_coord_3-213:2.4026e-06)90.1:0.0189805483)0:2.0566e-06,SptTub1G_coord_3-213:2.5952e-06)0:2.0305e-06)0:2.0891e-06,CvpTub1G_coord_3-213:0.0495097531)37.8:0.0094990105,((MmTub1G_coord_3-213:0,RnTub1G_coord_3-213:0):2.6799e-06,OcTub1G_coord_3-213:2.4841e-06)0:2.17e-06)0:2.7729e-06,CrgTub1G_coord_3-213:0.0094116371)88.1:0.022873225,MdTub1G_coord_3-213:0.0246721634)76.1:0.0161387935,OraTub1G_coord_3-213:0.1567128736)89.9:0.0542108183)55.4:0.0352897564,GgTub1Gb_coord_3-213:0.1209229995)91.9:0.1124852048,(AocTub1Gb_coord_3-212:0.1481418648,GgTub1Ga_coord_3-210:0.221509796)86.2:0.0488909689)79.1:0.0443583817)95.5:0.1211904322,((((((AacTub1I_coord_3-212:0.059908091,PobTub1I_coord_3-212:0.0571977315)85.2:0.02664573,CmfTub1I_coord_3-212:0.0153238142)39.9:0.0174438193,(HrsTub1I_coord_3-212:0.0522699539,LhTub1I_coord_3-212:0.0797276244)74.5:0.0131773224)89.7:0.042368474,(((AmTub1I_coord_3-212:1.6431e-06,ApfTub1I_coord_3-212:1.6431e-06)0:2.0966e-06,(BoiTub1I_coord_3-212:0.0099364974,BotTub1I_coord_3-212:0.0097007266)80.8:0.0097085931)78.2:0.0175637208,MerTub1I_coord_3-212:0.0141309704)88.7:0.0449909831)89.9:0.0716913881,NavTub1I_coord_3-212:0.3460873072)90.2:0.0885988761,TicTub1I_coord_3-212:0.5359177051)95.1:0.1151302359)78.7:0.0243317759)0:2.6754e-06,((((((AeaTub1E_coord_11-218:0.2118303975,CpqTub1Eb_coord_3-197:0.1288797564)98.5:0.2497241619,AngTub1E_coord_3-210:0.392355656)81.5:0.1228803208,CpqTub1Ea_coord_3-210:0.265973566)100:0.5987325963,CiTub1G_coord_3-209:0.3496559623)86.1:0.1893224295,(OidTub1F_coord_3-212:0.0734690498,OidTub1G_coord_3-212:2.3032e-06)74.1:0.1160917421)91:0.1124171583,SmTub1C_coord_3-213:0.3276384339)78.3:0.0433252552)84.8:0.0360686911,OidTub1H_coord_3-213:0.2848055731)46.7:0.012195408,((((BrmTub1C_coord_3-213:2.057e-06,(LolTub1C_coord_3-213:0.0267907608,OvTub1C_coord_3-213:0.0601542222)53.5:0.0032784873)79.4:0.0097307287,WbTub1C_coord_3-213:2.2079e-06)93.7:0.0972878061,(((CeTub1E_coord_3-213:0.0191544243,CejTub1E_coord_3-213:2.0693e-06)99.5:0.1711662955,(PspTub1B_coord_3-213:0.2041317173,(PspTub1D_coord_3-213:0.0375528667,PspTub1G_coord_3-213:0.3930230336)85.1:0.0780914749)86:0.0871191646)77.6:0.0682805849,MhTub1C_coord_3-213:0.2293268215)30.3:0.0543643775)98.2:0.136261381,((CeTub1F_coord_9-219:0.1843833433,PspTub1F_coord_3-208:0.1446589836)99.6:0.2411392741,(CeTub1I_coord_3-213:0.0196790563,CejTub1I_coord_3-213:0.018610566)99.4:0.1815827924)72.3:0.0261654096)98.7:0.1457989269)90.9:0.0407191467,((((((BrmTub1A_coord_3-212:1.6431e-06,LolTub1A_coord_3-212:1.6431e-06)0:2.8361e-06,WbTub1A_coord_3-201:0.0326842984)69.5:0.016624134,((BrmTub1D_coord_3-213:0.1880622186,LolTub1D_coord_3-212:0.0905600049)89.5:0.1331465302,((BrmTub1E_coord_3-215:0.0604352248,BrmTub1F_coord_3-215:0.1782956011)99.3:0.2399681292,LolTub1E_coord_3-215:0.0670720214)100:0.5283044303)53.5:0.0686690609)95.5:0.1066565513,((((CeTub1A_coord_3-211:2.3558e-06,((CeTub1B_coord_3-211:0.0205661084,CejTub1B_coord_3-211:2.7086e-06)89.1:0.0302833444,(CeTub1D_coord_3-212:0.0075857819,(CeTub1G_coord_3-210:0.10189065,CejTub1G_coord_3-212:0.1100020611)99.7:0.2231167163)86.1:0.0291965877)88.8:0.0337354219)83.9:0.0107057537,CejTub1A_coord_3-211:2.0399e-06)98:0.1122939164,PspTub1C_coord_3-210:0.2275466583)81.4:0.0613125928,PspTub1A_coord_3-210:0.0128053682)91.3:0.0594272947)6.2:0.0228573374,(MhTub1A_coord_3-211:2.0574e-06,MiTub1A_coord_3-211:2.1971e-06)98.5:0.097579438)60.1:0.0217993435,((((BrmTub1B_coord_3-213:1.6431e-06,WbTub1B_coord_2-212:2.701e-06)0:0.0021661994,LolTub1B_coord_3-213:0.0175656338)98.6:0.0610358722,CejTub1C_coord_3-213:2.0241e-06)87.4:0.0098621889,CeTub1C_coord_3-213:2.0398e-06)98.9:0.0950131658)90.5:0.0358922277)56:0.0127077627,(TrsTub1A_coord_3-213:0.0405425508,((TrsTub1B_coord_3-213:0.0722927598,TrsTub1C_coord_3-213:0.1128853948)96.6:0.1125741592,TrsTub1D_coord_3-213:0.1187757146)94:0.1023883808)74.4:0.0393489367)91.9:0.086671557,CoTub1_coord_3-212:0.2717660612)86.7:0.0679193125,((OidTub1I_coord_3-212:0.1410161964,OidTub1Q_coord_3-217:0.4322321769)73.3:0.0931423811,TarTub1N_coord_3-214:0.4364398388)74.7:0.0320367078)73.6:0.0163377452,((((OidTub1J_coord_3-209:0,OidTub1O_coord_3-209:0):1.6431e-06,OidTub1M_coord_3-209:1.6431e-06)0:2.0724e-06,(OidTub1K_coord_3-209:2.2109e-06,OidTub1N_coord_3-209:2.1942e-06)92.5:0.0106349526)0:2.1679e-06,OidTub1P_coord_3-209:0.0108804446)99.9:0.2737586699)70.2:0.086216802,FoaTub1_coord_1-196:0.4004750231)91.4:0.1390495248,((((EcTub1_coord_3-210:0.0516523544,(EnhTub1_coord_3-210:0.0106217089,EniTub1_coord_3-210:2.1362e-06)74.3:0.0131503851)98.8:0.1820220152,NscTub1_coord_3-211:0.2220702081)91.8:0.1303957404,VicTub1_coord_3-211:0.3469280329)99.6:0.33067475,(MolTub1C_coord_3-212:0.4264448619,MovTub1C_coord_3-210:0.3038365806)99.5:0.3463622754)94.5:0.1712826408)45.9:0.0783836281,((((((((AeaTub1B_coord_10-217:0.1203581171,CpqTub1B_coord_6-213:0.1528856885)96.6:0.274444246,AngTub1B_coord_6-213:0.5021159299)99.8:0.6911654414,((((AmTub1B_coord_6-214:0.0636558899,ApfTub1B_coord_6-214:0.1285836413)99.2:0.2197742584,MerTub1B_coord_6-214:0.3135428694)83.1:0.1020113926,(BoiTub1B_coord_6-214:0.0128067675,BotTub1B_coord_6-214:0.0290403267)92.3:0.1784545794)99.8:0.489056426,(CmfTub1B_coord_6-214:0.4490056937,LhTub1B_coord_6-213:0.7567305124)13.8:0.082098644)99.4:0.4967656096)56.8:0.150145529,TicTub1B_coord_6-216:0.5051731234)82.5:0.1370160353,RhpTub1B_coord_1-206:1.247239439)86.8:0.1237939099,EcgTub1H_coord_6-214:0.9259079381)71:0.1083525529,TiaTub1F_coord_3-218:0.7009154914)76.5:0.10700978,TiaTub1E_coord_3-212:0.4279625826)91.2:0.1280136044)78.7:0.04402164,(((((((DaTub1E_coord_3-225:0.0158692998,DrbTub1E_coord_3-225:2.5106e-06)98:0.0569074993,(((((DbTub1E_coord_3-225:2.5596e-06,((DreTub1E_coord_3-225:0.074159386,DrfTub1E_coord_3-225:0.0243196596)73.4:0.0065218103,DrrTub1E_coord_3-225:2.7586e-06)87.1:0.0076694908)0:2.0496e-06,DtTub1E_coord_3-225:0.023136555)83.9:0.0076745072,((DmTub1E_coord_3-225:0,DssTub1E_coord_3-225:0):1.6431e-06,DseTub1E_coord_3-225:1.6431e-06)0:2.6313e-06)0:2.9013e-06,DeTub1E_coord_3-225:0.0076880078)88.9:0.015579309,(DerTub1E_coord_3-225:0.0075273507,DyTub1E_coord_3-225:0.007842574)32.7:0.007733042)89.8:0.0290124828)17.4:0.0114561597,((DgTub1E_coord_3-225:0.0450519241,(DmoTub1E_coord_3-225:0.0738228244,DvTub1E_coord_3-225:0.0225045895)99.8:0.1578288144)100:0.1639964082,DwTub1E_coord_3-225:0.0876273799)82.2:0.0218463929)8.5:0.0100505936,(DpTub1E_coord_3-225:2.7164e-06,DrpTub1E_coord_3-225:2.0968e-06)92.8:0.0357648406)82:0.0367052705,DkTub1E_coord_3-225:0.0404528758)98.7:0.2294713109,GomTub1E_coord_3-224:0.1949985828)99.3:0.4111353411,MydTub1E_coord_3-206:0.956419454)89.5:0.1260846993)63.7:0.0549613543,RhpTub1N_coord_3-213:0.6253573455)33.2:0.0756078563,((((AeaTub1K_coord_7-220:0.1639820021,(CpqTub1Ka_coord_8-224:0.2032928265,CpqTub1Kb_coord_8-221:0.4302738916)93.2:0.1609043002)99.4:0.3893641368,AngTub1K_coord_7-219:1.688663438)94.6:0.27777968,((CacTub1B_coord_6-211:2.238629199,(((((((((((DaTub1B_coord_6-214:0.0395303165,DrbTub1B_coord_6-214:0.0131917251)94.8:0.076153592,((DgTub1B_coord_6-213:0.1513454894,GomTub1B_coord_6-214:0.676994851)89.5:0.1018346143,(DpTub1B_coord_6-214:1.6431e-06,DrpTub1B_coord_6-214:2.9191e-06)98.9:0.1410252824)81.2:0.0359620287)69.5:0.0302349307,DkTub1B_coord_6-214:0.1376760203)92.3:0.0608314126,DreTub1B_coord_6-214:0.0281664049)98.3:0.0976946587,((DeTub1B_coord_6-214:0.031588995,(DrfTub1B_coord_6-213:0.1257490176,DrrTub1B_coord_6-214:0.0104943363)78.4:0.0102154961)0:2.4211e-06,DtTub1B_coord_6-214:0.0317578436)75.4:0.0109603268)59.3:0.0096633997,DbTub1B_coord_6-214:0.0298673699)95.7:0.0430758932,(DmTub1B_coord_6-214:2.3577e-06,(DseTub1B_coord_6-214:2.292e-06,DssTub1B_coord_6-214:2.1827e-06)92.9:0.0101703742)0:2.1334e-06)77.7:0.0106434276,DerTub1B_coord_6-214:0.0102581273)80.3:0.0224098465,DyTub1B_coord_6-214:0.0317248787)98.9:0.1113294602,(DmoTub1B_coord_6-214:0.1300452647,DvTub1B_coord_6-214:2.9023e-06)85.7:0.0674815891)0:2.0054e-06,DwTub1B_coord_6-214:0.0314716994)99.2:0.9180780243)92.4:0.3943236909,((((EdTub1A_coord_3-219:0.0172707875,EhTub1A_coord_3-219:0.0169365852)0:2.4107e-06,(EdTub1B_coord_3-219:0.0341170371,EhTub1B_coord_3-219:2.3545e-06)91.4:0.0558685585)98.1:0.2258782559,EtiTub1B_coord_3-219:0.5233382126)77.3:0.1312053237,EtiTub1A_coord_3-218:0.3300274489)100:0.8672835698)76:0.0775160615)83.4:0.1022417634,(AypTub1M_coord_6-217:1.216112274,(((RhpTub1O_coord_3-218:1.215607663,RhpTub1R_coord_3-237:1.138750007)77.9:0.1455307935,RhpTub1S_coord_3-210:1.430061256)51.4:0.1262011788,(RhpTub1P_coord_3-224:0.8588133682,RhpTub1Q_coord_3-240:0.4881633956)95.8:0.3111544201)98.1:0.3367241582)70.8:0.0432234889)89.3:0.1392883597)97.1:0.2246566373,(BhTub1_coord_3-210:0.580078143,((NgTub1O_coord_3-245:5.268277248,PtTub1G_coord_3-213:1.117351458)41.5:0.3744203688,TetTub1D_coord_3-211:1.407231474)85.1:0.3089083864)90.9:0.1868226424)71.7:0.0949767383,AypTub1N_coord_7-210:1.850949304)59:0.2406959695,(((((((BamTub4_coord_3-103:10.00263151,NgTub1I_coord_3-214:1.506258189)32.9:0.3108284018,(NgTub1J_coord_3-222:0.8351141071,NgTub1M_coord_3-231:0.8367114321)100:1.64252042)29.8:0.3713781323,NgTub1L_coord_3-228:1.668108676)96.7:0.6960460239,(PtTub1H_coord_3-214:1.822940677,(PtTub1I_coord_3-216:1.169936016,PtTub1J_coord_3-212:1.735390883)69.6:0.1826705267)97.7:0.7319812241)79.2:0.2666943993,NgTub1N_coord_3-220:2.340660554)15.7:0.1583966783,((OxtTub1C_coord_3-229:2.423916,OxtTub1D_coord_3-229:2.244164269)95.1:0.8662465054,(PtTub1L_coord_4-192:2.771871713,(((PtTub1M_coord_4-197:0.6941091758,PtTub1N_coord_4-196:0.2190601186)95:0.2506696864,PtTub1O_coord_5-198:0.6301071854)92.6:0.3344698196,(PtTub1P_coord_5-197:0.5135365404,(PtTub1Q_coord_5-197:0.3096646098,PtTub1R_coord_5-195:0.6603088501)97.2:0.3088766129)91.6:0.3681576222)99.6:1.256938836)69.4:0.2517590872)94.6:0.5999510971)24.5:0.1063727836,((BinTub1E_coord_3-220:1.892575051,((PtTub2L_coord_3-86:3.98420132,TetTub1C_coord_3-213:1.435264124)80.8:0.6686697945,TetTub1B_coord_3-210:1.798950747)85.7:0.3554848128)21.5:0.1678718426,(NgTub1G_coord_3-209:0.3907122478,NgTub1H_coord_5-218:0.3803489111)100:1.578264396)83.6:0.2323821404)80.6:0.092259313)34.6:0.175386149,(HahTub1C_coord_4-215:0.1266285441,Tg_aTub1C_coord_4-214:0.0604717892)100:2.603011028)89:0.2462023258,(PrdeTub1B_coord_6-214:0.3374191733,(PrdjTub1_coord_6-215:0.1094887109,PrvaTub1_coord_6-214:0.1302225974)48.6:0.1966612621)100:1.689663994)95.6:0.3289294482,(((((((((((((tHe-orf14_coord_5-216:1.600250568,(tEt-orf142_coord_26-210:0.9749759337,tEs-orf187_coord_42-254:0.6967736552)89.5:0.2959149856)94.8:0.4764715788,(((((((((((((((((((AimTub5_coord_5-218:1.6431e-06,ModTub5_coord_5-218:2.01e-06)0:2.4813e-06,((((BgmTub5_coord_5-218:2.1495e-06,BtTub5_coord_5-218:2.15e-06)84.5:0.0090545606,OaTub5_coord_5-218:2.0807e-06)92.3:0.0182288535,(OroTub5_coord_5-218:1.6431e-06,TutTub5_coord_5-218:1.6431e-06)94.3:0.0269564556)0:2.0313e-06,((((((CajTub5_coord_5-218:0.0268620951,SibTub5_coord_5-218:0.026706979)77.2:0.0095963568,(MamTub5_coord_5-218:1.6431e-06,PanTub5_coord_5-218:1.6431e-06)80.7:0.0089201069)79.6:0.0090063706,((GggTub5_coord_5-218:0,PatTub5_coord_5-218:0):2.0966e-06,HsTub5_coord_5-218:2.0947e-06)85.7:0.0089387211)0:2.0066e-06,NolTub5_coord_5-218:2.1197e-06)0:2.6135e-06,PnaTub5_coord_5-218:0.0089498092)90.5:0.0179181874,CsiTub5_coord_5-218:0.0453879841)0:2.0069e-06)0:2.102e-06)0:2.0339e-06,FcTub5_coord_5-218:0.0180912208)85.6:0.0089264609,(((LaTub5_coord_5-218:0.0463084108,TmlTub5_coord_5-218:0.0264537488)88.7:0.0185383796,SptTub5_coord_5-218:0.0090130533)79.1:0.0089993338,((MpfTub5_coord_5-218:0.0453991635,OrdTub5_coord_5-218:2.0976e-06)77.2:0.0089915056,SsTub5_coord_5-217:0.037374743)0:2.0946e-06)0:2.2746e-06)61.4:0.0089191947,CafTub5_coord_5-218:0.054734562)0:2.6388e-06,((ClcTub5_coord_5-218:0.1032563494,(CrgTub5_coord_5-218:0.0378180335,(MmTub5_coord_5-218:0.0180314861,RnTub5_coord_5-218:0.0181620211)83.1:0.0162630279)87.9:0.0269591677)46:0.0107748182,((CvpTub5_coord_5-218:0.0655134055,OcpTub5_coord_5-218:0.1147812684)87.8:0.0265789736,OcTub5_coord_5-218:0.0636066929)0:2.5263e-06)79.4:0.0091924714)0:2.122e-06,EctTub5_coord_5-218:0.0643072657)76.3:0.0077161434,OtgTub5_coord_5-218:0.0283422478)37:0.0090805839,(DnTub5_coord_5-218:0.0373164809,JjTub5_coord_5-218:0.1369472065)0:2.17e-06)91.8:0.0431700414,TchTub5_coord_5-218:0.0241709554)99.3:0.1240229069,(MdTub5_coord_5-214:0.0479496017,SrhTub5_coord_5-218:0.0894963955)99:0.1200908233)77.5:0.0385472419,(AocTub5_coord_5-218:0.1491052863,(GgTub5_coord_5-219:0.0101958222,TagTub5_coord_5-219:0.0754121562)94.5:0.0561516653)43.8:0.0274757515)93.8:0.1011300868,(XlTub5_coord_5-219:0.0088737429,XtTub5_coord_5-219:0.0186822037)98:0.1270758871)94.1:0.1136725744,(BrTub5_coord_5-217:0.3041888341,((GaTub5_coord_5-217:0.0523418741,(Mz_aTub5_coord_5-219:0.0292680861,OrnTub5_coord_5-219:0.0171375895)99.9:0.1495419337)78:0.0259177493,TarTub5_coord_5-219:0.1194279862)89.4:0.1101012998)89.2:0.1104285904)99.8:0.3767088538,CptTub5_coord_5-222:0.201991961)84.2:0.0777719879,(CagTub5_coord_5-222:0.2638071055,(((ClsTub5_coord_5-212:0.4502558294,SmTub5_coord_5-213:0.5444011023)97.6:0.3639761959,EcgTub5_coord_5-208:1.063208345)68.7:0.2664027707,HmTub5_coord_5-215:0.9006880684)94.1:0.2480808167)26.9:0.0390624502)87.9:0.077598192,(BfTub5_coord_5-216:0.2724918383,NvTub5_coord_5-219:0.1952586014)31.2:0.0395738495)83.3:0.0509225472,(((AmqTub5_coord_5-215:0.6161144177,TiaTub5_coord_5-222:0.4133887751)17.4:0.0848086232,(CiTub5_coord_5-220:0.2076970445,CisTub5_coord_5-220:0.0788894699)100:0.4773965649)59.8:0.0991700745,(SckTub5_coord_5-221:0.1880233753,StpTub5_coord_5-222:0.382794101)61.1:0.0387396097)82:0.0415843395)98:0.2010033437,((MbTub5_coord_5-221:0.5226014778,OidTub5_coord_5-217:1.014510343)70.2:0.2043002021,ProTub5_coord_5-220:0.5139353446)88.4:0.20430507)96.8:0.2308808158)0:0.0042665373,(AlmTub5_coord_5-222:0.8992482867,(Bad_bTub5_coord_5-220:0.5726610035,SppTub5_coord_5-220:0.4214663747)91.4:0.2105417067)98.9:0.3840137038)89.2:0.0775020098,(((CrTub5_coord_4-223:0.0650895987,VcTub5_coord_4-223:0.0503626147)99.7:0.3533567222,OxtTub5_coord_4-220:0.8476986586)85.7:0.1990453938,(((EmhTub5_coord_4-221:0.7312925357,Tv_aTub5_coord_3-211:2.358897991)80.2:0.2569610759,Mip_aTub5_coord_4-220:0.5743025964)81.3:0.0938008632,((PhpTub5_coord_4-222:0.4820710299,SemTub5_coord_4-222:0.5359856456)94.5:0.2446214603,TctTub5_coord_4-228:0.7623248171)33.1:0.0796764386)82.8:0.0736170874)84.3:0.0736539986)68.5:0.0256744071,NgTub5_coord_4-222:1.166945453)74.4:0.0645117142,(((BdsTub5_coord_4-210:0.5771163545,((CrfTub5_coord_4-204:0.1926014153,(EdmTub5_coord_4-204:0.0472742247,(LbTub5_coord_4-204:0.0931093695,(LeiTub5_coord_4-204:0.0123602087,LemTub5_coord_4-204:0.0124563003)84.4:0.0343897194)87.1:0.0525049527)87.4:0.0805892846)95.9:0.2003429021,(TbTub5_coord_4-215:0.2367544219,TrcTub5_coord_4-207:0.321427343)93.4:0.1758335167)93.6:0.2836702527)100:1.509338186,((ImTub5_coord_4-216:0.3797624677,TetTub5_coord_3-217:0.195027214)91.9:0.1815913643,PtTub5_coord_4-216:0.5843719683)97:0.3865401721)83.3:0.1329447988,(EcsTub5_coord_4-220:0.7372604291,(((PhiTub5_coord_4-222:0.1501133609,PhsTub5_coord_4-222:0.1408518007)97.3:0.1469772481,PuTub5_coord_4-222:0.1297788942)54.4:0.1190935676,SrpTub5_coord_4-214:0.5033513245)94.2:0.2412176982)92.1:0.172315712)80.8:0.0853560349)89.7:0.2003739027,AuaTub5_coord_4-227:1.539897784)66.1:0.1839359978,((((BabTub5_coord_3-218:0.4519726271,BbTub5_coord_4-217:0.9169882949)96.9:1.048960386,TepTub5_coord_2-208:3.247815288)95.8:1.117307217,BamTub5_coord_3-212:0.8923658625)100:1.587183286,(((PbTub5_coord_4-222:0.0668661506,PlyTub5_coord_4-222:0.0186417653)98.8:0.1758918767,(PkTub5_coord_4-221:0.03709642,PvTub5_coord_4-221:0.0099702105)94.5:0.1161824114)9.1:0.0774722592,Pf_aTub5_coord_4-222:0.2119585262)98.9:1.052683631)98.7:0.9240414828)60.5:0.1330114243,((((((((AacTub5_coord_4-235:0.040089059,AeTub5_coord_4-235:0.0508304872)94.6:0.0854899555,PobTub5_coord_4-235:0.1286722014)46.4:0.0488045762,NavTub5_coord_4-235:0.5537215362)99.7:0.3113354158,LhTub5_coord_4-235:0.0810662541)41.5:0.0363932955,CmfTub5_coord_4-235:0.1042749146)83.4:0.0447557762,HrsTub5_coord_4-233:0.2522486021)85.2:0.1092521641,(((AmTub5_coord_5-236:0.0390851451,ApfTub5_coord_5-236:0.0108192163)92.4:0.0756699657,(BoiTub5_coord_5-235:0.0079452797,BotTub5_coord_5-235:0.0517901679)97.8:0.147966059)78.3:0.100233363,MerTub5_coord_6-235:0.26417396)97.4:0.3188183919)91.1:0.3681675083,TicTub5_coord_3-226:1.261714962)100:1.393517164)45.1:0.0813123696,((HahTub5_coord_4-237:0.0257569694,Tg_aTub5_coord_4-237:0.0564725231)90.3:0.1368688129,NcaTub5_coord_4-239:0.250103569)100:1.049063052)100:0.9169372214,(((((((((((((((((AaTub6_coord_3-196:2.1588e-06,AjTub6_coord_3-196:0.0248371899)99.9:0.5092885433,IpTub6_coord_3-192:0.6970459929)93.9:0.2942113257,LopTub6_coord_4-190:0.358873326)99.7:0.5587312688,(AocTub6_coord_2-127:0.4622501167,CpbTub6_coord_4-195:0.4650393558)68.8:0.1410933492)69.8:0.1163609809,((MaeTub6_coord_3-195:0.0722551879,SrhTub6_coord_3-194:0.0656974724)92.4:0.110816255,MdTub6_coord_3-195:0.101334467)100:0.6205579362)86.6:0.1587887898,(XlTub6_coord_3-192:0.0920117727,XtTub6_coord_3-192:0.1561339643)99.7:0.6395783718)97.4:0.4204949929,(((BdsTub6_coord_4-93:1.259350609,((CrfTub6_coord_3-118:0.1848851492,(EdmTub6_coord_3-107:0.2296411384,(LeiTub6_coord_3-107:0.0639608362,LemTub6_coord_3-107:0.0788844274)76.9:0.1212455885)79.1:0.2183020075)95.4:0.5601702,((TbTub6_coord_3-91:0.1903205853,TyvTub6_coord_3-94:0.1907817917)87.9:0.3570769872,TrcTub6_coord_3-90:0.3176879972)79.1:0.2686200384)32.8:0.6910371738)98.5:1.593590904,BfTub6_coord_4-191:1.197486457)42.8:0.0918020057,NvTub6_coord_4-192:0.9755528875)78.9:0.2405179357)87.6:0.2087403389,((AmqTub6_coord_3-177:3.58916398,StpTub6_coord_3-187:0.567921951)76.4:0.4059721538,(CagTub6_coord_3-190:1.170795755,(CptTub6_coord_3-195:1.960816864,TiaTub6_coord_6-197:1.389914962)45.4:0.3530669893)33.1:0.1982051351)92.4:0.3582832835)90.5:0.3387336229,(CiTub6_coord_3-94:3.176612716,(CiTub6_coord_100-216:0.5943429338,CisTub6_coord_3-211:0.2681735815)99.7:3.277797432)64.5:0.3933167629)79.2:0.3135229918,TctTub6_coord_3-187:2.713786833)49:0.218359419,((EmhTub6_coord_2-195:1.367694447,(PhiTub6_coord_3-123:0.182444378,PhsTub6_coord_3-123:0.5601068611)96.4:1.205647129)78.6:0.5571065222,GtTub6_coord_6-206:2.269965468)87.7:0.4533408254)88.8:0.3211932787,NgTub6_coord_3-212:1.793929301)0:2.2689e-06,(((((((((((((((((Anaeromusa_acidaminophila_coord_22-169:3.564625931,(Bacillus_oceanisediminis_coord_81-218:3.494406387,Bacillus_phage_G_coord_30-166:3.038821463)31.1:0.2974019992)72.1:0.4331401276,(Bacillus_Cereus_TubZ_coord_20-190:1.343072054,(Bacillus_sp._2_A_57_CT2_coord_58-203:0.6760058296,(Lysinibacillus_sphaericus_C3-41_coord_12-181:1.145126878,Paenibacillus_sp._oral_taxon_786_coord_69-179:1.539025888)52.5:0.3714175581)87.2:0.6211996373)78:1.02440099)99.9:4.741728103,(Paenibacillus_alvei_coord_29-174:1.015112865,Paenibacillus_sp._FSL_H8-237_coord_28-174:0.8289312218)98.7:2.091036953)15.1:0.1699905788,Desulfosporosinus_sp._OT_coord_108-280:2.551156239)92.9:1.271488305,Thermococcus_gammatolerans_EJ3_coord_44-204:3.073552981)77.9:0.584064797,((Pyrococcus_yayanosii_CH1_coord_4-168:0.1560131744,Thermococcus_kodakarensis_KOD1_coord_5-168:0.1912211061)78.8:0.1959436397,Thermococcus_litoralis_DSM_5473_coord_21-169:0.0170509965)99.1:1.483562143)93.1:1.165549184,((Haloarcula_japonica_DSM_6131_coord_3-169:0.7157228178,(Halobiforma_lacisalsi_AJ5_coord_3-171:0.0852414745,Natrialba_aegyptia_DSM_13077_coord_3-171:0.2142774058)83.4:0.1114260793)82.9:0.3386493858,Natronobacterium_gregoryi_SP2_coord_5-171:0.4541076706)99.1:1.732719411)85.8:0.9066639659,(((FtsZ_Methanosaeta_Thermophila_coord_4-182:0.3209988008,Methanosaeta_harundinacea_6Ac_coord_3-182:0.3078557166)51.7:0.1371489218,Methanosaeta_concilii_GP6_coord_4-185:0.4953995429)94.7:0.5976831551,(((Methanohalobium_evestigatum_Z-7303_coord_4-182:0.2183877477,Methanosarcina_acetivorans_C2A_coord_39-221:0.5157534502)77.1:0.0552812308,(Methanohalophilus_mahii_DSM_5219_coord_3-182:0.3905468051,Methanolobus_psychrophilus_R15_coord_3-182:0.3698469902)80.9:0.1333415926)88.8:0.0997268478,Methanosalsum_zhilinae_DSM_4017_coord_3-182:0.0876102983)81.3:0.2188704837)95.5:1.548784487)100:6.606915795,TyvTub6_coord_133-253:2.1867e-06)54.1:0.4762917702,TbTub6_coord_133-250:0.4082397921)64.7:0.1570951621,TrcTub6_coord_122-252:0.318101807)68.5:0.2609458989,TebTub6_coord_5-93:2.1551e-06)62.9:0.083113719,((((CrfTub6_coord_144-273:0.2518399812,(EdmTub6_coord_156-265:0.2408903123,(LeiTub6_coord_135-265:0.0025111113,LemTub6_coord_136-265:0.0450828428)96.5:0.2043057422)43.5:0.1028672207)99.1:0.5874182045,TetTub6_coord_5-99:2.2218e-06)81.1:0.0206324565,TtmTub6_coord_5-99:0.0205162389)77.5:0.0196563799,TeeTub6_coord_5-98:0.0230113254)73.3:0.0735915596)92.2:0.3740379086,ImTub6_coord_5-105:0.3350366549)35:0.2204632345,BdsTub6_coord_149-257:0.9805231028)27.2:0.2001165578,PtTub6_coord_4-94:1.19447933)96.7:1.570746412,NgTub1K_coord_8-218:4.202001172)83.8:1.200217694)79:0.153900585,(((ImTub6_coord_104-236:0.9188137869,(TebTub6_coord_125-253:0.1929037868,(TeeTub6_coord_153-253:2.6582e-06,(TetTub6_coord_153-253:1.6431e-06,TtmTub6_coord_153-253:1.6431e-06)50.8:0.0546914202)80.6:0.0689639723)85.4:0.3428751166)95.7:0.9681410422,PtTub6_coord_96-226:1.482644462)99.4:2.20061812,OxtTub6_coord_3-204:0.668287752)94.8:0.6240026466)89.3:0.4697437524,(PhiTub6_coord_143-243:0.2686098412,PhsTub6_coord_143-243:0.1259869808)99.3:1.26055504)77.9:0.2521968043,(CrTub6_coord_3-208:0.486450399,VcTub6_coord_3-200:0.1842495858)100:2.205693397)95.8:0.6237153306,(((((((((AacTub4_coord_2-211:0.0971172186,AeTub4_coord_2-211:0.0216844553)97.4:0.1592846162,PobTub4_coord_2-211:0.2831344636)93:0.1184476212,(CmfTub4_coord_2-210:0.456496097,LhTub4_coord_2-211:0.1205074661)82.6:0.0695801106)75.5:0.0542635798,HrsTub4_coord_2-213:0.4883591722)96.2:0.3112028738,(((AmTub4_coord_2-211:0.0320682328,ApfTub4_coord_2-211:0.0513552035)97.4:0.1518443202,(BoiTub4_coord_2-211:0.0208216484,BotTub4_coord_2-211:0.0308437881)90.5:0.1102174061)96.2:0.2187402733,MerTub4_coord_2-211:0.2859668428)98.3:0.3913458911)88.3:0.4556842638,NavTub4_coord_2-211:0.5646678114)100:1.459054403,(((((((((((((((((((AimTub4_coord_2-213:0.0384670255,OrdTub4_coord_2-213:0.0098086638)85.9:0.0193083619,CafTub4_coord_3-213:0.0775990219)74.3:0.009815814,ModTub4_coord_2-213:0.0385637813)78.3:0.0094849518,(CsiTub4_coord_2-213:0.0288625898,EqcTub4_coord_2-213:0.0509396405)0:2.4749e-06)0:2.0309e-06,((ClcTub4_coord_2-213:0.1734516571,((OroTub4_coord_2-213:2.0683e-06,TutTub4_coord_2-213:0.009559413)85.8:0.0095084014,SsTub4_coord_2-213:0.0383989302)0:2.1916e-06)42.5:0.0095050015,OaTub4_coord_2-213:0.0786402719)0:2.7379e-06)71:0.009408369,PeaTub4_coord_2-213:0.0385726022)0:2.8459e-06,(OcTub4_coord_2-213:0.0090020573,OcpTub4_coord_3-213:0.1259133665)97.6:0.0570221455)82:0.0093691287,(((CajTub4_coord_2-213:0.0585893523,((((HsTub4_coord_2-213:0.009247213,PatTub4_coord_2-213:1.6431e-06)94.2:0.0374760525,NolTub4_coord_2-213:0.011459432)83.8:0.0166761022,PnaTub4_coord_2-213:0.0283201701)76.5:0.0093603439,MfTub4_coord_2-213:0.028175337)75.1:0.0094301789)84.7:0.0188675158,OtgTub4_coord_2-213:0.0971977858)86.7:0.0186809403,((((CrgTub4_coord_2-213:0.0584855686,(MmTub4_coord_2-213:0.0281207062,RnTub4_coord_2-213:0.0380864812)93.8:0.0299598353)78.1:0.0217237438,((CvpTub4_coord_2-212:0.0523028758,HtgTub4_coord_2-212:0.1285827833)47.7:0.0227744496,OcdTub4_coord_2-212:0.0530926594)99.2:0.1103562132)84:0.0290325949,SoaTub4_coord_2-213:0.1551286205)71.9:0.0079172348,(DnTub4_coord_2-213:0.0471652285,((EctTub4_coord_2-213:0.1877339651,TmlTub4_coord_2-213:0.0291519055)46.2:0.0090886368,LaTub4_coord_2-213:0.0771806616)89.2:0.0286167902)75.7:0.0095418555)0:2.5294e-06)18.1:0.0093372803)0:2.9029e-06,BtTub4_coord_2-213:0.0699230918)99.6:0.1634730028,(MdTub4_coord_3-213:0.0990076594,SrhTub4_coord_2-213:0.1040337086)99.8:0.1646269779)88.2:0.0537928179,OraTub4_coord_3-213:0.1684381962)99.2:0.1881686715,(((AnpTub4_coord_3-213:0.0717046033,(GgTub4_coord_2-213:0.0120800676,MegTub4_coord_2-213:0.0262792883)99:0.1103741333)45.3:0.036786114,TagTub4_coord_2-213:0.1468497314)87.3:0.0575684295,ChmTub4_coord_2-213:0.1207367933)89.1:0.070517112)86.3:0.0563736748,AocTub4_coord_2-213:0.3243528619)92.4:0.1189851681,(XlTub4_coord_3-213:0.0757500399,XtTub4_coord_3-213:0.0931041654)100:0.4398146172)91.7:0.1421505571,(BrTub4_coord_3-206:0.4880959616,((GaTub4_coord_2-206:0.1718122138,(Ol_aTub4_coord_3-206:0.2468235243,OrnTub4_coord_3-206:0.1007571979)92:0.0959052244)87:0.0949262553,(TarTub4_coord_2-206:0.2863990533,TnTub4_coord_2-206:0.2190198573)90.7:0.124065393)91.7:0.213623035)98.4:0.3217318652)38.9:0.0644698808,ClmTub4_coord_3-212:0.586871251)99.2:0.4082761607,(AmqTub4_coord_4-215:1.621789616,((((BfTub4_coord_3-225:0.5800449428,CagTub4_coord_3-218:0.7090958547)87.9:0.1411078901,SckTub4_coord_2-218:0.5679964593)88.4:0.0669102497,CptTub4_coord_3-215:1.0106421)76.1:0.0486990106,NvTub4_coord_2-218:0.8577769313)74.6:0.1051424683)60.1:0.0730349344)56.3:0.2312804674,(TiaTub4_coord_2-219:1.273404272,Tv_aTub4_coord_4-204:2.134109845)54.6:0.3600775818)88.1:0.2718483304,(((AypTub4_coord_3-212:5.469223202,OidTub4_coord_3-195:1.951421899)31.2:0.1766568799,(((EcgTub4_coord_3-198:2.0567e-06,EmTub4_coord_3-195:0.0102099247)99.8:1.329117535,SmTub4_coord_2-217:0.9897159493)45.1:0.2660378347,ScmTub4_coord_2-218:1.580244145)99.2:0.9132814731)58.6:0.1303753783,CiTub4_coord_4-213:1.075185233)91.6:0.2844957455)73.5:0.1862244371)82.3:0.1487028555,((((((AllTub4_coord_2-204:1.493990393,((PhiTub4_coord_2-212:0.272315352,(PhrTub4_coord_2-208:0.2259740415,PhsTub4_coord_2-206:0.1776119743)46.8:0.1291134056)100:0.5679503523,PuTub4_coord_2-220:0.2722944701)85.8:0.2266669157)92.6:0.4171087208,SrpTub4_coord_2-195:1.043519211)94.7:0.3890134328,((CrTub4_coord_3-204:0.1219490153,VcTub4_coord_3-205:0.3404404229)100:0.9234923324,Mip_aTub4_coord_5-219:0.9062500866)97.4:0.5294252184)85.8:0.1875635643,(((BdsTub4_coord_6-263:0.930544116,((((((CrfTub4A_coord_4-299:0.045823716,CrfTub4B_coord_4-298:2.0648e-06)99.2:0.2546536873,LbTub4_coord_155-279:0.0685664293)0:0.0143159491,(EdmTub4_coord_4-121:0.2550363621,(LbTub4_coord_3-138:0.2773289453,(LeiTub4_coord_4-125:0.0501413508,LemTub4_coord_4-123:0.0188987893)93.6:0.1278702066)78.3:0.0678845779)90.2:0.3504614463)36.7:0.0957862463,(LeiTub4_coord_152-277:0.0453610271,LemTub4_coord_150-274:1.6431e-06)92.5:0.0971922394)77.1:0.1077787551,EdmTub4_coord_151-277:0.0975898762)99.8:1.010008789,TbTub4_coord_4-219:1.256081446)92.2:0.5941823075)100:1.756360082,TctTub4_coord_9-205:1.281504289)9.2:0.0687849058,NgTub4_coord_3-229:1.438860869)91:0.3160558374)92.1:0.2761848611,(((AuaTub4_coord_5-188:2.732606184,((HahTub4_coord_3-132:0.0481411466,NcaTub4_coord_3-142:0.5264949607)81.8:0.0603652023,Tg_aTub4_coord_3-133:2.8575e-06)96.7:1.468900912)58.9:0.4286799893,((HahTub4_coord_165-303:0.0379681359,Tg_aTub4_coord_166-303:2.5481e-06)91.7:0.4112202664,NcaTub4_coord_167-296:2.1361e-06)99.7:2.207255142)66.3:0.3694588673,((((BabTub4_coord_3-237:0.2437858284,BbTub4_coord_4-94:3.99025217)97.9:1.552603174,BbTub4_coord_113-244:0.8739397963)96.5:1.51017773,BamTub4_coord_108-231:2.018478234)98.4:1.613570667,((((((((PbTub4_coord_4-115:0.0081912349,(PlcTub4_coord_4-115:0.0796966301,PlyTub4_coord_4-113:0.1285205086)80.1:0.0212096745)98.9:0.4545038693,Pf_aTub4_coord_4-144:0.677907752)98.6:0.5559269899,PkTub4_coord_3-104:0.0225380937)89.2:0.1098837808,PvTub4_coord_3-138:0.1575707921)83.9:0.0751816215,PmcTub4_coord_3-246:2.2014e-06)90.5:0.1158705008,(PkTub4_coord_193-326:0.0549194074,PvTub4_coord_207-339:0.145930605)29.6:0.0742397651)64.1:0.2932372594,((PbTub4_coord_191-367:2.617e-06,PlcTub4_coord_234-370:1.6431e-06)0:0.0148228939,PlyTub4_coord_163-348:0.1574535592)100:1.24955121)64.5:0.2365337329,Pf_aTub4_coord_268-402:0.244779659)99.3:1.164549583)86.1:0.3515340832)93:0.533867167)4.9:0.0325079769,MbTub4_coord_3-203:2.593704941)41.1:0.1214455414)49.8:0.1488596832,(((ImTub4_coord_2-203:0.7554122505,(PtTub4_coord_5-199:1.259179469,TetTub4_coord_2-208:0.6939307522)76.7:0.297308134)98.4:0.8234922887,OxtTub4_coord_2-210:1.603232311)85.8:0.6525263672,PrsTub4_coord_2-104:1.541745848)58.9:0.2166267865)98.7:0.6347193571)88.9:0.3594040319)94.8:0.4196791968,(((((((((((((((((((((tHe-orf15_coord_4-217:0.5624748554,(((tMp-orf34_coord_14-227:0.2799294751,tRc-orf182_coord_35-250:0.113287237)34.5:0.0499067967,tPr-orf89_coord_19-233:0.2525052491)88.2:0.1346227532,(tRv-orf135_coord_4-218:0.3464309801,(((BrmTub3_coord_4-216:0,WbTub3_coord_4-216:0):2.5786e-06,LolTub3_coord_4-216:1.6431e-06)68.9:0.0240393231,OvTub3_coord_4-216:0.0055639058)100:0.9826981243)34.5:0.0559773727)79.9:0.093244342)23.6:0.0373048685,tMt-orf124_coord_5-221:0.3218477983)87.7:0.1530255219,((tEt-orf152_coord_15-181:0.03085812,((tEt-orf154_coord_18-229:0,tEt-orf156_coord_32-243:0):1.6431e-06,tEt-orf155_coord_40-251:1.6431e-06)0:2.8223e-06)90.5:0.0998114385,tEs-orf194_coord_8-219:0.1821201638)99.9:0.3037297363)92.9:0.1305062022,(EcgTub3_coord_5-214:0.1090547732,SmTub3_coord_5-214:0.0722135217)99.6:0.2187874775)87.7:0.0585582379,((CptTub3_coord_4-214:0.2067662517,HerTub3_coord_4-214:0.1573502961)90.6:0.0551618756,(NvTub3_coord_4-214:0.1779878342,TiaTub3_coord_4-214:0.0952017224)86.2:0.0394908709)33.5:0.0218244597)85.6:0.0324932527,((((((((AeTub3_coord_4-214:0.0564497253,PobTub3_coord_4-213:0.0109837285)88.9:0.0218326774,CmfTub3_coord_4-214:0.021837379)0:2.6737e-06,(HrsTub3_coord_4-214:1.6431e-06,NavTub3_coord_4-214:1.6431e-06)0:2.7588e-06)0:2.8542e-06,((AmTub3_coord_4-214:1.6431e-06,(ApfTub3_coord_4-214:1.6431e-06,MerTub3_coord_4-214:0.0445661693)0:2.3994e-06)0:2.3452e-06,(BoiTub3_coord_4-214:0.0107464855,BotTub3_coord_4-214:2.3195e-06)91.1:0.0218712435)82.5:0.010834163)0:2.3554e-06,LhTub3_coord_4-214:0.0551911814)99.1:0.1024711183,((AypTub3_coord_4-215:0.2252271205,TrsTub3_coord_4-214:0.4015046879)86.7:0.0630218216,TicTub3_coord_4-214:0.1497333546)85:0.0419492576)82:0.0274362047,((((((((AeaTub3A_coord_4-214:0,CpqTub3_coord_4-214:0):1.6431e-06,AeaTub3B_coord_4-214:1.6431e-06)86.5:0.0352290555,AngTub3_coord_5-214:0.0838147834)67.8:0.0536597761,MydTub3_coord_4-215:0.0708134793)84.8:0.0315239743,((((DaTub3A_coord_4-214:2.5043e-06,(DkTub3A_coord_4-214:0.0330767419,(DpTub3A_coord_4-214:2.4272e-06,DrpTub3A_coord_4-214:2.3807e-06)96.8:0.0538697579)83.3:0.0206999218)0:2.7989e-06,(((((((DbTub3A_coord_4-214:0.0210983793,((DerTub3A_coord_4-214:2.73e-06,DyTub3A_coord_4-214:2.3803e-06)76.9:0.0106535522,((DmTub3A_coord_4-214:0,DssTub3A_coord_4-214:0):2.9054e-06,DseTub3A_coord_4-214:2.0264e-06)89.6:0.0212494086)77.6:0.0105204687)0:2.0396e-06,DtTub3A_coord_4-214:2.4194e-06)0:2.1861e-06,DrfTub3A_coord_4-214:0.010564092)0:2.2974e-06,DreTub3A_coord_4-214:0.0319085202)63.3:0.0106269875,DrrTub3A_coord_4-214:0.0317867887)0:2.3072e-06,DeTub3A_coord_4-214:0.0105110038)79.1:0.0105276363,DrbTub3A_coord_4-214:0.0211816627)9.6:0.0105423679)87.3:0.021924366,(DgTub3A_coord_4-214:0.0108023659,(DmoTub3A_coord_4-214:2.2816e-06,DvTub3A_coord_4-214:2.0834e-06)79.7:0.0102186586)93.9:0.0446638822)94.7:0.061374362,DwTub3A_coord_4-214:0.0606800357)97.7:0.0855515261)0:2.2833e-06,GomTub3_coord_4-214:0.0163262811)88.4:0.0536401798,((((((DaTub3B_coord_4-214:2.8519e-06,DrbTub3B_coord_4-214:2.2799e-06)98.8:0.0670016973,(DpTub3B_coord_4-214:1.6431e-06,DrpTub3B_coord_4-214:1.6431e-06)0:2.4151e-06)94.2:0.0464427325,(((DbTub3B_coord_4-214:2.4731e-06,((DerTub3B_coord_4-214:0.0106918842,DyTub3B_coord_4-214:2.7495e-06)0:2.9401e-06,((DmTub3B_coord_4-214:0,DssTub3B_coord_4-214:0):2.9987e-06,DseTub3B_coord_4-214:2.9599e-06)84.7:0.0106874243)94.5:0.0214331664)0:2.6471e-06,(((DeTub3B_coord_4-214:2.3128e-06,DkTub3B_coord_4-214:0.2177422793)82.7:0.010748125,((DreTub3B_coord_4-214:0.0499606036,DwTub3B_coord_4-214:0.1025583139)69.7:0.0069699342,DrfTub3B_coord_4-214:2.4802e-06)0:2.1626e-06)84.8:0.0107508814,DrrTub3B_coord_4-214:2.4358e-06)85.5:0.0107351081)80.2:0.0217078944,DtTub3B_coord_4-214:2.1953e-06)86.2:0.027743421)43.6:0.0128986485,DgTub3B_coord_4-214:0.107601419)84.5:0.0255969071,DmoTub3B_coord_4-214:2.1032e-06)87:0.0215713231,DvTub3B_coord_4-214:0.011276464)98.4:0.0976108657)92.2:0.0760168686,RhpTub3_coord_4-214:0.2255001158)73.3:0.0202094341)98.2:0.0813477409,SckTub3_coord_4-214:0.0883393104)51.1:0.0108966191)85.2:0.0248897937,CagTub3_coord_4-214:0.0299284198)85.5:0.0363635777,((BrTub3_coord_4-214:0.0108025005,(((((((((((((((BtTub3A_coord_4-214:0,EqcTub3A_coord_4-214:0):0,TmlTub3B_coord_4-214:0):0,HsTub3A_coord_4-214:0):0,MpfTub3A_coord_4-214:0):0,MdTub3A_coord_4-214:0):0,LaTub3B_coord_4-214:0):0,BtTub3C_coord_4-214:0):0,MpfTub3B_coord_4-214:0):0,CafTub3A_coord_4-214:0):0,MamTub3A_coord_4-214:0):0,CafTub3B_coord_4-214:0):0,EqcTub3B_coord_4-214:0):2.2004e-06,(BtTub3B_coord_4-214:2.9803e-06,((((((CrgTub3A_coord_4-213:0,RnTub3Aa_coord_4-213:0):0,SptTub3A_coord_4-213:0):2.9104e-06,MmTub3A_coord_4-213:1.6431e-06)0:2.3071e-06,CvpTub3A_coord_4-213:0.0213284786)76.8:0.0107854514,OcTub3A_coord_4-213:0.0108735555)81.3:0.0109166719,((CvpTub3B_coord_4-214:0.0216934752,SptTub3B_coord_4-214:2.2463e-06)83.1:0.010838141,((MmTub3B_coord_4-214:0.0105227574,RnTub3B_coord_4-214:2.2692e-06)85.4:0.0107716377,OcTub3B_coord_4-214:0.0217344924)0:2.3219e-06)85.4:0.0108506823)0:2.2012e-06)0:2.3343e-06)0:2.5403e-06,HsTub3B_coord_4-214:0.0108394766)87.2:0.0108321207,XtTub3_coord_4-214:2.765e-06)0:2.0693e-06)54.1:0.0107476948,(GaTub3_coord_4-214:2.3883e-06,TarTub3_coord_4-214:2.0629e-06)92.5:0.0327997879)96.7:0.092477228)91:0.0770592352,(AmqTub3_coord_4-214:0.4009743687,CoTub3_coord_4-214:0.3197808615)79:0.0510420933)92.7:0.0655140428,(((((((((((((((((ArlTub3A_coord_4-213:2.266e-06,AtTub3A_coord_4-213:1.6431e-06)92.4:0.0314046501,(ArlTub3B_coord_4-214:2.2679e-06,AtTub3B_coord_4-214:2.1182e-06)77.7:0.0104650254)77.6:0.0104769611,((CipTub3_coord_4-213:0.0749660854,(GlmTub3A_coord_4-214:2.2349e-06,GlmTub3B_coord_4-214:0.0102570597)93.5:0.0312966093)0:2.2678e-06,(PupTub3A_coord_4-214:2.9385e-06,(PupTub3B_coord_4-214:2.1344e-06,PupTub3C_coord_8-213:2.1758e-06)85.8:0.0102775173)86:0.0103663968)77.7:0.0104365191)79.9:0.0102385859,PotTub3A_coord_4-214:0.0208410559)0:2.3414e-06,PotTub3B_coord_4-214:0.0103425345)0:2.2615e-06,CusTub3_coord_4-214:1.6431e-06)0:2.9735e-06,((MeTub3A_coord_4-214:2.0663e-06,VvTub3_coord_4-214:1.6431e-06)0:2.9433e-06,MeTub3B_coord_4-214:0.0311742304)83.6:0.0103089831)88.9:0.0200801729,MtTub3_coord_4-214:0.0131138126)73.7:0.008341604,MigTub3_coord_4-214:0.0857381674)75.2:0.0103408039,((BdTub3_coord_4-214:0.0319703238,SobTub3_coord_4-214:0.0213772507)75.6:0.0102967715,(OrgTub3_coord_4-214:2.5718e-06,Os_aTub3_coord_4-214:2.4427e-06)74.3:0.0102429599)98.3:0.0646186798)87.8:0.0211280039,(SemTub3Alpha_coord_4-214:2.3661e-06,SemTub3Beta_coord_4-214:2.4219e-06)92.7:0.0319940856)39.4:0.0122853931,(PhpTub3A_coord_4-214:1.6431e-06,PhpTub3B_coord_4-214:1.6431e-06)72:0.0086458427)95.9:0.0999468338,(GtTub3B_coord_4-216:0.5935022646,(Mip_aTub3_coord_4-216:0.102942225,OstTub3_coord_4-212:0.6342438742)48.1:0.064239575)48.7:0.0444187105)94.8:0.0925067344,((((((AuaTub3_coord_3-214:0.4124316331,(FrcTub3A_coord_4-292:0.3696758461,(PhtTub3_coord_4-248:0.3894929449,ThpTub3_coord_4-251:0.2490481091)93.5:0.1992895823)94.2:0.1429023143)51.5:0.027097501,(((((LbTub3_coord_4-216:0.0100456523,LeiTub3_coord_4-216:2.2519e-06)81.3:0.0100701128,LemTub3_coord_4-216:2.3511e-06)100:0.2197815359,TrcTub3_coord_4-216:0.0677069636)14.9:0.023374292,TbTub3_coord_4-216:2.0987e-06)100:0.4205685301,PpuTub3_coord_5-229:0.7443550431)85.1:0.1316585203)86.2:0.0701365442,EcsTub3_coord_4-215:0.2297746556)55.2:0.0403753095,(((HyaTub3_coord_4-215:0.0198003141,PhiTub3_coord_4-215:0.0296520106)0:0.0097428726,PhsTub3_coord_4-215:2.701e-06)93.6:0.0916159736,(PuTub3_coord_4-215:0.0849606568,SrpTub3_coord_4-215:0.1223094862)86.5:0.0565980889)99.2:0.1813804479)84.7:0.0786399506,(CncTub3_coord_3-214:0.3266987722,GsTub3_coord_4-214:0.3071300497)86.7:0.0841139926)92.3:0.0848127007,(((ChvTub3_coord_4-216:0.1585764263,(CrTub3_coord_4-214:0.0104474547,VcTub3A_coord_4-214:2.1328e-06)99.9:0.3369868069)88.6:0.0858854401,(EmhTub3A_coord_4-214:2.3241e-06,EmhTub3B_coord_4-214:2.7905e-06)100:0.4590180487)76.6:0.0410503674,((ImTub3_coord_4-213:0.1055244713,TetTub3_coord_5-213:0.3052865347)100:0.4663073285,(PtTub3A_coord_4-214:0.010163958,PtTub3B_coord_4-214:2.6629e-06)99.4:0.268796345)8.2:0.0966876458)82.4:0.0437003774)72.7:0.0295251393)16.6:0.0163078145,(((BabTub3_coord_4-215:0.0491779736,BbTub3_coord_4-215:0.1289407015)100:0.3834936814,(HahTub3_coord_4-217:2.054e-06,Tg_aTub3_coord_4-217:2.153e-06)97.1:0.1651625984)58.6:0.1101028796,(((ChTub3_coord_4-215:1.6431e-06,CpTub3_coord_4-215:2.4808e-06)95.7:0.159785577,CrmTub3_coord_4-214:0.1477505345)100:0.5192404108,((PbTub3_coord_4-214:2.4483e-06,(Pf_aTub3_coord_4-214:2.2761e-06,(PkTub3_coord_4-214:2.6871e-06,PvTub3_coord_4-214:0.019537553)93.7:0.0398255008)83.8:0.0096354908)0:0.0062768666,PlyTub3_coord_4-214:0.0032512089)99.9:0.3941275733)69.5:0.0379320551)99.4:0.2236868349)36.4:0.0323723782,CypTub3_coord_4-214:0.1944929811)56.2:0.0284100606,(((BamTub3_coord_2-206:0.8353316218,GrnTub3_coord_4-213:1.447440231)94.6:0.2772081114,(BhTub3_coord_4-214:0.8204271063,TctTub3_coord_4-214:0.36785)0:0.0554996664)87.3:0.0706372706,BinTub3_coord_4-214:0.3856973434)84.6:0.0463906927)91.8:0.0557909653)92.1:0.0733775084,(CiTub3_coord_4-214:0.2555472952,(OidTub3A_coord_4-216:1.6431e-06,OidTub3B_coord_4-216:1.6431e-06)100:0.577322201)96:0.1587667235)4.9:0.0257589635,(GiiTub3_coord_4-212:1.160599002,OxtTub3_coord_4-212:0.4186827315)87.7:0.1424851032)24.6:0.0165760553,((((((((((((((((AalTub3_coord_4-214:0.0340040554,(VaTub3_coord_4-214:1.6431e-06,VdTub3_coord_4-214:2.5335e-06)89.1:0.0330304757)82.7:0.0213636376,(CehTub3_coord_4-214:2.0917e-06,GlgTub3_coord_4-212:0.0099829334)95.5:0.0497473041)88.2:0.0224109783,((((((AitTub3_coord_4-214:0.0296707857,(CcpTub3_coord_4-214:0.0198540511,(CvfTub3_coord_4-214:0.0098683596,PeiTub3_coord_4-214:0.0098242032)0:2.2779e-06)87.4:0.0098172178)0:2.6102e-06,(((((EcfTub3_coord_4-214:0,EpgTub3_coord_4-214:0):0,EpbTub3_coord_4-214:0):0,EptTub3_coord_4-214:0):2.4303e-06,EiaTub3_coord_4-214:2.587e-06)90.3:0.009879297,NegTub3_coord_4-214:2.2111e-06)0:2.9815e-06)85.7:0.009824058,MtaTub3_coord_4-214:2.124e-06)85.6:0.0098946487,MraTub3_coord_4-214:2.1454e-06)87.3:0.0204851922,ComTub3_coord_4-214:0.0922770554)75.4:0.0091980974,(((FoTub3_coord_4-214:1.6431e-06,GimTub3_coord_4-214:1.6431e-06)0:2.6905e-06,(((HjTub3_coord_4-214:1.6431e-06,HpvTub3_coord_4-214:1.6431e-06)76.8:0.0112992619,TraTub3_coord_4-213:0.0280309684)93.2:0.0403613028,NhTub3_coord_4-214:0.0379345549)76.2:0.0217862627)12.5:0.0097809753,GzTub3_coord_4-214:0.0099419536)78.3:0.0099683318)90.7:0.0323773507)39.7:0.017752311,((GgtTub3_coord_4-214:0.0195625613,MapTub3_coord_4-214:0.0098248052)0:2.2942e-06,MagTub3_coord_4-214:0.0296886657)0:2.312e-06)80.2:0.0197385384,((((((AmrTub3_coord_4-214:0.0192496303,OimTub3_coord_3-213:0.0300032202)85:0.0193043067,ErpTub3_coord_4-214:0.010842542)76.5:0.0099810739,BgTub3_coord_4-214:0.0406572055)0:2.7669e-06,((BofTub3_coord_4-214:2.1817e-06,ScsTub3_coord_4-214:0.019771357)68.4:0.009152791,GllTub3_coord_4-214:0.1549796)88.8:0.0350812762)90:0.0287719342,GedTub3_coord_4-214:0.0304766024)92.8:0.0302492632,CrpTub3_coord_4-214:0.0198869135)88.5:0.0197413383)88.4:0.0200441155,(((CttTub3_coord_4-214:0.0292803376,ThTub3_coord_4-214:0.0069938221)89.7:0.0238786157,TitTub3_coord_4-214:0.0096159389)88.3:0.0198294942,PoaTub3_coord_4-214:0.009970127)96.9:0.0397432426)0:2.056e-06,GrcTub3_coord_4-214:0.1006546436)58.7:0.0093522254,ChgTub3_coord_4-213:0.1763337427)82.1:0.0301609538,(((NcTub3_coord_4-214:0,NetTub3_coord_4-214:0):1.6431e-06,NedTub3_coord_4-214:1.6431e-06)75.7:0.0098129643,SomTub3_coord_4-214:0.0096947719)96.2:0.0878429425)98.6:0.1216071153,(((((((((((((((AecTub3_coord_4-213:0,AskTub3_coord_4-213:0):0,An_bTub3_coord_4-213:0):1.6431e-06,An_aTub3_coord_4-213:1.6431e-06)74.8:0.0100279754,ApaTub3_coord_4-213:0.0415525881)87.9:0.0291879829,(((AscTub3_coord_4-213:0.0203850956,((Asf_aTub3_coord_4-213:0,NefTub3_coord_4-213:0):1.6431e-06,Asf_bTub3_coord_4-213:1.6431e-06)0:2.7525e-06)0:2.8065e-06,EnTub3_coord_4-213:0.0412108984)40.9:0.0204501045,AstTub3_coord_4-213:0.0417635285)74.4:0.0136192838)50.9:0.0288521506,((AfTub3_coord_4-213:0,AoTub3_coord_4-213:0):2.3573e-06,AgsTub3_coord_4-213:2.491e-06)99.2:0.0810095783)73.7:0.0109701966,PchTub3_coord_4-214:0.1024052502)95.3:0.0545283364,(((((Coi_aTub3_coord_4-213:0,Coi_dTub3_coord_4-213:0):0,Coi_cTub3_coord_4-213:0):1.6431e-06,Coi_bTub3_coord_4-213:2.8071e-06)83.7:0.0101564421,Cop_aTub3_coord_4-213:2.2492e-06)97.5:0.0529181565,UrTub3_coord_4-213:0.0200502223)96.4:0.066909939)16.6:0.0103373882,(((((((Ajc_aTub3_coord_4-213:0,Ajc_eTub3_coord_4-213:0):0,Ajc_dTub3_coord_4-213:0):0,Ajd_aTub3_coord_4-213:0):0,Ajc_cTub3_coord_4-213:0):0,Ajd_bTub3_coord_4-213:0):2.3261e-06,Ajc_bTub3_coord_4-213:2.2431e-06)74.1:0.0096645291,(Pab_aTub3_coord_4-213:2.368e-06,(Pab_bTub3_coord_4-213:0.0100689444,Pab_cTub3_coord_4-213:2.1813e-06)34.8:0.009922066)87.4:0.0205118949)98.1:0.0775360089)87.5:0.0256585578,(((ArbTub3_coord_4-213:0,ThvTub3_coord_4-213:0):1.6431e-06,AroTub3_coord_4-213:1.6431e-06)0:2.191e-06,(((ArgTub3_coord_4-213:0,TrtTub3_coord_4-213:0):1.6431e-06,TeTub3_coord_4-213:1.6431e-06)83.8:0.0101692634,TrrTub3_coord_4-213:2.9763e-06)80.6:0.0102176432)98.8:0.0909986397)43.2:0.0105517179,(PcmTub3_coord_4-213:2.7189e-06,TlsTub3_coord_4-213:2.5476e-06)99.7:0.1195920895)94.3:0.0761585238,ExdTub3_coord_4-213:0.1725950376)79.5:0.0331872925,(ClgTub3_coord_4-214:0.0420490843,XpTub3_coord_4-213:0.0430716831)97.8:0.0714069827)99.3:0.1028131036,(AtoTub3_coord_4-214:0.1511364566,TumTub3_coord_4-213:0.2075024099)95.5:0.074278033)48.7:0.0069307252,(((((AlbTub3_coord_4-213:2.4119e-06,(((((ChsTub3_coord_4-213:0,PytTub3_coord_4-213:0):0,PtrTub3_coord_4-213:0):1.6431e-06,CohTub3_coord_4-213:1.6431e-06)91.1:0.0204207744,SetTub3_coord_4-213:0.0100772928)0:2.8297e-06,LpmTub3_coord_4-213:0.0616363669)28.4:0.0199071697)97:0.0522032838,PnTub3_coord_4-213:0.0396867566)97.2:0.0647942938,(HypTub3_coord_4-214:0.0222643078,RhrTub3_coord_4-214:0.0913372927)53.3:0.0099654973)98.1:0.0823091648,BodTub3_coord_4-214:0.0522886157)82.7:0.0196730406,(BcTub3_coord_4-214:0.2510839919,(((CzTub3_coord_4-214:0.03186493,(MppTub3_coord_4-214:2.6316e-06,MspTub3_coord_4-214:1.6431e-06)74:0.008914709)78.8:0.0295468579,(McpTub3_coord_4-214:0.0515761194,MyfTub3_coord_4-214:0.041589822)77.1:0.0132196868)85.5:0.0285201024,(MgTub3_coord_4-216:2.9536e-06,SepTub3_coord_4-216:0.0099031515)98.5:0.0923042232)75.3:0.0332839012)92.1:0.0506797517)95.8:0.0645136269)77:0.0282667592)100:0.335510774,(((CacTub3_coord_4-212:0.6038561303,(LmsTub3_coord_4-216:0.4033060077,(NfeTub3_coord_4-231:0.4506832934,YlTub3_coord_4-217:0.3826569316)97.7:0.2878867245)14.5:0.0520964621)95.5:0.1429219882,SacTub3_coord_4-214:0.2212200398)88.5:0.0698550271,(((ShcTub3_coord_4-214:2.1122e-06,ShoTub3_coord_4-214:0.0209715077)98.6:0.1104901347,SjTub3_coord_4-214:0.1597290974)18.1:0.0489649762,SpTub3_coord_4-214:0.0537251572)99.9:0.2654030823)65.7:0.0250796143)93:0.088406188,(((((((((((AbbTub3_coord_4-213:2.159e-06,AgbTub3_coord_4-213:2.2233e-06)97.4:0.0660901355,((AudTub3A_coord_4-211:0.0873967684,AudTub3B_coord_4-213:0.2120547076)98.7:0.1498878794,(((((((((((BjaTub3_coord_4-213:0.0433432845,(((PcaTub3_coord_4-213:0.0214712283,PhcTub3_coord_4-213:2.1084e-06)84:0.0107008461,PlbTub3_coord_4-213:0.0432138512)0:2.1171e-06,PhgTub3_coord_4-213:0.0215160349)91.2:0.0323128073)0:2.1818e-06,(FpTub3_coord_4-213:0.0216257827,FrTub3_coord_4-213:2.3325e-06)86.8:0.0325823198)89:0.0215526766,GesTub3_coord_4-213:0.0430974704)0:2.133e-06,ChpTub3_coord_4-213:0.1224923144)44.5:0.0107191077,SccTub3_coord_4-212:0.0781895595)76:0.01076837,((GylTub3_coord_4-213:0.0551769494,((HecTub3B_coord_4-213:0.0091208236,LabTub3A_coord_4-213:0.0826504314)100:0.2582011837,PiiTub3_coord_4-213:0.1269752905)72.2:0.0083067868)89.7:0.0216383581,WcTub3_coord_4-213:0.0325941537)78:0.0108208779)0:2.3028e-06,PusTub3_coord_4-213:0.0215648781)86.6:0.0107622139,(((HdpTub3_coord_4-213:0.0215385306,PiTub3_coord_4-213:0.0328626825)76.4:0.0105622979,SllTub3_coord_4-213:0.0333977421)99.4:0.089727552,PtcTub3_coord_4-213:0.0325889554)0:2.2987e-06)75.9:0.0106886224,FmTub3_coord_4-212:0.0994003269)75.3:0.0108762444,((((DisTub3_coord_4-213:0.0108573583,GasTub3_coord_4-213:0.0217426806)92.6:0.0434611784,TavTub3_coord_4-213:0.0547645767)83.8:0.0222363714,(PplTub3A_coord_4-213:1.6431e-06,PplTub3B_coord_4-213:1.6431e-06)0:2.3355e-06)75.9:0.0108577115,(HtaTub3_coord_4-213:0.0325019179,SthTub3_coord_4-213:0.056317374)96.2:0.0553411682)78.1:0.0107557613)0:2.7268e-06,(GltTub3_coord_4-213:0.0298018741,JaTub3_coord_4-213:0.0037421161)87.1:0.0313804546)86.3:0.0212072263)28:0.0110968422)0:2.324e-06,HecTub3A_coord_4-213:0.0108184536)18.3:0.0107279525,(BobTub3_coord_4-214:0.4075766612,(CpcTub3_coord_4-213:0.0680823041,PloTub3_coord_4-213:0.0215986629)66.3:0.0281567817)21.3:0.0045304964)0:2.2968e-06,GamTub3_coord_4-213:1.6431e-06)0:2.2368e-06,HysTub3A_coord_4-213:0.0323333721)91.3:0.0759796736,HysTub3B_coord_5-213:0.5036748475)41.4:0.0757573136,DasTub3_coord_4-214:0.2305923267)53.7:0.0894039351,(MvTub3_coord_4-214:0.1968531975,((RgTub3_coord_4-236:0.1546448826,RhgTub3_coord_4-242:0.2991169825)96.2:0.1879460143,SprTub3_coord_4-217:0.1025437704)100:0.3900614304)99.4:0.3478424396)34.1:0.0486572213,(MlgTub3_coord_4-216:0.1706281397,(SorTub3_coord_4-216:2.0082e-06,Um_aTub3_coord_4-216:0.0207979259)95.2:0.1081053622)99.5:0.2270865154)41:0.0435033504,(((CorTub3_coord_74-167:0.5497440863,((((Fna_bTub3_coord_4-213:0,Fnd_cTub3_coord_4-213:0):0,Fnd_bTub3_coord_4-213:0):0,Fnb_cTub3_coord_4-213:0):2.5208e-06,Fnb_bTub3_coord_4-213:2.6445e-06)86.2:0.0882085245)71.3:0.0375568857,TemTub3_coord_4-213:0.1187553528)97.7:0.1528841543,((MlpTub3_coord_4-227:0.0990250804,(PctTub3_coord_4-232:0.0144849284,(PugTub3_coord_4-232:0.0208097802,PutTub3_coord_4-232:0.0195455505)79.3:0.0236713799)96.6:0.157132964)100:0.4589924883,WsTub3_coord_4-215:0.2665444482)27.4:0.0659602191)24.3:0.0406190915)77.9:0.0456580279)85.5:0.0452286932,((MucTub3_coord_4-214:0.061398688,RhaTub3_coord_4-214:0.1206104999)98:0.1542145456,PhbTub3_coord_4-214:0.1973190626)97.1:0.1437644021)46.9:0.0172409188,((((Bad_aTub3_coord_4-214:1.6431e-06,Bad_bTub3_coord_4-214:1.6431e-06)89:0.0439681225,RisTub3_coord_4-216:0.0706636947)97.3:0.1237080869,SppTub3_coord_4-214:0.1859516697)0:0.0345423364,(MolTub3_coord_4-214:0.0210569194,MovTub3_coord_4-214:2.3679e-06)100:0.2749085572)90.2:0.073885178)65.7:0.0402416354,AlmTub3_coord_4-214:0.3139665842)87:0.0620174397,NgTub3_coord_4-214:0.6044477888)87.6:0.0735605258)50.2:0.0264038185,(MbTub3_coord_4-214:0.1887402502,ProTub3_coord_4-214:0.2875321649)98.9:0.2254669449)70.4:0.0462653181,(((((((DccTub3_coord_4-211:1.6431e-06,DdTub3_coord_4-211:1.6431e-06)89.4:0.0222197402,DiiTub3_coord_4-211:0.0108174747)72.2:0.0105236127,DcfTub3_coord_4-211:0.033573822)96.8:0.1143616488,DcpTub3_coord_4-211:0.1030052957)95.5:0.1286855079,PovTub3_coord_4-211:0.1614397933)97.8:0.2277102527,PppTub3_coord_4-211:0.414081327)48:0.0800038208,DifTub3_coord_4-211:0.3897851837)98.9:0.2410369512)93.1:0.1747935676,CmTub3_coord_4-212:0.884974956)70.3:0.0796292313,(((AcrTub3_coord_4-232:0.7918152332,((BaiTub3_coord_4-210:0.9845395899,(((((((((((CadTub3_coord_4-243:0.0470412532,(Ca_aTub3Alpha_coord_4-243:1.6431e-06,Ca_aTub3Beta_coord_4-243:1.6431e-06)0:2.4529e-06)58.1:0.0064766996,Ca_bTub3_coord_4-243:2.9485e-06)98.1:0.1721579998,Ct_aTub3_coord_4-237:0.1343117581)99.5:0.2438409149,((CaoTub3_coord_4-242:0.092042855,CapTub3_coord_4-242:0.1347449791)99.7:0.2786998735,LoeTub3_coord_4-244:0.3309829209)97.8:0.188217106)88.7:0.0942655936,(MrgTub3_coord_4-225:0.6642737284,ShpTub3_coord_4-234:0.3579446969)71.9:0.1262169029)28.8:0.0880593668,(CntTub3_coord_4-232:0.2625052686,ShsTub3_coord_4-239:0.3735874674)70.5:0.0561077283)79.9:0.0348721447,MifTub3_coord_4-228:0.5066335948)63.9:0.0863864742,DehTub3_coord_4-228:0.2229102269)68:0.0552266618,HybTub3_coord_4-229:0.3128440515)80.2:0.0853145836,(CllTub3_coord_4-232:0.4980943696,(MbbTub3_coord_4-232:0.0743021605,MefTub3_coord_4-232:0.0643441412)100:0.4878880739)67.5:0.1651891028)88.9:0.1879584718,CatTub3_coord_4-229:0.6102465515)99.3:0.4742806245)81.6:0.1137586037,(((((CdaTub3_coord_4-211:0.3682211706,(OgaTub3_coord_4-211:0.0193430741,OgpTub3_coord_4-211:0.010436139)99.7:0.2854189152)63.4:0.1068109333,(DebTub3_coord_4-212:0.6271608235,(PhmTub3_coord_4-212:0.4418620977,PiuTub3_coord_4-212:0.4386452054)97.4:0.312291102)27.1:0.1603548036)88.6:0.1541785018,(Kop_aTub3_coord_4-212:2.337e-06,Kop_bTub3_coord_4-212:0.00986749)100:0.8997865131)62.4:0.166892247,(((CyjTub3_coord_3-210:0.3683997528,WicTub3_coord_3-210:0.1075050502)59.4:0.0610829611,(WaTub3Alpha_coord_3-210:1.6431e-06,WaTub3Beta_coord_3-210:1.6431e-06)94.1:0.0940919075)100:0.5104405729,PtaTub3_coord_4-215:0.4236539531)88:0.20660107)91.8:0.1666131148,((((((((CglTub3_coord_4-213:0.6307773548,((KaaTub3_coord_4-213:0.3740049154,KnTub3_coord_4-213:0.4815759557)93.2:0.1441190838,((((SaaTub3_coord_4-213:0.1182279805,(((Sc_aTub3_coord_4-213:0,Sc_cTub3_coord_4-213:0):1.6431e-06,Sc_bTub3_coord_4-213:1.6431e-06)0:2.9343e-06,SmiTub3_coord_4-213:0.0196103601)76.8:0.0155543872)69.5:0.01454974,SakTub3_coord_4-213:0.0305261133)89.6:0.0287805269,(Sab_aTub3_coord_4-213:2.2094e-06,Sab_bTub3_coord_4-213:2.2093e-06)88.1:0.0201112816)0:2.4064e-06,ScpTub3A_coord_4-213:0.009270539)100:0.6840790857)46.6:0.07505829)88.8:0.0845206395,(NacTub3_coord_4-212:0.2112399778,NadTub3_coord_4-222:0.3739502315)99.2:0.2584825411)89.5:0.0744948305,(TodTub3_coord_4-211:0.2657754939,ZrTub3_coord_4-213:0.2565657768)13.5:0.0491385855)83.3:0.0542360122,(TtpTub3_coord_4-214:0.3320566491,VpTub3_coord_4-212:0.1548770296)77.4:0.0616310984)99.8:0.206590945,Lak_aTub3_coord_4-214:0.0678826602)72.3:0.0157330893,((ErcTub3_coord_4-213:0.1287704735,ErgTub3_coord_4-213:0.1342678713)99.3:0.1722418293,(LatTub3_coord_4-214:0.1195078994,LwTub3_coord_4-214:0.1332907642)99.5:0.1780414826)69.7:0.017406318)98.2:0.1745669713,(KaTub3_coord_4-214:0.1931314796,((KlTub3_coord_4-214:0.0740517567,KmmTub3_coord_4-214:0.078216309)80.3:0.0559615519,KlwTub3_coord_4-214:0.1296053671)80.7:0.0437463745)97.8:0.173569706)97.6:0.3738615798,TtbTub3_coord_5-210:1.253604056)95.9:0.3577026067)74.8:0.1230622311)89.6:0.1977475642)95.5:0.2992017026,(TepTub3_coord_4-211:0.0769842448,ThaTub3_coord_4-210:0.0488791396)100:0.9910487315)87:0.1707214994,((EhTub3_coord_4-209:0.1672413656,EtiTub3_coord_4-209:0.4213463821)99.9:0.8975610073,Tv_aTub3_coord_4-213:1.108083921)93:0.3154100475)82.2:0.1189773248)68.2:0.1459671987,(CeTub3_coord_7-215:0.8265453215,PspTub3_coord_5-214:0.7171945062)96.5:0.2920064909)87.8:0.1598318494,((tPr-orf77_coord_9-216:0.9209907138,((EcTub3_coord_3-204:0.163896409,EniTub3_coord_3-204:0.0713717669)72.2:0.0406957198,EnhTub3_coord_3-204:0.0850123679)98.9:0.3637473559)14.4:0.0759278369,(NscTub3_coord_3-205:0.6024349536,(OcbTub3_coord_3-203:0.9994883616,VicTub3_coord_3-204:0.6664419263)87.9:0.1852702487)27.1:0.1270511764)98:0.3393573368)83.1:0.1838592701,FoaTub3_coord_4-227:2.111664575)91.2:0.3030050047,((Candidatus_Nitrosoarchaeum_koreensis_MY1_coord_12-230:0.0892510528,Candidatus_Nitrosoarchaeum_limnia_SFB1_coord_12-230:0.0006847762)100:8.50694249,((CmeTub3_coord_4-213:0.72067662,HmaTub3_coord_4-213:0.6061646528)88.4:0.2931070961,(CtpTub3_coord_6-205:1.498958636,GtTub3A_coord_4-208:2.742569482)83.3:0.3631991094)98:1.255954389)62.9:0.1638245639)91.5:0.2826545018)94.5:0.3556862109,((PrdeTub2A_coord_3-212:0.0547615918,PrvaTub2_coord_3-212:0.1293051017)62.8:0.180110966,PrdeTub2B_coord_3-212:0.0549792975)100:1.766033534)34:0.0649175358)98.3:0.3916006761,((((((((DaTub2B_coord_3-211:0.0104620989,((DgTub2B_coord_3-211:0.1614325759,DrbTub2B_coord_3-211:0.0103229446)89.4:0.0303108386,(DpTub2B_coord_3-211:1.6431e-06,DrpTub2B_coord_3-211:2.5049e-06)98.8:0.0821594403)27.6:0.0118623281)76.3:0.0099539979,DkTub2B_coord_3-211:0.0101479404)0:2.7176e-06,((((DbTub2B_coord_3-211:1.6431e-06,DreTub2B_coord_3-211:1.6431e-06)0:2.1081e-06,(((DerTub2B_coord_3-211:0.0308143405,DrfTub2B_coord_3-211:0.0922464784)10.5:0.0121201859,DyTub2B_coord_3-211:0.0187664789)77.8:0.0118799202,((DmTub2B_coord_3-211:0,DssTub2B_coord_3-211:0):1.6431e-06,DseTub2B_coord_3-211:1.6431e-06)76.9:0.0101214074)79.5:0.0101820559)0:2.2792e-06,(DeTub2B_coord_3-211:0.1595279737,DtTub2B_coord_3-211:0.0305850888)0:2.1001e-06)45.1:0.0101024564,(DmoTub2B_coord_3-211:0.0486328777,GomTub2B_coord_3-210:0.6623353274)83.3:0.033800733)19.5:0.0205301044)91.9:0.0307550788,DvTub2B_coord_3-211:2.5885e-06)40.8:0.0102104309,DwTub2B_coord_3-211:2.6391e-06)100:1.418650837,(TetTub2H_coord_3-209:1.037838015,TetTub2J_coord_3-209:1.584270347)98.2:0.6603604069)73.4:0.0626299325,(PtTub2E_coord_3-189:0.151973133,PtTub2F_coord_3-189:0.0660154686)100:3.543514265)89.4:0.1857809525,((DifTub2B_coord_3-208:2.010313277,NgTub2G_coord_36-203:1.305456834)49.2:0.2637615765,(((NgTub2J_coord_3-232:2.505075026,((PtTub2G_coord_3-207:1.564984862,PtTub2H_coord_5-203:2.436990948)87.2:0.900239906,PtTub2L_coord_83-168:4.458791142)91.2:1.373782727)95:0.9738124761,PtTub2I_coord_3-209:2.712982437)50.8:0.5370870341,((OxtTub2J_coord_3-211:0.3651187999,OxtTub2K_coord_3-212:1.124851806)100:2.373094392,(TetTub2G_coord_3-215:2.609736974,(TetTub2I_coord_3-206:1.54965087,TetTub2K_coord_3-210:0.8476086402)98.9:1.423805968)93.7:0.7499433944)29.6:0.4118819266)69.8:0.3052580213)97:0.5612394928)19.6:0.0310768214)87.5:0.1732572061,((AeaTub2B_coord_3-211:0.286104267,CpqTub2B_coord_3-211:0.0981462719)95.1:0.226644935,AngTub2B_coord_3-211:0.2961594665)100:1.00918664)10.5:0.1140909307,OxtTub2I_coord_3-233:1.280453256)0:0.0616530856,(EcgTub2J_coord_3-212:0.7529870345,((PtTub2J_coord_3-205:0.5273677112,PtTub2K_coord_3-203:0.7451737456)100:4.138956191,RhpTub2B_coord_3-212:0.7599857865)60.8:0.1605991215)93.8:0.3063301875)39.1:0.0633036097,CeTub2F_coord_3-212:1.00756638)13.3:0.0484260314,CorTub2B_coord_3-211:0.9366479645)60.4:0.1517311462,((((((AbbTub2B_coord_6-218:1.6431e-06,AgbTub2B_coord_6-218:2.1819e-06)100:0.3610332789,((((((((BjaTub2B_coord_4-214:0.2103981904,PlbTub2B_coord_4-216:0.1415966625)21.5:0.067948476,((GesTub2B_coord_4-216:0.2909665766,(PcaTub2B_coord_4-216:0.0755957311,PhcTub2B_coord_4-216:0.0899727561)88:0.0858278643)91:0.0903091618,PhgTub2B_coord_4-216:0.1565599824)76.8:0.0793538024)91.2:0.0863216928,(((DisTub2B_coord_4-216:0.1405741374,GasTub2B_coord_4-216:0.0533083968)97.2:0.1970219342,TavTub2B_coord_4-215:0.3109812136)90.5:0.125187851,(FpTub2B_coord_4-214:0.2110692036,(FrTub2B_coord_4-215:0.0532049925,(PplTub2B_coord_4-215:0.2126699737,WcTub2B_coord_4-215:0.1985262089)78.7:0.0361082187)48.5:0.0363421614)93:0.0901348338)80:0.0317297694)90.8:0.0673156146,JaTub2B_coord_4-216:0.2164112816)88.1:0.0440302561,(GltTub2B_coord_4-216:0.2952817229,PusTub2B_coord_4-216:0.3275402515)73.3:0.0251446705)85.3:0.0348646232,(((ChpTub2B_coord_4-215:0.373859198,SllTub2B_coord_4-215:0.2422935797)81.4:0.0735980323,(HdpTub2B_coord_4-215:0.1177591898,PiTub2B_coord_4-215:0.0818663746)94:0.077531842)75:0.0227193434,DasTub2B_coord_4-211:0.5845171561)93.6:0.1174053844)0:0.0108392267,(PloTub2B_coord_5-216:0.2832851464,PtcTub2B_coord_7-219:0.2450268039)90.6:0.1102818467)85.2:0.0659775537,CpcTub2B_coord_6-219:0.3727210046)79.9:0.0905154096)71.5:0.0240700135,(((GamTub2B_coord_6-217:0.0790420825,(HysTub2B_coord_6-217:0.0882896119,LabTub2B_coord_6-217:0.4451518584)92.5:0.0784026112)60.3:0.0360773002,HecTub2B_coord_6-217:0.1027230513)99.5:0.199193735,(GylTub2B_coord_5-216:0.4397456518,((HtaTub2B_coord_4-216:0.2586041325,SthTub2B_coord_5-217:0.2067393818)85.4:0.1075102923,SccTub2B_coord_6-217:0.4498599889)65.3:0.0687725863)84.2:0.0776972764)52.1:0.0419244237)86.7:0.0888789272,AudTub2B_coord_5-216:0.5323808928)88.6:0.1049982147,FmTub2B_coord_4-215:0.2672636241)99.9:0.3912399105,((((CacTub2A_coord_3-211:0.4434651346,YlTub2B_coord_3-211:0.2734528811)80.5:0.0995394205,NfeTub2B_coord_3-212:0.3751171161)22.2:0.0831495448,LmsTub2B_coord_3-212:0.3538357491)99.1:0.3206094181,(MlgTub2B_coord_3-213:0.2994954945,(SorTub2B_coord_3-214:0.0370064124,Um_aTub2B_coord_3-214:0.037778146)96.6:0.1971805978)99.6:0.3433499553)83.5:0.1273493026)97.1:0.2047176012)55.2:0.0772006688,SppTub2B_coord_4-212:0.2520957607)11.5:0.0387054354,((Bad_aTub2C_coord_3-211:1.6431e-06,Bad_bTub2C_coord_3-211:1.6431e-06)100:0.3280612401,RisTub2B_coord_3-211:0.1938862742)98.7:0.20530358)57.1:0.0690667643,(AypTub2B_coord_3-212:2.102615716,((((((MucTub2Aa_coord_3-211:0.0300053538,(RhaTub2Aa_coord_3-211:0.0102664645,RhaTub2Ab_coord_3-211:1.6431e-06)84.3:0.0227068033)74.2:0.0406686158,PhbTub2Ac_coord_3-211:0.066170173)81.6:0.0325085208,PhbTub2Aa_coord_3-211:0.0956590203)93.6:0.0630611904,(((MucTub2Ba_coord_3-211:0.0582798867,(RhaTub2Ba_coord_3-211:0.0413630007,RhaTub2Bb_coord_3-211:0.0192055305)84.6:0.0508303949)85.1:0.0377800592,PhbTub2Ba_coord_3-211:0.0315560673)75.4:0.0105515552,(MucTub2Bb_coord_3-211:0.0420237581,PhbTub2Bb_coord_3-211:0.0527553312)0:2.0601e-06)98.5:0.0813271349)78.4:0.0188682422,(MucTub2Ab_coord_3-211:0.0940105109,PhbTub2Ab_coord_3-211:0.1382351359)80.5:0.0289848632)84:0.0445833923,RhaTub2C_coord_3-211:0.0250523324)95:0.1926458248)0:0.0033747091)92.2:0.0870659051,EmhTub2F_coord_3-211:1.15466042)0:0.0018671009,((((BhTub2A_coord_3-208:0.0167835824,BhTub2B_coord_3-208:0.0153633116)100:0.658069235,GrnTub2B_coord_4-212:0.6191797768)75.4:0.0863292034,((NgTub2F_coord_3-221:0.8730980069,(NgTub2H_coord_3-212:0.4906254712,NgTub2I_coord_4-218:1.156594764)100:1.984243864)95.9:0.6526416333,NvTub2G_coord_4-212:0.7393098533)86.9:0.2043814243)86.3:0.1283977996,(((EdTub2A_coord_3-210:0.0206211855,EhTub2A_coord_3-210:2.7347e-06)94.3:0.1226975851,EtiTub2B_coord_3-210:0.3810879771)77.8:0.0623888013,((EdTub2B_coord_3-210:2.7687e-06,EhTub2B_coord_3-210:0.0511973767)93.8:0.171502922,EtiTub2A_coord_3-210:0.6071294568)43.6:0.0841866605)100:0.9741026956)81.6:0.0662745647)73.1:0.0374711357,NavTub2Y_coord_3-211:0.6405698049)90.1:0.0499042235,(((((((((AcrTub2_coord_3-211:0.1630477482,((((((((((CglTub2_coord_3-212:0.0845577957,(KaaTub2_coord_3-212:0.0293710588,KnTub2_coord_3-212:0.13887329)95.3:0.0600397928)0:0.0019990856,((((((((SaaTub2_coord_3-212:0,SmiTub2_coord_3-212:0):0,Sap_aTub2_coord_3-212:0):0,Sc_bTub2_coord_3-212:0):0,Sc_cTub2_coord_3-212:0):0,Sc_aTub2_coord_3-212:0):1.6431e-06,SakTub2_coord_3-212:1.6431e-06)0:2.2056e-06,ScpTub2B_coord_3-212:0.0099756845)85.3:0.0197357485,((Sab_aTub2_coord_3-212:0,ScpTub2A_coord_3-212:0):1.6431e-06,Sab_bTub2_coord_3-212:1.6431e-06)79:0.0109298616)92.6:0.0407422529)87.8:0.0276843157,TtbTub2_coord_3-212:0.0858237634)0:2.075e-06,(((NacTub2_coord_3-214:0.0474326812,NadTub2_coord_3-214:0.013864378)100:0.3579124477,(TtpTub2_coord_3-212:0.0309528267,VpTub2_coord_3-212:0.0219146947)33:0.0180451552)49.9:0.0132065764,TodTub2_coord_3-212:0.0109465013)78.1:0.0094128429)75.2:0.0103616063,ZrTub2_coord_3-211:0.0928302805)29.8:0.0105198967,(LatTub2_coord_3-212:0.0081717902,LwTub2_coord_3-212:0.0292466043)85:0.0242714688)74.3:0.0108967802,((KaTub2_coord_3-212:0.021718485,KmmTub2_coord_3-212:0.0297279996)75.3:0.0102200319,(KlTub2_coord_3-212:0.016138919,KlwTub2_coord_3-212:0.025533074)72.5:0.0089833325)97.5:0.0533781856)86.7:0.0208656494,(ErcTub2_coord_3-212:0.0690171558,ErgTub2_coord_3-212:2.1429e-06)92.6:0.0539806305)0:0.0024330799,Lak_aTub2_coord_3-212:0.038663254)97:0.0674350689,((CyjTub2_coord_3-211:0.0229156217,((WaTub2Alpha_coord_3-211:1.6431e-06,WaTub2Beta_coord_3-211:1.6431e-06)76.5:0.0151527548,WicTub2_coord_3-211:0.0632493312)96.9:0.0787620804)0:0.0046146504,HnvTub2_coord_3-212:0.4987656015)64.8:0.0328820967)82.2:0.0318804742)13.6:0.0209912468,(BaiTub2_coord_3-211:0.101260942,((Kop_aTub2_coord_3-211:2.3176e-06,Kop_bTub2_coord_3-211:2.7949e-06)96.6:0.0874171645,(PtaTub2A_coord_3-211:2.1153e-06,PtaTub2B_coord_3-211:1.6431e-06)93.7:0.0537670772)87.7:0.0576636644)92.2:0.0581028257)69:0.0078199585,(((((((((CadTub2_coord_3-212:2.0059e-06,((Ca_aTub2Alpha_coord_3-212:0,Ca_bTub2_coord_3-212:0):2.1779e-06,Ca_aTub2Beta_coord_3-212:2.8575e-06)93.1:0.0199057371)0:2.397e-06,Ct_aTub2_coord_3-212:0.0303147133)96.1:0.0511471271,(CaoTub2_coord_3-212:2.6895e-06,CapTub2_coord_3-212:0.0202481923)90.8:0.0325521276)42.5:0.0209027643,ShpTub2_coord_3-212:0.0844648365)47.6:0.0151244395,(CatTub2_coord_3-212:0.0651381133,((DehTub2_coord_3-212:0.0513299247,ShsTub2_coord_3-212:0.0411039722)74:0.0106982162,LoeTub2_coord_3-212:0.0302329522)77.3:0.010108893)0:2.4006e-06)90.6:0.0307735603,(CllTub2_coord_3-212:0.0222490613,(MbbTub2_coord_3-212:0.0207693827,MefTub2_coord_3-212:1.6431e-06)94.5:0.0388469634)88.7:0.0213958074)89.1:0.0326117655,MifTub2_coord_3-212:0.0826189092)83.5:0.0188970023,HybTub2_coord_3-212:0.0667969871)67.2:0.0061468225,(CntTub2_coord_3-212:0.0623180144,MrgTub2_coord_3-212:0.1396127309)87.6:0.0302158586)93.8:0.0324172298)97.1:0.0672620476,(CdaTub2_coord_3-211:0.1275160215,(OgaTub2_coord_3-211:0.0099541567,OgpTub2_coord_3-211:2.0279e-06)87.9:0.041216952)85.3:0.0369050445)76.5:0.0217701312,DebTub2_coord_3-211:0.1036659634)88.6:0.062700465,PhmTub2_coord_3-211:0.0690779289)51.9:0.0686387038,PiuTub2_coord_3-211:0.106053697)99.9:0.250714803,NfeTub2A_coord_3-211:0.2028169889)96.1:0.1394418846,FoaTub2_coord_3-211:0.2974643313)79.8:0.0494991146)74.5:0.0129073914,(BobTub2C_coord_3-211:0.28673175,(((((DcfTub2_coord_3-216:0.0060467911,DdTub2_coord_3-216:0.0136713094)93.3:0.0640399294,DcpTub2_coord_3-216:0.1526649406)46.9:0.0376396211,PovTub2_coord_3-216:0.1139558806)93.9:0.0976193567,(DifTub2A_coord_3-215:0.1854178501,PppTub2_coord_3-216:0.156792776)75.3:0.0379433419)98.4:0.1803006584,((GsTub2A_coord_3-211:0.0231030587,GsTub2D_coord_3-211:0.0197010536)86.1:0.0414085104,GsTub2F_coord_3-211:0.0109504645)100:0.3284088853)71.7:0.0282408602)82.3:0.0465785128)98:0.0976292939,(tHe-orf5_coord_20-228:0.0543869014,((tMp-orf52_coord_14-222:0.1024587716,tRc-orf186_coord_6-214:0.0777887921)58.1:0.0286840835,tPr-orf103_coord_19-227:0.0904591947)85.2:0.0398258911)99.4:0.1710658461)55.1:0.0127117995,((tRc-orf28_coord_10-218:0.0102415498,tRv-orf126_coord_3-211:0.0218443095)77.4:0.0111014418,(tMp-orf53_coord_14-222:0.0214578217,tPr-orf83_coord_29-237:1.6431e-06)0:2.3517e-06)94.3:0.0439672407)74.3:0.0111518531,(((tHe-orf12_coord_3-211:0.0107421237,tPr-orf88_coord_37-246:0.0228256682)76.2:0.0145977193,tRv-orf132_coord_3-212:0.0451385437)75.3:0.0144905315,tRc-orf21_coord_10-218:0.0238135173)92.1:0.032536756)76.5:0.0114926968,(((((((((((((((((tHe-orf7_coord_3-211:1.6431e-06,tHe-orf19_coord_3-211:1.6431e-06)85.5:0.0105388036,(tMp-orf32_coord_4-212:2.5845e-06,tPr-orf94_coord_4-212:1.6431e-06)0:2.0429e-06)96.3:0.0316883325,(AmqTub2_coord_3-211:2.175e-06,SckTub2G_coord_3-211:1.6431e-06)0:2.2356e-06)85.2:0.0105111986,((((((((((tEs-orf31_coord_7-215:0.1025638646,(tEt-orf150_coord_7-212:0.1151444829,tEt-orf170_coord_20-228:2.1299e-06)85.2:0.0487555691)81.5:0.0438614499,LolTub2D_coord_3-211:0.1499593396)76.8:0.0629622813,OidTub2F_coord_3-211:0.1852736549)88.9:0.0360410694,tMt-orf120_coord_15-207:0.0581590917)84:0.0231712985,AocTub2B_coord_3-211:2.7045e-06)37.5:0.0104864131,(((BrTub2Ac_coord_3-211:0,TarTub2A_coord_3-211:0):2.2823e-06,GaTub2Aa_coord_3-211:2.2823e-06)92.4:0.021029249,(GaTub2Ab_coord_3-211:2.2956e-06,TarTub2X_coord_3-211:0.0664468975)91.7:0.021097962)0:2.0463e-06)0:2.7467e-06,(HerTub2B_coord_3-211:0.0423188614,XtTub2B_coord_3-211:0.0103493852)75.7:0.0106363257)81.5:0.0105142415,(CptTub2G_coord_3-211:2.6511e-06,NavTub2X_coord_3-211:0.5946526453)68.3:0.0322132157)0:2.2971e-06,TiaTub2A_coord_3-211:0.010514828)0:2.5621e-06,(NvTub2B_coord_3-211:0.0547334393,NvTub2C_coord_3-207:0.0327792038)76.4:0.0107238932)0:2.1107e-06)0:2.2957e-06,BtTub2A_coord_3-211:1.6431e-06)0:2.7859e-06,(((((((((BtTub2B_coord_3-211:0,MmTub2B_coord_3-211:0):0,MpfTub2B_coord_3-211:0):0,CrgTub2B_coord_3-211:0):0,SptTub2B_coord_3-211:0):0,RnTub2B_coord_3-211:0):0,HsTub2B_coord_3-211:0):0,CvpTub2B_coord_3-211:0):0,OcTub2B_coord_3-211:0):2.9423e-06,CafTub2B_coord_3-211:2.9432e-06)96.1:0.0318637319)0:2.9436e-06,((((((((((((((AocTub2A_coord_3-211:0,CiTub2A_coord_3-211:0):0,HsTub2A_coord_3-211:0):0,SptTub2A_coord_3-211:0):0,SckTub2F_coord_3-211:0):0,XtTub2A_coord_3-211:0):0,MmTub2A_coord_3-211:0):0,RnTub2A_coord_3-211:0):0,GgTub2A_coord_3-211:0):0,SckTub2D_coord_3-211:0):0,MamTub2A_coord_3-211:0):0,CafTub2A_coord_3-211:0):0,MdTub2A_coord_3-211:0):0,SckTub2E_coord_3-211:0):0,CvpTub2A_coord_3-211:0):1.6431e-06)0:2.0488e-06,TmlTub2A_coord_1-192:2.4066e-06)0:2.4419e-06,BrTub2Aa_coord_3-211:0.010516511)0:2.2577e-06,((((((((((((((((((((((((AacTub2D_coord_3-211:0,LhTub2D_coord_3-211:0):0,BoiTub2D_coord_3-211:0):0,BotTub2D_coord_3-211:0):0,AmTub2D_coord_3-211:0):0,PobTub2D_coord_3-211:0):0,ApfTub2D_coord_3-211:0):0,CmfTub2D_coord_3-211:0):0,HrsTub2D_coord_3-211:0):2.9692e-06,(AeTub2D_coord_3-211:2.5163e-06,((((((((((((((((((((((((((AeaTub2D_coord_3-211:0,DeTub2D_coord_3-211:0):0,DrfTub2D_coord_3-211:0):0,DrrTub2D_coord_3-211:0):0,DerTub2D_coord_3-211:0):0,DaTub2D_coord_3-211:0):0,DbTub2D_coord_3-211:0):0,DrpTub2D_coord_3-211:0):0,DreTub2D_coord_3-211:0):0,DmoTub2D_coord_3-211:0):0,DmTub2D_coord_3-211:0):0,DrbTub2D_coord_3-211:0):0,DyTub2D_coord_3-211:0):0,DwTub2D_coord_3-211:0):0,DtTub2D_coord_3-211:0):0,DseTub2D_coord_3-211:0):0,DgTub2D_coord_3-211:0):0,DpTub2D_coord_3-211:0):0,DssTub2D_coord_3-211:0):0,GomTub2D_coord_3-211:0):0,MydTub2D_coord_3-211:0):0,DvTub2D_coord_3-211:0):0,DkTub2D_coord_3-211:0):1.6431e-06,CpqTub2D_coord_3-211:1.6431e-06)0:2.433e-06,AngTub2D_coord_3-211:0.0103565145)91.8:0.0209437928,((AypTub2D_coord_3-211:1.6431e-06,(RhpTub2Dc_coord_3-214:2.0601e-06,TicTub2D_coord_3-211:2.2485e-06)0:2.0442e-06)0:2.275e-06,(RhpTub2Da_coord_3-211:2.3027e-06,RhpTub2Db_coord_3-211:0.0318056301)83.1:0.0105666207)0:2.1577e-06)85.3:0.0121528164,MerTub2D_coord_3-211:0.0104779444)0:2.2488e-06)0:2.0622e-06)78.3:0.0119988045,(EcgTub2C_coord_3-211:0.0114993554,(((((Tv_aTub2A_coord_4-212:0,Tv_aTub2E_coord_4-212:0):0,Tv_aTub2C_coord_4-212:0):1.6431e-06,Tv_aTub2B_coord_4-212:1.6431e-06)0:2.4678e-06,Tv_aTub2D_coord_4-212:0.0103393686)81.8:0.0326787847,Tv_aTub2F_coord_4-212:0.3913925963)100:0.2358726036)83.5:0.021003201)38.5:0.0122327945,SmTub2C_coord_3-211:0.0210206473)0:2.7903e-06,(((AacTub2G_coord_3-211:0.020901385,AeTub2G_coord_3-211:0.0102841048)80.7:0.0205926002,(((CmfTub2G_coord_3-211:0.0107547273,LhTub2G_coord_3-211:0.0974019119)62.9:0.0058262011,HrsTub2G_coord_3-211:0.0158716013)85.2:0.0186022782,PobTub2G_coord_3-211:0.0101846062)0:2.9194e-06)90:0.0313895933,(((AmTub2G_coord_3-211:1.6431e-06,ApfTub2G_coord_3-211:1.6431e-06)0:2.7374e-06,(BoiTub2G_coord_3-211:2.5967e-06,BotTub2G_coord_3-211:2.238e-06)83:0.0105990827)88.8:0.020988394,MerTub2G_coord_3-211:0.0214222398)0:2.8888e-06)93.8:0.0314448558)62.8:0.0121614082,EcgTub2A_coord_3-211:0.0530375452)0:2.2924e-06,((((((((((((((((((AocTub2D_coord_3-211:0,MamTub2D_coord_3-211:0):0,CafTub2D_coord_3-211:0):0,GgTub2D_coord_3-211:0):0,OcTub2D_coord_3-211:0):0,HsTub2D_coord_3-211:0):0,MpfTub2D_coord_3-211:0):0,MmTub2D_coord_3-211:0):0,EqcTub2D_coord_3-211:0):0,RnTub2D_coord_3-211:0):0,TmlTub2D_coord_3-211:0):0,SptTub2D_coord_3-211:0):0,CvpTub2D_coord_3-211:0):0,MdTub2D_coord_3-211:0):2.0578e-06,(((AocTub2E_coord_3-211:0.0431990752,(((BrTub2D_coord_3-211:0.020686042,TarTub2D_coord_3-211:0.0103967382)76.4:0.0104267349,GaTub2D_coord_3-211:0.031330154)88.9:0.0215742491,(((BrTub2G_coord_3-211:0.0099113541,TarTub2G_coord_3-211:0.0397340581)84.9:0.029367285,((((((CafTub2G_coord_3-211:2.34e-06,(HsTub2G_coord_3-211:2.2766e-06,MamTub2G_coord_3-211:0.0103272416)86.9:0.0103245487)87.4:0.0103205647,(MmTub2G_coord_3-211:0.0102926026,RnTub2G_coord_3-211:2.3013e-06)93.8:0.0206880555)0:2.2541e-06,MpfTub2G_coord_3-211:0.0102861856)73.9:0.0102620169,GgTub2G_coord_3-211:2.5101e-06)79.5:0.0102494515,((LaTub2G_coord_3-211:0.0206327285,TmlTub2G_coord_3-211:2.5725e-06)92.6:0.0206711956,MdTub2G_coord_3-211:0.0102845643)0:2.3193e-06)0:2.0074e-06,XtTub2G_coord_3-211:0.041437661)87.1:0.0434399768)92.7:0.0501574617,(((((((((((BtTub2F_coord_3-211:0,LaTub2F_coord_3-211:0):0,MdTub2F_coord_3-211:0):0,RnTub2F_coord_3-211:0):0,SptTub2F_coord_3-211:0):0,HsTub2F_coord_3-211:0):0,MmTub2F_coord_3-211:0):0,CrgTub2F_coord_3-211:0):0,MamTub2F_coord_3-211:0):0,TmlTub2F_coord_3-211:0):1.6431e-06,CafTub2F_coord_3-211:1.6431e-06)0:2.1908e-06,(((CvpTub2F_coord_1-192:0,OcTub2F_coord_1-192:0):1.6431e-06,EqcTub2F_coord_4-211:0.0193120373)0:2.0088e-06,MpfTub2F_coord_1-192:1.6431e-06)0:0.0010314143)96.7:0.075239474)94:0.0630121726)89.9:0.0346455575)75.8:0.0103328581,((((((((((((BtTub2E_coord_3-211:0,HsTub2E_coord_3-211:0):0,EqcTub2E_coord_3-211:0):0,MmTub2E_coord_3-211:0):0,SptTub2E_coord_3-211:0):0,OraTub2E_coord_3-211:0):0,OcTub2E_coord_3-211:0):0,TmlTub2E_coord_3-211:0):0,MdTub2E_coord_3-211:0):0,RnTub2E_coord_3-211:0):0,LaTub2E_coord_3-211:0):1.6431e-06,CvpTub2E_coord_3-211:1.6431e-06)0:2.2635e-06,CrgTub2E_coord_3-211:0.0103571193)87.3:0.0103724218)0:2.6322e-06,GgTub2E_coord_3-211:2.1418e-06)90.5:0.0112925472)0:2.1907e-06,BtTub2D_coord_3-211:2.1347e-06)0:2.2482e-06,CrgTub2D_coord_3-209:0.0314736025)84.4:0.0102794946,XtTub2D_coord_3-211:0.0103718546)0:2.7595e-06,((SptTub2J_coord_3-211:0.0212896776,SptTub2K_coord_3-211:2.9014e-06)97.6:0.0653440304,SptTub2L_coord_3-210:0.0639724114)76.4:0.0314041594)92.3:0.0314346982)0:2.6428e-06,CptTub2B_coord_3-211:0.0104613888)0:2.5283e-06,CagTub2A_coord_3-211:1.6431e-06)0:2.559e-06,HerTub2A_coord_3-211:1.6431e-06)0:2.5127e-06,SckTub2C_coord_3-211:0.0209697652)0:2.4177e-06,((((((((((((((AocTub2C_coord_3-211:0,MdTub2C_coord_3-211:0):0,MamTub2C_coord_3-211:0):0,CrgTub2C_coord_3-211:0):0,SptTub2C_coord_3-211:0):0,CvpTub2C_coord_3-211:0):0,RnTub2C_coord_3-211:0):0,TmlTub2C_coord_3-211:0):0,EqcTub2C_coord_3-211:0):0,MmTub2C_coord_3-211:0):0,CafTub2C_coord_3-211:0):0,HsTub2C_coord_3-211:0):0,XtTub2C_coord_3-211:0):1.6431e-06,(((((BrTub2C_coord_3-211:0,TarTub2C_coord_3-211:0):2.3033e-06,GaTub2C_coord_3-211:2.0459e-06)82.5:0.0104414552,MpfTub2C_coord_3-211:0.0209881849)0:2.1639e-06,OcTub2C_coord_3-211:0.0210657883)0:2.5263e-06,BtTub2C_coord_3-211:1.6431e-06)0:2.0464e-06)0:2.5015e-06,((BrTub2Ba_coord_3-211:0,GaTub2Bb_coord_3-211:0):2.5737e-06,BrTub2Bb_coord_3-211:2.1196e-06)83.9:0.0104836536)89.4:0.0209805121)0:2.5385e-06,(CagTub2B_coord_3-211:0.0317494966,SckTub2B_coord_3-211:2.2246e-06)80.4:0.0315157977)65:0.0121852774,NvTub2A_coord_3-211:0.0105508449)0:2.2705e-06,(((((AacTub2F_coord_3-211:0,PobTub2F_coord_3-211:0):2.2963e-06,AeTub2F_coord_3-211:1.6431e-06)0:2.1287e-06,(((AmTub2F_coord_3-211:0.0105087715,(((ApfTub2F_coord_3-211:0,BotTub2F_coord_3-211:0):0,MerTub2F_coord_3-211:0):2.2968e-06,BoiTub2F_coord_3-211:2.739e-06)0:2.2519e-06)82.5:0.0105267617,HrsTub2F_coord_3-211:2.0043e-06)85.2:0.0105247711,NavTub2F_coord_3-211:0.0106522858)0:2.1666e-06)0:2.4191e-06,LhTub2F_coord_3-211:0.0105544734)97.5:0.0426155882,(CagTub2C_coord_3-211:0.0636267093,OidTub2C_coord_3-211:0.0425008699)0:2.2635e-06)83.8:0.0105139043)0:2.0373e-06,CiTub2B_coord_3-211:2.3915e-06)0:2.2858e-06,((((((((AacTub2E_coord_3-217:2.1767e-06,AeTub2E_coord_3-217:2.0469e-06)85.1:0.0095007482,(((AeaTub2E_coord_3-217:2.0931e-06,(CpqTub2E_coord_3-217:0.0181589542,((((DaTub2E_coord_3-217:0,DrbTub2E_coord_3-217:0):1.6431e-06,DmoTub2E_coord_3-217:2.1835e-06)0:2.9514e-06,(((((((((DbTub2E_coord_3-217:0.0092996268,DtTub2E_coord_3-217:0.0094040091)0:2.0656e-06,(DreTub2E_coord_3-217:0.0093231596,DyTub2E_coord_3-217:0.0093089632)0:2.1622e-06)0:1.6432e-06,DerTub2E_coord_3-217:1.6431e-06)0:2.1763e-06,DseTub2E_coord_3-217:0.0092799405)0:2.0256e-06,DmTub2E_coord_3-217:0.0092816911)82.5:0.0092781175,GomTub2E_coord_3-217:0.0202930725)0:2.2489e-06,((((DeTub2E_coord_3-217:0,DrfTub2E_coord_3-217:0):0,DwTub2E_coord_3-217:0):0,DrrTub2E_coord_3-217:0):1.6431e-06,DkTub2E_coord_3-217:1.6431e-06)0:2.023e-06)0:2.1435e-06,DpTub2E_coord_3-217:0.0281934135)82.9:0.00927703,DgTub2E_coord_3-217:0.0186830232)0:2.0272e-06)0:2.0169e-06,DvTub2E_coord_3-217:0.0092703306)98.1:0.072937647)78.5:0.0120210227)74.4:0.0092011599,(AngTub2E_coord_3-217:0.0135418069,MydTub2E_coord_3-220:0.1284224864)22.8:0.025869147)99.9:0.1366289281,CmfTub2E_coord_3-217:2.1261e-06)80.3:0.0095488439)0:2.1782e-06,((((((AmTub2E_coord_3-217:0,LhTub2E_coord_3-217:0):0,HrsTub2E_coord_3-217:0):0,MerTub2E_coord_3-217:0):0,BoiTub2E_coord_3-217:0):0,PobTub2E_coord_3-217:0):0,BotTub2E_coord_3-217:0):1.6431e-06)0:2.0979e-06,ApfTub2E_coord_3-217:2.3091e-06)0:0.0020830869,NavTub2E_coord_3-217:0.01733554)89.8:0.067959259,TicTub2E_coord_3-217:0.0760751787)83.8:0.0458101113,(AypTub2E_coord_3-211:0.1525225795,RhpTub2E_coord_3-215:0.1345520773)92.3:0.0785125231)98.4:0.1116392712,SckTub2A_coord_3-211:0.0749492802)0:2.3e-06)84.1:0.010439811)72.4:0.0104093246,(((((((AeaTub2A_coord_3-211:0.0210833645,CpqTub2A_coord_3-211:0.0322518011)90.4:0.0327552218,AngTub2A_coord_3-212:0.1331582689)82.7:0.0217289035,(((((((((((((((((((((DaTub2A_coord_3-211:0,DmoTub2A_coord_3-211:0):0,DpTub2A_coord_3-211:0):0,DrfTub2A_coord_3-211:0):0,DvTub2A_coord_3-211:0):0,DeTub2A_coord_3-211:0):0,DtTub2A_coord_3-211:0):0,DreTub2A_coord_3-211:0):0,DrpTub2A_coord_3-211:0):0,DseTub2A_coord_3-211:0):0,DwTub2A_coord_3-211:0):0,DgTub2A_coord_3-211:0):0,DmTub2A_coord_3-211:0):0,DkTub2A_coord_3-211:0):0,DerTub2A_coord_3-211:0):0,DyTub2A_coord_3-211:0):0,DrbTub2A_coord_3-211:0):0,DssTub2A_coord_3-211:0):0,DrrTub2A_coord_3-211:0):1.6431e-06,DbTub2A_coord_3-211:1.6431e-06)0:2.0112e-06,GomTub2Ag_coord_3-211:0.1925364565)77.8:0.0102776239,(((GomTub2Aa_coord_3-211:2.0175e-06,(GomTub2Ad_coord_3-211:2.1768e-06,GomTub2Af_coord_3-211:2.7401e-06)84.3:0.010294236)77.7:0.0103495966,(GomTub2Ab_coord_3-211:2.2494e-06,(GomTub2Ac_coord_3-211:1.6431e-06,GomTub2Ae_coord_3-211:1.6431e-06)81.7:0.0102568277)94.5:0.0311158934)77.4:0.0157286544,GomTub2Ah_coord_3-211:0.136987822)93.3:0.0411290179)95.3:0.0525252461)73.9:0.0108706575,TicTub2A_coord_3-211:0.0213291609)77.7:0.0104684794,((HerTub2C_coord_3-211:0.1154200317,(MbTub2A_coord_3-211:2.3309e-06,MbTub2B_coord_3-211:2.1869e-06)0:2.6204e-06)84.8:0.0106201728,((ProTub2A_coord_3-211:1.6431e-06,ProTub2B_coord_3-211:0.0106301504)76.3:0.0102312038,ProTub2C_coord_3-211:0.021846357)93.9:0.0450891483)0:2.9898e-06)88.1:0.0210551881,(CptTub2A_coord_3-211:2.7227e-06,(((CptTub2J_coord_3-211:0.0747756383,OidTub2D_coord_3-211:0.0533674654)0:2.1591e-06,(OidTub2A_coord_3-211:2.21e-06,OidTub2B_coord_3-211:1.6431e-06)0:2.2376e-06)79.1:0.0103960568,OidTub2E_coord_3-211:0.0421895544)0:2.2656e-06)0:2.3029e-06)69:0.0104406433,(BrTub2Ab_coord_3-211:2.5286e-06,((BrTub2Bc_coord_3-211:0.0209450231,TarTub2B_coord_3-211:2.2063e-06)83.7:0.0103363857,GaTub2Ba_coord_3-211:2.415e-06)94.1:0.0313081483)87.2:0.0104487153)0:2.2786e-06)82.3:0.0108961244,(((((CptTub2C_coord_3-211:2.0037e-06,CptTub2D_coord_3-211:0.0105450765)92.6:0.0211240614,CptTub2E_coord_3-211:2.2973e-06)82.2:0.0105731961,((CptTub2F_coord_3-211:0.0201534654,CptTub2K_coord_3-211:0.0102397645)79.8:0.0117400845,((EcgTub2B_coord_3-211:0.0105078046,EcgTub2D_coord_3-211:0.0319296134)74.5:0.0107581814,((SmTub2A_coord_3-211:0,SmTub2D_coord_3-211:0):1.6431e-06,SmTub2B_coord_3-211:1.6431e-06)78.6:0.0105055167)88.9:0.0212119161)0:2.9092e-06)76:0.0100544063,(((HsTub2Ia_coord_3-211:0.0887931386,HsTub2Ib_coord_3-211:0.0062612794)79.2:0.0312667935,MamTub2I_coord_3-211:0.0628553219)99.9:0.1953193369,RhpTub2X_coord_3-211:0.0326093247)75.4:0.0102526577)73.9:0.0210571304,CptTub2I_coord_3-211:0.0313488543)0:2.2552e-06)42.2:0.0106287491,(((((((((((((((tPr-orf110_coord_2-210:0.2004047055,(((EcTub2_coord_3-211:2.2118e-06,(EnhTub2_coord_3-211:0.0200230101,EniTub2_coord_3-211:0.0100026122)20.1:0.0099556027)93.8:0.0744031188,NscTub2_coord_3-211:0.2026811502)93.8:0.0894725612,(OcbTub2_coord_3-212:0.1146014877,VicTub2_coord_3-211:0.3854464597)50.6:0.043363595)82:0.0297331902)98.7:0.1465300374,((((((((((((((((((((((AalTub2_coord_3-211:0.0338823932,PoaTub2_coord_3-211:2.2566e-06)81.6:0.0102909028,VaTub2_coord_3-211:0.0208392984)0:2.1393e-06,(((ChgTub2_coord_3-211:0,TitTub2_coord_3-211:0):0,ThTub2_coord_3-211:0):1.6431e-06,CrpTub2_coord_3-211:1.6431e-06)0:2.1652e-06)0:2.209e-06,((((((AitTub2A_coord_3-211:0.0088607079,((((CcpTub2A_coord_3-211:0,MtaTub2A_coord_3-211:0):0,MraTub2A_coord_3-211:0):0,PeiTub2A_coord_3-211:0):2.3985e-06,CvfTub2A_coord_3-211:2.0237e-06)0:0.0026808683)75:0.0091231668,FoTub2A_coord_3-211:0.0102410226)0:2.1106e-06,EiaTub2A_coord_3-211:1.6431e-06)0:2.1374e-06,(((((((EcfTub2A_coord_3-211:0,GzTub2A_coord_3-211:0):0,EptTub2A_coord_3-211:0):0,NegTub2A_coord_3-211:0):0,NhTub2A_coord_3-211:0):0,EpgTub2A_coord_3-211:0):0,GimTub2A_coord_3-211:0):0,EpbTub2A_coord_3-211:0):1.6431e-06)0:2.1665e-06,(CehTub2A_coord_3-211:1.6431e-06,GlgTub2B_coord_3-211:1.6431e-06)92.4:0.0102571916)0:2.1379e-06,(((GgtTub2_coord_3-211:0,MapTub2_coord_3-211:0):2.2768e-06,MagTub2_coord_3-211:2.2903e-06)79.1:0.0101257448,GrcTub2A_coord_3-211:0.0307888485)76.4:0.0102133419)86.1:0.0102520325)0:2.2625e-06,((HjTub2A_coord_3-211:0.0103285415,HpvTub2A_coord_3-211:1.6431e-06)93.9:0.0421073185,TraTub2A_coord_3-211:0.0101460489)98.9:0.0728991332)82.4:0.0103379039,CttTub2_coord_3-211:2.2592e-06)76.7:0.0103561131,(((NcTub2_coord_3-211:0,NetTub2_coord_3-211:0):0,SomTub2_coord_3-211:0):1.6431e-06,NedTub2_coord_3-211:2.3165e-06)0:2.0162e-06)0:2.1496e-06,ComTub2A_coord_3-211:0.0533129321)90.3:0.0209601706,(AecTub2_coord_3-211:0.0104780828,(((AfTub2A_coord_1-207:2.0889e-06,((((((((AfTub2B_coord_3-211:1.6431e-06,AoTub2B_coord_3-211:1.6431e-06)0:2.9827e-06,AgsTub2B_coord_3-211:0.0102315746)99.2:0.1195040617,((((((AitTub2B_coord_3-212:0.0650363505,(EptTub2C_coord_3-211:0.4937867945,(MraTub2B_coord_3-212:1.6431e-06,MtaTub2B_coord_3-212:0.0101889845)83:0.0421707708)89.1:0.0761111555)85.6:0.0208816319,((((((EcfTub2B_coord_3-212:0,NegTub2B_coord_3-212:0):0,EptTub2B_coord_3-212:0):0,EpgTub2B_coord_3-212:0):1.6431e-06,EpbTub2B_coord_3-212:1.6431e-06)0:1.6432e-06,EiaTub2B_coord_3-212:0.010309941)89.6:0.0209750486,PeiTub2B_coord_3-212:0.0206891563)76.6:0.01156704)82.9:0.0246649773,CvfTub2B_coord_3-212:0.0657534008)92.6:0.0559656848,CcpTub2B_coord_3-212:0.1044994066)98.5:0.1836079853,(((FoTub2B_coord_3-217:1.6431e-06,GimTub2B_coord_3-217:1.6431e-06)93.4:0.0833895997,GzTub2B_coord_3-211:0.070523001)98.2:0.1823007698,NhTub2B_coord_3-211:0.4302697399)96.8:0.1723906222)77.2:0.0686010343,((CacTub2B_coord_3-211:0.6196408954,NhTub2C_coord_3-212:0.0815161769)1.4:0.094624562,YlTub2A_coord_3-211:0.2693485454)82.4:0.0638036457)78.7:0.0522022798)70:0.024311099,(((ApaTub2B_coord_3-212:0.0603054757,EnTub2B_coord_3-211:0.1505806024)65.9:0.0337941827,(AscTub2B_coord_3-211:0.0989431119,((Asf_aTub2B_coord_3-211:1.6431e-06,Asf_bTub2B_coord_3-211:1.6431e-06)82.6:0.0198492451,NefTub2B_coord_3-211:0.010055853)97.7:0.0989530532)93.6:0.0713364)74.8:0.0324233955,((CehTub2B_coord_3-211:0.0310489317,GlgTub2C_coord_3-211:2.6111e-06)99.2:0.2133152299,NhTub2D_coord_3-212:0.2149979148)99.6:0.2603077918)32.5:0.0245275438)90.6:0.0550466285,AgsTub2A_coord_3-211:2.3755e-06)79:0.0105071101,(((((((((Ajc_aTub2_coord_3-211:0,Ajc_dTub2_coord_3-211:0):0,Ajc_eTub2_coord_3-211:0):1.6431e-06,Ajc_bTub2_coord_3-211:2.4157e-06)0:2.1959e-06,(Ajd_aTub2_coord_3-211:2.2748e-06,Ajd_bTub2_coord_3-211:2.3184e-06)92:0.0208743992)95.7:0.0464535271,(Pab_bTub2_coord_3-211:2.0446e-06,Pab_cTub2_coord_3-211:2.4894e-06)83.5:0.0190744352)84.3:0.0193118973,(((((((ArbTub2_coord_3-211:0,AroTub2_coord_3-211:0):0,TrtTub2_coord_3-211:0):0,ThvTub2_coord_3-211:0):0,TeTub2_coord_3-211:0):0,TrrTub2_coord_3-211:0):2.7605e-06,ArgTub2_coord_3-211:2.6042e-06)99.8:0.1201411344,(((Coi_aTub2_coord_3-211:0,Cop_aTub2_coord_3-211:0):1.6431e-06,Coi_cTub2_coord_3-211:2.2339e-06)96.6:0.0557710181,UrTub2_coord_3-212:0.0766982339)65.1:0.0064846179)74:0.0072059003)79.8:0.0099490029,(AscTub2A_coord_3-211:0.0105481581,((Asf_aTub2A_coord_3-211:0,NefTub2A_coord_3-211:0):1.6431e-06,Asf_bTub2A_coord_3-211:1.6431e-06)77:0.0107100021)91.6:0.0319416568)76.4:0.0121184751,ApaTub2A_coord_3-211:0.0104683822)0:2.2723e-06,(CorTub2A_coord_3-214:0.6129810903,(((ShcTub2_coord_3-210:0.0157942867,ShoTub2_coord_3-210:0.0487089509)90.2:0.0336732528,SpTub2_coord_3-210:0.0496403393)85.7:0.0648112453,SjTub2_coord_3-210:0.0196602197)99.4:0.2795355107)97.5:0.2126604195)75.2:0.0103631532)0:2.1735e-06,(AstTub2A_coord_3-211:0.0103258632,(PcmTub2_coord_3-211:1.6431e-06,TlsTub2_coord_3-211:1.6431e-06)89:0.0208888003)78.7:0.0104324851)0:2.1209e-06,AoTub2A_coord_3-211:2.7754e-06)0:2.551e-06)81.9:0.0105823106,EnTub2A_coord_3-211:0.0212559865)0:2.3077e-06,((An_aTub2_coord_3-211:2.9286e-06,An_bTub2_coord_3-211:2.708e-06)85.5:0.0104545153,AskTub2_coord_3-211:2.07e-06)85.6:0.0104365501)0:2.1227e-06)93:0.0213972756)0:2.9429e-06,((HypTub2_coord_3-211:0,RhrTub2_coord_3-211:0):2.79e-06,LpmTub2_coord_3-211:2.0285e-06)92.5:0.0104855114)0:2.8995e-06,BodTub2A_coord_3-211:0.0104813709)0:2.0804e-06,(ErpTub2_coord_3-211:0.0209889816,SacTub2_coord_3-211:0.1561545761)0:2.9832e-06)0:2.6811e-06,((((((CzTub2_coord_3-211:0,MspTub2_coord_3-211:0):0,MgTub2_coord_3-211:0):0,SepTub2_coord_3-211:0):0,MppTub2_coord_3-211:0):1.6431e-06,McpTub2A_coord_3-211:1.6431e-06)0:2.0364e-06,MyfTub2_coord_3-211:0.0105175632)91.4:0.0105279901)0:2.4946e-06,(((ClgTub2_coord_3-211:0.0324151807,PchTub2_coord_3-211:0.0564793171)82:0.0193243608,ExdTub2_coord_3-211:0.0276790127)49.5:0.005906334,XpTub2_coord_3-211:0.0917506398)0:2.1735e-06)0:2.1739e-06,BofTub2_coord_3-211:0.0104956489)0:2.0754e-06,(AmrTub2_coord_3-211:0,ScsTub2_coord_3-211:0):1.6431e-06)0:2.6511e-06,OimTub2A_coord_3-211:2.3634e-06)0:2.1763e-06,((BcTub2_coord_3-211:0.0427962982,(OimTub2B_coord_3-211:0.064024201,VdTub2B_coord_3-211:0.0742450957)0:0.0017657586)0:2.1805e-06,GllTub2_coord_3-211:0.0105880568)85.8:0.0105174265)0:2.3239e-06,((((((((((AlbTub2_coord_3-211:0,CohTub2_coord_3-211:0):0,PytTub2_coord_3-211:0):0,SetTub2_coord_3-211:0):0,PtrTub2_coord_3-211:0):2.2077e-06,ChsTub2A_coord_3-211:2.2025e-06)78.2:0.0176155471,ChsTub2B_coord_3-211:0.0747059528)57.8:0.0042498148,PnTub2_coord_3-211:2.0524e-06)76.6:0.0104825606,(((BodTub2B_coord_3-211:0.2360651459,GrcTub2B_coord_3-212:0.147396855)71.3:0.0106993446,(ComTub2B_coord_3-210:0.2051197319,((HjTub2B_coord_3-211:1.6431e-06,(HpvTub2B_coord_3-211:2.7994e-06,McpTub2B_coord_3-210:0.293333471)78.2:0.01039059)72:0.0105108964,TraTub2B_coord_3-211:0.0205012481)95.6:0.0682916895)80.6:0.0201689914)37.7:0.0099948235,GlgTub2A_coord_3-211:0.0954869591)86.4:0.0234656786)0:2.2553e-06,GedTub2_coord_3-211:2.2776e-06)0:2.1337e-06,(AstTub2B_coord_3-212:0.4109360589,TumTub2B_coord_3-211:0.0720071481)76.1:0.0282761876)44.7:0.0103198735)78.7:0.0105327415,AtoTub2_coord_3-211:0.0314913892)79.7:0.0107343259,TumTub2A_coord_3-211:2.6945e-06)84.7:0.0422914771,LmsTub2A_coord_3-211:0.1032862788)94.8:0.0765147856)86.6:0.0432186172,(((((CoTub2A_coord_5-212:0.0713548165,CoTub2B_coord_4-212:0.0456615531)100:0.3754694776,((RgTub2A_coord_3-211:0.0872148677,RhgTub2A_coord_3-211:0.1643502544)62.5:0.0414730699,SprTub2_coord_3-209:0.0833478133)8.8:0.0167555276)79.8:0.0533114264,MvTub2B_coord_3-211:0.1055551304)68.5:0.0688921634,(MvTub2A_coord_3-211:0.0980314889,(RgTub2B_coord_3-211:0.1579189318,(RhgTub2B_coord_4-212:0.2187097413,WsTub2B_coord_4-212:0.3415281212)29.6:0.0503139987)29.5:0.0436870862)88.6:0.079197506)78.2:0.0336462722,(PrsTub2B_coord_3-211:0.7795270578,WsTub2A_coord_4-212:0.1441846557)90:0.1098993732)77.1:0.0221695959)90.9:0.0703152431,(MlgTub2A_coord_3-211:0.1025966035,(SorTub2A_coord_3-211:1.6431e-06,Um_aTub2A_coord_3-211:1.6431e-06)98.3:0.1063061949)94.8:0.0902578301)81.7:0.0495707441,((((((((((((((((AbbTub2A_coord_3-211:2.3406e-06,AgbTub2A_coord_3-211:2.3355e-06)79.3:0.0107515639,(((AbbTub2C_coord_3-211:2.1238e-06,AgbTub2C_coord_3-211:2.3088e-06)100:0.1751343869,(FmTub2A_coord_3-211:0.0126066998,FmTub2C_coord_3-211:0.1055704482)81.8:0.0193435287)91.1:0.0335333576,SccTub2A_coord_3-211:0.0336802912)75.6:0.010307054)78.5:0.0106451735,((ChpTub2A_coord_3-211:0.0310927096,((HdpTub2A_coord_3-211:2.7434e-06,PiTub2A_coord_3-211:0.0101996032)98.8:0.0415630082,SllTub2A_coord_3-211:2.0036e-06)0:2.1719e-06)77.5:0.0145840597,PiiTub2_coord_3-211:0.0768867998)62.3:0.006450574)77.8:0.0108020186,((HtaTub2A_coord_3-210:2.0969e-06,SthTub2A_coord_3-210:0.054611197)97.9:0.0549365217,PtcTub2A_coord_3-211:0.0106191412)87.4:0.0212406498)0:2.7602e-06,LabTub2A_coord_3-211:2.3489e-06)0:2.3242e-06,CpcTub2A_coord_3-211:0.0319037874)85.4:0.0105678501,(GylTub2A_coord_3-211:0.1066729563,(PusTub2A_coord_3-211:0.0620019675,PusTub2C_coord_3-211:0.0484325696)94:0.0728635899)84.1:0.0264436609)0:2.6522e-06,(((AudTub2A_coord_3-211:0.1165692886,(HecTub2A_coord_3-211:2.1934e-06,HysTub2A_coord_3-211:0.0107222125)45.8:0.0048366002)0:2.3379e-06,HecTub2C_coord_3-211:0.1002800402)69.7:0.0333832572,GamTub2A_coord_3-211:2.3734e-06)81.3:0.0111235333)63.5:0.0045745971,PloTub2A_coord_3-211:0.0301689267)89.7:0.0297574868,(GltTub2A_coord_3-211:0.0097988501,JaTub2A_coord_3-211:0.0324994114)86.5:0.0226906219)77.2:0.0106013369,((BjaTub2A_coord_3-211:0.0105257876,PhgTub2A_coord_3-211:0.0105404938)78.8:0.0104813346,(PcaTub2A_coord_3-211:1.6431e-06,PhcTub2A_coord_3-211:1.6431e-06)0:2.332e-06)0:2.0301e-06)77.5:0.0104965354,PlbTub2A_coord_3-211:0.0106966752)80:0.0186621002,(DisTub2A_coord_3-211:0.0206504575,(GasTub2A_coord_3-211:0.0104475901,TavTub2A_coord_3-211:0.0206218644)0:2.8482e-06)87.8:0.0251727279)92.4:0.0420537728,(((FpTub2A_coord_3-211:0.0209555438,PplTub2A_coord_3-211:0.0206007129)75.4:0.0151591258,FrTub2A_coord_3-211:0.0173104148)53.9:0.0221562117,WcTub2A_coord_3-211:0.025765677)79.7:0.0177288597)83:0.0204303588,GesTub2A_coord_3-211:2.1479e-06)91.4:0.0509492565,(MlpTub2_coord_3-211:2.054e-06,(PugTub2_coord_3-211:1.6431e-06,PutTub2_coord_3-211:1.6431e-06)91.5:0.0329447442)97.5:0.0817204329)78.8:0.0333773516)77.6:0.0127983669,DasTub2A_coord_3-211:0.1239677625)52:0.0121004107,((((Fna_bTub2_coord_3-211:0,Fnb_cTub2_coord_3-211:0):2.2487e-06,Fnb_bTub2_coord_3-211:2.2618e-06)35.7:0.0102254672,(Fnd_bTub2_coord_3-211:1.6431e-06,Fnd_cTub2_coord_3-211:2.4321e-06)0:2.9067e-06)84.4:0.0361891881,TemTub2_coord_3-211:0.0189605313)94.8:0.0772386898)77.1:0.0288143344,(BobTub2A_coord_3-211:0.0396121039,BobTub2B_coord_3-211:0.0907114855)92.7:0.058688799)94.6:0.0799517727,PrsTub2C_coord_3-211:0.1720418987)88.8:0.058776461,(((AlmTub2Aalpha_coord_3-211:0,AlmTub2Cbeta_coord_3-211:0):1.6431e-06,AlmTub2Calpha_coord_3-211:1.6431e-06)0:1.6432e-06,AlmTub2Abeta_coord_3-211:2.1502e-06)82.7:0.0105391564)0:2.7537e-06,(RisTub2A_coord_3-211:0,SppTub2C_coord_3-211:0):1.6431e-06)0:2.2922e-06,SppTub2A_coord_3-211:2.8749e-06)0:2.273e-06,((Bad_aTub2A_coord_3-211:2.8052e-06,Bad_bTub2A_coord_3-211:2.2366e-06)0:2.2503e-06,((Bad_aTub2B_coord_3-211:2.9436e-06,Bad_bTub2B_coord_3-211:2.9913e-06)0:2.0912e-06,((MolTub2A_coord_3-211:0.0165435237,MolTub2C_coord_3-211:0.0176495555)83.9:0.0272117682,(MovTub2A_coord_3-211:0.0311609801,MovTub2B_coord_3-211:0.0122411433)86:0.019617145)99.1:0.1074605778)44.4:0.0105288059)84.1:0.0105331303)81.1:0.0107318577,PrsTub2A_coord_3-211:0.0105103249)73.5:0.0134371793,((AlmTub2Balpha_coord_3-211:0.0317700119,AlmTub2Bbeta_coord_3-211:2.0139e-06)100:0.2777420537,((((((((((((((((((((((((((((((ArlTub2A_coord_3-211:2.6157e-06,AtTub2A_coord_3-211:2.4926e-06)88.9:0.0209539444,((((CipTub2Aa_coord_3-211:0.0660663622,RicTub2Ab_coord_3-211:0.0214208104)88.3:0.0313855823,(MeTub2Ad_coord_3-211:0.0231940372,PotTub2Ag_coord_3-211:0.0208562714)24.5:0.0104238591)0:2.3083e-06,(CusTub2Aa_coord_3-211:0.0428908635,((GlmTub2Ac_coord_3-211:2.3969e-06,GlmTub2Ad_coord_3-211:0.0104288558)76:0.0103929202,MtTub2Ab_coord_3-212:0.0647886795)97.1:0.053816865)74.8:0.0099977905)77.7:0.0101346017,(PotTub2Ah_coord_3-211:0.0152316977,PupTub2Aa_coord_3-211:0.0535481122)90.3:0.0379512858)77.1:0.0109698662)77.4:0.0104877357,(((((((BdTub2Ab_coord_3-211:0,SobTub2Ab_coord_3-211:0):0,BdTub2Ad_coord_3-211:0):1.6431e-06,(BdTub2Ac_coord_3-211:1.6431e-06,((OrgTub2Ac_coord_3-211:2.33e-06,Os_aTub2Ab_coord_3-211:2.3309e-06)84.1:0.0104085945,PotTub2Ab_coord_3-211:0.0208480892)0:2.1375e-06)0:2.1507e-06)0:2.6116e-06,(((((((((CusTub2Ab_coord_3-211:0.0216539072,MeTub2Ac_coord_3-211:0.0435349841)89.1:0.0319426664,VvTub2Ab_coord_3-211:2.2827e-06)80.8:0.0104649297,MtTub2Aa_coord_3-211:2.2803e-06)0:2.28e-06,(GlmTub2Aa_coord_3-211:2.2021e-06,GlmTub2Ab_coord_3-211:2.2753e-06)84:0.0103562803)70.5:0.0103818129,((MeTub2Aa_coord_3-211:0.0045453944,(MeTub2Ab_coord_3-211:1.6431e-06,RicTub2Aa_coord_3-211:1.6431e-06)75:0.0073561241)85.3:0.019486942,PotTub2Ac_coord_3-211:2.1054e-06)0:2.2755e-06)67.6:0.0103455783,PupTub2Ab_coord_3-211:0.032714914)0:2.2592e-06,VvTub2Ac_coord_3-211:2.0657e-06)0:2.2627e-06,PotTub2Aa_coord_3-211:0.0103424781)83:0.0103425391,Os_aTub2Ac_coord_3-211:0.031293982)0:2.2678e-06)0:2.1059e-06,MigTub2Aa_coord_3-211:0.0103526969)0:2.0345e-06,MigTub2Ab_coord_3-211:0.0317075714)57.2:0.0051897134,PotTub2Ad_coord_3-211:0.017490242)71.9:0.008578858)78.2:0.0104413166,VvTub2Aa_coord_3-211:0.0533768878)0:2.9287e-06,((BdTub2Aa_coord_3-211:2.2981e-06,SobTub2Aa_coord_3-211:2.299e-06)82.9:0.0105593993,((OrgTub2Aa_coord_3-211:1.6431e-06,OrgTub2Ab_coord_3-211:1.6431e-06)0:1.6432e-06,Os_aTub2Aa_coord_3-211:1.6431e-06)0:2.1691e-06)73.1:0.010367099)37.5:0.0130320973,(PotTub2Ae_coord_3-211:2.2369e-06,PotTub2Af_coord_3-211:2.5357e-06)82.2:0.0193544055)93.2:0.0413852659,((((ArlTub2Ba_coord_3-211:0,AtTub2Ba_coord_3-211:0):0,AtTub2Bb_coord_3-211:0):1.6431e-06,ArlTub2Bb_coord_3-211:2.0427e-06)88.7:0.0208916808,CusTub2Bb_coord_3-211:0.0633449146)0:0.000939278)0:2.1993e-06,MtTub2Ba_coord_3-211:0.0320492963)0:2.3092e-06,((GlmTub2Bc_coord_3-211:1.6431e-06,GlmTub2Bd_coord_3-211:1.6431e-06)76.5:0.0103671119,MtTub2Bb_coord_3-211:0.0233793106)81.5:0.0201240534)81.7:0.0212438655,RicTub2Bc_coord_2-206:0.0221782208)0:2.3571e-06,(((((((ArlTub2Bc_coord_3-211:0.0101979425,AtTub2Bc_coord_3-211:2.2429e-06)80.5:0.0102036853,MtTub2Bc_coord_3-211:0.0101669372)0:2.1112e-06,(((((GlmTub2Ba_coord_3-211:0,PupTub2Ba_coord_3-211:0):2.1908e-06,GlmTub2Bb_coord_3-211:2.2693e-06)0:2.0504e-06,VvTub2Bb_coord_3-211:0.0206454572)87.1:0.010203774,MeTub2Ba_coord_3-211:0.0101953461)0:2.1383e-06,RicTub2Bb_coord_3-211:1.6431e-06)0:2.1131e-06)82.3:0.010208076,((((ArlTub2Bd_coord_3-211:2.9027e-06,AtTub2Bd_coord_3-211:0.0216319753)92.5:0.0428857693,(PupTub2Bb_coord_3-211:2.021e-06,RicTub2Bd_coord_3-211:0.052824716)90.5:0.0308568558)89:0.0206982229,(PotTub2Bb_coord_3-211:2.6059e-06,PotTub2Bf_coord_3-211:0.0203127014)83.6:0.0105378584)0:2.3777e-06,((((((BdTub2B_coord_3-212:0.0108109578,SobTub2B_coord_3-211:2.5361e-06)78.3:0.0108983535,Os_aTub2B_coord_3-211:0.0106200961)81.1:0.0164081624,MigTub2Ba_coord_3-211:0.0205448468)75.6:0.0127400391,CipTub2Ba_coord_3-211:0.0114585568)75:0.0134563594,(MigTub2Bb_coord_3-211:0.0318409882,RicTub2Ba_coord_3-211:0.0209046419)70.1:0.0099358314)0:2.3175e-06,VvTub2Ba_coord_3-211:1.6431e-06)0:2.0415e-06)85:0.0104720737)0:2.161e-06,MigTub2Bc_coord_3-211:0.0102078755)0:2.2645e-06,(CipTub2Bb_coord_3-211:0.0101668505,(((CusTub2Ba_coord_3-211:0.0425159439,MeTub2Bc_coord_3-211:0.0100454936)8.6:0.0098829659,VvTub2Bd_coord_3-211:0.0464842648)0:2.4914e-06,MeTub2Bb_coord_3-211:0.0098923)89.5:0.0199285379)38.9:0.0103411624)36:0.0104092464,(PotTub2Ba_coord_3-211:0.031537728,PotTub2Bc_coord_3-211:2.2764e-06)85.1:0.0103504081)0:2.2626e-06)78.3:0.0107339492,PupTub2Bc_coord_3-211:0.031598896)78.8:0.0187094399,CipTub2Bc_coord_3-211:0.0242365714)85.3:0.0281326782,(MeTub2Bd_coord_3-211:0.0312681965,((PotTub2Bd_coord_3-211:0.031662625,VvTub2Bc_coord_3-211:0.0757161205)25.7:0.010441253,PotTub2Be_coord_3-211:0.0413711836)0:2.2687e-06)77.3:0.0145067242)82.9:0.0213488481,(((((((((((((ArlTub2Ca_coord_3-211:0.0101909102,AtTub2Ca_coord_3-211:0.0105212808)86.3:0.0445519483,(ArlTub2Cb_coord_3-211:1.6431e-06,AtTub2Cb_coord_3-211:2.0732e-06)90.2:0.0338178701)21.3:0.036898215,((BdTub2D_coord_3-211:0.0652522155,SobTub2D_coord_3-211:0.0758421722)26.8:0.0256175171,(OrgTub2D_coord_3-211:1.6431e-06,Os_aTub2D_coord_3-211:1.6431e-06)88.6:0.0497631138)93.3:0.0866365588)24.1:0.0320717112,MeTub2Cc_coord_3-211:0.0219176123)41.8:0.0196218618,(MeTub2Cb_coord_3-211:2.9817e-06,VvTub2Ca_coord_3-211:0.0205738695)0:2.905e-06)72.1:0.0102614271,(((((((ArlTub2Cc_coord_3-212:1.6431e-06,AtTub2Cc_coord_3-212:2.0258e-06)96.7:0.0544553739,PotTub2Cd_coord_3-211:0.0109010662)17.6:0.0103214853,((BdTub2Cb_coord_3-211:0.0206670539,PotTub2Ca_coord_3-211:2.8683e-06)72.8:0.006612025,(PotTub2Cb_coord_3-214:0.0094209919,PotTub2Cc_coord_3-214:0.029260123)95:0.0533747785)76.8:0.0183996411)76.5:0.0118892211,CipTub2Ab_coord_3-211:0.0206967853)0:2.1705e-06,RicTub2Cc_coord_3-211:2.1897e-06)0:2.0786e-06,(OrgTub2Cb_coord_3-211:2.2506e-06,Os_aTub2Cb_coord_3-211:2.2496e-06)92.5:0.0102268968)0:2.1297e-06,(((BdTub2Ca_coord_3-211:2.0939e-06,SobTub2Ca_coord_3-211:2.2696e-06)78.8:0.0103935611,(OrgTub2Ca_coord_3-211:1.6431e-06,Os_aTub2Cc_coord_3-211:2.1889e-06)76.7:0.0103864225)88.5:0.0215456969,((BdTub2Cc_coord_3-211:0.0207292496,SobTub2Cb_coord_3-211:2.095e-06)83.8:0.0103361085,SobTub2Cc_coord_3-211:2.1e-06)0:2.2589e-06)83.8:0.0103203289)84.5:0.0114104362)0:2.2237e-06,GlmTub2Ch_coord_3-211:0.0102282955)0:2.245e-06,GlmTub2Cg_coord_3-211:2.599e-06)0:2.3666e-06,((MigTub2Ca_coord_3-211:0.0106037097,PupTub2Ca_coord_3-211:0.0319185485)74.6:0.0101449645,MtTub2Ca_coord_3-211:2.2672e-06)85:0.0103310791)84.1:0.0114124315,GlmTub2Cb_coord_3-211:2.264e-06)0:2.3755e-06,(CusTub2Ca_coord_3-211:0,GlmTub2Cc_coord_3-211:0):2.6957e-06)84.9:0.0114242854,Os_aTub2Ca_coord_3-211:2.2514e-06)88.3:0.0236808826,((((((((ArlTub2Cd_coord_3-212:2.1896e-06,AtTub2Cd_coord_3-212:2.0963e-06)81.9:0.0102133517,VvTub2Cb_coord_3-213:0.0200767201)0:2.2244e-06,RicTub2Ca_coord_3-213:2.1029e-06)0:2.2809e-06,MigTub2Cc_coord_3-214:0.0770304693)55.3:0.0103794906,(MeTub2Ca_coord_3-213:0.0202295664,(MigTub2Cb_coord_3-213:0.0861346438,PupTub2Cb_coord_3-213:0.0378227112)80:0.0175726791)0:2.2402e-06)89.5:0.0294756842,CusTub2Cb_coord_3-213:0.0179116031)49.2:0.0051440524,((GlmTub2Ca_coord_3-213:0.0065226219,GlmTub2Ce_coord_3-213:0.0144731406)91.5:0.0333383496,((GlmTub2Cd_coord_3-213:1.6431e-06,GlmTub2Cf_coord_3-213:1.6431e-06)0:2.6899e-06,MtTub2Cb_coord_3-213:0.0735051001)81.3:0.0190900927)79:0.0167251426)87.1:0.0224966932,ArlTub2Ce_coord_3-211:0.0431164132)76.5:0.0111695489)75.7:0.0110370989)82.5:0.0226915198,(((CipTub2D_coord_3-211:0.130958493,CusTub2D_coord_3-211:0.0337808979)48.4:0.0382935698,(((((((((GlmTub2Da_coord_3-211:0.0103162477,GlmTub2Db_coord_3-211:1.6431e-06)0:2.3969e-06,MtTub2D_coord_3-211:0.0420948236)93:0.0317819546,MigTub2D_coord_3-211:0.0769886938)74.6:0.009816819,VvTub2D_coord_3-211:0.0316573897)78.3:0.0104676384,MeTub2D_coord_3-211:0.0310149468)75.5:0.010176902,RicTub2D_coord_3-211:2.9133e-06)86:0.0103261349,PotTub2Da_coord_3-211:2.2681e-06)79.4:0.010740343,PotTub2Db_coord_3-211:0.0313379314)70.7:0.0096497857,PupTub2D_coord_3-211:0.0555921664)75.6:0.0235769056)91.3:0.0590564503,(SemTub2Falpha_coord_3-211:2.7552e-06,SemTub2Fbeta_coord_3-211:2.0985e-06)87.8:0.0439602287)91.2:0.0515640402)39.1:0.0233914243,((((PhpTub2B_coord_3-211:2.0544e-06,PhpTub2E_coord_3-211:2.2092e-06)0:2.8788e-06,(PhpTub2I_coord_3-211:2.5273e-06,PhpTub2J_coord_3-211:2.5273e-06)99.7:0.0997510515)80.7:0.0105901721,PhpTub2C_coord_3-211:2.2852e-06)81.6:0.0109168912,(PhpTub2D_coord_3-211:1.6431e-06,PhpTub2F_coord_3-211:2.4108e-06)0:2.3416e-06)96.1:0.0328379591)0:2.0952e-06,(PhpTub2A_coord_3-211:0.0317282015,(((SemTub2Aalpha_coord_3-211:1.6431e-06,SemTub2Abeta_coord_3-211:1.6431e-06)79.8:0.0183357783,(SemTub2Calpha_coord_3-211:1.6431e-06,SemTub2Cbeta_coord_3-211:1.6431e-06)65.7:0.0060065104)75.4:0.0288320771,(SemTub2Dalpha_coord_3-211:1.6431e-06,SemTub2Dbeta_coord_3-211:2.393e-06)88.2:0.0210250015)0:2.5497e-06)89.1:0.0209667954)65.4:0.0106428915,(((((PhpTub2G_coord_3-211:0.0205732311,PhpTub2H_coord_3-211:0.0530999031)95.3:0.0432056425,(SemTub2Jalpha_coord_3-211:2.7177e-06,SemTub2Jbeta_coord_3-211:2.1353e-06)76.2:0.0105170521)77.8:0.0104021991,(SemTub2Galpha_coord_3-211:2.5984e-06,SemTub2Gbeta_coord_3-211:2.8746e-06)86.1:0.010441304)0:2.956e-06,(SemTub2Balpha_coord_3-211:2.3026e-06,SemTub2Bbeta_coord_3-211:2.0433e-06)80.3:0.0104445342)81.3:0.0104527625,((SemTub2Ealpha_coord_3-211:2.1917e-06,SemTub2Ebeta_coord_3-211:2.1067e-06)89.6:0.0209879347,(((SemTub2Halpha_coord_3-211:0,SemTub2Ialpha_coord_3-211:0):0,SemTub2Ibeta_coord_3-211:0):2.4894e-06,SemTub2Hbeta_coord_3-211:2.0609e-06)98.9:0.0640796849)0:2.3885e-06)77.7:0.0105290171)77.7:0.0117390326,((SemTub2Kalpha_coord_3-211:1.6431e-06,SemTub2Kbeta_coord_3-211:2.0557e-06)98.7:0.0647320791,(SemTub2Lalpha_coord_3-211:2.0156e-06,SemTub2Lbeta_coord_3-211:0.0211187003)96.6:0.0659989209)92.2:0.0417462076)74.8:0.009233884,(SemTub2Malpha_coord_3-211:2.0148e-06,SemTub2Mbeta_coord_3-211:0.010753807)99.9:0.142490602)76.4:0.0110059106,((ChvTub2A_coord_3-211:0.038994253,ChvTub2B_coord_3-211:0.0550026007)90.4:0.0392624296,(Mip_aTub2_coord_3-211:0.0358615479,(OstTub2A_coord_3-211:0.0531067308,OstTub2B_coord_3-211:0.0828813916)73.2:0.0112716145)74.6:0.0088437166)0:2.258e-06)84.8:0.0214416725,(((CrTub2A_coord_3-211:0,VcTub2B_coord_3-211:0):0,VcTub2A_coord_3-211:0):2.8071e-06,CrTub2B_coord_3-211:2.7346e-06)87.1:0.0209015739)94.7:0.0568852628,(GtTub2B_coord_3-211:0.0101870312,GtTub2C_coord_3-211:0.0108885798)91.8:0.0426587744)74:0.0240743778,((((EdmTub2A_coord_3-211:2.8202e-06,LbTub2A_coord_3-211:0.0530216528)34.7:0.0105317601,((LeiTub2A_coord_3-211:0,LemTub2A_coord_3-211:0):1.6431e-06,LeiTub2C_coord_3-211:1.6431e-06)0:2.2941e-06)0:2.2805e-06,((((LbTub2B_coord_3-211:0,LbTub2D_coord_3-211:0):2.8124e-06,LbTub2C_coord_3-211:2.9251e-06)92.5:0.021027669,(((((((((((((((((LeiTub2B_coord_3-211:0,LemTub2C_coord_3-211:0):0,LemTub2F_coord_3-211:0):0,LemTub2Q_coord_3-211:0):0,LemTub2M_coord_3-211:0):0,LemTub2E_coord_3-211:0):0,LemTub2P_coord_3-211:0):0,LemTub2D_coord_3-211:0):0,LemTub2K_coord_3-211:0):0,LemTub2L_coord_3-211:0):0,LemTub2G_coord_3-211:0):0,LemTub2I_coord_3-211:0):0,LemTub2O_coord_3-211:0):0,LemTub2J_coord_3-211:0):0,LemTub2H_coord_3-211:0):0,LemTub2N_coord_3-211:0):0,LemTub2R_coord_3-211:0):2.0388e-06,LeiTub2D_coord_3-211:2.8878e-06)0:2.6394e-06)81.7:0.0104984671,LemTub2B_coord_3-211:2.0514e-06)93.3:0.0211587983)97.4:0.0716333498,((((TbTub2A_coord_3-211:0,TbTub2C_coord_3-211:0):0,TbTub2D_coord_3-211:0):2.0845e-06,TbTub2B_coord_3-211:2.549e-06)94.4:0.031367858,(TrcTub2A_coord_3-211:0.0104222,TrcTub2B_coord_3-211:2.3586e-06)0:2.9762e-06)82.7:0.0250656392)99.8:0.1503570129)45.7:0.0208007813,((NgTub2A_coord_3-211:0,NgTub2C_coord_3-211:0):1.6431e-06,NgTub2B_coord_3-211:1.6431e-06)94.4:0.0457525939)82.4:0.0182997013,TctTub2_coord_3-211:0.0424656319)86.6:0.021251205,((((((((AuaTub2A_coord_3-211:0,AuaTub2D_coord_3-211:0):0,AuaTub2C_coord_3-211:0):0,AuaTub2E_coord_3-211:0):1.6431e-06,AuaTub2B_coord_3-211:1.6431e-06)0:2.5062e-06,((EcsTub2A_coord_3-211:0.0220545267,((EcsTub2B_coord_3-211:2.7115e-06,(EcsTub2C_coord_3-211:2.0958e-06,EcsTub2E_coord_4-212:0.031543281)84.1:0.0105228113)78.2:0.0114785437,EcsTub2D_coord_3-211:0.0096287507)69.2:0.0106987579)79.7:0.0288639865,((FrcTub2A_coord_3-211:0.100604389,FrcTub2B_coord_3-211:0.144018513)91.3:0.0925628092,(PhtTub2_coord_3-211:0.132127672,ThpTub2_coord_3-212:0.2562493618)83:0.0858276213)99.9:0.2663166423)83.2:0.0704186603)97.7:0.0959742816,(((BinTub2A_coord_3-211:0.0153984532,(BinTub2C_coord_3-211:0.0759538764,BinTub2D_coord_3-211:0.1924898813)96.4:0.1052601788)63.2:0.0058949216,BinTub2B_coord_3-211:2.5977e-06)97.4:0.0791032828,((((EmhTub2A_coord_3-211:0,EmhTub2E_coord_3-211:0):0,EmhTub2D_coord_3-211:0):0,EmhTub2C_coord_3-211:0):2.9865e-06,EmhTub2B_coord_3-211:2.3137e-06)99.6:0.1645466627)81.5:0.039051799)87:0.0591648599,((HyaTub2_coord_3-211:0.0106215233,(((PhiTub2_coord_3-211:0,SrpTub2_coord_3-211:0):0,PhsTub2_coord_3-211:0):1.6431e-06,PhrTub2_coord_3-211:1.6431e-06)0:2.0484e-06)0:2.0371e-06,PuTub2_coord_3-211:0.0105335133)86.7:0.0614674157)73.4:0.0142234072,CypTub2_coord_3-211:0.0760280969)91.8:0.0326300776)73.1:0.0110588771,(((((((((BabTub2_coord_3-211:2.0831e-06,(((PbTub2_coord_3-211:2.3075e-06,PlyTub2_coord_3-211:2.0852e-06)85.9:0.0107504205,(PkTub2_coord_3-211:1.6431e-06,PvTub2_coord_3-211:1.6431e-06)0:2.3587e-06)0:2.2671e-06,Pf_aTub2_coord_3-211:0.0108745469)87.3:0.0216065737)75.8:0.010393901,(BbTub2_coord_3-211:2.2657e-06,(TepTub2_coord_3-211:2.0423e-06,ThaTub2_coord_3-211:0.0301155403)99.9:0.1456832354)81.4:0.0216394716)86:0.0214667978,((BamTub2_coord_3-211:0.0617177624,GrnTub2A_coord_3-212:0.4112501543)82.6:0.0534235331,((ChTub2_coord_3-211:1.6431e-06,CpTub2_coord_3-211:1.6431e-06)87.3:0.035774511,CrmTub2_coord_3-211:0.0847623875)99.9:0.2107970409)77.1:0.0185948684)73.4:0.0111392,(((HahTub2A_coord_3-211:1.6431e-06,Tg_aTub2A_coord_3-211:1.6431e-06)85.8:0.0209098752,(HahTub2B_coord_3-211:2.2573e-06,Tg_aTub2B_coord_3-211:2.7654e-06)89:0.0267064676)73.4:0.0126123501,(HahTub2C_coord_3-211:2.6381e-06,Tg_aTub2C_coord_3-211:2.4633e-06)81.4:0.0191635734)79.4:0.0182741036)93.9:0.0331963239,(((ImTub2A_coord_3-211:0,ImTub2C_coord_3-211:0):1.6431e-06,ImTub2B_coord_3-211:1.6431e-06)84.4:0.0106246341,((((PtTub2A_coord_3-211:0,PtTub2C_coord_3-211:0):0,TetTub2A_coord_3-211:0):0,TetTub2B_coord_3-211:0):1.6431e-06,PtTub2B_coord_3-211:1.6431e-06)0:2.3587e-06)87.3:0.021256689)96.2:0.0438140374,(((OxtTub2A_coord_3-211:0,OxtTub2D_coord_3-211:0):0,OxtTub2C_coord_3-211:0):2.2875e-06,OxtTub2B_coord_3-211:2.2877e-06)81.8:0.0105767838)0:2.312e-06,(OxtTub2F_coord_3-211:2.2838e-06,OxtTub2G_coord_3-211:2.2816e-06)91.5:0.0105706884)0:2.3251e-06,OxtTub2E_coord_3-211:2.7976e-06)0:2.8305e-06,OxtTub2H_coord_3-211:1.6431e-06)96.2:0.0540802367)89.2:0.0218284796,(((CmTub2_coord_3-212:0.2399648338,((((CncTub2A_coord_5-212:0.2972393145,CncTub2B_coord_4-213:0.4092750273)97.9:0.1857743672,PpuTub2_coord_3-213:0.2884412879)47.4:0.1062064017,((NgTub2D_coord_3-211:0.5299076243,NgTub2E_coord_4-212:0.2742106257)99.9:0.5188119024,((PtTub2D_coord_3-211:1.027994219,(TetTub2D_coord_3-211:0.6608287481,(TetTub2E_coord_3-211:1.6431e-06,TetTub2F_coord_3-211:2.16e-06)100:0.850494488)86:0.1558009875)77.7:0.1444693202,TetTub2C_coord_3-211:0.5724076841)82.1:0.1317103145)78.6:0.0943056955)80.3:0.0646223775,MolTub2B_coord_3-211:0.4040551446)28.4:0.0551713789)81.5:0.0498352028,((((CmeTub2_coord_3-211:0.0549168372,HmaTub2_coord_3-211:0.1318554762)79.7:0.0331909281,GtTub2A_coord_3-211:0.2527081552)91.9:0.0898190297,CtpTub2_coord_3-211:0.3380864079)40.3:0.0325271567,((GsTub2B_coord_3-211:0.0254667661,GsTub2E_coord_3-211:0.0990062899)83.3:0.0421380124,GsTub2C_coord_3-211:0.0558611697)99.2:0.1553425807)77.4:0.0480557231)83.5:0.0513245245,NvTub2F_coord_3-211:1.159464037)74.7:0.0184794627)92.4:0.0447638249)74.3:0.0174851471)97.7:0.0645872676)68.2:0.0106674406,(tEs-orf30_coord_15-223:0.0526490516,(((AypTub2W_coord_3-211:0.3038366972,(AypTub2X_coord_3-211:0.0105314418,AypTub2Z_coord_3-211:0.0105314949)85.1:0.0213158379)0:2.1974e-06,AypTub2Y_coord_3-211:2.0155e-06)98.9:0.0653406092,(EcgTub2E_coord_3-211:0.1240717261,TrsTub2_coord_3-211:0.0788841791)77.9:0.0188427359)0:0.0004314023)74.8:0.010250664)78.6:0.010429336,((((((((tEs-orf189_coord_12-220:0.3706115848,ActTub2A_coord_3-211:1.701410675)80.1:0.1826675004,TiaTub2B_coord_3-214:0.2216191427)89:0.1266774826,((HerTub2D_coord_3-211:0.2292386707,HerTub2E_coord_3-211:0.7627747654)96.9:0.2157205932,NvTub2E_coord_3-213:0.7194812896)90.6:0.0985652296)73.4:0.0206552454,(((((AmTub2B_coord_3-211:0.6588388987,BotTub2B_coord_3-211:0.0072443154)86.5:0.0913976857,BoiTub2B_coord_3-211:0.0067955277)100:0.4476117666,MerTub2B_coord_3-211:0.2405469366)100:0.5442691387,(EcgTub2H_coord_3-212:0.4109232463,EcgTub2I_coord_3-211:0.6353970105)80.3:0.0783419501)83.7:0.068719704,((LolTub2E_coord_3-211:0.0878334147,(LolTub2F_coord_3-210:0.531445297,LolTub2G_coord_3-211:0.7733226164)99.5:0.3289752019)96.8:0.1665873739,TicTub2X_coord_3-211:0.6335795975)64.7:0.0131520371)73.4:0.0127317604)88.6:0.030039822,((((((BrmTub2A_coord_3-211:2.4364e-06,WbTub2A_coord_3-211:2.3746e-06)74.4:0.015034794,(LolTub2A_coord_3-211:2.7933e-06,OvTub2A_coord_3-211:2.2816e-06)80.5:0.0189912102)97.1:0.0673680319,CejTub2E_coord_3-211:0.0574739478)73.4:0.0111433717,((((CeTub2A_coord_3-211:0.0105949016,(CeTub2B_coord_3-211:0.0105337024,CejTub2A_coord_3-211:0.0105862217)0:2.066e-06)75.7:0.0103519287,CejTub2B_coord_3-211:0.0222948206)91.5:0.0416874778,(HegTub2B_coord_3-211:0.0125092704,((MhTub2B_coord_3-211:1.6431e-06,MiTub2D_coord_3-211:1.6431e-06)78.4:0.01098964,((MhTub2C_coord_3-211:0.0108693509,MiTub2B_coord_3-211:0.0104322507)75.7:0.0132308162,(MhTub2D_coord_3-211:0.1074328809,((MhTub2E_coord_3-211:0.0218110059,(MhTub2F_coord_3-211:0.0220036824,MiTub2I_coord_3-211:0.0218678003)74.6:0.010889959)75.1:0.0148200432,MiTub2G_coord_3-211:0.0182612099)3.9:0.0419698602)73.9:0.0338454309)84.2:0.0193640368)80.3:0.0197736471)95.5:0.0553127497)75:0.0126900454,CeTub2E_coord_3-211:2.6039e-06)73.1:0.009392858)73.6:0.0106114688,(PspTub2C_coord_3-211:0.0297408829,PspTub2D_coord_3-211:0.0356300999)84.2:0.0242006078)79.9:0.0281980333,((BrmTub2B_coord_3-211:0.0563792566,LolTub2B_coord_3-211:0.0089770696)39.6:0.0241921277,OvTub2B_coord_3-211:0.0533962147)99.7:0.1857645581)87.5:0.0389928101)84.1:0.0356282036,tEs-orf190_coord_1-197:0.15551261)77.6:0.0208558191,(((CeTub2C_coord_3-211:0.0310350151,CejTub2C_coord_3-211:2.9653e-06)75.5:0.0127165236,PspTub2B_coord_3-211:0.0617295368)96.1:0.0574943435,(((((CeTub2D_coord_3-211:1.6431e-06,CejTub2D_coord_3-211:1.6431e-06)76.6:0.0085216355,PspTub2A_coord_3-211:0.0145987023)77.1:0.008448795,(LolTub2C_coord_3-211:0.0105491586,WbTub2C_coord_3-211:0.0106343964)79.9:0.0107300696)43.6:0.0106477531,(MhTub2A_coord_3-211:2.7947e-06,MiTub2A_coord_3-211:2.6301e-06)98.4:0.0546945895)92.4:0.0320166614,PspTub2E_coord_3-211:0.0108364797)40.7:0.0056980699)0:2.8916e-06)84.3:0.0299621281,(((((AocTub2H_coord_3-211:0.113884122,GgTub2H_coord_3-211:0.0924502639)88.9:0.0762483774,((((((BtTub2H_coord_3-211:0.1200259903,(CafTub2H_coord_3-211:0.0856690684,MpfTub2H_coord_3-211:0.0841734767)99.8:0.1931069029)89.9:0.0936902449,LaTub2H_coord_3-211:0.124616519)84.5:0.0355781965,((CrgTub2H_coord_3-211:0.0808517546,SptTub2H_coord_3-211:0.0415514573)74.9:0.0106785687,((CvpTub2H_coord_3-211:0.065940389,(HsTub2H_coord_3-211:1.6431e-06,MamTub2H_coord_3-211:1.6431e-06)93.4:0.0558737749)69.2:0.0376844039,OcTub2H_coord_3-211:0.058359642)75.9:0.014745456)79.7:0.0205995064)69.5:0.0162161038,(MmTub2H_coord_3-211:2.3293e-06,RnTub2H_coord_3-211:0.0202318264)86:0.0266055327)98.3:0.1023971832,OraTub2H_coord_3-211:0.0970598743)80.6:0.0415205659,MdTub2H_coord_3-211:2.0417e-06)99.3:0.1969944475)87.7:0.0758024911,(BrTub2H_coord_3-211:0.1357329971,(GaTub2H_coord_3-211:0.1095801108,TarTub2H_coord_3-211:0.0910463216)33.6:0.0417152088)94.6:0.1234283523)99.7:0.1878313232,EcgTub2F_coord_3-211:0.1086210458)74.8:0.0161856094,EcgTub2G_coord_3-211:0.2397111431)90.1:0.0337169495)64.1:0.0083736572)73.2:0.0101929399,(((((AeaTub2Ca_coord_3-211:0.0241651459,CpqTub2C_coord_3-211:0.0107095075)69.3:0.0122610034,AngTub2C_coord_3-211:0.0497803694)89:0.054391253,(AeaTub2Cb_coord_3-211:0.1900656782,MydTub2C_coord_3-211:0.1414150792)90.8:0.0827952101)6.1:0.0492002058,((((((DaTub2C_coord_3-211:0.0209222362,DwTub2C_coord_3-211:0.0315383557)0:2.18e-06,(((((((DbTub2C_coord_3-211:0,DyTub2C_coord_3-211:0):0,DseTub2C_coord_3-211:0):0,DtTub2C_coord_3-211:0):0,DrfTub2C_coord_3-211:0):1.6431e-06,DerTub2C_coord_3-211:1.6431e-06)0:2.2853e-06,((DpTub2C_coord_3-211:2.2811e-06,DrpTub2C_coord_3-211:2.2799e-06)99.8:0.1084479422,DreTub2C_coord_3-211:2.1518e-06)36.7:0.0104592847)0:2.2002e-06,DmTub2C_coord_3-211:0.010529883)86.5:0.0108066888)0:2.0776e-06,DrbTub2C_coord_3-211:1.6431e-06)0:2.1761e-06,(DeTub2C_coord_3-211:2.3118e-06,DrrTub2C_coord_3-211:2.3118e-06)92.5:0.010585666)0:2.7027e-06,(DgTub2C_coord_3-211:2.2542e-06,(DmoTub2C_coord_3-211:0.0302771228,DvTub2C_coord_3-211:0.0456665532)90.2:0.0305136735)82:0.0105878212)80.9:0.0104391202,DkTub2C_coord_3-211:2.784e-06)99.6:0.1595203661)95.2:0.0766367097,(AypTub2C_coord_3-212:0.0797065113,RhpTub2C_coord_3-211:0.0897222906)91.5:0.0579354193)81:0.0304455373)0:2.5613e-06,(SmTub2E_coord_3-211:0.0248775002,SmTub2F_coord_3-211:0.1362028351)98:0.0750691464)90.9:0.0326691963)98.1:0.0720073565,(tRc-orf22_coord_20-228:2.9033e-06,tRc-orf24_coord_42-250:2.6347e-06)93.1:0.0430270964)45:0.0159077373,tPr-orf82_coord_5-213:0.0291840344);
