# Supplementary material for: Phylogenetic and functional characterization of water bears (Tardigrada) tubulins
Source: Sci Rep. 2023 Mar 30;13:5194. doi: 10.1038/s41598-023-31992-z (PMC10063605; doi:10.1038/s41598-023-31992-z)
Supplement: Supplementary file 1 — Supplementary Information. [file 41598_2023_31992_MOESM1_ESM.zip › Novotna Floriancicova_Supplementary data/Supplementary data 2/CRG dataset_tardigrades_tubulin_domains_selected_translated_frames_and_Findeisen.decoded.dpa_100.MAFFT-GINSI.with.CLUSTALO.tree.phylip_fastme_tree.tub_types]

tMt-orf120_coord_15-207	Tub2
tMp-orf32_coord_4-212	Tub2
tPr-orf94_coord_4-212	Tub2
tHe-orf19_coord_3-211	Tub2
tHe-orf7_coord_3-211	Tub2
tEs-orf30_coord_15-223	Tub2
tEs-orf190_coord_1-197	Tub2
tEt-orf170_coord_20-228	Tub2
tEt-orf150_coord_7-212	Tub2
tEs-orf31_coord_7-215	Tub2
tRv-orf132_coord_3-212	Tub2
tPr-orf88_coord_37-246	Tub2
tHe-orf12_coord_3-211	Tub2
tRc-orf21_coord_10-218	Tub2
tRv-orf126_coord_3-211	Tub2
tRc-orf28_coord_10-218	Tub2
tPr-orf83_coord_29-237	Tub2
tMp-orf53_coord_14-222	Tub2
tPr-orf82_coord_5-213	Tub2
tRc-orf24_coord_42-250	Tub2
tRc-orf22_coord_20-228	Tub2
tHe-orf1_coord_3-211	Tub2
tRc-orf186_coord_6-214	Tub2
tMp-orf52_coord_14-222	Tub2
tPr-orf103_coord_19-227	Tub2
tHe-orf5_coord_20-228	Tub2
tPr-orf110_coord_2-210	Tub2
tEs-orf189_coord_12-220	Tub2
tEs-orf187_coord_42-254	Tub5
tEt-orf142_coord_26-210	Tub5
tHe-orf14_coord_5-216	Tub5
tEs-orf27_coord_4-214	Tub1
tMt-orf117_coord_17-185	Tub1
tEt-orf141_coord_1-118	Tub1
tEt-orf158_coord_24-122	Tub1
tEt-orf160_coord_17-119	Tub1
tRc-orf185_coord_14-224	Tub1
tEs-orf25_coord_13-223	Tub1
tEt-orf161_coord_44-254	Tub1
tEt-orf159_coord_32-242	Tub1
tRv-orf130_coord_3-213	Tub1
tPr-orf114_coord_9-219	Tub1
tPr-orf100_coord_15-225	Tub1
tPr-orf85_coord_15-225	Tub1
tMp-orf38_coord_6-216	Tub1
tMp-orf45_coord_19-229	Tub1
tHe-orf9_coord_3-213	Tub1
tPr-orf101_coord_16-226	Tub1
tRv-orf137_coord_3-213	Tub1
tEs-orf23_coord_11-221	Tub1
tHe-orf2_coord_3-213	Tub1
tMt-orf119_coord_49-259	Tub1
tMt-orf118_coord_1-145	Tub1
tRv-orf139_coord_3-212	Tub1
tPr-orf65_coord_4-213	Tub1
tRc-orf191_coord_11-220	Tub1
tMp-orf42_coord_23-231	Tub1
tHe-orf4_coord_3-215	Tub1
tEt-orf143_coord_8-218	Tub1
tPr-orf77_coord_9-216	Tub3
tEs-orf194_coord_8-219	Tub3
tEt-orf156_coord_32-243	Tub3
tEt-orf152_coord_15-181	Tub3
tEt-orf155_coord_40-251	Tub3
tEt-orf154_coord_18-229	Tub3
tMt-orf124_coord_5-221	Tub3
tRc-orf182_coord_35-250	Tub3
tPr-orf89_coord_19-233	Tub3
tMp-orf34_coord_14-227	Tub3
tRv-orf135_coord_4-218	Tub3
tHe-orf15_coord_4-217	Tub3
