# Supplementary material for: Phylogenetic and functional characterization of water bears (Tardigrada) tubulins
Source: Sci Rep. 2023 Mar 30;13:5194. doi: 10.1038/s41598-023-31992-z (PMC10063605; doi:10.1038/s41598-023-31992-z)
Supplement: Supplementary file 1 — Supplementary Information. [file 41598_2023_31992_MOESM1_ESM.zip › Novotna Floriancicova_Supplementary data/Supplementary data 2/CRG dataset_tardigrades_selected_translated_frames_trimmed_and_Findeisen.decoded.dpa_100.MAFFT-GINSI.with.CLUSTALO.tree.aln.treefile_with_ufboot]

(tHe-orf1:0.0941437551,(((((((((((((((((((((((((((((((((((((((((((((((((((((((((((((((((((((((((((((tHe-orf2:2.7371e-06,(tEs-orf23:0.0940597303,tEt-orf143:0.17419556)94:0.0552918918)56:2.3739e-06,tRv-orf137:0.0365904152)85:0.0225779927,tPr-orf101:0.0231984432)49:0.0053663692,tRc-orf185:0.0064208849)87:0.0227215079,tMt-orf118:0.0128717965)45:0.0194267815,(tHe-orf9:2.4789e-06,(((tMp-orf38:0.0059815291,(tPr-orf85:0.0060443323,tPr-orf100:2.3732e-06)80:0.0061338171)57:0.0060848841,tMp-orf45:2.9478e-06)71:0.006096762,tRv-orf130:2.4968e-06)61:0.0060487106)99:0.0321826287)51:0.0127615145,((((CiTub1D:0.0394237208,CiTub1E:0.0388032618)100:0.0522096012,(CvpTub1L:0.1155744821,CvpTub1M:0.1494615452)100:0.3724358116)70:0.0205389301,((OraTub1G:0.0865476083,XtTub1G:0.2769126763)59:0.0280849324,((((((((((LaTub1G:2.1224e-06,(TmlTub1G:0.0120737987,(CafTub1G:0.0060205603,MpfTub1G:2.754e-06)55:2.3358e-06)76:0.0060181111)61:0.0060185002,BtTub1G:0.0120728571)56:2.9793e-06,SptTub1G:2.8902e-06)34:2.3472e-06,((MamTub1G:1.0716e-06,HsTub1G:2.048e-06)99:0.0120627811,EqcTub1G:0.012049377)73:2.353e-06)75:0.0060367731,RnTub1G:0.006004368)22:2.1904e-06,(OcTub1G:1.0716e-06,MmTub1G:1.0716e-06)81:2.3476e-06)32:2.3674e-06,CrgTub1G:0.0060114299)75:0.006701354,CvpTub1G:0.0363276208)66:0.0144548543,MdTub1G:0.0333175063)94:0.0295791391,(AocTub1Ga:0.0511352226,((GgTub1Ga:0.2653386928,AocTub1Gb:0.2097904482)91:0.0780557546,GgTub1Gb:0.0976305239)84:0.0571036102)82:0.0341647679)66:0.0257447002)100:0.2188846726)63:0.0202260844,(((((((SptTub1I:0.089592628,CafTub1I:0.1920375642)81:0.007301101,MpfTub1I:0.0301346436)98:0.0372326651,MdTub1I:0.0625069119)99:0.0520920311,GgTub1I:0.0059728135)87:0.0171454006,AocTub1I:0.0156629039)82:0.0215028215,BrTub1K:0.1035200515)55:0.0101334694,XtTub1I:0.0244608231)93:0.0592384096)55:0.0132738171)16:0.0133400627,((tHe-orf4:0.0570205869,tRv-orf139:0.1293624102)65:0.0334641691,((tMp-orf42:0.0816655887,tRc-orf191:0.0724223189)74:0.0325660254,tPr-orf65:0.0464208592)99:0.0872715933)100:0.3097752411)5:0.0087087621,((tEt-orf141:0.1090282248,tEt-orf161:2.1242e-06)74:0.0098701716,(CptTub1K:0.2562244179,(TarTub1N:0.4694156745,NvTub1S:0.3942452801)62:0.0593847274)85:0.107005974)34:0.0179182433)7:0.0100323035,(((((((((TicTub1A:0.0063771494,MydTub1C:0.0125608473)56:0.0060383936,(((((((((((((((((((((((DmoTub1A:0,DpTub1A:0):0,DrfTub1C:0):0,DgTub1A:0):0,DeTub1C:0):0,DbTub1C:0):0,DmTub1C:0):0,DyTub1A:0):0,DtTub1C:0):0,DwTub1A:0):0,DssTub1C:0):0,DseTub1A:0):0,DaTub1A:0):0,DreTub1C:0):0,DrrTub1A:0):0,DrbTub1A:0):0,DrpTub1C:0):0,DkTub1C:0):0,GomTub1C:0):0,DerTub1A:0):1.0716e-06,DvTub1A:1.0716e-06)96:2.904e-06,(((((DeTub1A:0,DssTub1A:0):0,DseTub1C:0):0,DrrTub1C:0):1.0716e-06,DreTub1A:2.4793e-06)88:2.1836e-06,((((DmTub1A:0,DyTub1C:0):0,DerTub1C:0):1.0716e-06,DtTub1A:1.0716e-06)93:2.5692e-06,DbTub1A:0.006163937)77:0.0061631604)74:0.0061700626)83:0.0123381478,((((LhTub1C:0.0122580817,HrsTub1G:0.0061103117)88:2.8878e-06,CmfTub1C:0.0123684654)87:0.0122593654,PobTub1C:2.358e-06)64:0.0061517609,(AeTub1C:1.0716e-06,AacTub1C:2.8773e-06)96:2.1792e-06)99:0.0328581036)47:2.6444e-06,AngTub1C:0.006180527)63:0.0061832753)49:2.369e-06,((AeaTub1A:0,CpqTub1G:0):1.0716e-06,CpqTub1A:1.0716e-06)84:2.2921e-06)32:2.1269e-06,(((AngTub1A:0,AngTub1G:0):1.0716e-06,AeaTub1C:1.0716e-06)92:2.3158e-06,(AypTub1A:0.037235557,CpqTub1C:0.0050542455)35:0.0026976856)51:0.0061984777)37:0.0061545092,RhpTub1A:0.0061333636)9:2.5284e-06,NavTub1C:0.0185709632)24:0.0061406291,(((((AmTub1A:0,BotTub1A:0):0,BoiTub1A:0):0,HrsTub1C:0):1.0716e-06,(ApfTub1A:1.0716e-06,((MerTub1A:0.0061039764,(NavTub1A:2.5055e-06,NavTub1G:0.0122522316)33:0.0061567321)14:2.3373e-06,LhTub1A:0.0061210709)14:2.4695e-06)10:1.0716e-06)51:2.4779e-06,(((((CmfTub1A:0,LhTub1G:0):0,PobTub1A:0):0,AacTub1A:0):1.0716e-06,AeTub1A:1.0716e-06)89:2.0439e-06,(HrsTub1A:0.0060138411,(((AmTub1G:0,BoiTub1G:0):1.0716e-06,BotTub1G:1.0716e-06)92:2.2398e-06,MerTub1G:0.0122034218)60:0.0061099172)8:2.2084e-06)17:0.0060251998)72:0.0060567462)59:0.0020179355,MydTub1A:0.0735031249)28:0.0166855021,((((EcgTub1C:0.1519818907,EcgTub1D:0.185999992)58:0.0357503516,((EcgTub1E:0.1847251329,EcgTub1F:0.2227939431)68:0.044073856,EcgTub1G:0.2241514538)72:0.0331064214)99:0.0980665951,RhpTub1M:0.1348401914)66:0.0134843845,(AypTub1C:0.1139012367,RhpTub1L:0.0362347799)12:0.008394402)8:2.8027e-06)10:0.0061978661)2:2.1412e-06,(((((((((((((((((((((((((Pf_iTub1A:2.3474e-06,Pf_aTub1A:2.8695e-06)99:0.0059716034,(PbTub1A:2.2543e-06,PlyTub1A:2.3263e-06)99:0.0059220281)65:0.005958372,(PkTub1A:2.4985e-06,PvTub1A:2.4649e-06)98:2.9874e-06)98:0.0495085667,((((BabTub1A:0.0140896782,BbTub1A:0.0112113466)100:0.0705640304,(ThaTub1B:0.0151872892,TepTub1B:0.012725565)100:0.2525158306)90:0.1377441276,(((Pf_aTub1B:0.0288932638,(PbTub1B:2.0866e-06,PlyTub1B:2.5363e-06)100:0.0234769844)51:2.5557e-06,PvTub1B:2.2525e-06)51:0.0057612834,PkTub1B:2.4284e-06)91:0.0558043284)25:0.0333950947,(((ThaTub1A:0.0850720315,TepTub1A:0.1039917417)100:0.4704473156,(BabTub1B:0.1218205546,BbTub1B:0.0874085155)100:0.2909022286)60:0.1305947966,BamTub1B:0.4252258677)100:0.7389334402)10:0.01347249)10:0.0246867537,ActTub1A:0.1806222525)14:0.0373524965,(BamTub1A:0.5977337052,((CpTub1:2.129e-06,ChTub1:2.3087e-06)100:0.0415588588,CrmTub1:0.0179631517)100:0.1683440054)38:0.0921248539)89:0.0375086658,(HahTub1A:1.0716e-06,Tg_aTub1A:1.0716e-06)99:0.0179003713)100:0.0647095133,((TetTub1A:2.5034e-06,((((PtTub1A:2.5354e-06,PtTub1E:1.0716e-06)67:2.4888e-06,PtTub1D:0.018675095)63:0.0062437806,(PtTub1B:2.3737e-06,PtTub1C:1.0716e-06)96:2.519e-06)91:0.0252200093,ImTub1:0.0320541399)63:0.0062931528)100:0.0750579467,OxtTub1A:0.024603345)67:0.0084409483)94:0.0426687713,(((OstTub1A:0.047634943,OstTub1B:0.1180875789)100:0.1059772416,(Mip_aTub1A:1.0716e-06,Mip_aTub1B:1.0716e-06)100:0.0359843372)49:0.0090009083,(ChvTub1A:1.0716e-06,ChvTub1B:0.0184026582)74:0.0114295808)61:0.0071954466)39:0.0108766391,((CrTub1A:2.5166e-06,CrTub1B:2.3456e-06)99:0.012307208,(VcTub1A:2.9724e-06,VcTub1B:2.5848e-06)98:2.8117e-06)100:0.0593264711)44:0.0135290792,((BinTub1A:0.0059974264,BinTub1B:2.3417e-06)100:0.0217731666,BinTub1C:0.387835467)93:0.0489598574)38:2.281e-06,(CypTub1A:0.0061087602,CypTub1B:0.012146016)94:0.0305926479)60:0.0238441503,(((((((((((DcfTub1A:0.0569988552,(DccTub1A:0.0137526037,DdTub1A:0.0143093667)100:0.062180339)99:0.0470965886,DiiTub1A:0.0247917142)100:0.2104966868,DcpTub1A:0.1775757191)89:0.0694601858,PovTub1:0.2201553905)100:0.3029374612,(((DcfTub1B:0.0526535779,DiiTub1B:0.0725231281)79:0.0647179197,DdTub1B:0.1467550357)100:0.3255589273,DcpTub1B:0.3243163667)100:0.387969186)97:0.1129631261,((DifTub1A:0.1799762853,DifTub1B:0.8369765137)100:0.2169604466,(PppTub1A:0.1523105996,PppTub1B:0.1899824024)100:0.2414592499)51:0.0664437644)100:0.3911952019,((BinTub1D:1.09594576,(NgTub1E:0.4358736926,NgTub1F:0.6694533282)100:0.760335877)50:0.1347615962,BhTub1:0.8845256798)33:0.0843061356)52:0.0834832698,(CncTub1A:0.236390773,CncTub1B:0.1154210969)100:0.5037616844)70:0.0932982732,CmTub1:0.30269221)45:0.0481216623,(GsTub1:0.2456586706,PpuTub1:0.6878951991)51:0.0774236429)66:0.0770023767,(GtTub1A:0.3181990312,(CtpTub1:0.2916385104,(HmaTub1:0.1318878484,CmeTub1:0.1114864542)91:0.0798230581)74:0.0528619604)100:0.2449720161)95:0.1195111049)44:0.0276592905,(((((((((((((((((LeiTub1A:0,LemTub1J:0):0,LemTub1L:0):0,LemTub1I:0):0,LemTub1H:0):0,LemTub1G:0):0,LemTub1F:0):0,LemTub1E:0):0,LemTub1K:0):0,LemTub1B:0):0,LemTub1C:0):0,LemTub1D:0):0,LeiTub1B:0):2.5011e-06,LemTub1A:2.1853e-06)100:0.0117353912,EdmTub1:0.005859319)61:0.0059066814,(LbTub1A:2.3199e-06,LbTub1B:1.0716e-06)98:2.4463e-06)99:0.1242316644,(TrcTub1A:0.0144996266,(((TbTub1A:0,TbTub1D:0):0,TbTub1C:0):1.0716e-06,TbTub1B:1.0716e-06)100:0.0030732983)100:0.04492955)100:0.1404585734,(((NgTub1A:0,NgTub1C:0):1.0716e-06,NgTub1B:1.0716e-06)100:0.0395979399,NgTub1D:0.3315780561)99:0.0710170168)76:0.0309462223)27:0.0105239495,(((((((SemTub1A:0.0312911306,(((((PhpTub1Aa:0.0501771768,(MeTub1Aa:2.9784e-06,MeTub1Ab:2.2718e-06)91:0.0123917237)43:2.6904e-06,(((((MigTub1Aa:0.0245694721,MigTub1Ab:0.0245069338)99:0.0633058454,CusTub1Aa:0.0313533796)44:2.7233e-06,(CusTub1Ab:0.0297467952,MigTub1Ac:0.1009306051)27:0.0212062556)14:0.0061837895,((((GlmTub1Aa:2.8619e-06,GlmTub1Ac:0.0060591008)97:0.0133957452,MtTub1Ab:0.0116897683)78:0.0120739861,((((((ArlTub1Aa:0,AtTub1Ab:0):0,ArlTub1Ab:0):1.0716e-06,AtTub1Aa:1.0716e-06)100:0.0123954761,AtTub1Ac:2.5653e-06)93:0.0217684396,SobTub1Ac:0.1712517422)72:0.018589632,BdTub1Aa:0.0686601702)91:0.0352999372)20:0.0079213437,(GlmTub1Ab:0.0062168687,GlmTub1Ad:2.4609e-06)98:0.0193632681)13:0.0061737135)14:2.8391e-06,RicTub1Ab:2.8849e-06)50:0.0120714745)39:0.0059898927,VvTub1Ab:0.0062309328)15:2.7724e-06,(VvTub1Aa:0.0234775168,PotTub1Ac:0.0238410159)34:0.0011603574)45:0.0058757131,((((((MtTub1Aa:0.0124692079,(GlmTub1Ae:0.005860751,GlmTub1Af:0.0122942209)99:0.036713533)64:2.6081e-06,((((((OrgTub1Aa:2.109e-06,Os_aTub1Aa:2.2609e-06)100:0.0379702089,BdTub1Ab:2.5378e-06)70:0.0121919326,SobTub1Aa:0.0061264144)55:2.6457e-06,SobTub1Ab:0.0060527902)75:0.0120127936,(OrgTub1Ab:2.0869e-06,Os_aTub1Ab:2.4211e-06)100:0.0470918313)85:0.0163350427,(GlmTub1Ag:2.4368e-06,GlmTub1Ah:0.0068214659)100:0.074491468)82:0.0291653825)36:0.0218312658,(PotTub1Aa:0.0304606463,(CipTub1Aa:0.0184054397,CipTub1Ab:0.0305559641)76:0.006957625)32:0.0056803492)9:0.0065145372,PotTub1Ab:0.0246061725)8:2.5243e-06,(PupTub1Aa:2.1127e-06,(PupTub1Ab:0.0369601043,(CusTub1Ac:0.070064018,PupTub1Ac:0.024689619)37:2.6593e-06)30:2.8517e-06)42:0.0060414777)6:2.215e-06,RicTub1Aa:2.4259e-06)21:2.7168e-06)52:0.0064995819)55:0.006504775,(RicTub1Ac:0.0248185922,PotTub1Ad:0.024364584)78:0.0122735836)43:2.3927e-06,(PupTub1Ad:0.0067244613,((SemTub1Balpha:2.0166e-06,SemTub1Bbeta:2.913e-06)100:0.026883326,(SemTub1Calpha:1.0716e-06,SemTub1Cbeta:1.0716e-06)86:0.0067663798)82:0.0198636012)66:0.0127801686)48:0.0060510421,VvTub1Ac:2.5132e-06)77:0.0321655215,((((PhpTub1Ac:0.2384975138,((PhpTub1Ad:0.0423215387,PhpTub1Af:0.0367936384)64:0.0182997083,PhpTub1Ae:0.0467458555)100:0.142718573)99:0.0667368603,(((SemTub1Halpha:2.021e-06,SemTub1Hbeta:2.3253e-06)83:2.8976e-06,(SemTub1Jalpha:2.4757e-06,SemTub1Jbeta:0.0121187728)74:0.0060386689)64:2.4238e-06,((SemTub1K:0,SemTub1Lbeta:0):2.5487e-06,SemTub1Lalpha:2.5819e-06)99:0.0121106664)98:0.028170255)30:0.0314501502,(SemTub1Ialpha:2.1027e-06,SemTub1Ibeta:2.5611e-06)100:0.0477763874)67:0.0197086371,(((SemTub1Dalpha:2.9196e-06,SemTub1Dbeta:1.0716e-06)100:0.025107743,((SemTub1Ealpha:2.4528e-06,SemTub1Ebeta:2.4308e-06)100:0.0060819854,(SemTub1Galpha:2.4268e-06,SemTub1Gbeta:2.4322e-06)100:0.0182211662)87:0.0358048635)25:0.009147221,(SemTub1Falpha:1.0716e-06,SemTub1Fbeta:1.0716e-06)100:0.0675360365)16:0.019170842)74:0.0386613519)20:0.0115104214,PhpTub1Ab:0.1119058581)71:0.0222604492,(GtTub1B:0.2331043707,(((PhpTub1Ba:1.0716e-06,PhpTub1Bb:1.0716e-06)99:0.0069048803,PhpTub1Bc:0.012959604)74:0.0280907692,(((((MigTub1Ba:0.0322269248,PupTub1Bb:0.0437862297)73:0.0223383373,(PotTub1Ba:0.0528027976,PotTub1Bb:0.0724840467)56:0.0137775336)58:0.0148457748,((((CusTub1Ba:0.044179237,(((((GlmTub1Ba:0.0135219438,GlmTub1Bb:2.8727e-06)93:0.0197311107,MtTub1Ba:2.7168e-06)93:0.0371575791,(((AtTub1Ba:0,AtTub1Bb:0):0,ArlTub1Bb:0):1.0716e-06,ArlTub1Ba:2.5358e-06)100:0.0140477885)82:0.0236593276,RicTub1Ba:0.0225904531)42:0.0080129409,(MeTub1Ba:0.0312433177,MeTub1Bb:0.0398488642)65:0.0069068365)50:0.0132813683)19:2.1318e-06,(((OrgTub1Ba:1.0716e-06,Os_aTub1Ba:1.0716e-06)100:0.0137043903,BdTub1Bb:0.0301492273)86:0.0248274088,SobTub1Ba:2.008e-06)98:0.0385155165)30:0.0060473725,(CipTub1Ba:0.0437790109,MigTub1Bc:0.0936849672)47:0.0127437976)24:0.01155833,((((PupTub1Ba:0.0585790823,((RicTub1Bb:0.0494804919,MeTub1Bc:0.0476716908)69:0.0176749981,(PotTub1Bc:0.0283499144,PotTub1Bd:0.03937752)98:0.0446272157)69:0.0201721942)46:0.0041338447,(CipTub1Bb:0.0919689306,(ArlTub1Bc:0.0060221604,AtTub1Bc:0.0240707461)100:0.1508948551)61:0.0242969893)57:0.0127071692,((((BdTub1Ba:0.048486395,(Os_aTub1Bb:0.0848806927,SobTub1Bb:0.0175358805)84:0.0269068795)100:0.1037181478,(SemTub1Malpha:2.9956e-06,SemTub1Mbeta:2.0152e-06)100:0.6243021925)32:0.0279510706,(MtTub1Bb:0.0956718855,((GlmTub1Bc:0.006830283,GlmTub1Bd:0.0196548863)98:0.0268011841,(MtTub1Bc:0.2027308774,GlmTub1Be:0.1153682627)100:0.1610657024)75:0.0382087817)11:0.0018297955)93:0.0521002194,CusTub1Bb:0.0560175091)65:0.0170134824)63:0.0061283678,MigTub1Bb:0.0364729048)30:0.0062320183)28:2.1475e-06)55:0.0206445271,VvTub1Ba:0.0051045023)78:0.0239392106,VvTub1Bb:0.3028412626)96:0.0448090041)100:0.1043509138)30:0.0233430241)25:0.0292190075)45:0.032179886,(((((((HyaTub1A:0.1106890077,PhiTub1C:0.0290698611)66:0.0140912729,PhsTub1D:0.0194152345)71:0.0147802265,(((HyaTub1B:0.0118749418,(PhrTub1C:0.0060418776,PhrTub1E:2.08e-06)75:0.0059495972)81:0.0068483961,(PhsTub1C:2.1325e-06,((PhrTub1D:0.0852993381,(PhsTub1G:2.5401e-06,PhsTub1H:2.9301e-06)100:0.020961519)56:0.0168711532,(PhsTub1F:0.1356310671,(PhrTub1F:2.4367e-06,PhrTub1G:2.5968e-06)100:0.0585214808)100:0.1754869394)66:0.015462865)63:0.0171817203)57:0.0162580315,(PhiTub1B:0.110783948,PhiTub1D:2.2036e-06)85:0.0323843238)89:0.0333716452)100:0.0692648195,PuTub1A:0.0186500467)82:0.0125781207,PuTub1B:0.0718765518)98:0.038174207,(SrpTub1B:0.0279905053,(SrpTub1C:0.0503183447,SrpTub1D:0.1930458072)100:0.0498815211)100:0.0529554349)100:0.0750996576,((PhsTub1A:0.0026222848,(((((PhrTub1A:0,PhrTub1B:0):0,PhiTub1E:0):0,PhsTub1B:0):1.0716e-06,SrpTub1A:1.0716e-06)93:2.0181e-06,PuTub1C:0.0120221443)67:0.0041722156)89:0.0111839068,PhiTub1A:2.6502e-06)86:0.0126511675)99:0.0827042455)54:0.0467901636,(((EmhTub1A:2.5243e-06,EmhTub1B:2.6588e-06)100:0.0137678175,(((EmhTub1C:0.0185699286,EmhTub1G:0.0248371047)56:0.0061819968,(EmhTub1F:1.0716e-06,EmhTub1H:0.006202859)81:2.4513e-06)82:0.0186793648,(EmhTub1D:2.4587e-06,EmhTub1E:0.0062222338)94:2.0537e-06)99:0.0362622143)100:0.2311421004,(((((FrcTub1A:0.0061418585,FrcTub1B:2.0578e-06)100:0.2085410501,PhtTub1:0.151144715)100:0.1264300758,ThpTub1:0.0093536331)83:0.0337131544,((EcsTub1A:1.0716e-06,EcsTub1B:1.0716e-06)99:2.2724e-06,EcsTub1C:0.0120911328)99:0.0244943011)50:0.0098641613,((((AuaTub1A:0,AuaTub1D:0):0,AuaTub1E:0):0,AuaTub1C:0):1.0716e-06,AuaTub1B:1.0716e-06)100:0.083875536)99:0.1279853543)49:0.0275430296)99:0.1296404435,OxtTub1B:1.089822942)54:0.0429981899,GiiTub1:0.2573327581)55:0.0510351606,((Tv_aTub1A:2.0759e-06,Tv_aTub1B:2.9869e-06)97:0.0059133094,((((Tv_aTub1C:0,Tv_aTub1F:0):0,Tv_aTub1G:0):0,Tv_aTub1E:0):2.0308e-06,Tv_aTub1D:2.0357e-06)97:2.3428e-06)100:0.2471724917)100:0.1289191471,CiTub1A:0.0052656443)11:0.0063759981,(OidTub1A:1.0716e-06,(CiTub1B:0.006012016,(CiTub1F:0.0907805739,BrTub1I:0.1125185186)85:0.0288971986)34:0.0061928552)11:2.2078e-06)12:0.0058621139,(((ApfTub1J:1.0716e-06,AmTub1J:1.0716e-06)100:0.0357874211,MerTub1J:0.156418558)47:0.0173342677,(BotTub1J:2.9286e-06,BoiTub1J:0.0068314975)100:0.0495142003)100:0.1003171828)15:2.9035e-06,CagTub1B:2.1705e-06)20:0.0166778648,((SckTub1P:0.0551548078,SckTub1Q:0.041347698)100:0.4259681034,(MbTub1:0.0365975109,ProTub1:0.0454342701)100:0.0719650172)85:0.0695641074)55:0.0068626477)13:0.0061241205,(tEs-orf25:0.1237148277,(((((((EcgTub1A:0.0428570333,(((SmTub1A:2.0879e-06,SmTub1B:0.0872665965)82:0.0183575411,(((CptTub1A:2.5006e-06,CptTub1B:0.0060439986)72:0.0061508582,CptTub1C:0.0244631129)66:0.0120357516,CptTub1H:0.0563193493)70:2.8627e-06)42:0.0059586666,(HerTub1A:0.0121566972,CagTub1C:0.0306072525)46:0.0061002455)30:0.0058858038)65:0.0060972561,((TiaTub1A:0.0059732631,(TiaTub1B:0.0182635907,TiaTub1C:0.0243979819)64:2.3458e-06)100:0.0894651443,SckTub1F:0.0183415903)66:0.0119238357)11:2.0153e-06,(CptTub1D:0.0242976657,CagTub1F:0.1851873296)22:2.495e-06)48:0.005947045,(((((((((((NvTub1A:0.0116239919,SckTub1M:0.1852355754)27:0.0074791554,NvTub1H:0.0437414095)23:0.0116764905,(NvTub1F:0.0486894284,NvTub1O:0.1558274022)35:0.0208373469)39:0.0076320567,NvTub1N:0.1301681969)22:0.0065845136,((TiaTub1D:0.1674808882,NvTub1L:0.1271666573)68:0.0454569336,NvTub1K:0.0412048761)26:0.0138787408)83:0.0132073035,NvTub1I:2.4837e-06)85:0.0133205792,NvTub1J:2.9896e-06)85:0.0132184477,NvTub1C:0.0117712072)85:0.0070883001,NvTub1G:0.0120214933)72:0.0065315239,NvTub1E:0.0245274292)48:0.0066113676,((((TicTub1D:0.0199174291,AypTub1D:0.0372130514)13:0.0123415722,RhpTub1D:2.4836e-06)47:0.0313570218,(((((DmoTub1D:0.0063517355,(DvTub1D:0.0254685769,DgTub1D:0.0170020232)89:0.0072167307)96:0.0203239046,((((((DaTub1D:0,DrfTub1D:0):0,DeTub1D:0):1.0716e-06,DrbTub1D:1.0716e-06)41:2.3968e-06,DrrTub1D:1.0716e-06)91:2.4007e-06,((DreTub1D:0.0316456702,DtTub1D:2.1013e-06)67:0.0061525081,(((((DmTub1D:0,DbTub1D:0):0,DyTub1D:0):0,DerTub1D:0):0,DssTub1D:0):2.1167e-06,DseTub1D:1.0716e-06)90:2.5537e-06)91:0.0124240776)62:0.0061680419,DkTub1D:2.4008e-06)97:0.0242197377)95:0.0185282989,DwTub1D:0.0070382104)90:0.0311240069,CpqTub1D:0.0249787849)40:0.0067741714,(GomTub1D:0.0063524014,AeaTub1D:0.0123202082)42:0.006041147)69:2.168e-06)87:0.0565878081,(CptTub1F:2.137e-06,CptTub1G:0.0121477232)96:0.0182986254)24:0.0061035739)3:2.4105e-06)4:2.5907e-06,(((((((((((((((((((((((((((LaTub1D:0,BtTub1D:0):0,EqcTub1E:0):0,MdTub1E:0):0,MmTub1D:0):0,OcTub1E:0):0,CafTub1E:0):0,EqcTub1D:0):0,HsTub1J:0):0,BtTub1E:0):0,MamTub1D:0):0,HsTub1D:0):0,MpfTub1D:0):0,CvpTub1E:0):0,CrgTub1D:0):0,MamTub1E:0):0,MmTub1E:0):0,RnTub1E:0):0,EqcTub1J:0):0,AocTub1E:0):0,CvpTub1D:0):0,RnTub1D:0):1.0716e-06,OcTub1D:1.0716e-06)25:1.0716e-06,((TmlTub1D:0.0121204151,LaTub1E:0.01220872)15:1.0716e-06,SptTub1D:0.0060611127)18:1.0716e-06)19:1.0716e-06,(HsTub1E:0.0370125488,GgTub1E:0.0245994907)46:2.994e-06)10:2.5148e-06,MdTub1D:0.0121428724)49:2.5798e-06,CafTub1D:0.0060500763)92:0.0184280192,AypTub1L:0.0913865997)58:0.0062122226)17:2.4382e-06,CagTub1A:1.0716e-06)10:2.6891e-06,CiTub1C:0.0060510168)51:2.6823e-06)9:0.0069860121)26:0.0058265181,((((((OidTub1B:2.6125e-06,OidTub1C:2.3038e-06)100:0.0133732528,(OidTub1D:2.996e-06,OidTub1E:0.0181682978)97:0.0109331241)99:0.0614927495,((SckTub1K:0.0226016291,SckTub1L:0.0317571474)55:0.0061062492,SckTub1N:0.0206302078)100:0.0677367837)53:0.0198859593,NvTub1B:0.0368096637)23:0.0061616769,(CptTub1E:0.050020511,SckTub1J:0.0734568136)30:0.0058698062)11:2.0812e-06,(((((EcgTub1B:0.0810651705,(((AmTub1D:0.0059640288,ApfTub1D:0.0249832914)95:0.032624077,((BotTub1D:0.0063518593,BoiTub1D:0.0059799989)100:0.0476548218,MerTub1D:0.1071664839)63:0.0133201585)96:0.0472276634,((((LhTub1D:0.0304964289,CmfTub1D:0.0353152991)14:0.0078018583,HrsTub1D:0.0254044363)14:0.0064437478,AeTub1D:0.0179815362)92:0.0317227127,PobTub1D:2.5352e-06)93:0.0736805303)100:0.3758470109)78:0.045370029,CagTub1E:0.0145907314)39:0.0108317771,CagTub1D:0.0140075505)41:0.0111584586,(((((((((((((((LaTub1F:0,CvpTub1F:0):0,MpfTub1F:0):0,BtTub1F:0):0,RnTub1F:0):0,SptTub1F:0):0,HsTub1F:0):0,CafTub1F:0):0,CrgTub1F:0):0,MmTub1F:0):0,MamTub1F:0):1.0716e-06,OcTub1F:1.0716e-06)75:2.4732e-06,(TmlTub1F:0.0063354176,EqcTub1F:0.006341389)36:2.6201e-06)71:2.428e-06,MdTub1F:0.0063278581)94:0.0265147323,(((AocTub1Fa:2.0401e-06,AocTub1Fb:0.0125335491)100:0.0464941186,(BrTub1J:0.0183665567,((TarTub1K:0.0600711591,((TarTub1L:0.017436871,TarTub1M:0.1947216242)100:0.0925867261,GaTub1M:0.0542755009)96:0.0532038645)82:0.0232695416,GaTub1L:0.0289020021)61:2.0577e-06)100:0.083418214)69:0.0152613844,(GgTub1Fa:2.2929e-06,GgTub1Fb:0.0568828145)96:0.0335727028)80:0.0225549766)65:0.0125363187,XtTub1F:0.0185432302)99:0.0833735888)60:0.0107405957,CptTub1I:0.2029134853)49:0.006339266)45:0.0058465238)17:2.5359e-06,NvTub1D:0.0059555759)26:0.0060937469,((((((HerTub1B:0.0187081468,HerTub1C:0.0873625981)100:0.1118435966,(HerTub1D:0.3979537353,CptTub1J:0.1719007754)93:0.0504850325)95:0.0430253435,(((((AlmTub1:0,Bad_aTub1:0):0,RisTub1:0):1.0716e-06,Bad_bTub1:1.0716e-06)81:2.0804e-06,SppTub1:1.0716e-06)100:2.3299e-06,PrsTub1:0.055081704)100:0.0921448875)74:0.031882305,SckTub1I:0.0144360595)48:0.0165836062,SckTub1H:0.030474326)11:2.4423e-06,SckTub1C:0.0060498721)14:0.0062671265)3:2.528e-06,((SckTub1A:1.0716e-06,(SckTub1B:0.0181850315,SckTub1D:0.0121127855)46:2.5058e-06)76:0.0061705011,SckTub1G:0.0649060516)34:0.0059469468)22:0.0059829031,(((TrsTub1A:0.0693396946,((TrsTub1B:0.0716413224,TrsTub1C:0.1116597192)100:0.1103683953,TrsTub1D:0.1779700465)100:0.1258565053)92:0.053535905,((((BrmTub1B:1.0716e-06,WbTub1B:1.0716e-06)100:0.0012770707,LolTub1B:0.0108697466)100:0.0514700699,CejTub1C:0.0122827036)51:0.0121967281,CeTub1C:2.6012e-06)100:0.1275632331)98:0.0737179382,((((ApfTub1H:2.0568e-06,AmTub1H:1.0716e-06)100:2.3739e-06,(BotTub1H:0.0062546543,BoiTub1H:2.1447e-06)96:0.0188990064)52:0.0160005593,MerTub1H:0.0220173956)96:0.0581983112,(((((LhTub1H:0.0523719923,HrsTub1H:0.0823368003)66:0.0391416786,CmfTub1H:0.1238958736)31:0.0323029878,AacTub1H:0.0066133774)18:0.0084085001,AeTub1H:0.0183722455)24:0.024556044,PobTub1H:0.1958543536)93:0.0755841416)100:0.4523278669)48:0.026084443)21:0.0068039315,((TarTub1E:2.4951e-06,TarTub1G:0.0442681063)66:0.0060936845,((BrTub1E:2.4584e-06,(((BrTub1F:0.0060726135,((BrTub1G:0.016364202,GaTub1I:0.0267795895)51:0.0062615459,((TarTub1H:0.0350910158,BrTub1H:0.0915240056)96:0.0394834531,TarTub1J:0.0213915282)65:0.0068960877)90:0.0159027433)77:0.009333078,((GaTub1H:0.0108284311,(TarTub1I:0.0223790161,GaTub1O:0.1354626238)69:0.0030769043)56:0.0065042557,GaTub1J:0.0062492984)62:0.010597277)70:0.0123054589,GaTub1G:0.0242473018)85:0.0185470822)78:0.0121912832,GaTub1F:0.006067858)52:0.0059726612)96:0.0237507037)17:0.0057421416,((((((((((GaTub1A:2.3648e-06,(((GaTub1B:0.0060677841,GaTub1C:0.0243693183)57:2.3314e-06,GaTub1D:0.0059560916)80:0.0120965847,GaTub1E:0.0181698326)76:0.0181365646)99:0.0429370206,(TarTub1A:2.1123e-06,(TarTub1B:2.5891e-06,TarTub1C:2.8517e-06)95:0.0060960749)76:2.9478e-06)77:0.0048064617,BrTub1C:0.0427083426)88:0.0076712205,OcTub1Bb:0.0060320469)34:2.457e-06,((((((((OraTub1B:0,MdTub1B:0):0,OcTub1Ba:0):0,CafTub1B:0):0,XtTub1B:0):0,MmTub1B:0):0,MamTub1B:0):0,CvpTub1B:0):0,HsTub1B:0):1.0716e-06)8:2.1255e-06,LaTub1B:1.0716e-06)14:2.4304e-06,BtTub1B:0.0060355655)45:2.4869e-06,((BrTub1B:2.3095e-06,((((((LaTub1C:2.518e-06,OcTub1C:0.0062216513)9:0.0062214732,SptTub1C:0.0062298594)4:2.9619e-06,(CafTub1C:1.0716e-06,AocTub1C:1.0716e-06)32:2.9606e-06)9:2.4827e-06,CvpTub1C:0.0183651676)9:0.0060745277,(TmlTub1C:1.0716e-06,((MmTub1C:2.3999e-06,RnTub1C:0.0062256305)61:0.0062255379,((HsTub1C:2.9619e-06,EqcTub1C:0.0187566042)16:0.0062504548,(XtTub1C:0.0249724729,(((TarTub1D:0.0228609796,TarTub1F:0.0457038145)96:0.0328960807,((GaTub1K:0.1212466666,GaTub1N:0.1535029974)58:0.0223267741,CptTub1M:0.4018636101)54:0.0228913576)59:0.0180974015,(OidTub1H:0.4125653619,NvTub1T:0.0936029799)87:0.0661929556)80:0.0299351705)11:2.263e-06)6:0.0068131697)4:2.6773e-06)5:2.5225e-06)7:0.0063109504,((BtTub1Ca:0.0080398178,BtTub1Cb:0.0214877711)84:0.0197083344,BrTub1D:0.0310676883)11:0.0070494801)78:0.0186276749)19:0.0058479982,AocTub1B:0.0062030582)12:0.0057717195)55:0.0057796883,(TmlTub1A:0.012101993,((CrgTub1A:0,EqcTub1A:0):1.0716e-06,SptTub1A:2.1995e-06)65:2.4731e-06)50:2.4094e-06)12:0.005783274,(BrTub1A:0.0060457209,((((((((((((OraTub1A:0,OcTub1A:0):0,BtTub1A:0):0,CvpTub1A:0):0,HsTub1A:0):0,AocTub1A:0):0,MmTub1A:0):0,EqcTub1B:0):0,RnTub1A:0):0,CafTub1A:0):0,XtTub1A:0):0,MamTub1A:0):1.0716e-06,LaTub1A:2.7698e-06)67:2.5806e-06)29:2.3066e-06)44:0.0068592217)24:0.0109711216,(XtTub1Ka:1.0716e-06,XtTub1Kb:1.0716e-06)99:0.0186528056)19:0.0058690994,(((LaTub1K:1.0716e-06,BtTub1K:1.0716e-06)80:2.9883e-06,(SptTub1K:0.006028977,(CafTub1K:1.0716e-06,EqcTub1K:0.0119223604)34:2.096e-06)93:0.017962188)70:0.0119149665,MdTub1K:0.0060785962)65:0.011988295)28:0.0058093027,AocTub1K:0.0184041381)50:0.0649713055,(((((PspTub1B:0.1748653314,(PspTub1D:0.0312411622,PspTub1G:0.4157348402)77:0.0395533981)95:0.08001367,(CeTub1E:0.0287613742,CejTub1E:0.0091121755)100:0.1451358589)100:0.1250239328,((((BrmTub1C:2.7841e-06,WbTub1C:0.048600746)92:0.022282337,LolTub1C:0.0198844944)59:0.0052248039,OvTub1C:0.0366799048)98:0.0891620606,MhTub1C:0.2816486183)50:0.0553674904)98:0.132341498,((PspTub1F:0.1485427168,CeTub1F:0.2002026617)100:0.3568922204,(CejTub1I:0.0246880579,CeTub1I:0.0178618094)100:0.2443032547)90:0.1042090123)98:0.1396600969,((XtTub1L:0.1247382581,XtTub1M:0.1206571736)100:0.2357890533,RhpTub1N:0.7789035554)88:0.0949688041)45:0.0342157456)20:0.0384280225,((((HegTub1B:0.2032505006,(MhTub1B:0.0103507826,MiTub1B:0.0071485044)100:0.1531096073)100:0.1757182027,(LolTub1G:0.2341668417,(CeTub1H:0.0681695694,CejTub1H:0.0093957741)100:0.4494999026)66:0.0768312837)100:0.3227737902,SmTub1C:0.3565327693)38:0.0703929018,((((OraTub1H:0.5190317841,(((OcTub1H:0.1943603267,(((CrgTub1H:0.0765891836,(MmTub1H:0.1188213693,RnTub1H:0.1090251039)98:0.0763409188)100:0.167697386,SptTub1H:0.1389763309)92:0.0607456632,BtTub1H:0.5250714348)6:0.0138087169)11:0.0327201155,(MamTub1H:0.0582975817,HsTub1H:0.0525127854)100:0.221955794)45:2.0081e-06,((CafTub1H:0.1783116873,MpfTub1H:0.1782224385)89:0.0625573585,EqcTub1H:0.0979452469)35:0.030833682)100:0.4072490113)100:0.2084983988,(AocTub1H:0.0831978128,GgTub1H:0.0569140749)84:0.0783424265)100:0.1181747102,(XtTub1Ha:0.0530214275,(XtTub1Hb:1.0716e-06,XtTub1Hc:0.0059732419)100:0.1096211544)90:0.064441843)68:0.0450623502,BrTub1L:0.2243019899)97:0.0954065799)12:0.0422555016)22:0.0264235012,(OidTub1F:0.0300309671,OidTub1G:0.027470423)100:0.2255554517)43:0.0335797662,NvTub1R:0.1884892627)51:0.04193205,CiTub1G:0.6972426829)10:0.0132013075,((tEs-orf27:0.8859571928,(((PspTub1A:0.0661034097,(((CejTub1A:0.018233996,CeTub1A:2.3238e-06)80:0.0195231538,((CeTub1B:0.0124240162,CejTub1B:2.4921e-06)100:0.0316426052,(CeTub1D:0.0344767409,(CejTub1G:0.1583575721,CeTub1G:0.1346604479)100:0.3228792914)89:0.0425604074)73:0.010851034)94:0.1276536931,PspTub1C:0.3005810394)95:0.0544830064)98:0.066201098,(((BrmTub1A:1.0716e-06,LolTub1A:1.0716e-06)95:2.3063e-06,WbTub1A:2.2936e-06)95:0.0453361087,((BrmTub1D:0.1518862905,LolTub1D:0.1158834755)99:0.1640876228,((BrmTub1E:0.1575005739,BrmTub1F:0.3287593657)100:0.3444454691,LolTub1E:0.1308309928)100:0.7916728201)38:0.0819136308)44:0.0941841924)27:0.0517293196,(MhTub1A:2.222e-06,MiTub1A:2.0935e-06)100:0.1243867462)26:0.0354859417)28:0.0436414315,((TicTub1I:0.6185074252,(((((ApfTub1I:1.0716e-06,AmTub1I:1.0716e-06)98:2.3279e-06,(BotTub1I:0.0059714537,BoiTub1I:0.0060311044)67:0.00597312)96:0.0225589282,MerTub1I:0.0212372313)98:0.0567108842,(((LhTub1I:0.0703931504,HrsTub1I:0.0677462934)36:0.0081305528,(AacTub1I:0.0592794672,PobTub1I:0.0371266975)94:0.0365883405)56:0.0166453892,CmfTub1I:0.0269809179)98:0.0820577623)98:0.1129108875,NavTub1I:0.3915861495)95:0.1203907247)100:0.2193483765,CoTub1:0.3490219628)48:0.0494460095)23:0.0529172061)35:0.0671642518,((SmTub1D:0.371009372,(OidTub1I:0.1363239935,OidTub1L:0.4294647125)85:0.1714257063)22:0.0284886498,(((((OidTub1J:2.3885e-06,OidTub1O:1.0716e-06)80:2.5388e-06,(OidTub1K:2.5481e-06,OidTub1N:2.5419e-06)94:0.0062819634)68:2.2991e-06,OidTub1M:1.0716e-06)67:2.1629e-06,OidTub1P:0.0190742302)100:0.3255402069,OidTub1Q:0.5563459766)42:0.1150483141)65:0.0735755298)25:0.0357030061,((((((((EhTub1A:0.015893505,(EdTub1A:0.0254722066,(EhTub1B:0.0296765165,EdTub1B:0.0262746398)88:0.0341785025)68:0.0024572671)98:0.2560877208,(EtiTub1A:0.6032438382,EtiTub1B:0.6482471581)74:0.1987694579)100:1.281797886,CacTub1B:3.641060966)85:0.2931674551,(AngTub1K:1.664258705,(AeaTub1K:0.3256235621,(CpqTub1Ka:0.1974386833,CpqTub1Kb:0.6229818591)88:0.1489793894)100:0.4202738069)100:0.4694018996)38:0.042528073,((((RhpTub1O:1.318691476,RhpTub1P:1.104352648)42:0.2431610308,RhpTub1R:1.263799299)31:0.1090997494,RhpTub1Q:0.9805741557)77:0.2500118455,RhpTub1S:2.204410609)100:0.7039065315)43:0.0331502717,AypTub1M:1.828760606)94:0.2559327532,(((((((((DmoTub1E:0.072954463,DvTub1E:0.0211049912)100:0.14689677,DgTub1E:0.0812452907)100:0.1793459722,DwTub1E:0.0975063231)78:0.0255393955,(DpTub1E:1.0716e-06,DrpTub1E:1.0716e-06)100:0.0723472463)82:0.0266750712,((DaTub1E:0.0138806231,DrbTub1E:0.00776355)100:0.1036338585,(((DeTub1E:0.0394675449,((DmTub1E:0,DssTub1E:0):1.0716e-06,DseTub1E:1.0716e-06)100:2.9707e-06)26:2.6253e-06,((DreTub1E:0.0766033011,(DrfTub1E:0.0438604863,DrrTub1E:0.0267904028)64:0.0134011899)44:0.0057381221,(DbTub1E:0.03196941,DtTub1E:0.0427730041)63:0.0061199568)53:0.0052969919)69:0.0113103057,(DerTub1E:0.0052264421,DyTub1E:0.0053484701)76:0.0099921298)88:0.027109782)48:0.0157778637)98:0.069325249,DkTub1E:0.0391150529)99:0.2809178383,GomTub1E:0.1771735102)100:0.4311429128,MydTub1E:1.110182353)85:0.1057125956,(AngTub1E:0.4247068358,((AeaTub1E:0.2213747527,CpqTub1Eb:0.3081277119)98:0.193851785,CpqTub1Ea:0.3818595702)44:0.1429840824)100:0.5088716676)95:0.1759425534)59:0.142073,FoaTub1:0.4960167451)49:0.1472316649)58:0.0173257945,(((((tPr-orf67:0.5015367563,((NscTub1:0.3593052503,(EniTub1:2.0313e-06,(EcTub1:0.055018464,EnhTub1:0.034376436)46:0.0064877424)100:0.2390927185)97:0.1694992872,VicTub1:0.5162226265)87:0.1525839529)100:0.4694085845,tMt-orf117:0.6349729988)54:0.1756895981,((((MucTub1A:0.0363431672,(RhaTub1Aa:0.0140506836,RhaTub1Ab:0.0418409928)93:0.0371796733)98:0.0512067261,PhbTub1A:0.0300717651)99:0.0793037775,(MucTub1B:0.0909456985,(PhbTub1B:0.1282565725,(RhaTub1Ba:0.0544907881,RhaTub1Bb:0.0275693296)86:0.0560987456)95:0.0585179625)72:0.0582030391)67:0.0778436029,((MucTub1C:0.0819242834,RhaTub1C:0.2564785172)93:0.0561498154,PhbTub1C:0.3086955475)67:0.0768978661)55:0.0871442704)36:0.0493956942,((((((((BodTub1A:0.054364689,((((((ExdTub1A:0.0928879059,(((((ArbTub1A:0.0062853677,ThvTub1A:0.0063044302)91:0.0189794237,TrrTub1A:0.0190288925)48:2.9783e-06,(TeTub1A:0.0062984835,TrtTub1A:1.0716e-06)55:2.2651e-06)100:0.0507295087,ArgTub1A:0.0434071161)95:0.0728861263,AroTub1A:0.0885653036)100:0.9176105904)21:0.0291196923,BcTub1:0.043345918)12:0.012578792,((CzTub1:0.0060477408,(MppTub1:1.0716e-06,MspTub1:1.0716e-06)97:0.0059472234)63:2.4819e-06,((McpTub1:0.0243302831,(SepTub1:2.1624e-06,MgTub1:2.1046e-06)100:0.0243712071)16:0.0060290287,MyfTub1:2.9647e-06)9:0.0119985889)77:0.0183565289)50:0.013901911,(ClgTub1:0.0500967504,XpTub1:0.0696451428)53:0.0186271972)71:0.0200006433,((((((BgTub1A:0.1811462141,ErpTub1A:0.0436312719)99:0.067087359,GllTub1A:0.0592600316)52:0.0077647097,(BofTub1A:0.023997291,ScsTub1A:0.0181784884)92:0.032066881)67:0.0156119438,AmrTub1A:0.0224946653)53:0.0127492801,OimTub1A:0.1403951117)69:0.0189681846,(GedTub1A:0.0245018155,(((((CehTub1A:2.0445e-06,GlgTub1A:1.0716e-06)100:0.006568588,((AalTub1A:0.0745497585,(VaTub1A:2.0565e-06,VdTub1A:0.0060288376)100:0.0733554865)58:0.0116770254,(((((AitTub1A:0.0245684161,((((((EiaTub1A:0,EcfTub1A:0):0,EpgTub1A:0):0,NegTub1A:0):0,EptTub1A:0):2.2433e-06,EpbTub1A:2.1078e-06)50:2.1221e-06,((MtaTub1A:2.7433e-06,MraTub1A:2.4779e-06)96:0.0060814347,PeiTub1A:0.0060939949)16:2.3647e-06)22:2.5146e-06)62:0.0060905091,(CvfTub1A:1.0716e-06,CcpTub1A:0.0432938562)65:2.4848e-06)95:0.0187090247,((HpvTub1A:0.0060795426,TraTub1A:0.0061199657)62:0.0060449172,HjTub1A:2.4793e-06)99:0.0437775121)48:0.0061088219,ComTub1A:0.1333817134)65:0.0063842443,(((GimTub1A:1.0716e-06,FoTub1A:1.0716e-06)100:0.0060923974,NhTub1A:0.0124310255)15:0.0060163126,GzTub1A:0.0246842944)20:0.0061048589)100:0.0793037558)79:0.0298643602)98:0.0539274576,((((ChgTub1A:0.057548813,ThTub1A:0.0060595101)58:0.0060876388,(TitTub1A:0.0872420288,((NcTub1A:2.4429e-06,NetTub1A:2.4777e-06)96:0.0060395085,(NedTub1A:1.0716e-06,SomTub1A:2.2593e-06)97:2.2225e-06)97:0.0181875833)39:2.122e-06)76:0.0124190386,PoaTub1A:0.0058479681)92:0.0182033602,CttTub1A:0.0721776966)95:0.0245354094)62:0.0144687773,((CrpTub1A:0.1014493298,((GgtTub1A:0.0281707211,MapTub1A:0.0096088876)100:0.0570831111,MagTub1A:0.1018147722)91:0.0380262248)55:0.0223934299,GrcTub1A:0.0398395896)76:0.0348875497)88:0.027832644,OimTub1C:0.259211998)62:0.0234972098)31:0.023702155)33:0.0270389012)55:0.0277634715,((((((((ApaTub1A:0.0307715461,AecTub1A:0.0151452037)54:0.01036712,((AskTub1A:0,An_bTub1A:0):1.0716e-06,An_aTub1A:1.0716e-06)100:0.0062227206)66:0.0159862905,AstTub1A:0.0169649951)73:0.0100485754,(EnTub1A:0.0663855259,PchTub1A:0.1544666163)60:0.0187257354)37:0.0061831907,((AfTub1A:0,AgsTub1A:0):2.4002e-06,AoTub1A:2.397e-06)100:0.0262170766)78:0.0165324123,(AscTub1A:0.012916662,((Asf_bTub1A:0,NefTub1A:0):2.9764e-06,Asf_aTub1A:2.8722e-06)100:0.0304954734)96:0.0187123777)94:0.0292730522,(PcmTub1A:0.0081195891,TlsTub1A:0.0097049891)100:0.0623612233)97:0.0279807713,((((((Ajc_cTub1A:0,Ajc_dTub1A:0):0,Ajc_aTub1A:0):1.0716e-06,Ajc_bTub1A:1.0716e-06)100:0.0309699562,(Ajd_bTub1A:1.0716e-06,Ajd_aTub1A:1.0716e-06)100:0.0291663209)83:0.0155311606,((Pab_aTub1A:2.6384e-06,Pab_cTub1A:1.0716e-06)97:2.2394e-06,Pab_bTub1A:0.0061351424)100:0.0370950748)100:0.0496400145,((((((Cop_aTub1A:0,Coi_aTub1A:0):0,Coi_dTub1A:0):0,Coi_bTub1A:0):1.0716e-06,Coi_cTub1A:2.8176e-06)100:0.0772171902,UrTub1A:0.147557901)100:0.1230031145,AtoTub1A:0.2929930947)12:0.0386714884)15:0.0224236159)23:0.0364505239)11:0.0090519737)13:0.0075890679,(HypTub1A:0.0684930277,(((LpmTub1A:0.0118563547,((AlbTub1A:0.030867686,((ChsTub1A:0.0119499691,CohTub1A:2.24e-06)86:0.0117718595,SetTub1A:0.0058840427)98:0.0174899975)40:0.0062484545,(PytTub1A:1.0716e-06,PtrTub1A:1.0716e-06)96:0.0104418018)90:0.0262584454)75:0.0072533526,PnTub1A:0.0173968726)98:0.0389547763,RhrTub1:0.0505907071)56:0.0220014193)66:0.0304101273)90:0.1186541242,TumTub1A:0.0798985595)100:0.1984274496,((((AcrTub1A:0.2541506859,(((((((((((((KaaTub1A:0.1054079493,(KaaTub1B:0.1292540447,KnTub1:0.2304000988)99:0.1009217918)85:0.046016479,(((SaaTub1A:0.0066567386,((((((Sc_cTub1A:0,Sap_aTub1A:0):0,SmiTub1A:0):0,ScpTub1A:0):0,Sc_bTub1A:0):2.313e-06,Sc_aTub1A:1.0716e-06)99:2.6449e-06,(SakTub1A:2.4879e-06,SakTub1B:2.1968e-06)99:0.0132802345)58:0.0066696848)57:0.008918246,((Sab_aTub1A:0,ScpTub1B:0):2.9055e-06,Sab_bTub1A:2.7248e-06)100:0.0245153267)99:0.0905396845,(SaaTub1B:0.0204269301,(((Sab_bTub1B:2.3089e-06,Sab_aTub1B:2.1966e-06)99:0.0065845797,ScpTub1C:0.0066074492)99:0.0244608731,(((((Sc_cTub1B:0,Sc_bTub1B:0):1.0716e-06,Sc_aTub1B:1.0716e-06)91:2.2229e-06,ScpTub1D:1.0716e-06)96:0.019958492,Sap_aTub1B:0.0133214767)67:0.0065387565,SmiTub1B:0.0066401306)91:0.0164980081)71:0.0189093963)100:0.1593793542)97:0.1124805847)32:0.0105302299,NadTub1:0.0803740263)42:0.0321433195,(NacTub1A:2.0062e-06,NacTub1B:0.006547701)100:0.0495417778)84:0.0761573245,((((TtpTub1A:0.0279451458,TtpTub1B:0.2062029588)98:0.0593360965,TtbTub1:0.1725075017)49:0.0281885552,VpTub1B:0.0679887302)34:0.0072403731,VpTub1A:0.0337268955)53:0.0268875301)21:2.2378e-06,(CglTub1:0.145062906,(TodTub1:0.0347413832,ZrTub1:0.0399999492)77:0.0194415004)80:0.02663698)63:0.0216630108,((ErcTub1:0.0945816173,ErgTub1:0.0063224204)96:0.025527999,Lak_aTub1:0.0070908406)70:0.0192242689)47:0.0125025456,(LatTub1:0.0066101044,LwTub1:0.026173711)100:0.0458424659)49:0.0130866106,(KaTub1:0.0130624708,((KlTub1:2.306e-06,KlwTub1:0.0941543352)86:0.013053156,KmmTub1:0.0262020552)63:0.0065397722)100:0.0838292025)92:0.1279233625,((((WaTub1Alpha:0.0062512703,WaTub1Beta:2.354e-06)100:0.0588098664,WicTub1:0.1770502665)63:0.0446196064,CyjTub1:0.161267299)100:0.1585536181,(BaiTub1:0.1462130062,(((((DehTub1:0.0694803156,MifTub1:0.0488583195)70:0.036222053,((CllTub1:0.0404318693,((HybTub1:0.1134357087,MbbTub1:0.0302081093)79:0.0095505274,MefTub1:0.0211981505)97:0.0331581398)97:0.0345498359,CntTub1:0.0321879405)44:0.0108152842)53:0.0173168921,MrgTub1:0.1787732682)55:0.0100406513,(LoeTub1:0.0672870389,(ShpTub1:0.0687019422,(((CatTub1:0.2219935934,(CapTub1:2.8018e-06,CaoTub1:2.1137e-06)100:0.0205961527)89:0.0325945451,((Ca_aTub1:0,CadTub1:0):2.769e-06,Ca_bTub1:2.143e-06)100:0.0201294715)78:0.0186841506,Ct_aTub1:2.7908e-06)68:0.0114804759)50:0.0069665495)85:0.0340242162)52:0.014292281,ShsTub1:0.0390726473)98:0.1059636286)74:0.0332813295)81:0.0594305546)51:0.0494705189,((AcrTub1B:0.4940341422,HnvTub1:0.4293218705)35:0.0408105767,((((Kop_bTub1B:2.5781e-06,Kop_aTub1B:2.8997e-06)100:0.231432054,DebTub1:0.1159748797)56:0.044387623,(CdaTub1:0.0820249276,(OgaTub1:1.0716e-06,OgpTub1:1.0716e-06)100:0.0866876505)89:0.0608463359)31:0.0157820824,(PhmTub1:0.1214045568,PiuTub1:0.1967237083)100:0.203512082)99:0.1137351099)30:0.0497517845)96:0.1052348702,PtaTub1B:0.2217238414)100:0.2283144392,((Kop_aTub1A:0.0042208348,Kop_bTub1A:0.0086882597)100:0.5833875715,PtaTub1A:0.2283236564)42:0.0785560335)98:0.1598860076)93:0.1217917344,(YlTub1:0.1770469179,NfeTub1:0.0373804927)85:0.073543614)93:0.0890410889,LmsTub1:0.1996548445)34:0.0165215623,CacTub1A:0.3647239313)100:0.0816142013)65:0.0485411565,((((ShcTub1A:0.0419109425,ShoTub1A:0.0311194579)100:0.1325630587,SpTub1A:0.1064111955)100:0.1100037844,SjTub1A:0.1449576112)94:0.0782723519,(((ShcTub1B:0.0505552653,ShoTub1B:0.0481976494)98:0.0564136889,SpTub1B:0.0453710968)96:0.0757766776,SjTub1B:0.0502609947)100:0.1797968331)100:0.2047601567)94:0.1103216568,((((((AudTub1A:0.2161535863,(((((((((((PcaTub1A:0.0305584837,(BjaTub1A:0.0431493666,PhgTub1A:0.0245465259)79:0.0121231671)67:0.006039656,PhcTub1A:0.0061129602)84:0.0118607396,PlbTub1A:0.0318415633)80:0.0185353448,((FpTub1A:0.0280159337,((PplTub1A:0.0342235566,(TavTub1A:0.0409561271,(GasTub1A:0.0062201795,DisTub1A:0.0186487001)100:0.0318679726)93:0.029638941)90:0.0289017978,(WcTub1A:0.0417613429,(GesTub1A:0.0278933681,FmTub1:0.0840350372)66:0.0185700844)41:0.0156300938)31:0.0083892733)75:0.0258948845,FrTub1A:0.0123937245)34:0.005714435)98:0.0313213992,((PusTub1A:0.1106621392,JaTub1A:0.0443877682)69:0.0109596379,GltTub1A:0.0368781122)93:0.043729713)18:0.0185198506,ChpTub1A:0.0364272205)14:0.0124706541,((HtaTub1A:0.0555837302,SthTub1A:0.0770813481)96:0.0501215731,PtcTub1A:0.1195098689)56:0.0237165522)57:2.5999e-06,(HdpTub1A:0.0184362939,PiTub1A:0.0058547119)97:0.0245925267)65:0.0061438215,(((((HecTub1A:0.0061646312,HysTub1A:0.018718746)48:2.7306e-06,GamTub1A:0.0184900604)83:0.0185627143,LabTub1A:0.0124943524)56:0.006628288,(CpcTub1A:0.0499287317,((SccTub1A:0.2058407415,GylTub1A:0.0729109749)91:0.0400934711,(AbbTub1:1.0716e-06,AgbTub1:2.6626e-06)100:0.0422262457)56:2.0587e-06)67:0.0090418704)87:0.0199893561,PloTub1A:0.1066682894)75:0.0175903873)68:0.0120472511,SllTub1A:0.0245680007)99:0.0737978237,BobTub1:0.150824109)86:0.0659562053)38:0.0064662543,((AudTub1B:0.3382377434,((((((((((PcaTub1B:0.1257339876,PhcTub1B:0.0193825704)53:0.0296149127,PhgTub1B:0.1144512187)73:0.042256658,BjaTub1B:0.2324239494)49:0.0390293035,PlbTub1B:0.1268358853)96:0.0738074303,(((FpTub1B:0.3388030008,(PplTub1B:0.3371008846,(WcTub1B:0.3019628903,FrTub1B:0.1771367339)83:0.0980231096)51:0.0320507193)98:0.1295869432,GesTub1B:0.3356352643)89:0.0669739456,(TavTub1B:0.0402801308,(GasTub1B:0.0290188427,DisTub1B:0.0023368478)97:0.0438157699)100:0.1389098304)83:0.0445149838)56:0.0654129724,(PloTub1B:0.154857264,PloTub1C:0.0820332205)100:0.1381057984)25:0.0155024885,(GltTub1B:0.2205509691,JaTub1B:0.1388174905)80:0.0542091146)35:0.0493294513,((((PusTub1B:0.3235820752,(ChpTub1B:0.0878816198,(HdpTub1B:0.0453022426,PiTub1B:0.0606984792)87:0.0322071502)77:0.0246937891)22:0.026968259,SllTub1B:0.0630342915)22:0.0363767398,(PtcTub1B:0.0826567159,((HecTub1B:0.012600684,GamTub1B:2.1388e-06)81:0.0101021043,((CpcTub1B:0.1366897921,HysTub1B:2.798e-06)91:0.0253380142,LabTub1B:0.0062497207)86:0.0096675022)97:0.0355292892)32:0.0214132462)12:0.0256371064,GylTub1B:0.0926124329)16:0.0303670344)29:0.0029104365,SccTub1B:0.1266479619)58:0.057523086,((HtaTub1B:0.0995144175,HtaTub1C:0.2913353883)78:0.0412881893,SthTub1B:0.1442300686)79:0.0720420974)86:0.068266227)64:0.0627473783,PiiTub1:0.1681378995)93:0.0893987845)64:0.0574230564,DasTub1A:0.2091299383)58:0.0393048831,(((((Fnb_bTub1:0,Fnd_cTub1:0):0,Fna_bTub1:0):1.0716e-06,Fnd_bTub1:2.068e-06)98:2.2869e-06,Fnb_cTub1:0.006032109)100:0.1127477802,TemTub1:0.1094554905)99:0.1033990159)63:0.0413690417,WsTub1:0.1422458683)39:0.0306548861,(((((MvTub1A:0.3121220516,MvTub1B:0.3647013979)57:0.112769801,(RgTub1:0.0532932567,SprTub1:0.0365685655)100:0.2039794616)100:0.160097667,((MlpTub1A:0.0544633595,(PctTub1A:0.045346222,(PutTub1A:0.0062477979,PugTub1:0.0068073424)99:0.0253258188)89:0.0267245705)98:0.0883375761,(MlpTub1B:0.0621364898,(PctTub1B:0.1275740457,PutTub1B:0.0562098605)100:0.0834032189)99:0.1042400839)100:0.1002310927)98:0.0899852483,(MlgTub1:0.2284932913,(SorTub1:2.1776e-06,Um_aTub1:2.6033e-06)100:0.1811478402)99:0.1633521122)53:0.0519700519,DasTub1B:0.7240461984)30:0.013649653)100:0.2757993471)57:0.0646641222,(((((BodTub1B:0.0768389638,TumTub1B:0.2834097721)91:0.0607890896,(((ExdTub1B:0.2500606388,(PcmTub1B:0.0651175272,TlsTub1B:0.0146983583)100:0.159616079)15:0.0365335327,(((((((Ajc_aTub1B:0,Ajc_dTub1B:0):2.5297e-06,Ajc_eTub1B:2.3731e-06)99:0.0060575515,(Ajc_bTub1B:2.5048e-06,Ajc_cTub1B:2.4473e-06)97:2.1064e-06)78:0.0060557911,(Ajd_aTub1B:1.0716e-06,Ajd_bTub1B:2.4818e-06)97:2.8009e-06)75:0.0061942477,((Pab_aTub1B:0,Pab_bTub1B:0):2.2206e-06,Pab_cTub1B:2.3499e-06)100:0.0185608361)89:0.0120345795,((((((ArbTub1B:0,ThvTub1B:0):0,TrtTub1B:0):0,TrrTub1B:0):1.0716e-06,TeTub1B:1.0716e-06)99:2.3292e-06,ArgTub1B:0.030874946)88:0.0123025838,AroTub1B:2.7891e-06)100:0.0631793389)74:0.0278815046,((((Cop_aTub1B:0,Coi_aTub1B:0):2.8583e-06,Coi_cTub1B:1.0716e-06)100:2.7792e-06,Coi_dTub1B:0.0243583274)100:0.0537107478,UrTub1B:0.0948246346)61:0.0101186142)86:0.0547937319)14:0.0420045162,((((((ApaTub1B:0.2374608149,(AecTub1B:0.0690065279,(AskTub1B:2.4352e-06,(An_aTub1B:1.0716e-06,An_bTub1B:2.5784e-06)100:0.0301620301)96:0.0586382386)62:0.0361865717)99:0.1088669203,((AfTub1B:2.4537e-06,AoTub1B:1.0716e-06)99:2.474e-06,AgsTub1B:0.0120764045)100:0.1059209463)15:0.0340573499,AstTub1B:0.0968159694)14:0.0323345986,(AscTub1B:0.0785082124,((Asf_aTub1B:1.0716e-06,Asf_bTub1B:2.0839e-06)99:0.0069860044,NefTub1B:0.0109745026)95:0.0599485219)77:0.0472460309)18:0.045427318,EnTub1B:0.1482690712)17:0.03613088,(PchTub1B:0.4371716254,PchTub1C:0.3815330071)96:0.0905839925)93:0.0807097161)47:0.0303027795)47:0.040983211,(((ErpTub1B:0.105828406,(GllTub1B:0.0751285189,(BofTub1B:0.0048833837,ScsTub1B:0.0236412495)99:0.0406617726)73:0.0195479216)57:0.0061819622,(AmrTub1B:0.0116635627,OimTub1B:0.0282077558)89:0.0157662264)100:0.1755301661,(((((GlgTub1B:0.0534636569,((AalTub1B:0.0697603357,((((((AitTub1B:0.0584822272,((CvfTub1B:0.059189032,(((EiaTub1B:2.0302e-06,EcfTub1B:0.0058969081)78:0.0059022772,((EpbTub1B:2.3091e-06,EpgTub1B:1.0716e-06)90:2.331e-06,EptTub1B:0.0059080104)79:2.3467e-06)72:0.005858879,NegTub1B:0.0178764118)99:0.0353857464)63:0.0246554671,PeiTub1B:0.0456395904)44:0.0116426497)64:0.0146895477,CcpTub1B:0.1347352792)57:0.0299011389,(MtaTub1B:2.8531e-06,MraTub1B:0.011913393)97:0.0351616205)100:0.0842207839,ComTub1B:0.1967210353)53:0.0263813153,(HpvTub1B:0.1425409151,(TraTub1B:0.2812419777,HjTub1B:0.1671224556)90:0.0754013897)100:0.2285162994)99:0.068400938,(((GimTub1B:1.0716e-06,FoTub1B:1.0716e-06)100:0.0065612459,GzTub1B:0.0571511444)99:0.0531626966,NhTub1B:0.0264419517)98:0.0357748871)95:0.050764123)70:0.0297432833,(VaTub1B:0.0059992518,VdTub1B:2.5155e-06)100:0.0810071189)89:0.0401854775)91:0.039874323,(GrcTub1B:0.1156271419,(((NcTub1B:1.0716e-06,NetTub1B:1.0716e-06)99:0.0056782984,NedTub1B:0.0056997053)72:0.0114473527,SomTub1B:2.3267e-06)100:0.3272729621)97:0.07025767)80:0.0276843341,((GgtTub1B:0.029405538,MapTub1B:2.3304e-06)95:0.0464107169,MagTub1B:0.0828704028)32:0.007216597)40:0.0163439193,CrpTub1B:0.0856304966)83:0.03175589,((((ChgTub1B:0.0838090101,ThTub1B:0.045695461)83:0.0419959894,TitTub1B:0.0890442304)65:0.0240609856,CttTub1B:0.1561918355)83:0.0248572962,PoaTub1B:0.0904577888)100:0.0663494167)98:0.0776904438)91:0.0807594847)28:0.0090103365,((HypTub1B:0.024521804,((LpmTub1B:0.0664165743,((AlbTub1B:0.0314384821,((ChsTub1B:0.0184117707,CohTub1B:2.943e-06)56:0.0122553292,SetTub1B:0.0122233863)59:0.0128551176)29:2.2505e-06,(PytTub1B:1.0716e-06,PtrTub1B:1.0716e-06)100:0.0057997899)98:0.0457812294)61:0.0153503443,PnTub1B:0.0416695213)96:0.049840033)99:0.0990608364,(GedTub1B:0.2867673265,AtoTub1B:0.4477295959)86:0.0840168529)73:0.0434446003)100:0.4940638444,SacTub1:0.4700159285)100:0.2612905166)79:0.0850035553,CorTub1:0.5864969526)21:0.0365716991)33:0.0610744445,((((MovTub1A:0.0350323444,MolTub1B:0.0572323058)47:0.02808986,MolTub1A:0.0996256434)79:0.0332029629,MovTub1B:0.1696252386)98:0.1298294237,(MovTub1C:0.3864038136,MolTub1C:0.4659842458)100:0.3366239477)99:0.2356413384)83:0.0496510084)79:0.0507904995,(AmqTub1B:0.4849359235,(AmqTub1C:0.3003162952,AmqTub1D:0.4707684741)98:0.1302946103)86:0.0920584009)52:0.0635853642,TiaTub1E:0.4861454942)38:0.1063432831,((TicTub1B:0.5908919294,(((((((((((DmoTub1B:0.1280139819,DvTub1B:0.0637888746)45:0.0164728427,DgTub1B:0.2610473457)100:0.1133288091,DwTub1B:0.0810344206)90:0.064027663,(DpTub1B:1.0716e-06,DrpTub1B:1.0716e-06)100:0.1887780895)95:0.0592944489,(DaTub1B:0.0632290848,DrbTub1B:0.0238307959)99:0.1014436527)72:0.0484448578,((((((DeTub1B:0.0668954445,DrfTub1B:0.1012639974)81:0.0189625873,DreTub1B:0.0892213662)50:2.0029e-06,(((DyTub1B:0.040367173,DerTub1B:0.0082740626)98:0.0201138967,DmTub1B:2.1712e-06)69:0.0051391063,(DssTub1B:2.0484e-06,DseTub1B:2.7974e-06)100:0.0290668261)95:0.0382740633)54:0.0115525232,DrrTub1B:0.0119957828)67:2.7608e-06,DtTub1B:0.0243808689)45:0.0066174349,DbTub1B:0.0298750929)99:0.0790302997)87:0.0551570884,DkTub1B:0.1074087791)97:0.5869488902,GomTub1B:0.690993755)99:0.688707302,AypTub1N:3.620258125)75:0.3693105523,(AngTub1B:0.77089618,(AeaTub1B:0.1900531584,CpqTub1B:0.310661549)99:0.327000276)100:0.7100738695)49:0.2191330557,((((AmTub1B:0.0616277729,ApfTub1B:0.1711853969)100:0.4216661178,(BotTub1B:0.0437264214,BoiTub1B:0.029711187)100:0.3170358973)94:0.1930564285,MerTub1B:0.3903358199)100:0.5059241554,(LhTub1B:1.162378469,CmfTub1B:0.7051155562)100:0.3664803575)100:0.5394429608)71:0.3049736142)57:0.1532832275,RhpTub1B:1.61089754)99:0.3455219695)13:0.0706643181,TiaTub1F:0.8358546804)14:0.0464849932,EcgTub1H:1.302476064)100:0.2522076246,(GrnTub1A:1.172026497,((HahTub1B:2.0042e-06,Tg_aTub1B:0.0168888375)100:0.9383384651,GrnTub1B:1.214670393)88:0.2260137766)43:0.1138011627)42:0.1248347977,(TetTub1D:2.405343022,(PtTub1F:1.08149542,PtTub1G:1.483804832)87:0.3183410015)97:0.3244335842)100:0.8022812067,(BinTub1E:2.72723821,(NgTub1G:0.7234550204,NgTub1H:0.7416425307)100:1.873230059)67:0.3931202531)41:0.1792508962,(HahTub1C:0.0451908048,Tg_aTub1C:0.0479355489)100:3.457673528)18:0.1800038532,((TetTub1B:2.401630484,TetTub1C:2.620284971)97:0.7947388441,(((((((OxtTub1C:3.661167319,OxtTub1D:3.673931296)92:0.854502415,(PtTub2J:1.15599781,PtTub2K:0.7636656114)100:4.960634529)68:0.4020325673,(PtTub1L:4.970148473,(((PtTub1M:1.170830827,PtTub1N:0.3161511825)100:0.3838080291,PtTub1O:1.085522546)100:0.752263191,(PtTub1P:0.6817336344,(PtTub1Q:0.8022203761,PtTub1R:0.8853519223)100:0.4765119143)97:0.5905371551)100:2.531693713)17:0.3692494688)22:0.2248529904,(NgTub1I:3.154148645,(((NgTub1J:1.051207763,NgTub1M:0.9657444931)100:1.488053182,NgTub1L:2.581598916)83:0.3947350303,NgTub1K:3.205189631)100:0.9998611553)98:0.7920499867)31:0.3955473741,NgTub1O:5.334267269)79:0.1846775273,NgTub1N:3.883934488)93:0.4213966886,(PtTub1H:1.907878212,(PtTub1I:1.484151975,PtTub1J:2.336362811)90:0.4247109273)100:1.46780363)18:0.2578286439)10:0.0900144909)96:0.6353787312,((PrdeTub1B:0.6428111369,PrvaTub1:0.1305057871)23:0.0585730088,PrdjTub1:0.0600500458)100:3.332854717)89:0.5585285687,(((((Bacillus_phage_G:4.990576042,((Anaeromusa_acidaminophila:3.820119694,PtTub2L:10.00517818)91:1.240839063,((((((FtsZ_Methanosaeta_Thermophila:0.6319768995,Methanosaeta_concilii_GP6:0.6436249662)58:0.1128026387,Methanosaeta_harundinacea_6Ac:0.4702225507)100:0.9123337994,(Methanosalsum_zhilinae_DSM_4017:0.2712106396,((Methanohalophilus_mahii_DSM_5219:0.4973518045,Methanolobus_psychrophilus_R15:0.5221391172)73:0.1397715527,(Methanosarcina_acetivorans_C2A:0.5576199834,Methanohalobium_evestigatum_Z-7303:0.4342006717)82:0.1065348998)68:0.090843501)92:0.3667989378)100:2.796721188,((Natronobacterium_gregoryi_SP2:0.8026481807,(Halobiforma_lacisalsi_AJ5:0.1149332701,Natrialba_aegyptia_DSM_13077:0.2709386246)95:0.1510997163)80:0.5040985371,Haloarcula_japonica_DSM_6131:0.6574554987)100:3.192153376)93:1.008321999,((Thermococcus_litoralis_DSM_5473:0.2482622627,Pyrococcus_yayanosii_CH1:0.2983281647)91:0.1384426133,Thermococcus_kodakarensis_KOD1:0.1362829955)99:2.745894351)86:0.8506771342,Thermococcus_gammatolerans_EJ3:5.152892803)100:2.663393639)56:0.9775284547)31:0.5942607989,(((Bacillus_Cereus_TubZ:2.265328919,(Bacillus_sp._2_A_57_CT2:1.282215996,Lysinibacillus_sphaericus_C3-41:1.590521844)99:0.8419481118)61:0.915374594,Paenibacillus_sp._oral_taxon_786:1.630231964)100:2.816463051,((Paenibacillus_alvei:0.5927230484,Paenibacillus_sp._FSL_H8-237:1.329352062)100:3.788004111,Bacillus_oceanisediminis:5.863315291)19:0.5579293862)19:0.4768860751)47:0.6354274892,(Bacillus_cereus:2.9887e-06,Bacillus_thuringiensis_serovar_israelensis:0.0841636904)100:4.846718597)99:2.525809484,Desulfosporosinus_sp._OT:1.568148493)100:10.00517775,(((PrdeTub2A:0.0923657686,PrdeTub2B:0.3416952649)97:0.1569762512,PrvaTub2:0.1409202956)100:2.734631061,DifTub2B:4.416527838)6:2.4433e-06)2:0.0944822747)5:0.0613441142,(((((((((((((tHe-orf14:2.206387443,(tEt-orf142:1.441686026,tEs-orf187:1.349693219)95:0.6083053363)75:0.4386453632,Tv_aTub5:4.289052568)80:0.3658759264,((((MbTub5:0.9967427178,ProTub5:0.8032770867)99:0.4091086939,OidTub5:1.648928443)92:0.2149264596,(EcgTub5:1.478394762,(ClsTub5:0.7090489327,SmTub5:0.8197819211)93:0.4038532877)100:0.6719312306)52:0.1144202185,(((((BfTub5:0.4332550537,(((((Mz_aTub5:0.0440282623,OrnTub5:0.0105243702)100:0.1429835907,GaTub5:0.1401393244)95:0.0374355829,TarTub5:0.1955263034)100:0.1257205759,BrTub5:0.3877183709)100:0.1938484825,(((((((((((LaTub5:0.0602475544,TmlTub5:0.0502157586)69:0.0179639577,SptTub5:0.0919195451)68:0.0113984896,DnTub5:0.0666564908)22:0.004877698,(((((MamTub5:0.0046205872,PanTub5:2.5135e-06)98:0.0138959393,(CajTub5:0.0282629562,SibTub5:0.0375407536)99:0.0193947001)68:0.0092664572,NolTub5:0.0139176429)45:0.0045969324,(((GggTub5:0.0046039356,HsTub5:0.0046112941)23:2.0735e-06,PatTub5:1.0716e-06)71:0.0046098098,PnaTub5:0.0328892501)40:2.9975e-06)100:0.0377119484,((((CafTub5:0.0618173404,(MpfTub5:0.0312306454,OrdTub5:0.0218084961)62:0.0077221222)41:0.0046279775,AimTub5:0.0234848057)60:0.0093477162,FcTub5:0.0282084176)98:0.0191766226,(((((OroTub5:2.0731e-06,TutTub5:0.0046531402)100:0.0440177237,SsTub5:0.0821835802)64:0.0096279892,((BgmTub5:0.0047044022,BtTub5:0.0187352233)99:0.0111861236,OaTub5:0.0228971056)100:0.0378393659)66:2.6374e-06,ModTub5:0.0336252931)97:0.0218751068,CsiTub5:0.0339353109)83:0.0106053415)96:0.0190430659)58:0.0045929462)36:0.0098481582,((EctTub5:0.1151880744,OtgTub5:0.0809749866)56:0.0117825816,ClcTub5:0.1359980616)60:0.0050821335)21:2.5856e-06,(OcTub5:0.083798971,OcpTub5:0.1577389888)96:0.0564438994)25:0.0090486212,((CvpTub5:0.1215958427,JjTub5:0.2118445046)59:0.0129209436,(CrgTub5:0.046088998,(MmTub5:0.0341044508,RnTub5:0.058202501)100:0.0339718822)100:0.0773800446)73:0.0197344075)77:0.019219796,TchTub5:0.0257531339)100:0.1399927491,(SrhTub5:0.1261720647,MdTub5:0.1143238363)100:0.1705775818)92:0.0717421202,(AocTub5:0.1961572194,(GgTub5:0.0490047841,TagTub5:0.0747988731)100:0.1129733824)91:0.0599493981)97:0.0747594084,(XtTub5:0.0520846974,XlTub5:0.0091428103)100:0.1552899561)93:0.0898036301)100:0.4427512568)52:0.1074543104,((SckTub5:0.2960987495,CagTub5:0.52416124)12:0.037871811,NvTub5:0.3924818304)50:0.0683522521)100:0.2795900249,(StpTub5:0.6142599647,CptTub5:0.4783928167)82:0.1884267236)4:0.0467697861,(TiaTub5:0.6088658541,AmqTub5:1.031864966)77:0.2249331816)21:0.1060789175,((CiTub5:0.4553817466,CisTub5:0.1112567686)100:0.838584077,HmTub5:1.30389244)15:0.0975963206)94:0.3110651474)81:0.1021841184)44:0.0858830063,(AlmTub5:1.531063656,(Bad_bTub5:0.8822652996,SppTub5:0.8858415362)98:0.3106331385)100:0.4113053021)88:0.1298199635,TctTub5:1.323505281)80:0.1688186848,((((ImTub5:0.7542268181,TetTub5:0.2641276417)97:0.24440177,PtTub5:0.716295637)100:0.6848290648,OxtTub5:1.496487023)80:0.2369657652,(NgTub5:1.52595752,((CrTub5:0.1955627417,VcTub5:0.1389653157)100:0.9118703897,(Mip_aTub5:1.214004468,(PhpTub5:0.7341774019,SemTub5:1.293662692)100:0.5706004689)30:0.1188929245)88:0.2140986521)41:0.0975105999)63:0.1476256561)60:0.0989593495,((((PhsTub5:0.1751810686,PhiTub5:0.2541706281)100:0.2105740265,PuTub5:0.3652295663)99:0.2580709238,SrpTub5:1.121232346)94:0.2867567774,EcsTub5:1.357186131)98:0.3269057633)66:0.2706635534,(EmhTub5:1.629475852,AuaTub5:2.038057685)68:0.3371940883)63:0.2480987936,(BdsTub5:0.907719224,((CrfTub5:0.1660389671,(EdmTub5:0.0872629481,((LeiTub5:0.0169179775,LemTub5:0.0124841673)100:0.0988294971,LbTub5:0.1196834513)98:0.0643978426)93:0.0759397221)100:0.4154403252,(TrcTub5:0.4357729256,TbTub5:0.2737874929)100:0.2519235894)100:0.5356962599)100:1.887781707)60:0.3839018257,(((Pf_aTub5:0.3144508713,(PkTub5:0.0170450831,PvTub5:0.0453687396)94:0.1094029038)97:0.3211966027,(PbTub5:0.0373350129,PlyTub5:0.0091369564)91:0.1245674471)100:2.325653943,((HahTub5:0.0846373802,Tg_aTub5:0.0777819608)100:0.2909907522,NcaTub5:0.5240911375)100:1.464487794)75:0.4751962484)89:0.4482901855,(TicTub5:2.211332891,(((((AmTub5:0.0514940579,ApfTub5:0.0301024397)100:0.1471658155,(BotTub5:0.0669381018,BoiTub5:0.0180030188)100:0.2049773622)99:0.1089675351,MerTub5:0.4219831866)100:0.3275172507,(((LhTub5:0.1380026037,CmfTub5:0.1339919645)45:0.0139147051,((AeTub5:0.0458421603,AacTub5:0.0516856209)100:0.1003945971,PobTub5:0.1520811797)98:0.0719539962)83:0.0458377588,HrsTub5:0.3342047654)100:0.2335897485)66:0.1352793821,NavTub5:0.5528092544)100:0.7571466113)100:1.399685701)100:1.120311689,((((((((((tPr-orf74:10.715877,((BabTub4:1.416389357,BbTub4:1.262972691)100:2.815003466,BamTub4:3.167672375)100:1.315109106)84:0.529129536,(Pf_aTub4:0.4834729017,((PkTub4:0.1370045388,(PmcTub4:0.0741356249,PvTub4:0.2150256693)94:0.1334266248)100:1.004160844,(PlcTub4:0.1315139682,(PbTub4:0.0634360123,PlyTub4:0.1766196375)62:0.039744585)99:0.7135122737)98:0.4858525211)98:2.063445192)74:0.4177981285,((HahTub4:0.0977418548,Tg_aTub4:0.1228394566)100:0.4832418486,NcaTub4:0.4716050651)100:3.90555953)98:1.069661576,(((((ImTub4:1.504576109,TetTub4:0.8532735695)71:0.3068412575,PtTub4:2.098952516)100:1.096447015,OxtTub4:2.736028693)100:0.8991854531,(((((TctTub4:2.575587053,(MbTub4:3.092823789,AuaTub4:4.28930091)57:0.6081846274)47:0.3205581042,((AllTub4:2.045246447,(((PhrTub4:0.1887921771,PhsTub4:0.3244016088)93:0.1733383554,PhiTub4:0.3687857749)100:0.7329691207,PuTub4:0.5841828914)100:0.4515015479)73:0.4192887854,SrpTub4:1.633366702)100:0.700234068)35:0.1705784022,((CrTub4:0.6409383882,VcTub4:0.4224125346)100:1.421949049,Mip_aTub4:1.641487021)99:0.9093855365)55:0.2283956883,NgTub4:2.825062636)81:0.3507043441,((((((BfTub4:0.8300990267,(SckTub4:0.7442345579,CagTub4:1.055743178)62:0.194902435)45:0.1294552321,(((ClmTub4:0.7922442261,((((OraTub4:0.3125410963,((LaTub4:0.1114117002,((TmlTub4:0.0831940526,EctTub4:0.2514225057)63:0.0250269088,(((OcTub4:0.0920830684,OcpTub4:0.1785478462)82:0.1159489094,((((HtgTub4:0.142153835,(CvpTub4:0.0975748951,OcdTub4:0.1540451047)69:0.037333409)100:0.1254583479,(CrgTub4:0.1229917697,(MmTub4:0.0656310949,RnTub4:0.1016291048)100:0.1036995813)100:0.1233470575)66:0.0347612863,(((MfTub4:0.0425803146,(((HsTub4:0.0118092992,PatTub4:2.8701e-06)100:0.0423349832,NolTub4:0.0143471414)83:0.0098197233,PnaTub4:0.0302751123)83:0.0119720661)95:0.0184269282,CajTub4:0.0745923281)99:0.0482265431,OtgTub4:0.1318467103)55:0.0138970126)33:0.0075669995,(((CafTub4:0.0820036006,(OrdTub4:0.0406675197,AimTub4:0.052409287)53:0.0159712153)100:0.0646867643,((((OroTub4:0.0059461846,TutTub4:0.005919363)100:0.0340000397,SsTub4:0.0893651556)70:0.0066207797,(BtTub4:0.0584975214,OaTub4:0.0407426567)100:0.0967060033)93:0.0273328714,(PeaTub4:0.0698220523,ClcTub4:0.2198950745)67:0.0193013384)70:0.0092180933)8:2.8044e-06,((ModTub4:0.0860458339,SoaTub4:0.2580029033)68:0.0381168744,(EqcTub4:0.0826317431,CsiTub4:0.0543312728)75:0.0139216107)4:2.4081e-06)68:0.0248019298)32:0.0130585322)88:0.0274318377,DnTub4:0.0935688674)72:0.032636268)61:0.0307410293)100:0.2106582187,(SrhTub4:0.1791897745,MdTub4:0.1475657347)100:0.1409960649)86:0.0736165496)100:0.2130621663,(((AnpTub4:0.142527286,(MegTub4:0.038126632,GgTub4:0.0224434129)100:0.0906451612)97:0.090975954,TagTub4:0.2055323749)100:0.148919855,ChmTub4:0.192540844)93:0.0993964346)61:0.0572450433,AocTub4:0.4573904239)97:0.166914521,(XtTub4:0.1002472896,XlTub4:0.109838438)100:0.475061215)100:0.2598314571)66:0.1161226172,((((OrnTub4:0.1383852467,Ol_aTub4:0.4861117329)95:0.0649914091,GaTub4:0.3248416558)95:0.0770898623,(TarTub4:0.2956072737,TnTub4:0.4249748874)98:0.1619803161)100:0.4047587153,BrTub4:0.6955697904)100:0.3171611144)100:0.5762199291,CptTub4:1.738936292)50:0.1563144355)83:0.2442642119,NvTub4:1.220802286)100:0.9208891172,(TiaTub4:1.45555039,Tv_aTub4:4.76941813)41:0.4234990373)32:0.3525337652,AmqTub4:2.231198843)26:0.1602566191,((OidTub4:3.60790805,(((((ApfTub4:0.0599081778,AmTub4:0.0431867672)100:0.234729963,(BotTub4:0.0382065255,BoiTub4:0.0382084787)100:0.1958124762)100:0.3152486224,MerTub4:0.5262715905)100:0.5429462225,(((LhTub4:0.2674323141,CmfTub4:0.4632304952)95:0.0984689453,((AeTub4:0.0780910852,AacTub4:0.1277065274)100:0.1808077602,PobTub4:0.367941744)94:0.1176364024)98:0.1589547295,HrsTub4:0.704544391)100:0.548098049)100:0.6255593737,NavTub4:0.8449868996)100:2.708596096)44:0.4323083726,(CiTub4:1.939382952,(((EmTub4:0.0148900581,EcgTub4:0.0438403039)100:2.403746147,SmTub4:1.69955253)100:1.093111984,ScmTub4:1.8594521)100:1.444404141)21:0.0783176663)81:0.35874331)73:0.4214447381)58:0.2787811614)98:0.6000495847,PrsTub4:3.55853602)43:0.1594392187)75:0.4002238621,((((CrfTub4A:0.0378285951,CrfTub4B:0.0216833856)100:0.5958645837,(EdmTub4:0.5524360778,((LeiTub4:0.0526065437,LemTub4:0.0322488041)100:0.1577905941,LbTub4:0.2924723803)70:0.108653671)87:0.190202805)93:1.289233744,TbTub4:2.209463293)98:1.038393206,BdsTub4:2.536209729)100:3.221658946)76:0.4800245815,((((((ImTub6:0.8638590863,(TebTub6:0.1038852499,(TeeTub6:0.0162484484,(TtmTub6:0.0291136999,TetTub6:0.0187733603)63:0.0265771658)95:0.1485698061)97:0.5708467396)100:1.124063936,PtTub6:2.05203064)100:2.519825778,OxtTub6:2.345646718)99:1.177215987,(((TctTub6:4.433695947,EmhTub6:4.281984677)27:0.5077489577,(NgTub6:3.194963338,(PhsTub6:0.3314303226,PhiTub6:0.5489586712)100:3.403531935)27:0.4296451187)10:0.3881708633,((((((((BfTub6:1.960829644,(CisTub6:0.7167030422,CiTub6:0.9283311413)100:3.324642274)64:0.376158588,CptTub6:2.824238716)36:0.199562467,TiaTub6:2.713021272)19:0.1127852283,CagTub6:1.891779585)65:0.3361740673,StpTub6:1.786470038)41:0.2128034898,((LopTub6:0.6685991937,(IpTub6:1.113514042,(AjTub6:0.0157136309,AaTub6:2.7384e-06)100:0.8972476058)100:0.389528753)100:0.7278932551,(((((SrhTub6:0.2200902625,MaeTub6:0.1490091807)86:0.1129011584,MdTub6:0.2243036382)100:1.366045123,CpbTub6:0.5570384327)64:0.2119801136,AocTub6:0.9354253077)79:0.1931052353,(XtTub6:0.1801928334,XlTub6:0.1632000466)100:0.9649012342)68:0.1990499589)99:0.9432161707)51:0.4660431424,NvTub6:2.503669367)46:0.2963004356,AmqTub6:4.579732499)90:0.6819987136)23:0.4429197146)21:0.4917360855,(GtTub6:4.152982062,(BdsTub6:2.000251117,((CrfTub6:0.5029350033,(EdmTub6:0.4454455508,(LeiTub6:0.0574642749,LemTub6:0.0780090184)100:0.3909107654)97:0.2395840968)100:1.266333572,((TyvTub6:0.6502448623,TbTub6:0.6013186344)100:0.397648765,TrcTub6:0.6138467053)100:0.7280149303)96:0.8268031474)100:3.772083223)12:0.6206088476)25:0.339973519,(CrTub6:1.081175994,VcTub6:0.1685846094)100:4.305107524)99:0.8911016043)44:0.1380972265,AypTub4:5.707848728)90:0.7191759753,(Candidatus_Nitrosoarchaeum_limnia_SFB1:0.075663465,Candidatus_Nitrosoarchaeum_koreensis_MY1:0.0254584623)100:9.633323346)55:0.1241755648,tEs-orf188:4.909252164)72:0.4098033922,(((BabTub5:1.02090717,BbTub5:1.242408916)100:1.925589353,TepTub5:4.803554339)85:0.6428648951,BamTub5:2.310302211)100:2.565389181)91:0.8369059714)94:0.5646268481,((((((((((((((((tHe-orf15:0.7267209407,(tMp-orf34:0.501099346,(tPr-orf89:0.5592306152,tRc-orf182:0.2020605278)59:0.0651292238)95:0.1751300131)74:0.1164596509,tRv-orf135:0.4919412208)99:0.199936723,tMt-orf124:0.4769167968)100:0.2690158215,(tEt-orf155:0.1620442444,tEs-orf194:0.275233363)100:0.5039135145)95:0.2245461936,(((PspTub3:1.311617592,CeTub3:1.413735444)100:0.9726053134,(((BrmTub3:0.0123154502,WbTub3:1.0716e-06)88:0.0122490762,LolTub3:0.0062559619)74:0.020682259,OvTub3:0.0295043622)100:1.179601154)100:0.9243748279,TrsTub3:0.6865097325)60:0.1275988047)57:0.122791682,((((((((((OcTub3A:0.0059362068,(CvpTub3A:0.0117842037,((CrgTub3A:1.0716e-06,SptTub3A:1.0716e-06)37:2.448e-06,(MmTub3A:0,RnTub3Aa:0):2.0836e-06)91:2.3308e-06)88:0.0059136232)96:0.0178848041,(MamTub3A:2.4405e-06,HsTub3A:2.4401e-06)98:0.0059376538)75:0.0059441755,MdTub3A:2.0967e-06)39:2.6181e-06,(((CafTub3A:2.8465e-06,MpfTub3A:2.4627e-06)99:0.0059944934,((((LaTub3B:0,CafTub3B:0):0,MpfTub3B:0):1.0716e-06,TmlTub3B:1.0716e-06)94:2.7454e-06,(((((OcTub3B:0.0118837141,(MmTub3B:0.0117794248,RnTub3B:2.5685e-06)88:0.0118565041)32:2.2579e-06,(CvpTub3B:0.0238012623,SptTub3B:2.6953e-06)56:0.0059344258)93:0.0176150281,HsTub3B:0.0273208594)90:0.0086494075,BtTub3B:2.7812e-06)72:0.005926962,EqcTub3B:2.8565e-06)77:0.0059351273)98:0.0239735902)82:0.0059689116,((BtTub3A:0,BtTub3C:0):1.0716e-06,EqcTub3A:1.0716e-06)93:2.1549e-06)68:0.0059401046)81:0.0120020803,XtTub3:0.0179848562)48:0.0055750688,((GaTub3:2.0345e-06,TarTub3:0.0297786321)100:0.0482172674,BrTub3:0.0177554497)65:0.0065041767)91:0.1039373317,((OidTub3A:2.4379e-06,OidTub3B:0.0055394703)100:1.349187,CiTub3:0.3124919008)98:0.1879596832)89:0.0950018283,((NvTub3:0.1968005718,AmqTub3:0.6781591575)72:0.0777092436,TiaTub3:0.2435856853)73:0.0640780225)35:0.017349744,(SckTub3:0.2100741769,((HerTub3:0.2342053604,CptTub3:0.2997087917)97:0.0892708568,CagTub3:0.1393134768)52:0.0616056372)28:0.0188005993)23:0.0215731368,((((((((((((((((DmoTub3A:0.0266003632,(DvTub3A:0.0155340502,DgTub3A:0.0868118048)41:0.0349975934)100:0.1848564277,DbTub3A:0.0164963794)14:0.0190854317,DtTub3A:0.0130021385)15:0.0163300864,DreTub3A:0.0488154961)13:0.0170511367,((DeTub3A:0.0444974525,DrrTub3A:0.040195909)99:0.0236485535,DrfTub3A:0.0637532267)75:0.0105112528)8:0.0066137655,(((DseTub3A:1.0716e-06,DssTub3A:1.0716e-06)100:0.0063469623,DmTub3A:0.0159234489)99:0.0369601499,(DerTub3A:0.0042912769,DyTub3A:0.0042446489)94:0.0190702059)64:0.0201904721)18:0.068889845,(DaTub3A:0.0100655869,DrbTub3A:0.0776488414)88:0.016474075)13:0.0231873542,DkTub3A:0.0560492438)10:0.016441745,(DrpTub3A:1.0716e-06,DpTub3A:1.0716e-06)100:0.0927466726)79:0.0806062241,DwTub3A:0.1469895746)100:0.1044732274,GomTub3:0.0633540992)74:0.0220032395,((((AeaTub3A:1.0716e-06,AeaTub3B:1.0716e-06)100:2.9101e-06,CpqTub3:0.0056457496)99:0.0457519308,AngTub3:0.1746569207)100:0.1335071745,MydTub3:0.1789147258)79:0.0352459573)97:0.118706742,((DmoTub3B:2.0753e-06,(DvTub3B:0.0468825034,DgTub3B:0.1799613812)41:0.0200077699)88:0.0492009239,(((((DaTub3B:0.0077356959,DrbTub3B:0.0144744407)99:0.0372238422,DkTub3B:0.4356612467)68:0.0453306323,(((DeTub3B:0.0619316128,DrrTub3B:2.5423e-06)88:0.0187628318,DtTub3B:0.0615321477)34:0.016804485,(((DreTub3B:0.1061689525,((DerTub3B:0.0274623169,(DseTub3B:0.0054534118,(DmTub3B:1.0716e-06,DssTub3B:1.0716e-06)98:2.9919e-06)100:0.016970176)66:0.0054834047,DyTub3B:0.0104473716)100:0.0566470512)68:0.0208850031,DrfTub3B:0.0291540649)51:0.006432972,DbTub3B:0.0254645973)40:2.5309e-06)97:0.0634182485)79:0.0506257568,(DpTub3B:2.4419e-06,DrpTub3B:2.1313e-06)100:0.0794534439)89:0.0390388975,DwTub3B:0.1309531347)47:0.033437132)100:0.265681166)100:0.2065540598,(TicTub3:0.2626286783,AypTub3:0.4913380008)48:0.0393261964)56:0.0489425112,(((((((AmTub3:1.0716e-06,ApfTub3:0.0057487011)85:0.0183805968,(BotTub3:2.709e-06,BoiTub3:0.0057011288)100:0.0164930049)24:0.0237143808,CmfTub3:0.0363944401)6:2.1642e-06,HrsTub3:0.0176000051)10:0.0057170651,(LhTub3:0.0725101706,PobTub3:0.0360220075)21:0.0050241599)9:0.0056255383,(MerTub3:0.0356172357,(AeTub3:0.0600502376,NavTub3:0.0310477125)13:0.0058339847)11:2.6472e-06)99:0.1914659117,RhpTub3:0.3924839565)55:0.0602634914)93:0.1171210268,(EcgTub3:0.2441048352,SmTub3:0.1249231401)100:0.3977706411)14:0.0601288565)39:0.1243922593)92:0.0776430088,(MbTub3:0.2946708309,ProTub3:0.6476287136)100:0.339411042)71:0.0615397693,(tEt-orf153:3.155873996,CoTub3:0.5287032551)63:0.0022248503)89:0.1122521218,((((((PtTub3A:0.0070618168,PtTub3B:0.0087747771)100:0.4853086121,(((ImTub3:0.2331168717,TetTub3:0.3765013347)100:0.4649430694,(((((DccTub3:0.0175471065,DdTub3:0.0149427905)98:0.0318608072,(DcfTub3:0.0312353686,DiiTub3:0.0418637522)81:0.0169550579)100:0.1448388184,DcpTub3:0.1180827142)99:0.1822338931,PovTub3:0.2075874707)100:0.2385382091,(DifTub3:0.429135466,PppTub3:0.4008799525)76:0.1490631551)100:0.4078045492)41:0.1061981842,OxtTub3:0.7134996397)34:0.0447587424)80:0.1183363998,(((((Pf_aTub3:0.0405486382,(PkTub3:2.1542e-06,PvTub3:0.0117782858)100:0.0650091847)41:0.0171993954,(PbTub3:2.0479e-06,PlyTub3:0.0057657898)99:0.027116989)100:0.4845091923,(BabTub3:0.0978424624,BbTub3:0.1385414538)100:0.709019854)43:0.1087149492,(HahTub3:2.3295e-06,Tg_aTub3:2.5026e-06)100:0.3952964649)50:0.1487523324,((CpTub3:2.5615e-06,ChTub3:1.0716e-06)100:0.2548121097,CrmTub3:0.2120062908)100:0.7627860891)96:0.4484223062)66:0.1226797894,(((EmhTub3A:2.4335e-06,EmhTub3B:2.4725e-06)100:0.739788096,(GtTub3B:0.8282407155,(TctTub3:0.7015340426,(((LeiTub3:2.5396e-06,(LemTub3:0.0062411997,LbTub3:0.0062315052)53:0.0062346842)98:0.1800181678,(TrcTub3:0.0735022432,TbTub3:0.0212716023)94:0.0757585458)100:0.8732440723,(NgTub3:0.6645815653,BhTub3:1.688072082)72:0.2130659797)56:0.1233209461)40:0.0335150629)37:0.0825577497)24:0.064278381,(((((VcTub3A:0.0439410952,CrTub3:0.0619997645)100:0.5866355147,ChvTub3:0.3573306243)90:0.1347384023,(OstTub3:1.368468894,Mip_aTub3:0.0801644129)97:0.2776631976)66:0.0587773853,(((PhpTub3A:0.0135401915,PhpTub3B:2.0981e-06)80:0.0261020499,(SemTub3Alpha:1.0716e-06,SemTub3Beta:2.7789e-06)100:0.0976917123)65:0.0267234749,((((GlmTub3A:0.00725163,GlmTub3B:0.0155023733)100:0.0541804188,MtTub3:0.0234717419)96:0.0460193026,(((((((MeTub3A:2.102e-06,MeTub3B:0.0469925291)47:0.0091518235,((PupTub3A:0.0100543233,(PupTub3B:0.009156038,PupTub3C:0.0046464502)98:0.0129980342)100:0.0286543665,CipTub3:0.0557057688)93:0.0155238158)54:2.342e-06,VvTub3:0.0046279016)69:0.0056553111,CusTub3:0.0131387729)59:0.0052621567,(PotTub3A:0.018624579,PotTub3B:0.0093635581)94:0.0183044387)25:2.6027e-06,((AtTub3A:1.0716e-06,ArlTub3A:1.0716e-06)100:0.0159408619,(ArlTub3B:2.0636e-06,AtTub3B:0.0092404642)99:0.0184581722)100:0.049819175)52:0.0118487294,MigTub3:0.0956077451)56:0.006035659)62:0.0192281205,(((OrgTub3:1.0716e-06,Os_aTub3:1.0716e-06)100:0.0129513022,BdTub3:0.0367730246)82:0.0146415882,SobTub3:0.02225031)100:0.0940925938)98:0.0897130638)100:0.1674409296)98:0.1854293683,BinTub3:0.679773039)9:0.0524268057)32:0.0462473458)23:0.0202471779,CypTub3:0.3284352933)34:0.0356410542,(((((FrcTub3A:0.5512475619,(PhtTub3:0.3113524345,ThpTub3:0.4708799633)81:0.1325484767)100:0.2684105467,AuaTub3:0.6493846838)52:0.1061973357,EcsTub3:0.2663767251)99:0.1312314412,(((HyaTub3:0.0384626038,PhiTub3:0.0263171159)67:0.0173518904,PhsTub3:2.456e-06)98:0.1368882344,(PuTub3:0.1208830886,SrpTub3:0.1755125436)68:0.0542561072)100:0.25341809)100:0.1421795643,(GsTub3:0.4526027577,(PpuTub3:1.066558373,CncTub3:0.4282551157)97:0.190869062)95:0.1642372089)70:0.0686809559)83:0.0839528398)80:0.090638851,((((((((((((AudTub3A:0.1646534876,AudTub3B:0.3384667019)87:0.0833972875,PiiTub3:0.1983822556)61:0.0480809134,((((((((((((PplTub3A:1.0716e-06,PplTub3B:1.0716e-06)100:0.0266293874,((((TavTub3:0.0841245425,(GasTub3:0.016399315,DisTub3:0.0121711816)95:0.0530257305)98:0.0383852545,GesTub3:0.1018184143)12:0.0258912158,FrTub3:0.0126108139)9:0.0115167762,WcTub3:0.0520071906)10:0.0191189288)4:0.0059081995,FpTub3:0.0737924699)17:0.0079317413,((((PcaTub3:0.0283995398,PhcTub3:0.0185600668)84:0.0102923302,BjaTub3:0.0526560985)78:0.0152117585,PhgTub3:0.036108973)85:0.0251077724,PlbTub3:0.0524459591)98:0.0459002746)79:0.0238279688,PtcTub3:0.0654077574)54:0.0137228885,((((GltTub3:0.0599562515,FmTub3:0.2019305975)16:0.0430240568,JaTub3:0.051403968)20:0.0344984169,(HtaTub3:0.0417709426,SthTub3:0.0842589687)88:0.0639878937)8:0.0171646268,(ChpTub3:0.1109390843,(SllTub3:0.0407338739,(HdpTub3:0.0119941589,PiTub3:0.0499747696)95:0.0400372568)81:0.0146879867)64:0.0368585192)4:2.1787e-06)38:0.0265901919,PusTub3:0.0492225962)39:0.0102245118,GylTub3:0.1530506673)32:0.025232498,((HysTub3B:0.951049599,SccTub3:0.0717113453)27:0.0607902915,(PloTub3:0.0222980454,CpcTub3:0.1170533463)65:0.0120303175)21:0.0270720868)15:0.0067814765,(AbbTub3:1.0716e-06,AgbTub3:2.1014e-06)100:0.0914840547)14:0.0127763184,(HecTub3A:0.0232566113,GamTub3:0.031411091)39:0.0226099033)22:0.0207173787,(HysTub3A:0.0570351333,(LabTub3A:0.1199272437,HecTub3B:0.151765978)100:0.4169376131)14:0.0071484929)84:0.0780026647)69:0.0376970417,BobTub3:0.4375118142)95:0.0913050186,DasTub3:0.305457012)99:0.1675515037,(((((Fnb_cTub3:1.0716e-06,Fna_bTub3:1.0716e-06)97:2.5497e-06,Fnb_bTub3:0.0063486092)74:0.0063503952,(Fnd_cTub3:1.0716e-06,Fnd_bTub3:2.0708e-06)98:2.5406e-06)100:0.1878873925,TemTub3:0.2175220774)100:0.2754214969,((MlgTub3:0.2725969134,(SorTub3:0.0089331169,Um_aTub3:0.0211484034)100:0.1810767335)100:0.3268777062,CorTub3:0.7162423931)28:0.0736459273)12:0.0499159843)6:0.0226558454,WsTub3:0.4131923563)43:0.0856230694,((MvTub3:0.2930959855,((RhgTub3:0.4803475811,RgTub3:0.2453337239)100:0.1849768278,SprTub3:0.1700209384)100:0.4822847613)100:0.3032325091,(MlpTub3:0.1253075383,((PugTub3:0.0156575191,PutTub3:0.020004391)98:0.027338506,PctTub3:0.0241668623)100:0.1795352244)100:0.3638459452)88:0.1242492808)73:0.0790950698,(((((((BodTub3:0.1250127352,(((((CzTub3:0.0385028674,(MppTub3:0.0046748752,MspTub3:1.0716e-06)100:0.0245849908)100:0.0729792254,McpTub3:0.1046590488)62:0.0377175246,MyfTub3:0.0545046374)86:0.053832338,(SepTub3:0.0200795178,MgTub3:2.1416e-06)100:0.2199129145)87:0.049609585,BcTub3:0.2192659738)100:0.2184849232)55:0.0159129696,((HypTub3:0.0445610377,RhrTub3:0.1362828638)91:0.0370964088,((LpmTub3:0.0632342731,(AlbTub3:0.0221439707,(((ChsTub3:0.0053171294,CohTub3:1.0716e-06)68:2.585e-06,(PytTub3:0.00527508,PtrTub3:1.0716e-06)80:0.0052769375)78:0.012152327,SetTub3:0.0262532702)88:0.0094117894)90:0.0333290087)93:0.048011911,PnTub3:0.0411457125)100:0.2307257362)100:0.0863197873)99:0.1092707669,(((ExdTub3:0.2286988803,((((((ApaTub3:0.0705409741,(AecTub3:0.0293850572,(AskTub3:0.0056597532,(An_aTub3:1.0716e-06,An_bTub3:1.0716e-06)99:0.0057064067)74:0.0060670475)52:0.0056279696)95:0.0148142212,(((AscTub3:0.0585420517,((Asf_bTub3:1.0716e-06,Asf_aTub3:1.0716e-06)97:0.0113400604,NefTub3:1.0716e-06)70:2.7842e-06)75:0.0117226557,EnTub3:0.0721108092)60:0.0169137312,AstTub3:0.0585903167)80:0.0212906876)83:0.0278478437,((AfTub3:0,AgsTub3:0):2.8554e-06,AoTub3:2.6936e-06)100:0.0964825925)83:0.0135638014,PchTub3:0.1688361834)62:0.0232187629,(PcmTub3:0.0117561616,TlsTub3:2.9965e-06)100:0.1983353933)82:0.0465749045,(((((((Ajc_aTub3:0,Ajc_dTub3:0):0,Ajc_cTub3:0):0,Ajc_eTub3:0):1.0716e-06,Ajc_bTub3:2.9623e-06)100:0.0278147406,((Pab_cTub3:1.0716e-06,Pab_bTub3:0.0118942208)87:0.0073693933,Pab_aTub3:0.0106755281)100:0.0604224634)56:0.0084182353,(Ajd_bTub3:2.1162e-06,Ajd_aTub3:2.0251e-06)100:2.7305e-06)100:0.2109022956,((((ArbTub3:1.0716e-06,ThvTub3:1.0716e-06)98:2.4794e-06,((ArgTub3:0.0058531971,(TeTub3:1.0716e-06,TrtTub3:1.0716e-06)99:0.005956342)60:0.0058930185,TrrTub3:0.005844087)25:0.0058916092)17:0.005272187,AroTub3:0.0064750645)93:0.1507060918,((Cop_aTub3:2.2772e-06,(((Coi_aTub3:0,Coi_bTub3:0):0,Coi_cTub3:0):2.794e-06,Coi_dTub3:2.3751e-06)94:0.0060017344)100:0.0677902177,UrTub3:0.0497877066)87:0.0438639933)33:0.0379505611)100:0.0827351032)98:0.0851894973)38:0.0283421094,(ClgTub3:0.0755854104,XpTub3:0.0770135546)100:0.1318547502)99:0.1366821811,((((((BgTub3:0.1268311003,ErpTub3:0.0644697841)94:0.0335681521,(BofTub3:0.0068381925,ScsTub3:0.0191397786)96:0.0542588407)17:0.0069213234,(((CehTub3:2.2179e-06,GlgTub3:0.0050240202)100:0.07182926,(AalTub3:0.0747532123,(VaTub3:2.4503e-06,VdTub3:0.0103061302)100:0.0470893958)84:0.0269587691)94:0.0451813841,(((((((AitTub3:0.0346982105,(CvfTub3:0.0269939214,CcpTub3:0.0571919313)19:0.0138487488)17:0.0113830181,((((((EiaTub3:0,EptTub3:0):0,EcfTub3:0):2.7463e-06,EpbTub3:1.0716e-06)94:2.2973e-06,EpgTub3:0.0051253493)88:0.0061840193,NegTub3:0.0040755544)88:0.0145652622,PeiTub3:0.0228935644)79:0.0114844155)99:0.0454476631,MtaTub3:2.5082e-06)27:0.0101187155,MraTub3:2.1638e-06)97:0.0426535778,((ComTub3:0.1288176136,((HpvTub3:0.015167964,HjTub3:0.0051062317)90:0.0092377326,TraTub3:0.0265314089)100:0.060682284)26:0.0224368285,((GimTub3:1.0716e-06,FoTub3:1.0716e-06)98:0.0102265783,(GzTub3:0.0113717466,NhTub3:0.0363158272)64:2.1457e-06)82:0.019776368)26:0.0082307509)97:0.0358235158,(((CrpTub3:0.0560297393,(((NcTub3:1.0716e-06,NetTub3:1.0716e-06)100:0.0049087553,NedTub3:0.0052351697)71:0.0117763391,SomTub3:0.0087560598)100:0.1203135861)21:0.0214564084,(ChgTub3:0.1691537044,(((CttTub3:0.1055928775,ThTub3:0.0203131818)53:0.0152927735,TitTub3:0.029407531)36:0.020720908,PoaTub3:0.0438814968)28:0.0285520444)94:0.0458015019)12:0.0078741771,GrcTub3:0.1921014351)26:0.0153648034)34:0.0145430821,((GgtTub3:0.0254349931,MapTub3:0.0050199798)100:0.0661518447,MagTub3:0.0601608446)45:0.0080611585)35:0.0059688131)99:0.123225667)18:0.0129654901,(AmrTub3:0.0209626288,OimTub3:0.0521375141)83:0.0200631231)21:0.0282169017,GllTub3:0.1732369769)75:0.0379678275,GedTub3:0.0927620931)100:0.2050423172)59:0.0292515084)70:0.050815498,(AtoTub3:0.3050976973,TumTub3:0.3241940604)83:0.1157712369)100:0.2522565972,(((YlTub3:0.6691520815,NfeTub3:0.8941138558)98:0.34210615,CacTub3:1.051413427)94:0.2981421937,LmsTub3:0.3892541707)91:0.1611313237)85:0.0890968391,SacTub3:0.3231438896)51:0.0436271104,(((ShcTub3:0.0191659158,ShoTub3:2.1805e-06)100:0.1085198079,SjTub3:0.181762901)83:0.0613974857,SpTub3:0.1450045032)100:0.3257506578)92:0.1157519694)81:0.0795209278,((MovTub3:0.0157636744,MolTub3:0.0098919902)100:0.323432307,((MucTub3:0.1016250578,RhaTub3:0.1141121328)100:0.136679196,PhbTub3:0.3512549912)98:0.1445059174)48:0.0856530533)31:0.0531628624,(((Bad_bTub3:1.0716e-06,Bad_aTub3:0.0042571756)100:0.1383268075,RisTub3:0.1488175648)100:0.1980772323,SppTub3:0.1841467004)95:0.1138871895)34:0.0715425307,AlmTub3:0.4346617717)100:0.1793025742)91:0.2570887192,(((tPr-orf77:1.549221577,(((NscTub3:1.076296979,(EniTub3:0.1528175246,(EcTub3:0.2292275155,EnhTub3:0.2098007129)66:0.0365390196)100:0.7413901765)86:0.2458012211,VicTub3:1.535668473)68:0.2556955718,OcbTub3:1.727226151)90:0.3558070825)100:0.6286198618,((((((((((((ScpTub3A:0.0238695372,(Sab_bTub3:1.0716e-06,Sab_aTub3:1.0716e-06)100:0.0193360946)99:0.0258081057,SakTub3:0.0670015694)73:0.0098908309,SaaTub3:0.0441049352)68:0.0092941632,(((Sc_aTub3:0,Sc_cTub3:0):1.0716e-06,Sc_bTub3:2.8187e-06)100:0.0241483128,SmiTub3:0.0528722142)81:0.0272618951)100:0.8431567402,CglTub3:0.8321076797)75:0.217465874,((KaaTub3:0.5619073223,KnTub3:0.7519761932)99:0.3340279107,(NacTub3:0.3107084719,NadTub3:0.4312441261)100:0.3224230092)55:0.0976537915)68:0.1564896143,(TtbTub3:2.336562896,((TtpTub3:0.4811314782,VpTub3:0.2909629251)61:0.1049287513,(TodTub3:0.366873502,ZrTub3:0.3662573286)90:0.1315863191)40:0.0726765666)12:0.0233943901)100:0.4009214157,((ErcTub3:0.170314012,ErgTub3:0.1513619304)100:0.2469481793,(Lak_aTub3:0.167913698,(LatTub3:0.1803383327,LwTub3:0.1887390992)100:0.3499443794)77:0.045414587)81:0.0881824297)83:0.1424259491,((KaTub3:0.3464542344,(KlTub3:0.1095472288,KmmTub3:0.179115899)99:0.1119336673)51:0.0326419928,KlwTub3:0.1882528605)100:0.3659731025)100:0.9297019366,(((WaTub3Alpha:0.0112240306,WaTub3Beta:0.005392872)100:0.1411904057,WicTub3:0.2804289565)98:0.1851879313,CyjTub3:0.3570547469)100:0.5229298241)96:0.3599757442,((((CdaTub3:0.3978810046,(OgaTub3:0.0288984104,OgpTub3:0.0067327401)100:0.455277826)98:0.2519466128,((PhmTub3:0.6531597839,PiuTub3:0.4833850142)100:0.4873905434,DebTub3:0.9665074782)72:0.2288070608)100:0.286146002,(Kop_aTub3:0.0090109474,Kop_bTub3:0.0509024535)100:1.454238822)89:0.1358102907,PtaTub3:0.7229314421)98:0.2296089441)87:0.2275903962,((((((((((((Ca_aTub3Alpha:0.0040935863,Ca_bTub3:0.0096832826)90:0.00784513,Ca_aTub3Beta:2.0189e-06)97:0.0358049416,CadTub3:0.0642596988)100:0.2526094258,Ct_aTub3:0.3139135399)100:0.4192648057,(LoeTub3:0.7707328774,(CapTub3:0.18558559,CaoTub3:0.0992508905)100:0.3484126544)100:0.3569562486)85:0.1738133715,ShpTub3:0.9533229714)96:0.2107813095,(ShsTub3:0.5989638545,CntTub3:0.524710492)74:0.0842430672)89:0.1514886601,((DehTub3:0.2154778172,MifTub3:0.6250726934)99:0.2142546043,((CllTub3:0.7440302292,(MbbTub3:0.1122815161,MefTub3:0.1256568933)100:0.5840090205)100:0.418479116,HybTub3:0.483787999)71:0.1968969827)69:0.1255712657)68:0.1364329566,MrgTub3:0.9791391923)86:0.1954211332,CatTub3:0.8985243543)100:1.132321517,AcrTub3:1.532700052)33:0.3289492458,BaiTub3:1.543591422)25:0.0685830613)100:0.9156421171)87:0.2736845313,(GrnTub3:2.612157764,CmTub3:1.385478302)87:0.2658837434)59:0.1681454833)67:0.2813663871,(GiiTub3:1.811874666,Tv_aTub3:1.831086511)87:0.3388668056)68:0.2757230831,(BamTub3:1.472631953,(ThaTub3:0.1428215981,TepTub3:0.2636441124)100:1.605838246)99:0.5999116344)52:0.2162765585,(EhTub3:0.3425403199,EtiTub3:0.6937666023)100:2.013804007)76:0.4125867724,(GtTub3A:4.986163055,(CtpTub3:2.817674966,(HmaTub3:1.143964325,CmeTub3:1.140122696)96:0.7246442948)78:0.4941801269)100:1.979387104)64:0.3695796281,FoaTub3:3.908395624)97:0.8369297499)80:0.476614078)72:0.701112826,(((PtTub2E:0.1055184424,PtTub2F:0.1829824409)100:5.341962155,(TetTub2H:1.218648311,TetTub2J:2.141713356)100:1.688776843)47:0.2266535045,((TetTub2G:3.040510758,(TetTub2I:1.883983369,TetTub2K:1.631728493)100:2.072874889)99:0.8832779291,(((PtTub2G:1.587984431,PtTub2H:3.284266588)100:2.437903393,PtTub2I:3.904974206)52:0.7497738798,(OxtTub2J:0.7571387184,OxtTub2K:0.8924408138)100:3.191994057)55:0.5842839759)75:0.6393041006)54:0.2471567151)67:0.2262368304,OxtTub2I:2.179960348)50:0.1531625436,((NgTub2F:1.847634993,NgTub2J:5.812514299)53:0.4799533046,(NgTub2G:2.254035371,(NgTub2H:1.300547792,NgTub2I:2.036238352)100:1.570253168)54:0.3195465602)89:0.3423591351)94:0.4115139453,(TetTub2C:1.038550155,((TetTub2D:0.9453056589,(TetTub2E:1.0716e-06,TetTub2F:2.9095e-06)100:1.420772083)100:0.4218365641,PtTub2D:1.391281348)34:0.1232061641)57:0.1183547834)52:0.1310508858,((((EhTub2A:2.2531e-06,EdTub2A:0.0245710495)100:0.2186578751,(EtiTub2A:0.9804534563,(EhTub2B:0.0675885516,EdTub2B:0.0380623176)100:0.2788864421)89:0.1770064244)94:0.2144930854,EtiTub2B:0.4679973231)100:1.10821686,(NgTub2D:0.5148696488,NgTub2E:0.5069338097)100:0.5342537951)48:0.1923028753)84:0.1162776549,PrsTub2B:1.046790766)13:0.0455832731,(((CacTub2A:0.6209908923,(YlTub2B:0.3176871813,NfeTub2B:0.5661903834)95:0.1851031599)77:0.1270938702,LmsTub2B:0.598417072)100:0.3647139323,(((AudTub2B:0.6599252564,(((((((((((((PcaTub2B:0.1161823499,PhcTub2B:0.0774955049)100:0.1529799019,(BjaTub2B:0.2829808211,PhgTub2B:0.2010138772)65:0.0653571788)71:0.0614582419,PlbTub2B:0.2729775277)87:0.0886428684,(FpTub2B:0.2957337024,(PplTub2B:0.2686210451,(WcTub2B:0.2898572212,FrTub2B:0.1503999344)75:0.071874004)87:0.0750500806)86:0.0970616869)57:0.0393996059,GesTub2B:0.3953539887)89:0.1122530914,(TavTub2B:0.4032094409,(GasTub2B:0.1075526876,DisTub2B:0.2408656167)100:0.1717134497)98:0.1462963592)80:0.0998866288,((PusTub2B:0.4733353411,GltTub2B:0.3645942539)43:0.0724421751,JaTub2B:0.3471844129)37:0.0496218566)69:0.0764653396,PloTub2B:0.5042461916)19:0.0335887501,(ChpTub2B:0.5819414617,(SllTub2B:0.3080882856,(HdpTub2B:0.1518554869,PiTub2B:0.1636010225)98:0.1386086737)67:0.0735058003)98:0.1659526002)13:0.0629242959,((((AbbTub2B:1.0716e-06,AgbTub2B:1.0716e-06)100:0.5965041754,CpcTub2B:0.4186769583)76:0.1116265067,(((HecTub2B:0.1560831677,HysTub2B:0.2254554065)80:0.0550701258,GamTub2B:0.133995885)96:0.1671610182,LabTub2B:0.3026196052)96:0.1254971513)76:0.062582507,(SccTub2B:0.5276656368,GylTub2B:0.4595909074)88:0.1397800381)75:0.0782540133)5:0.0214610589,(HtaTub2B:0.3236917005,SthTub2B:0.2493762039)100:0.2288364077)16:0.0840545125,PtcTub2B:0.4200665551)86:0.1028628654,FmTub2B:0.6942208875)83:0.1306220995)88:0.2190192805,DasTub2B:0.5295804043)100:0.5462980286,(MlgTub2B:0.6103322613,(SorTub2B:0.031593739,Um_aTub2B:0.0694987266)100:0.2940087666)100:0.459826634)91:0.1945999644)98:0.2526070712)75:0.1278564934,((((MucTub2Aa:0.0457621663,(RhaTub2Aa:0.0300195984,RhaTub2Ab:0.0063372797)85:0.0264759285)90:0.0230276359,(PhbTub2Aa:0.1780082269,((PhbTub2Ab:0.1444726391,(((MucTub2Ba:0.1672855032,(RhaTub2Ba:0.0741348773,RhaTub2Bb:0.0701286706)93:0.0675844812)78:0.0252251411,MucTub2Bb:0.0430672263)92:0.0376189276,(PhbTub2Ba:0.0663866881,PhbTub2Bb:0.0457289306)44:0.0060033551)100:0.0878736193)76:0.0497740431,PhbTub2Ac:0.070839468)67:0.010851559)93:0.0500822132)90:0.0576221479,MucTub2Ab:0.098884406)63:0.0455877413,RhaTub2C:0.0881556125)100:0.310165712)40:0.0441381596,CorTub2A:0.6884609041)51:0.0450993727,((RisTub2B:0.2153961487,(Bad_aTub2C:2.8783e-06,Bad_bTub2C:2.0191e-06)100:0.6063125723)100:0.3311996288,SppTub2B:0.3458373601)96:0.1416053634)22:0.0651250565,(AlmTub2Balpha:0.0214935305,AlmTub2Bbeta:2.5802e-06)100:0.5282304038)17:0.0470671467,FoaTub2:0.5557340426)12:0.0206469217,((tPr-orf110:0.2662228972,(((NscTub2:0.3207130472,(EniTub2:0.0091342176,(EcTub2:0.0173630215,EnhTub2:0.032015401)74:0.0166423299)99:0.1008396964)98:0.1368345467,VicTub2:0.5014881789)82:0.1234839631,OcbTub2:0.3943199211)98:0.1537304617)96:0.1103474082,(((((((((((BodTub2A:0.0111552645,((((GlgTub2A:0.1153728325,GrcTub2B:0.1841923402)76:0.0394255734,(((((((AitTub2B:0.1875390226,CvfTub2B:0.1162664101)43:0.0225192952,(((EiaTub2B:0.0154977581,((EpbTub2B:0,EptTub2B:0):1.0716e-06,(EpgTub2B:1.0716e-06,NegTub2B:1.0716e-06)25:1.0716e-06)91:2.6932e-06)45:2.5731e-06,EcfTub2B:0.0051869166)94:0.0258071628,PeiTub2B:0.0806938791)88:0.0259553605)58:0.0312938094,CcpTub2B:0.1907748118)90:0.0620167409,(MtaTub2B:0.0270818064,MraTub2B:0.005674512)100:0.1076452859)81:0.0840549798,EptTub2C:0.5294409549)100:0.251767503,(((GimTub2B:1.0716e-06,FoTub2B:1.0716e-06)100:0.1060932803,GzTub2B:0.0670373165)100:0.3203669527,NhTub2B:0.3831292756)100:0.3333803816)93:0.1240162796,NhTub2C:0.1967071098)77:0.0958374497)68:0.0570031798,((HpvTub2B:0.0300069481,HjTub2B:0.016267645)99:0.0357273376,TraTub2B:0.0279592942)100:0.1086098506)57:0.0448430397,(((BodTub2B:0.4062753471,((CehTub2B:0.0427174956,GlgTub2C:0.0223911434)100:0.4932813173,NhTub2D:0.3529936479)81:0.1526942401)85:0.0335651367,ComTub2B:0.3209353766)70:0.0541862747,(((ApaTub2B:0.1120992554,EnTub2B:0.2158167466)50:0.0280981689,(AscTub2B:0.1441302759,((Asf_bTub2B:1.0716e-06,Asf_aTub2B:1.0716e-06)100:0.0218270102,NefTub2B:0.0107272136)100:0.1146674514)100:0.1206293293)98:0.1210421528,((AfTub2B:1.0716e-06,AoTub2B:1.0716e-06)100:2.8696e-06,AgsTub2B:0.0111717856)100:0.2045771971)100:0.1139684343)24:0.021260337)78:0.0492188726)26:2.1501e-06,AtoTub2:0.1067371864)42:0.0058079322,OimTub2B:0.0890300623)49:0.0061357317,(OimTub2A:2.24e-06,AmrTub2:0.0056431276)51:0.0060297875)14:2.6083e-06,((((((((((ApaTub2A:0.0293864285,(AscTub2A:0.0060368996,((Asf_bTub2A:0,NefTub2A:0):2.5058e-06,Asf_aTub2A:1.0716e-06)100:0.0304231152)81:0.0241262251)60:0.0133537636,((AfTub2A:0.0045477913,(AoTub2A:1.0716e-06,AgsTub2A:0.0056109844)91:0.0051558999)75:0.0066057836,(AecTub2:0.0066418108,(AskTub2:0.0056134404,(An_bTub2:1.0716e-06,An_aTub2:2.6912e-06)99:0.0056418754)95:0.007847966)89:0.0234402637)31:0.010629164)13:0.0072145762,AstTub2A:0.0193737132)14:0.0059272284,EnTub2A:0.0257713288)92:0.0448754559,(((((((Ajc_aTub2:0,Ajc_dTub2:0):0,Ajc_eTub2:0):2.5735e-06,Ajc_bTub2:2.8728e-06)100:0.0054150269,(Ajd_aTub2:2.7337e-06,Ajd_bTub2:2.6223e-06)100:0.0228898804)99:0.0253269258,(Pab_cTub2:2.5907e-06,Pab_bTub2:2.8452e-06)100:0.032493737)86:0.0226098556,(((Cop_aTub2:0,Coi_aTub2:0):1.0716e-06,Coi_cTub2:1.0716e-06)100:0.0586798134,UrTub2:0.0616364058)83:0.0196591617)60:0.0079274495,((((((ArbTub2:0,TrtTub2:0):0,TrrTub2:0):0,ThvTub2:0):1.0716e-06,TeTub2:1.0716e-06)100:0.0055897054,AroTub2:0.0112251142)89:2.8174e-06,ArgTub2:0.0227369941)100:0.182422605)52:0.0232707535)61:0.0064469063,(PcmTub2:0.0046554424,TlsTub2:0.0122532297)100:0.0843734657)93:0.0357152992,ErpTub2:0.0402408162)60:0.0011986431,(ClgTub2:0.0692861654,(BofTub2:0.0113186675,ScsTub2:0.0056546877)63:2.0931e-06)34:0.0057063779)31:0.0061949071,((TumTub2A:0.0454298786,(AstTub2B:0.6943163834,TumTub2B:0.1000520778)23:0.0494662467)22:0.0733914962,GllTub2:0.011906091)11:0.0052211514)12:0.0100551659,(((((CehTub2A:0.0056394488,GlgTub2B:0.0056407145)93:0.0170725708,((VdTub2B:0.125057858,VaTub2:0.0207841362)84:0.0164145536,AalTub2:0.0589109665)90:0.0205391891)59:0.0180911717,(((((((((AitTub2A:0.0546195698,CcpTub2A:0.0074013539)91:0.0160838281,CvfTub2A:0.0186944557)75:0.0163197109,MraTub2A:0.0074610157)48:0.0091022226,(MtaTub2A:0.0052298922,PeiTub2A:0.0179704536)58:0.005750388)63:0.0059143912,(((((EiaTub2A:0,EptTub2A:0):0,EpgTub2A:0):0,EcfTub2A:0):1.0716e-06,EpbTub2A:1.0716e-06)89:2.4373e-06,NegTub2A:0.0055899683)54:2.6542e-06)86:0.0194123588,(ComTub2A:0.0939294161,((HpvTub2A:1.0716e-06,HjTub2A:0.0235571367)100:0.0366107985,TraTub2A:0.0170240027)100:0.090916429)85:0.0193293409)44:2.0456e-06,((GimTub2A:2.324e-06,(FoTub2A:0.0058233089,GzTub2A:0.0058224567)47:2.0374e-06)86:2.5644e-06,NhTub2A:0.0175145311)92:0.0208182633)94:0.0246385521,((GgtTub2:0.0114916499,MapTub2:0.005728944)95:0.0144969856,MagTub2:0.0026549775)91:0.0175416968)86:0.0233036222,((CrpTub2:0.0627484714,TitTub2:0.0151889499)72:0.0095397642,(((ChgTub2:2.0923e-06,CttTub2:0.0230918602)46:2.1457e-06,(PoaTub2:0.0177179017,((NcTub2:2.4213e-06,SomTub2:2.3985e-06)98:2.3986e-06,(NedTub2:2.2168e-06,NetTub2:0.0056730353)74:0.0057255528)98:0.0219595432)33:0.0072434346)35:0.0055954962,ThTub2:0.0115612922)31:0.0059556231)85:0.0162593058)38:0.007841115)62:0.0136487481,GrcTub2A:0.0870817127)97:0.0398212626,(ExdTub2:0.0344598632,PchTub2:0.1816313525)39:0.0117622007)24:0.0060354607)11:0.0124162388)9:2.3445e-06,GedTub2:0.0546539429)47:0.0127679502,(((((McpTub2A:1.0716e-06,CzTub2:2.0759e-06)72:2.9284e-06,(SepTub2:2.8853e-06,MgTub2:2.6784e-06)98:0.017213087)15:2.2812e-06,((McpTub2B:0.3107374708,BcTub2:0.0376746903)79:0.0215323661,MyfTub2:0.0230035253)32:2.3162e-06)66:2.0883e-06,(MppTub2:2.7584e-06,MspTub2:2.4962e-06)100:0.0230388113)95:0.0345883056,(((((((ChsTub2A:0,PytTub2:0):0,PtrTub2:0):1.0716e-06,CohTub2:1.0716e-06)97:1.0716e-06,(AlbTub2:0.0113239003,SetTub2:0.0173002221)50:2.4922e-06)97:0.0118697007,((ChsTub2B:0.1242422754,LpmTub2:0.0053453735)68:0.0112510475,PnTub2:0.0468869641)50:0.0057353427)96:0.0167835702,HypTub2:0.0172779429)30:2.699e-06,RhrTub2:2.2913e-06)76:0.0058716538)73:0.0051448343)73:0.0392544983,XpTub2:0.078746721)100:0.1345485748,SacTub2:0.1510156353)85:0.0426197484,(((((YlTub2A:0.3279502899,CacTub2B:0.9587054905)60:0.0508505319,((((((PtaTub2A:2.4116e-06,PtaTub2B:2.1782e-06)100:0.0848929871,BaiTub2:0.1364139347)58:0.0305625668,(Kop_bTub2:2.8407e-06,Kop_aTub2:0.0113192634)100:0.1585116652)78:0.0501589277,((CdaTub2:0.1740218038,(OgaTub2:0.0166132813,OgpTub2:2.9065e-06)99:0.0337697676)69:0.0310509496,((PhmTub2:0.1059825699,PiuTub2:0.2704318166)100:0.1669091308,DebTub2:0.1933168815)96:0.0603793693)99:0.0822121732)77:0.0467397224,(((((((((((ScpTub2A:0.0049253994,(Sab_aTub2:1.0716e-06,Sab_bTub2:1.0716e-06)97:1.9995e-06)73:0.0051482473,(((ScpTub2B:0.0049146134,((((SaaTub2:0,Sap_aTub2:0):0,Sc_aTub2:0):0,SmiTub2:0):1.0716e-06,Sc_cTub2:1.0716e-06)90:2.1318e-06)60:2.0765e-06,Sc_bTub2:0.0049507229)66:0.0049107605,SakTub2:2.2048e-06)88:0.0146667069)98:0.0904171624,(KaaTub2:0.0798296789,KnTub2:0.2593159239)97:0.0778803823)78:0.0325069836,ZrTub2:0.1243148683)17:0.0110806318,CglTub2:0.2144622505)7:0.0075717484,(TtbTub2:0.1852596438,(TtpTub2:0.0722376999,VpTub2:0.0635026791)76:0.0257108011)19:0.0099389626)9:2.057e-06,TodTub2:0.0297735684)52:0.0298474464,(ErcTub2:0.0538544461,ErgTub2:0.0279637057)100:0.0561060158)51:0.0213767707,((KaTub2:0.0270329933,((KlTub2:0.007977835,KlwTub2:0.0395361734)61:0.0144237051,KmmTub2:0.0233985842)62:0.0149420408)100:0.1154193996,(Lak_aTub2:0.0610264658,(LatTub2:0.0173756439,LwTub2:0.0275366186)98:0.0478993728)66:0.0129183953)65:0.0108067197)57:0.1129005347,((((WaTub2Alpha:1.0716e-06,WaTub2Beta:1.0716e-06)100:0.0342360321,WicTub2:0.0856409362)94:0.0644606718,CyjTub2:0.0715563014)93:0.0704500715,((NacTub2:0.0625675006,NadTub2:0.0423436628)100:0.421925087,HnvTub2:0.5665775968)95:0.1527043803)39:0.0380954239)72:0.0478120343,(((((((((((((Ca_aTub2Alpha:0,Ca_bTub2:0):1.0716e-06,Ca_aTub2Beta:1.0716e-06)100:0.0159870472,CadTub2:0.0050995293)100:0.0308647749,Ct_aTub2:0.0557655272)98:0.0342358494,ShpTub2:0.1543030533)57:0.0047300797,(CapTub2:0.0180759751,CaoTub2:0.0029669458)100:0.0409152036)83:0.0179246483,LoeTub2:0.0787768409)68:0.0185103745,CatTub2:0.1728886405)33:0.0098775098,(ShsTub2:0.0491868815,CntTub2:0.1012182043)86:0.0477133858)30:0.0137472497,DehTub2:0.0725054194)61:0.0240444969,((CllTub2:0.0377300351,(MbbTub2:0.0385176839,MefTub2:0.0402598834)100:0.0577534408)93:0.0535094646,HybTub2:0.098195086)77:0.0427087517)57:0.0378820321,MifTub2:0.0844133198)67:0.0347482017,MrgTub2:0.4564368237)95:0.051581404)85:0.0539527776)38:0.0498429684,AcrTub2:0.2404936868)100:0.1670009056)82:0.0772298343,NfeTub2A:0.4148717091)98:0.0974025584,(((ShcTub2:0.0159614045,ShoTub2:0.0233500117)100:0.0385224014,SpTub2:0.0225144537)99:0.0700726674,SjTub2:0.0455895669)100:0.4824005499)40:0.0436368952,LmsTub2A:0.1483729336)70:0.0364572913)100:0.1195427882,(((((AudTub2A:0.2064844349,(((((((((((((PcaTub2A:2.3321e-06,PhcTub2A:0.0057155948)94:0.0126702865,PhgTub2A:0.016582654)50:0.0082402405,(PlbTub2A:0.0237044648,BjaTub2A:0.032433811)47:0.0134491655)92:0.0263044626,((TavTub2A:0.0440797856,DisTub2A:0.030535297)63:0.0060656955,GasTub2A:0.0114710149)98:0.0247305608)28:0.0061708196,((((FpTub2A:0.0308287765,PplTub2A:0.0232682315)79:0.0150678743,FrTub2A:0.0369141061)48:0.015451722,WcTub2A:0.0254422741)45:0.0081090031,GesTub2A:0.0299071356)97:0.0300465049)74:0.0087138098,(((PusTub2A:0.0853781593,PusTub2C:0.063320829)99:0.0599754736,(GltTub2A:0.0347855803,JaTub2A:0.0586918303)82:0.022407306)57:0.0122864715,((((AbbTub2A:1.0716e-06,AgbTub2A:1.0716e-06)100:0.0558984693,PloTub2A:0.0578536699)50:0.0045967424,(((HecTub2A:0.005758993,HysTub2A:0.0116609618)87:2.6899e-06,HecTub2C:0.1246093833)52:0.0176246617,GamTub2A:2.3374e-06)64:0.0557809902)39:0.0094394207,CpcTub2A:0.0463732611)14:0.0050570299)53:0.0182106245)29:0.014713217,((SccTub2A:0.0951862232,((ChpTub2A:0.0177502215,(HdpTub2A:2.5996e-06,PiTub2A:0.0227382245)100:0.0410174063)89:0.017258335,SllTub2A:2.9051e-06)66:0.0117491865)86:0.0292611613,LabTub2A:0.0118570348)44:0.0055902472)13:2.3141e-06,(HtaTub2A:0.0109262113,SthTub2A:0.0536240049)100:0.0597902655)23:0.0079217236,PtcTub2A:0.0337443769)43:0.0061662947,GylTub2A:0.0985852448)43:0.0047190317,(AbbTub2C:0.01062753,AgbTub2C:2.8692e-06)100:0.2639527119)58:0.0100031072,(FmTub2A:0.0302689189,FmTub2C:0.1554358125)97:0.0658084386)88:0.0351398199,PiiTub2:0.0762349434)51:0.0132104444)87:0.0345420344,(BobTub2A:0.0306468017,BobTub2B:0.1404295934)98:0.058290145)78:0.0386522378,(DasTub2A:0.1407808947,BobTub2C:0.3530939846)60:0.005190646)99:0.117052088,(((((WsTub2A:0.2543318405,WsTub2B:0.339146584)88:0.0769240263,(((MvTub2A:0.2760468412,(RhgTub2B:0.1925675626,RgTub2B:0.2265099097)56:0.0573067825)91:0.1332669284,(RhgTub2A:0.1530324959,RgTub2A:0.219046094)85:0.084485212)69:0.0612856762,SprTub2:0.4244628616)85:0.0869649445)70:0.0659322666,MvTub2B:0.2957533875)88:0.0618362632,(MlgTub2A:0.2389190721,(SorTub2A:2.7581e-06,Um_aTub2A:0.0053834755)100:0.3311107757)98:0.0911296541)33:0.0270909441,(MlpTub2:0.0202467143,(PugTub2:2.112e-06,PutTub2:0.0341163475)100:0.0491381445)100:0.1542873808)27:0.028903206)55:0.0470226211,((Fnb_bTub2:2.34e-06,((Fnb_cTub2:0.0054776776,(Fnd_bTub2:2.1264e-06,Fnd_cTub2:2.1655e-06)97:0.0054756809)28:2.1739e-06,Fna_bTub2:2.2277e-06)67:0.0054849267)99:0.0784669067,TemTub2:0.0852648859)100:0.2259756027)87:0.0928421725)88:0.1081675933)58:0.051636843)24:0.0870367798,((((((((((HahTub2A:2.2336e-06,Tg_aTub2A:1.9951e-06)100:0.0328282357,(((HahTub2B:0.0055800167,Tg_aTub2B:2.2102e-06)100:0.0366698695,(HahTub2C:2.1173e-06,Tg_aTub2C:2.2787e-06)100:0.0468332396)66:0.0228476831,((Pf_aTub2:2.4416e-06,((PkTub2:0.0058929299,PvTub2:2.084e-06)78:0.005892911,(PbTub2:1.0716e-06,PlyTub2:2.3135e-06)98:0.0058753395)66:0.0059222502)98:0.0233976932,(((BabTub2:0.0023163759,BbTub2:0.0635289383)71:0.0307532538,(ThaTub2:0.0215804063,TepTub2:0.0101176937)100:0.1288262634)79:0.046087545,BamTub2:0.11952757)87:0.0499137553)96:0.0594852572)46:0.020538779)58:0.0271163773,((GrnTub2A:0.5187017392,(ActTub2A:2.236045494,((BhTub2A:0.00713879,BhTub2B:0.0129041658)100:1.178368351,GrnTub2B:0.8800845432)77:0.1035752632)88:0.1564765045)96:0.138700483,((CpTub2:1.0716e-06,ChTub2:1.0716e-06)100:0.0240847025,CrmTub2:0.0978349858)100:0.2581756131)97:0.1079027498)88:0.0173383887,((((ImTub2A:2.4991e-06,ImTub2B:2.7481e-06)100:0.0062216651,ImTub2C:0.0249258883)69:0.0092197672,((TetTub2A:2.5509e-06,TetTub2B:2.5517e-06)98:2.2238e-06,((PtTub2A:0,PtTub2C:0):2.5364e-06,PtTub2B:2.5445e-06)48:0.0062522569)63:0.0091168362)85:0.0277961456,(((OxtTub2A:0,OxtTub2C:0):2.4727e-06,OxtTub2B:2.1275e-06)98:2.4577e-06,(OxtTub2D:2.7617e-06,((OxtTub2E:2.8318e-06,(OxtTub2F:2.5003e-06,OxtTub2G:2.3268e-06)97:0.0059553354)68:2.4286e-06,OxtTub2H:0.0300069456)66:0.0059570068)91:0.0119434086)100:0.0822562151)18:0.0222950077)74:0.0421804284,CypTub2:0.096208642)72:0.0307566675,(((BinTub2A:0.0074625625,BinTub2B:0.0041628907)100:0.067205347,(BinTub2C:0.0856595132,BinTub2D:0.3263377817)100:0.1610747675)100:0.1609767654,(((((FrcTub2A:0.0946709998,FrcTub2B:0.1904208953)98:0.0936440051,(PhtTub2:0.0894470646,ThpTub2:0.3348953343)83:0.0843007718)100:0.4032921324,(EcsTub2A:0.0116034502,((EcsTub2B:0.001401068,(EcsTub2C:2.9879e-06,EcsTub2E:0.0536019065)95:0.0169151505)89:0.0163223336,EcsTub2D:0.0111565573)61:0.0056919195)99:0.0657837417)67:0.0431559058,((((AuaTub2A:0,AuaTub2C:0):0,AuaTub2E:0):1.0716e-06,AuaTub2B:2.1963e-06)86:2.9346e-06,AuaTub2D:2.1804e-06)100:0.0544936958)100:0.1736429117,((HyaTub2:0.0168383723,(((PhsTub2:0,PhiTub2:0):0,SrpTub2:0):2.1844e-06,PhrTub2:1.0716e-06)98:2.8005e-06)65:2.0511e-06,PuTub2:0.0111872838)96:0.0453009012)88:0.0639127901)65:0.0231926376)38:0.0110691432,(((((((EdmTub2A:0.0060674971,(LemTub2A:2.0241e-06,LeiTub2C:1.0716e-06)94:2.0701e-06)66:2.5557e-06,(((LeiTub2A:2.3927e-06,LemTub2B:0.012087408)79:0.0123487893,LbTub2A:0.0427650557)12:0.0057849883,((((((((((((((((((LeiTub2B:0,LemTub2Q:0):0,LemTub2N:0):0,LemTub2D:0):0,LemTub2L:0):0,LemTub2J:0):0,LemTub2R:0):0,LemTub2G:0):0,LemTub2H:0):0,LemTub2O:0):0,LemTub2P:0):0,LemTub2E:0):0,LemTub2F:0):0,LemTub2I:0):0,LemTub2M:0):0,LemTub2K:0):2.0443e-06,LemTub2C:2.1384e-06)96:2.4746e-06,((LbTub2B:1.0716e-06,LbTub2D:1.0716e-06)99:2.0288e-06,LbTub2C:0.012103479)85:0.012133185)44:2.5856e-06,LeiTub2D:0.0060405533)70:0.0182811721)49:2.1107e-06)99:0.0558424881,((TrcTub2A:0.00611908,TrcTub2B:2.3347e-06)99:0.0059234406,(((TbTub2A:0,TbTub2C:0):0,TbTub2D:0):2.4657e-06,TbTub2B:2.4461e-06)100:0.0311020547)99:0.0526675393)100:0.1373213403,((((EmhTub2A:0,EmhTub2C:0):0,EmhTub2D:0):0,EmhTub2E:0):1.0716e-06,EmhTub2B:2.7742e-06)100:0.2588300151)84:0.0570965331,(GtTub2B:0.0137467126,GtTub2C:0.0102069876)100:0.0898920687)19:0.0082064117,((((CrTub2A:1.0716e-06,CrTub2B:1.0716e-06)98:2.4074e-06,(VcTub2A:2.5744e-06,VcTub2B:2.5739e-06)99:0.006430067)97:0.0299231296,((OstTub2A:0.0787580526,OstTub2B:0.206064529)75:0.0301249785,((ChvTub2A:0.0570002819,ChvTub2B:0.1042962918)70:0.028511564,Mip_aTub2:0.0532354396)42:0.0119769704)70:0.0113044009)85:0.0313115818,(((PhpTub2A:0.0683219172,(((((((((((((((((((((((((ArlTub2A:2.235e-06,AtTub2A:2.47e-06)100:0.027869846,CusTub2Ab:0.0886356263)86:0.0254827589,MtTub2Aa:0.0320890645)67:0.0210086366,(GlmTub2Aa:0.022547005,GlmTub2Ab:2.048e-06)97:0.0252192157)82:0.0321238716,MeTub2Ac:0.043350207)43:0.0103428037,(((((RicTub2Aa:0.0287921015,(MeTub2Aa:0.0057266026,MeTub2Ab:0.0112843463)80:0.0051067083)95:0.023245462,(PotTub2Ae:0.016670095,PotTub2Af:0.0418157391)99:0.0397309643)40:2.5616e-06,VvTub2Ab:0.0230724722)62:0.016591106,(PotTub2Aa:2.1531e-06,PotTub2Ab:0.0224303508)76:0.0218285288)63:0.00569017,VvTub2Ac:0.0231716425)70:0.0121261811)23:3.0001e-06,((MigTub2Ab:0.0496868609,PupTub2Ab:0.028123394)66:0.0086856865,PotTub2Ac:0.0233579521)33:0.0056525989)76:0.0185210464,(((MigTub2Aa:0.0349510293,((((CusTub2Aa:0.0487720048,(MtTub2Ab:0.1172514414,(GlmTub2Ac:0.0173209474,GlmTub2Ad:0.0059174979)99:0.0349047636)100:0.1001138559)25:0.0212671475,((((PupTub2Aa:0.093085977,PotTub2Ah:0.0411652912)81:0.0284714634,PotTub2Ag:0.0592046295)63:0.0136465824,MeTub2Ad:0.0620364986)74:0.0277133087,RicTub2Ab:0.104370168)40:0.0127787849)32:0.0159712303,(CipTub2Aa:0.1238152276,((OrgTub2D:1.0716e-06,Os_aTub2D:0.0055615323)100:0.0373593279,(BdTub2D:0.0673484941,SobTub2D:0.0580830859)74:0.0513557879)100:0.1215357541)63:0.0196452493)45:0.0271413983,VvTub2Aa:0.0401515331)99:0.0639301506)38:0.0195239491,(((Os_aTub2Ab:1.0716e-06,OrgTub2Ac:1.0716e-06)98:0.0172300499,BdTub2Ac:0.03420137)39:0.0113607647,SobTub2Ab:2.4122e-06)51:0.0197931082)44:0.008815176,PotTub2Ad:0.0290581524)53:0.0135372503)35:2.4499e-06,((BdTub2Ab:0.0392509574,BdTub2Ad:0.0222845164)86:0.032174132,Os_aTub2Ac:0.0300213579)57:0.0112737136)80:0.0128284725,(((OrgTub2Aa:1.0716e-06,OrgTub2Ab:1.0716e-06)93:2.2905e-06,Os_aTub2Aa:2.778e-06)95:0.0171356325,SobTub2Aa:0.0284387562)51:0.0053984016)68:0.0071898087,BdTub2Aa:0.0166575603)100:0.0551038951,((RicTub2Ba:0.0286265041,VvTub2Ba:0.0057919466)12:2.1839e-06,PotTub2Bb:0.0235743591)14:0.0088615162)9:0.0099746133,PotTub2Bf:0.0336453118)46:0.01094974,((((((((GlmTub2Ba:0.0055077775,GlmTub2Bb:2.181e-06)97:0.0160206735,VvTub2Bb:0.0276371073)46:0.0056801602,(((MeTub2Ba:0.0055156981,RicTub2Bb:0.005454258)74:0.0055079633,PupTub2Ba:0.0055002457)58:0.0056801694,MtTub2Bc:0.0113775426)54:0.0056444474)58:2.6882e-06,(ArlTub2Bc:0.0106204797,AtTub2Bc:2.6914e-06)99:0.0275479841)89:0.0253552936,MigTub2Bc:0.0543824448)48:0.0105918422,CipTub2Bc:0.0540922006)36:2.498e-06,CipTub2Ba:0.0116097748)34:0.0067544701,((MtTub2Ba:0.0295899977,MtTub2Bb:0.0216551381)99:0.0429147335,MigTub2Bb:0.0306815211)72:0.0305989553)25:0.0058510677)31:0.015131165,((Os_aTub2B:0.0170330578,(BdTub2B:0.0113163548,SobTub2B:0.0057326244)44:2.1564e-06)96:0.0407946393,(((MeTub2Bb:0.0221544041,MeTub2Bc:0.0287023565)94:0.0290115415,CipTub2Bb:0.034513917)62:0.0105626615,(PupTub2Bb:0.0482742402,(ArlTub2Bd:2.5977e-06,AtTub2Bd:0.0237230112)100:0.0445098918)56:0.0164170196)58:0.0072749926)10:0.0065791088)14:0.0152884784,((PotTub2Ba:0.0365118994,PotTub2Bc:0.0148132018)75:0.0155305201,RicTub2Bc:0.049814755)22:0.0174196156)18:0.0097474756,(MigTub2Ba:0.0363068592,(((AtTub2Ba:1.0716e-06,AtTub2Bb:1.0716e-06)98:2.8005e-06,ArlTub2Bb:0.0054382364)76:0.0054618701,ArlTub2Ba:2.0083e-06)98:0.018325681)64:0.0171487399)34:0.0078263751,(VvTub2Bc:0.0681646006,VvTub2Bd:0.0632282879)56:0.0063893633)79:0.0338575823,(GlmTub2Bc:0.005775931,GlmTub2Bd:0.0051257226)95:0.0234683637)67:0.0183034808,((CusTub2Ba:0.045982104,CusTub2Bb:0.0765788431)93:0.0387133418,PupTub2Bc:0.0469727112)81:0.0296189032)58:0.0136983224,(((RicTub2Bd:0.0681233858,PotTub2Be:0.0763728677)44:0.0070773372,PotTub2Bd:0.0318667362)60:0.0081116853,MeTub2Bd:0.0376521092)89:0.0142735499)97:0.042723293,(((((GlmTub2Ca:0.0059548258,MtTub2Cb:0.0935466963)60:0.0187152188,GlmTub2Ce:0.0202276773)85:0.0349503427,(GlmTub2Cd:0.0119586465,GlmTub2Cf:0.0263971569)95:0.0448195848)98:0.0480059805,CusTub2Cb:0.0801506752)70:0.0211534387,(((((RicTub2Ca:0.0084382247,MeTub2Ca:0.0317652009)85:0.0254628101,VvTub2Cb:0.0375929011)37:0.0132443098,PupTub2Cb:0.0540158269)62:0.0167381839,((MigTub2Cb:0.0404631232,MigTub2Cc:0.0231944494)100:0.0908697749,((ArlTub2Cc:2.4303e-06,AtTub2Cc:0.0241527699)100:0.0772014509,(AtTub2Cd:0.0284796385,ArlTub2Cd:2.4896e-06)88:0.0192232135)94:0.0377143406)23:0.0143530888)31:0.0174279198,(PotTub2Cb:0.0315520982,PotTub2Cc:0.0266727334)95:0.062255319)61:0.0076801911)99:0.0530726709)45:0.0156281638,(((((((CipTub2Ab:0.0902697794,(MeTub2Cb:2.2072e-06,MeTub2Cc:0.0412234373)91:0.0165694543)68:0.0089505118,((((OrgTub2Ca:2.3899e-06,Os_aTub2Cc:2.9853e-06)98:0.0144598665,(BdTub2Ca:0.0420566363,SobTub2Ca:0.0052818294)87:0.0104642234)100:0.0471034629,(((Os_aTub2Ca:0.0164398707,BdTub2Cc:0.0490089944)20:0.0077996845,(BdTub2Cb:0.029224397,SobTub2Cc:0.0305847972)61:0.0157749586)72:0.0108284404,SobTub2Cb:2.6358e-06)79:0.0112991483)49:0.00624898,(OrgTub2Cb:1.0716e-06,Os_aTub2Cb:2.7167e-06)99:0.0245144142)84:0.0142875938)73:0.0124825041,RicTub2Cc:0.0046794092)56:0.0089509228,((((MigTub2Ca:0.0298056398,PotTub2Ca:0.0346506957)18:0.0062653462,(GlmTub2Cg:2.4257e-06,GlmTub2Ch:0.0118471449)96:0.023743229)8:0.0051770314,(MtTub2Ca:0.0195012469,(PupTub2Ca:0.0394536108,((AtTub2Ca:0.0058357763,ArlTub2Ca:0.0117105506)100:0.0423268718,(ArlTub2Cb:2.8183e-06,AtTub2Cb:0.0059367078)100:0.0401411829)100:0.0838099221)73:0.019670996)6:0.0076204283)3:2.01e-06,((CusTub2Ca:0.0117581736,GlmTub2Cc:0.0048591912)63:0.0007186971,GlmTub2Cb:0.00565173)19:0.0056194501)25:0.0056250265)46:2.1347e-06,VvTub2Ca:0.0171396573)73:0.0171290133,PotTub2Cd:0.0290589437)65:0.0111404635,ArlTub2Ce:0.0698943997)45:0.0164514245)74:0.0484373613,(((((PhpTub2B:2.0238e-06,PhpTub2E:1.0716e-06)100:2.0137e-06,(PhpTub2I:2.3114e-06,PhpTub2J:2.1947e-06)100:0.0864259784)62:0.0060394118,PhpTub2C:0.0059233279)88:0.0122867947,(PhpTub2D:2.104e-06,PhpTub2F:2.0279e-06)100:2.4996e-06)98:0.0268002823,((((((((MigTub2D:0.0935601892,PotTub2Db:0.0472603289)83:0.0191913892,PotTub2Da:0.0177423055)87:0.0209615677,VvTub2D:0.0599164639)20:0.0246081593,RicTub2D:0.0156455842)15:0.0172965921,((CusTub2D:0.0612571103,CipTub2D:0.1126163607)82:0.0465786008,MeTub2D:0.0283735573)72:0.0237085872)77:0.0303675842,PupTub2D:0.0963918587)49:0.0313951743,(MtTub2D:0.0580132489,(GlmTub2Da:0.0445835698,GlmTub2Db:0.0166599341)71:0.0312392735)99:0.0509927194)100:0.1106029695,(SemTub2Falpha:1.0716e-06,SemTub2Fbeta:1.0716e-06)100:0.0863412258)48:0.0357178233)81:0.0576564097)41:0.0087354662,(((SemTub2Aalpha:0.0056974755,SemTub2Abeta:2.1266e-06)99:0.0196025232,(SemTub2Calpha:2.1694e-06,SemTub2Cbeta:0.0057133787)100:0.0706266927)64:0.0201578139,(SemTub2Dalpha:2.513e-06,SemTub2Dbeta:2.6637e-06)100:0.0290699003)32:0.0163354592)36:0.0118392281)91:0.0268796661,((((SemTub2Balpha:2.2659e-06,SemTub2Bbeta:2.0401e-06)98:0.0185128891,((SemTub2Galpha:2.7137e-06,SemTub2Gbeta:2.9704e-06)100:0.0412437641,(SemTub2Jalpha:1.0716e-06,SemTub2Jbeta:1.0716e-06)100:0.0499937091)12:0.0071591349)12:0.0068596843,(SemTub2Ealpha:2.2708e-06,SemTub2Ebeta:2.0808e-06)100:0.0377275875)58:0.0111046796,((PhpTub2G:0.0389370071,PhpTub2H:0.052626129)88:0.0268488314,((SemTub2Halpha:2.4977e-06,SemTub2Hbeta:2.4978e-06)98:2.7347e-06,(SemTub2Ialpha:2.2383e-06,SemTub2Ibeta:2.4895e-06)99:0.0060621317)99:0.040011874)48:0.0231225336)42:0.0158140131)27:0.0074787919,(((SemTub2Kalpha:2.7162e-06,SemTub2Kbeta:2.3068e-06)100:0.0995857721,(SemTub2Lalpha:2.9509e-06,SemTub2Lbeta:0.0273709221)100:0.1827076022)94:0.0751719455,(SemTub2Malpha:2.3449e-06,SemTub2Mbeta:0.0053472519)100:0.2958556961)83:0.0333709102)66:0.0138496158)100:0.0962664346)15:0.0247653151,((NgTub2A:0,NgTub2C:0):2.9042e-06,NgTub2B:2.9479e-06)100:0.0894846201)68:0.0477367955)94:0.0416198778,(((DifTub2A:0.3320106144,PppTub2:0.3092845804)59:0.0528935363,((DcpTub2:0.1922093103,(DcfTub2:0.037792931,DdTub2:0.0281331575)100:0.0771719304)96:0.0763342001,PovTub2:0.1611470908)100:0.1473953282)100:0.349283163,(((GtTub2A:0.252160048,(HmaTub2:0.1496927191,CmeTub2:0.0571998786)94:0.0765648625)80:0.0887215647,CtpTub2:0.4023969071)100:0.1850986057,((((GsTub2A:0.0231882486,GsTub2F:0.0594415192)97:0.046496867,GsTub2D:0.005792953)100:0.4196281041,(GsTub2B:0.0275143568,(GsTub2C:0.0760952405,GsTub2E:0.1052622621)79:0.0381076281)93:0.1530771359)95:0.1351979229,(((CncTub2A:0.5006395778,CncTub2B:0.7140873899)99:0.2635033858,PpuTub2:0.3981904953)99:0.1769119811,CmTub2:0.5690497351)51:0.0433823726)28:0.0331191785)100:0.1692895847)81:0.0592084281)85:0.025029651,TctTub2:0.0776679794)99:0.1129286523,((((Bad_bTub2A:2.2611e-06,Bad_aTub2A:2.2575e-06)66:2.2018e-06,(Bad_bTub2B:2.1034e-06,Bad_aTub2B:2.6013e-06)87:0.0056646674)57:0.0056657037,(RisTub2A:2.2257e-06,((SppTub2A:2.2329e-06,SppTub2C:2.4781e-06)69:0.0056696438,(((MovTub2A:0.0213377398,MovTub2B:0.1002263442)72:0.0217038377,(MolTub2A:0.0230607687,(MolTub2B:0.5266028088,MolTub2C:0.0396722676)65:0.0457298072)76:0.0309345056)100:0.2168589962,((((AlmTub2Aalpha:1.0716e-06,AlmTub2Calpha:1.0716e-06)93:2.2846e-06,AlmTub2Cbeta:0.0057435259)69:2.1951e-06,AlmTub2Abeta:0.011769321)91:0.0199718557,PrsTub2C:0.3296520418)73:0.0165198842)56:0.0103255299)46:2.3966e-06)35:2.3359e-06)77:0.0067310129,PrsTub2A:0.047139121)78:0.0296997344)71:0.0228956774)23:0.0559536914,AmqTub2:0.0256921455)11:0.0092992783,(CptTub2A:0.0230165324,NvTub2A:0.0117585642)15:0.005829909)6:0.0057198291,(((((((((((((TarTub2A:0.0059073746,(GaTub2Aa:0.005907435,BrTub2Ac:1.0716e-06)42:2.9615e-06)97:0.0180341799,GaTub2Ab:0.0417441249)28:0.011876177,(BrTub2Ab:0.0059424071,(((((TarTub2B:0.0058769374,BrTub2Bc:0.0297123385)24:2.4372e-06,GaTub2Ba:0.0058884327)91:0.017766055,(BrTub2Ba:2.2965e-06,BrTub2Bb:2.4725e-06)99:0.005908972)58:2.1193e-06,GaTub2Bb:0.0118444248)86:0.0066627681,(((GaTub2C:2.4657e-06,BrTub2C:2.4718e-06)95:0.0059187712,TarTub2C:2.8584e-06)91:0.0116588568,((((((((((((((TmlTub2C:0,EqcTub2C:0):0,RnTub2C:0):0,HsTub2C:0):0,CafTub2C:0):0,AocTub2C:0):0,SptTub2C:0):0,CrgTub2C:0):0,MmTub2C:0):0,MdTub2C:0):0,MamTub2C:0):1.0716e-06,CvpTub2C:1.0716e-06)80:2.6338e-06,(OcTub2C:0.0118886992,MpfTub2C:0.0118758632)71:2.4455e-06)71:2.1162e-06,BtTub2C:0.0360187546)65:0.0059162417,XtTub2C:2.9896e-06)98:0.0189493718)100:0.0310385393)83:0.0174161278)29:2.447e-06)13:0.005930534,BrTub2Aa:0.0059561737)51:0.0119686016,((((((((((OcTub2B:0,SptTub2B:0):0,RnTub2B:0):0,BtTub2B:0):0,CafTub2B:0):0,HsTub2B:0):0,MmTub2B:0):1.0716e-06,CrgTub2B:1.0716e-06)98:2.8289e-06,MpfTub2B:0.0117270927)72:2.0006e-06,CvpTub2B:0.0188790596)96:0.0295408204,(AocTub2B:0.0058998309,XtTub2B:0.0235194029)49:0.0058240376)45:2.6071e-06)62:0.0058032813,(TmlTub2A:1.0716e-06,((((((((CvpTub2A:0,SptTub2A:0):0,BtTub2A:0):0,CafTub2A:0):0,HsTub2A:0):0,MdTub2A:0):0,MamTub2A:0):0,RnTub2A:0):1.0716e-06,MmTub2A:2.4423e-06)35:2.423e-06)85:2.419e-06)71:0.0058255352,(AocTub2A:2.3344e-06,GgTub2A:0.0058745353)53:2.4016e-06)64:0.0059042093,XtTub2A:0.0126892981)69:0.0060351223,((HerTub2A:2.0082e-06,(CagTub2C:0.0999732391,((((((((GaTub2D:0.0234374437,(TarTub2D:0.0191944748,BrTub2D:0.0204825813)59:0.0122611905)100:0.107984521,((((((((((((OraTub2E:0,RnTub2E:0):0,SptTub2E:0):0,HsTub2E:0):0,OcTub2E:0):0,CvpTub2E:0):0,MmTub2E:0):0,BtTub2E:0):0,MdTub2E:0):0,EqcTub2E:0):2.4553e-06,TmlTub2E:1.0716e-06)9:2.0252e-06,LaTub2E:1.0716e-06)33:2.4392e-06,CrgTub2E:0.0058346378)34:2.6403e-06)81:0.0151069356,((AocTub2D:1.0716e-06,GgTub2D:2.4835e-06)79:2.8894e-06,(AocTub2E:0.03541442,GgTub2E:2.4491e-06)49:0.0058532447)75:0.0120471111)76:2.842e-06,(((((((((((TmlTub2D:0,BtTub2D:0):0,MmTub2D:0):0,CafTub2D:0):0,CvpTub2D:0):0,SptTub2D:0):0,RnTub2D:0):0,HsTub2D:0):0,MamTub2D:0):0,MdTub2D:0):0,MpfTub2D:0):0,EqcTub2D:0):2.825e-06)41:2.4801e-06,OcTub2D:1.0716e-06)84:2.2827e-06,CrgTub2D:0.0304519402)56:0.0069940952,XtTub2D:0.0058482001)95:0.0149981635,((SptTub2J:0.011335042,SptTub2K:0.0055289151)100:0.0785291562,SptTub2L:0.1393216117)99:0.0558284382)95:0.0300498286)25:0.005840497)62:0.0121553421,(SckTub2D:0.0111109637,SckTub2F:0.0052953166)81:0.0180712757)61:0.0061502882)56:0.0061281901,SckTub2E:0.0240056543)32:0.0061086596,((CptTub2C:0.0054329164,CptTub2E:0.0349497486)90:0.0210660933,EcgTub2D:0.0498415374)50:0.0138423294)5:0.0056509999,CiTub2A:2.2349e-06)5:0.0028782581,(NvTub2B:0.0295045944,NvTub2C:0.0355791263)90:0.0092816281)9:0.0140457192)2:2.5765e-06,((OidTub2A:2.039e-06,OidTub2B:1.0716e-06)93:0.0294888951,(CiTub2B:0.013612727,OidTub2C:0.0487282625)81:0.0208913889)8:0.0066868377)1:2.0582e-06,((OidTub2D:0.0568556009,OidTub2E:0.0796283512)43:0.0236440266,((CptTub2G:0.0432208707,CptTub2I:0.0450934699)88:0.0312020313,CptTub2J:0.1163994828)13:2.1633e-06)11:0.0197194201)3:2.3487e-06,(((((((((((((((((DmoTub2B:0.1113264541,DvTub2B:0.0427526467)84:0.038344631,DwTub2B:0.0426168298)69:0.0236459077,DgTub2B:0.3394476734)68:0.0432574696,(DrpTub2B:2.5555e-06,DpTub2B:0.0047553895)100:0.1610043942)67:0.0202561651,((DaTub2B:0.0468499146,DrbTub2B:0.0409071945)52:0.0116726906,DkTub2B:0.1347195185)54:0.0172448032)78:0.0255330869,DrfTub2B:0.1496198007)50:0.0191624918,(DreTub2B:0.0112818768,((DmTub2B:0.0192094213,(DssTub2B:0.0139780433,DseTub2B:2.5939e-06)98:0.0046202329)99:0.0280832781,(DyTub2B:0.0398498076,DerTub2B:0.0543825076)65:0.0143723592)90:0.0488242562)53:0.0134392037)15:0.0068609074,DbTub2B:0.0269050692)5:2.0886e-06,DtTub2B:0.0689137896)68:0.0436186312,DeTub2B:0.2532234356)83:0.3882269742,GomTub2B:0.4450564579)100:1.461987813,(AngTub2B:0.6902697222,(AeaTub2B:0.3355064656,CpqTub2B:0.3009753449)99:0.3255843703)100:1.023430264)45:0.3412476622,(RhpTub2B:1.175340648,EcgTub2J:0.9536568745)91:0.2166375776)38:0.1885075598,(AypTub2B:3.716501138,CeTub2F:1.716371264)23:0.0573949067)72:0.1663762337,(HerTub2E:1.015360595,EmhTub2F:2.103980245)19:0.1050362122)23:0.1099120998,(LolTub2E:0.0833516363,(LolTub2F:0.8914479362,LolTub2G:1.075916693)100:0.5300885464)100:0.4526450264)27:0.1442339389,CptTub2D:0.0358257767)6:2.5208e-06)8:0.0073346907,CagTub2A:0.0239808842)35:2.4745e-06,(((EcgTub2A:0.0423596316,(SmTub2A:0.0057914334,(SmTub2B:2.4416e-06,(SmTub2C:0.0196383878,SmTub2D:0.0634339346)91:0.0111783336)57:0.0060672148)96:0.0189874763)82:0.0175972885,(TiaTub2A:0.0236866221,(((((((((ApfTub2F:0,BoiTub2F:0):1.0716e-06,BotTub2F:1.0716e-06)96:2.0994e-06,AmTub2F:0.0058165236)87:0.0045056123,MerTub2F:0.0074242345)96:0.0233430738,HrsTub2F:2.1969e-06)59:0.005787213,PobTub2F:2.3191e-06)32:2.1e-06,LhTub2F:0.0174973347)55:0.0052206942,(AeTub2F:2.5355e-06,AacTub2F:2.4127e-06)98:0.0063679066)56:0.0061408326,NavTub2F:0.0728630805)100:0.0764003814)62:0.0086414451)51:0.0090547531,CptTub2B:0.0272608571)39:0.0085495066)13:0.0062114372,(((((MbTub2A:2.6081e-06,MbTub2B:0.0059220204)100:0.0446746382,((ProTub2A:0.0104849607,ProTub2B:0.0073467853)80:0.0119251956,ProTub2C:0.0374445253)98:0.0465196572)49:0.0066471081,TarTub2X:0.1149490453)13:0.0074012374,(TicTub2A:0.0719526079,(((((((((((((((((((((((DmoTub2A:0,DreTub2A:0):0,DrfTub2A:0):0,DseTub2A:0):0,DtTub2A:0):0,DwTub2A:0):0,DaTub2A:0):0,DeTub2A:0):0,DrbTub2A:0):0,DbTub2A:0):0,DyTub2A:0):0,DpTub2A:0):0,DrrTub2A:0):0,DssTub2A:0):0,DkTub2A:0):0,DgTub2A:0):0,DerTub2A:0):0,DmTub2A:0):1.0716e-06,DvTub2A:1.0716e-06)94:0.0071849625,DrpTub2A:0.0579191754)93:0.0109142001,GomTub2Ag:0.10422717)59:0.0033212241,(((GomTub2Aa:0.0056514654,(GomTub2Ad:0.0058065982,GomTub2Af:0.0058072068)89:0.0118172866)96:0.0176469429,(GomTub2Ab:0.0058229943,(GomTub2Ac:1.0716e-06,GomTub2Ae:1.0716e-06)100:0.0057965797)99:0.0234391135)94:0.0153011852,GomTub2Ah:0.1087447313)91:0.029415089)100:0.0812239626,HerTub2C:0.14038252)15:0.0075174936,(AngTub2A:0.1338695628,(AeaTub2A:0.0277979125,CpqTub2A:0.0413541981)75:0.0184763531)99:0.0432761334)22:0.0181782408)6:2.4322e-06)44:0.0153815096,SckTub2C:0.0290945685)41:0.0135699342)3:2.826e-06,((SckTub2A:0.0646113759,SckTub2B:0.0449459857)72:0.0109147204,(CagTub2B:0.0479821865,SckTub2G:0.0232535412)53:0.0061214134)58:0.0114401204)3:2.8856e-06,((EcgTub2B:0.0774025748,(CptTub2F:0.0251017327,RhpTub2X:0.1046857703)37:0.0094445805)38:0.0068162568,EcgTub2C:0.0654073621)57:0.0268883402)63:0.0205756776,(((((TicTub2D:2.0754e-06,(((((((((((((((((((((((DmoTub2D:0,DpTub2D:0):0,DrfTub2D:0):0,DrbTub2D:0):0,DerTub2D:0):0,DrpTub2D:0):0,DwTub2D:0):0,DreTub2D:0):0,DssTub2D:0):0,DaTub2D:0):0,DtTub2D:0):0,DgTub2D:0):0,DmTub2D:0):0,DyTub2D:0):0,DseTub2D:0):0,DkTub2D:0):0,DbTub2D:0):0,DrrTub2D:0):0,DeTub2D:0):2.7082e-06,DvTub2D:2.5033e-06)97:2.3013e-06,GomTub2D:0.0054910931)82:0.005489134,MydTub2D:2.8762e-06)72:0.0054858464,(AeaTub2D:2.2429e-06,CpqTub2D:2.1834e-06)94:2.2343e-06)32:2.2631e-06,AngTub2D:0.005504266)89:0.0110424069)69:0.0056001704,(((((((((((AmTub2D:0,CmfTub2D:0):0,AeTub2D:0):0,BotTub2D:0):0,PobTub2D:0):0,LhTub2D:0):0,AacTub2D:0):0,BoiTub2D:0):1.0716e-06,ApfTub2D:1.0716e-06)87:2.8153e-06,HrsTub2D:0.005500526)67:2.2604e-06,MerTub2D:0.0110279862)83:0.0167852934,((RhpTub2Da:2.2734e-06,RhpTub2Db:0.0220891454)86:0.0110275471,RhpTub2Dc:0.0055147093)53:2.1924e-06)47:0.0110510164)37:0.0054906673,AypTub2D:2.0185e-06)79:0.0297071301,((TicTub2E:0.0860380955,((((((((((((((DmoTub2E:0,DrbTub2E:0):1.0716e-06,DaTub2E:1.0716e-06)95:2.1195e-06,(DvTub2E:0.004973949,DgTub2E:0.0099630935)43:2.2134e-06)82:0.0049702303,(DreTub2E:0.0049991217,(((DyTub2E:0.0049787212,((DseTub2E:0.0049724579,DmTub2E:0.0049727067)42:2.2074e-06,DerTub2E:2.298e-06)52:2.1396e-06)80:0.004974175,DbTub2E:0.0049753773)29:2.3836e-06,DtTub2E:0.0050257997)28:2.2221e-06)80:0.0049704475)19:2.7796e-06,DkTub2E:2.1215e-06)10:2.1465e-06,(DeTub2E:0,DrrTub2E:0):1.0716e-06)14:2.1082e-06,DrfTub2E:0.0049852542)41:2.327e-06,DpTub2E:0.0200174656)71:0.0048905274,DwTub2E:0.0100742087)89:0.0157614891,GomTub2E:2.8182e-06)100:0.0839798394,(MydTub2E:0.1826035006,AngTub2E:0.0047960099)72:0.0160863314)77:0.0151678454,AeaTub2E:0.0044428027)50:0.006260515,CpqTub2E:0.004987124)93:0.072030753,((((((AmTub2E:0,MerTub2E:0):0,BotTub2E:0):0,BoiTub2E:0):1.0716e-06,ApfTub2E:2.2447e-06)87:0.0048652877,((LhTub2E:2.5949e-06,PobTub2E:2.1679e-06)85:2.0653e-06,((AeTub2E:2.0983e-06,AacTub2E:1.0716e-06)97:0.0048371027,(HrsTub2E:2.0629e-06,NavTub2E:0.0399002715)35:2.2455e-06)69:0.0048163835)16:2.1882e-06)54:0.0044491889,CmfTub2E:0.0051237754)85:0.1101629634)81:0.0358171406)97:0.0758301975,(RhpTub2E:0.2033704638,AypTub2E:0.1838636954)88:0.0681449264)100:0.1260662918)82:0.0293419314,((((AmTub2G:2.4516e-06,(ApfTub2G:2.1151e-06,(BotTub2G:2.3473e-06,BoiTub2G:2.5543e-06)100:0.0263890232)28:2.4877e-06)97:0.0181736624,MerTub2G:0.017923075)91:0.0058019924,(LhTub2G:0.0837354849,(((CmfTub2G:0.034836623,HrsTub2G:0.0308902649)70:0.0124127373,(AeTub2G:0.0159878298,AacTub2G:0.0137756548)99:0.0374980718)77:0.0170748607,PobTub2G:0.0186533538)59:0.0070346089)96:0.0523743977)82:0.0186594217,NavTub2X:0.7486123632)52:0.020127174)22:0.012874291)6:2.2002e-06,HerTub2B:0.109359002)34:0.0065565434,(((((((((LaTub2F:0,BtTub2F:0):0,HsTub2F:0):0,MamTub2F:0):0,CafTub2F:0):1.0716e-06,(((TmlTub2F:0.0053688307,((CrgTub2F:0,RnTub2F:0):2.2378e-06,MmTub2F:1.0716e-06)96:0.0053706273)38:2.228e-06,SptTub2F:2.154e-06)13:2.8973e-06,(OcTub2F:0,MpfTub2F:0):1.0716e-06)8:2.7889e-06)12:2.1593e-06,(CvpTub2F:1.0716e-06,EqcTub2F:0.0053939957)37:2.33e-06)64:7.5502e-06,MdTub2F:0.0053582663)100:0.0627060116,((TarTub2G:0.0829423274,BrTub2G:0.0468314191)87:0.014484093,((((LaTub2G:0.0233061926,TmlTub2G:2.1955e-06)97:0.0232519789,MdTub2G:0.0113678962)57:0.005678708,((((MmTub2G:0.0055920094,RnTub2G:2.1892e-06)99:0.0170350122,((MamTub2G:0.0057050995,HsTub2G:2.1903e-06)100:0.0409915249,CafTub2G:0.0115698407)68:0.0054423835)85:0.0056313071,MpfTub2G:0.0056495492)79:0.0056497032,GgTub2G:2.3404e-06)89:0.0057311028)68:0.0076407363,XtTub2G:0.0393260617)72:0.027508631)99:0.1198455721)96:0.0784450403,OidTub2F:0.2405500223)94:0.0612720092)71:0.0180599382,((((((tEs-orf30:0.0232098216,(tEs-orf31:0.0517232494,(tEt-orf150:0.1424633491,tEt-orf170:0.0329590617)95:0.1019966688)94:0.0535081788)95:0.0705823282,tEt-orf162:0.2979250288)91:0.043207926,(((((tEs-orf189:0.9707202269,TicTub2X:0.7365576473)98:0.2601012605,((CoTub2A:0.0874584229,CoTub2B:0.0658322645)100:0.3612477331,NvTub2E:0.7223242367)45:0.0568431093)76:0.0578415592,(TiaTub2B:0.4007657626,((NvTub2F:1.20650696,NvTub2G:1.213583253)71:0.173385951,NavTub2Y:0.8481573801)56:0.0854332843)67:0.0589250865)79:0.0461259055,HerTub2D:0.5342423838)78:0.027580885,(((CeTub2A:0.0191009823,CejTub2B:0.0569132172)73:0.0265662467,(CejTub2A:0.0053716728,CeTub2B:2.5003e-06)100:0.027826904)100:0.1416110597,((((((BrmTub2A:1.0716e-06,WbTub2A:1.0716e-06)100:0.0206570468,(LolTub2A:2.9884e-06,OvTub2A:0.0109842909)62:0.0076024183)100:0.1294518723,CejTub2E:0.0573765519)24:0.0225214979,CeTub2E:0.0151101559)31:0.0345332176,(PspTub2C:0.0732821224,PspTub2D:0.0949459869)93:0.0436101895)21:0.0163975212,(((BrmTub2B:0.1501484383,OvTub2B:0.0746586419)62:0.0256860293,LolTub2B:2.1363e-06)100:0.248776645,(HegTub2B:0.0282266025,((MhTub2B:2.0358e-06,MiTub2D:0.0053197078)99:0.0328341745,((MiTub2B:0.0049596572,MhTub2C:0.011154159)100:0.0980963813,(MhTub2D:0.1099150337,(((MhTub2E:0.0273539088,MhTub2F:0.0430899682)93:0.0327558788,MiTub2I:0.0642942065)98:0.0535331342,MiTub2G:0.0541688844)62:0.0454165561)71:0.0377607892)66:0.0325122681)63:0.030294836)100:0.1063600141)29:0.0304018455)31:0.0066589203)100:0.1233165416)70:0.0234773688)76:0.024692561,(((((CorTub2B:1.652009684,MydTub2C:0.1399338786)20:0.0645329008,AeaTub2Cb:0.2707643274)52:0.0478698988,(AngTub2C:0.0616544093,(CpqTub2C:0.0564950581,AeaTub2Ca:0.0423573913)95:0.0536399294)99:0.1194692325)56:0.0495486713,((((DmoTub2C:0.0309619174,DvTub2C:0.0259568544)91:0.0395413864,DgTub2C:2.1863e-06)80:0.0164805694,(((DaTub2C:0.0189973853,(DrbTub2C:2.3864e-06,DkTub2C:0.0196320635)33:0.0095805123)27:2.5518e-06,((DreTub2C:2.1663e-06,(DpTub2C:2.6784e-06,DrpTub2C:2.6792e-06)100:0.1094788862)12:0.0044852025,((DrfTub2C:1.0716e-06,DbTub2C:1.0716e-06)94:2.0622e-06,((((DyTub2C:0,DerTub2C:0):2.1488e-06,DseTub2C:2.3648e-06)99:0.0047736651,DmTub2C:0.0048039296)94:0.0095289652,DtTub2C:2.389e-06)70:0.0047187292)63:0.0046792501)20:0.004494687)93:0.0223505683,DwTub2C:0.024234097)64:0.005041314)42:2.3427e-06,(DeTub2C:0.0048687983,DrrTub2C:0.0049903975)100:0.0317905016)100:0.1881782238)84:0.0808844513,(RhpTub2C:0.1768389653,AypTub2C:0.1082217191)96:0.0536931448)81:0.0748444403)61:0.0255721996,((PspTub2B:0.0695196084,(CejTub2C:0.00620437,CeTub2C:0.0190955217)100:0.0375300964)64:0.0268202285,LolTub2D:0.1994978722)98:0.0754943304)28:0.0076803419,((((((((tEt-orf147:1.0716e-06,tEt-orf148:0.0090120455)100:0.136206217,tEt-orf149:0.0596832604)95:0.078965848,tEt-orf151:0.1282455812)98:0.1433460161,CptTub2K:0.1775365797)85:0.0531607601,(EcgTub2E:0.1511164469,((SmTub2E:0.0186683247,SmTub2F:0.1488174514)100:0.0529577881,(EcgTub2F:0.1416335057,EcgTub2G:0.5301746487)92:0.087552466)57:0.0163133345)40:0.009993417)46:0.0183875963,(((((((Tv_aTub2A:0,Tv_aTub2C:0):1.0716e-06,Tv_aTub2B:1.0716e-06)99:1.0716e-06,Tv_aTub2E:0.011321396)94:0.006148833,Tv_aTub2D:0.0108153218)96:0.0467694104,Tv_aTub2F:0.5193121628)100:0.4819178088,((AmTub2B:0.6542778858,(BotTub2B:0.0395918945,BoiTub2B:0.0548852942)100:0.2592654145)100:0.390417942,MerTub2B:0.2735887648)100:0.913714602)38:0.067578775,(AypTub2W:0.3801745039,((AypTub2X:0.0243229144,AypTub2Z:0.0110654812)94:0.0243996511,AypTub2Y:0.0257513115)61:0.0164388879)98:0.1061752242)62:0.060486036)29:0.0135619644,(((((GaTub2H:0.1155147786,TarTub2H:0.1418403783)56:0.0524158952,BrTub2H:0.1700681157)100:0.1970667015,(((OraTub2H:0.1107997368,(LaTub2H:0.1956282329,(((((OcTub2H:0.0923873247,CvpTub2H:0.1471984843)75:0.0429912359,(CrgTub2H:0.0795753787,(MmTub2H:0.012123836,RnTub2H:0.0439007102)100:0.0508512528)99:0.0609779927)30:0.0163549144,SptTub2H:0.0870402403)39:0.0181936462,(MamTub2H:0.0121303176,HsTub2H:0.0199991114)100:0.0664581696)72:0.0256995992,((CafTub2H:0.1036425191,MpfTub2H:0.1503145118)100:0.2802944497,BtTub2H:0.1352283256)99:0.103041527)74:0.0447333681)99:0.1151369716)73:0.0393273154,MdTub2H:0.0755040421)100:0.2000060692,(AocTub2H:0.2082974132,GgTub2H:0.0874943372)82:0.0453448017)100:0.1099377932)99:0.2019394164,(EcgTub2H:0.4305709667,EcgTub2I:0.9730698586)100:0.2698185813)79:0.0408879986,(MamTub2I:0.051845683,(HsTub2Ia:0.1264421528,HsTub2Ib:0.0081748646)72:0.0348659085)100:0.1979823076)75:0.0371811635)14:0.0076701376,((((PspTub2A:0.0123393379,(CejTub2D:1.0716e-06,CeTub2D:2.0418e-06)100:0.024923228)87:0.0101635098,(LolTub2C:0.0128288604,WbTub2C:0.0164092475)100:0.0798298205)66:0.0154370953,(MhTub2A:0.008399887,MiTub2A:0.0029977631)100:0.0719218055)91:0.038158005,PspTub2E:0.1042383556)69:0.0430360492)20:0.0184163171)16:0.0051729469)75:0.0324144511,(((tHe-orf7:2.7565e-06,(tHe-orf19:0.0057777783,tEs-orf190:0.2415070477)54:4.0855e-06)58:0.0057906433,tRv-orf128:2.0563e-06)72:0.0059817431,(tMp-orf57:0.0176799812,tPr-orf93:2.4932e-06)62:0.0056422097)82:0.0343867226)66:0.0156580851,TrsTub2:0.1276470919)96:0.0590298104,(((tHe-orf5:0.1691031291,(tMp-orf52:0.0955295995,(tPr-orf103:0.0913258676,tRc-orf186:0.1223901291)78:0.0383606782)69:0.0347119303)100:0.1494596621,((tRc-orf28:0.0268110221,(tMp-orf53:0.0168206141,tPr-orf83:0.0290401969)57:0.0097599953)79:0.0225383174,tRv-orf126:0.0348391507)80:0.0239428962)72:0.0177815665,(tMt-orf121:0.043345281,tMt-orf123:0.0150369192)99:0.0622539239)66:0.0319705794)48:0.0204289198,(((((tHe-orf12:2.0765e-06,tMt-orf120:0.5340867277)89:0.0188680109,((tEt-orf175:2.0694e-06,(tEt-orf179:0.101620016,tEt-orf181:2.4532e-06)90:0.0949133872)49:0.1029210613,tEt-orf178:2.5784e-06)100:0.8560077533)9:2.2689e-06,tPr-orf88:0.0528347014)25:0.0189760999,tRv-orf132:0.0360859595)22:0.0107546574,tRc-orf21:0.0185794348)54:0.0564404019)100:0.1082277095,((tRc-orf22:0.0892896284,(tPr-orf82:0.0105655689,tPr-orf95:2.5482e-06)91:0.0336340159)39:0.0196772699,tMp-orf33:0.0286171966)63:0.0162752928);
