# Supplementary material for: Phylogenetic and functional characterization of water bears (Tardigrada) tubulins
Source: Sci Rep. 2023 Mar 30;13:5194. doi: 10.1038/s41598-023-31992-z (PMC10063605; doi:10.1038/s41598-023-31992-z)
Supplement: Supplementary file 1 — Supplementary Information. [file 41598_2023_31992_MOESM1_ESM.zip › Novotna Floriancicova_Supplementary data/Supplementary data 2/CRG dataset_tardigrades_selected_translated_frames_trimmed_and_Findeisen.dpa_100.MAFFT-GINSI.with.CLUSTALO.tree.decoded.phylip_fastme_tree.annot.txt]

DATASET_COLORSTRIP
SEPARATOR	TAB
DATASET_LABEL	Tubulin type
COLOR	#ff0000
COLOR_BRANCHES	0
LEGEND_TITLE	Tubulin type
LEGEND_SHAPES	1	1	1	1	1	1	1	1
LEGEND_COLORS	#66C2A5	#FC8D62	#8DA0CB	#E78AC3	#A6D854	#FFD92F	#E5C494	#B3B3B3
LEGEND_LABELS	Tardigrade	Tub1	Tub2	Tub3	Tub4	Tub5	Tub6	Bacteria
DATA
PhiTub6	#E5C494	Tub6
PhsTub6	#E5C494	Tub6
OxtTub6	#E5C494	Tub6
StpTub6	#E5C494	Tub6
BfTub6	#E5C494	Tub6
TiaTub6	#E5C494	Tub6
NvTub6	#E5C494	Tub6
CiTub6	#E5C494	Tub6
CisTub6	#E5C494	Tub6
XlTub6	#E5C494	Tub6
XtTub6	#E5C494	Tub6
AocTub6	#E5C494	Tub6
CpbTub6	#E5C494	Tub6
MaeTub6	#E5C494	Tub6
SrhTub6	#E5C494	Tub6
MdTub6	#E5C494	Tub6
AaTub6	#E5C494	Tub6
AjTub6	#E5C494	Tub6
IpTub6	#E5C494	Tub6
LopTub6	#E5C494	Tub6
CagTub6	#E5C494	Tub6
CptTub6	#E5C494	Tub6
PtTub6	#E5C494	Tub6
TtmTub6	#E5C494	Tub6
TetTub6	#E5C494	Tub6
TeeTub6	#E5C494	Tub6
TebTub6	#E5C494	Tub6
ImTub6	#E5C494	Tub6
TctTub6	#E5C494	Tub6
AmqTub6	#E5C494	Tub6
tPr-orf74	#66C2A5	Tardigrade
EmhTub6	#E5C494	Tub6
NgTub6	#E5C494	Tub6
GtTub6	#E5C494	Tub6
RhpTub1S	#FC8D62	Tub1
RhpTub1R	#FC8D62	Tub1
RhpTub1O	#FC8D62	Tub1
RhpTub1P	#FC8D62	Tub1
RhpTub1Q	#FC8D62	Tub1
tEs-orf27	#66C2A5	Tardigrade
RhpTub1N	#FC8D62	Tub1
OidTub1G	#FC8D62	Tub1
OidTub1F	#FC8D62	Tub1
SmTub1C	#FC8D62	Tub1
TarTub1N	#FC8D62	Tub1
tMt-orf118	#66C2A5	Tardigrade
CptTub1K	#FC8D62	Tub1
NvTub1S	#FC8D62	Tub1
BrTub1L	#FC8D62	Tub1
XtTub1Hc	#FC8D62	Tub1
XtTub1Hb	#FC8D62	Tub1
XtTub1Ha	#FC8D62	Tub1
GgTub1H	#FC8D62	Tub1
AocTub1H	#FC8D62	Tub1
EqcTub1H	#FC8D62	Tub1
MpfTub1H	#FC8D62	Tub1
CafTub1H	#FC8D62	Tub1
HsTub1H	#FC8D62	Tub1
MamTub1H	#FC8D62	Tub1
OcTub1H	#FC8D62	Tub1
SptTub1H	#FC8D62	Tub1
RnTub1H	#FC8D62	Tub1
MmTub1H	#FC8D62	Tub1
CrgTub1H	#FC8D62	Tub1
BtTub1H	#FC8D62	Tub1
OraTub1H	#FC8D62	Tub1
LolTub1G	#FC8D62	Tub1
CejTub1H	#FC8D62	Tub1
CeTub1H	#FC8D62	Tub1
MiTub1B	#FC8D62	Tub1
MhTub1B	#FC8D62	Tub1
HegTub1B	#FC8D62	Tub1
tEt-orf141	#66C2A5	Tardigrade
GgTub1Gb	#FC8D62	Tub1
GgTub1Ga	#FC8D62	Tub1
AocTub1Gb	#FC8D62	Tub1
AocTub1Ga	#FC8D62	Tub1
MdTub1G	#FC8D62	Tub1
BtTub1G	#FC8D62	Tub1
EqcTub1G	#FC8D62	Tub1
HsTub1G	#FC8D62	Tub1
MamTub1G	#FC8D62	Tub1
SptTub1G	#FC8D62	Tub1
MpfTub1G	#FC8D62	Tub1
CafTub1G	#FC8D62	Tub1
TmlTub1G	#FC8D62	Tub1
LaTub1G	#FC8D62	Tub1
CrgTub1G	#FC8D62	Tub1
RnTub1G	#FC8D62	Tub1
MmTub1G	#FC8D62	Tub1
OcTub1G	#FC8D62	Tub1
CvpTub1G	#FC8D62	Tub1
OraTub1G	#FC8D62	Tub1
XtTub1G	#FC8D62	Tub1
CptTub1I	#FC8D62	Tub1
TarTub1F	#FC8D62	Tub1
TarTub1D	#FC8D62	Tub1
GaTub1N	#FC8D62	Tub1
GaTub1K	#FC8D62	Tub1
GaTub1E	#FC8D62	Tub1
GaTub1A	#FC8D62	Tub1
GaTub1D	#FC8D62	Tub1
GaTub1C	#FC8D62	Tub1
GaTub1B	#FC8D62	Tub1
XtTub1Kb	#FC8D62	Tub1
XtTub1Ka	#FC8D62	Tub1
AocTub1K	#FC8D62	Tub1
MdTub1K	#FC8D62	Tub1
EqcTub1K	#FC8D62	Tub1
CafTub1K	#FC8D62	Tub1
SptTub1K	#FC8D62	Tub1
BtTub1K	#FC8D62	Tub1
LaTub1K	#FC8D62	Tub1
BrTub1C	#FC8D62	Tub1
TarTub1C	#FC8D62	Tub1
TarTub1B	#FC8D62	Tub1
TarTub1A	#FC8D62	Tub1
OcTub1Bb	#FC8D62	Tub1
OcTub1Ba	#FC8D62	Tub1
MdTub1B	#FC8D62	Tub1
XtTub1B	#FC8D62	Tub1
LaTub1B	#FC8D62	Tub1
OraTub1B	#FC8D62	Tub1
BtTub1B	#FC8D62	Tub1
CvpTub1B	#FC8D62	Tub1
MmTub1B	#FC8D62	Tub1
MamTub1B	#FC8D62	Tub1
HsTub1B	#FC8D62	Tub1
CafTub1B	#FC8D62	Tub1
AocTub1B	#FC8D62	Tub1
BrTub1B	#FC8D62	Tub1
BrTub1A	#FC8D62	Tub1
EqcTub1B	#FC8D62	Tub1
AocTub1A	#FC8D62	Tub1
XtTub1A	#FC8D62	Tub1
MamTub1A	#FC8D62	Tub1
HsTub1A	#FC8D62	Tub1
CafTub1A	#FC8D62	Tub1
BtTub1A	#FC8D62	Tub1
MmTub1A	#FC8D62	Tub1
RnTub1A	#FC8D62	Tub1
OraTub1A	#FC8D62	Tub1
LaTub1A	#FC8D62	Tub1
OcTub1A	#FC8D62	Tub1
CvpTub1A	#FC8D62	Tub1
EqcTub1A	#FC8D62	Tub1
SptTub1A	#FC8D62	Tub1
CrgTub1A	#FC8D62	Tub1
TmlTub1A	#FC8D62	Tub1
BrTub1D	#FC8D62	Tub1
RnTub1C	#FC8D62	Tub1
MmTub1C	#FC8D62	Tub1
EqcTub1C	#FC8D62	Tub1
HsTub1C	#FC8D62	Tub1
XtTub1C	#FC8D62	Tub1
AocTub1C	#FC8D62	Tub1
CafTub1C	#FC8D62	Tub1
CvpTub1C	#FC8D62	Tub1
SptTub1C	#FC8D62	Tub1
OcTub1C	#FC8D62	Tub1
LaTub1C	#FC8D62	Tub1
TmlTub1C	#FC8D62	Tub1
BtTub1Cb	#FC8D62	Tub1
BtTub1Ca	#FC8D62	Tub1
GaTub1L	#FC8D62	Tub1
BrTub1J	#FC8D62	Tub1
TarTub1M	#FC8D62	Tub1
TarTub1L	#FC8D62	Tub1
GaTub1M	#FC8D62	Tub1
TarTub1K	#FC8D62	Tub1
GgTub1Fb	#FC8D62	Tub1
GgTub1Fa	#FC8D62	Tub1
AocTub1Fb	#FC8D62	Tub1
AocTub1Fa	#FC8D62	Tub1
MdTub1F	#FC8D62	Tub1
EqcTub1F	#FC8D62	Tub1
LaTub1F	#FC8D62	Tub1
OcTub1F	#FC8D62	Tub1
CvpTub1F	#FC8D62	Tub1
BtTub1F	#FC8D62	Tub1
MpfTub1F	#FC8D62	Tub1
CafTub1F	#FC8D62	Tub1
HsTub1F	#FC8D62	Tub1
MamTub1F	#FC8D62	Tub1
SptTub1F	#FC8D62	Tub1
RnTub1F	#FC8D62	Tub1
MmTub1F	#FC8D62	Tub1
CrgTub1F	#FC8D62	Tub1
TmlTub1F	#FC8D62	Tub1
XtTub1F	#FC8D62	Tub1
TarTub1J	#FC8D62	Tub1
GaTub1I	#FC8D62	Tub1
BrTub1G	#FC8D62	Tub1
BrTub1F	#FC8D62	Tub1
GaTub1O	#FC8D62	Tub1
GaTub1J	#FC8D62	Tub1
GaTub1H	#FC8D62	Tub1
TarTub1I	#FC8D62	Tub1
GaTub1G	#FC8D62	Tub1
TarTub1G	#FC8D62	Tub1
GaTub1F	#FC8D62	Tub1
TarTub1E	#FC8D62	Tub1
BrTub1E	#FC8D62	Tub1
BrTub1H	#FC8D62	Tub1
TarTub1H	#FC8D62	Tub1
HrsTub1D	#FC8D62	Tub1
LhTub1D	#FC8D62	Tub1
AeTub1D	#FC8D62	Tub1
CmfTub1D	#FC8D62	Tub1
PobTub1D	#FC8D62	Tub1
MerTub1D	#FC8D62	Tub1
BoiTub1D	#FC8D62	Tub1
BotTub1D	#FC8D62	Tub1
ApfTub1D	#FC8D62	Tub1
AmTub1D	#FC8D62	Tub1
EcgTub1B	#FC8D62	Tub1
AypTub1D	#FC8D62	Tub1
RhpTub1D	#FC8D62	Tub1
TicTub1D	#FC8D62	Tub1
CpqTub1D	#FC8D62	Tub1
AeaTub1D	#FC8D62	Tub1
GomTub1D	#FC8D62	Tub1
DwTub1D	#FC8D62	Tub1
DbTub1D	#FC8D62	Tub1
DmTub1D	#FC8D62	Tub1
DseTub1D	#FC8D62	Tub1
DyTub1D	#FC8D62	Tub1
DerTub1D	#FC8D62	Tub1
DssTub1D	#FC8D62	Tub1
DtTub1D	#FC8D62	Tub1
DreTub1D	#FC8D62	Tub1
DrrTub1D	#FC8D62	Tub1
DrfTub1D	#FC8D62	Tub1
DaTub1D	#FC8D62	Tub1
DrbTub1D	#FC8D62	Tub1
DeTub1D	#FC8D62	Tub1
DkTub1D	#FC8D62	Tub1
DvTub1D	#FC8D62	Tub1
DgTub1D	#FC8D62	Tub1
DmoTub1D	#FC8D62	Tub1
CptTub1G	#FC8D62	Tub1
CptTub1F	#FC8D62	Tub1
NvTub1J	#FC8D62	Tub1
NvTub1I	#FC8D62	Tub1
NvTub1C	#FC8D62	Tub1
NvTub1G	#FC8D62	Tub1
NvTub1D	#FC8D62	Tub1
CagTub1A	#FC8D62	Tub1
NvTub1E	#FC8D62	Tub1
CiTub1C	#FC8D62	Tub1
AypTub1L	#FC8D62	Tub1
DbTub1C	#FC8D62	Tub1
DtTub1C	#FC8D62	Tub1
DrpTub1C	#FC8D62	Tub1
DeTub1C	#FC8D62	Tub1
GomTub1C	#FC8D62	Tub1
DkTub1C	#FC8D62	Tub1
DmTub1C	#FC8D62	Tub1
DssTub1C	#FC8D62	Tub1
DrfTub1C	#FC8D62	Tub1
DreTub1C	#FC8D62	Tub1
DwTub1A	#FC8D62	Tub1
DpTub1A	#FC8D62	Tub1
DrrTub1A	#FC8D62	Tub1
DerTub1A	#FC8D62	Tub1
DyTub1A	#FC8D62	Tub1
DseTub1A	#FC8D62	Tub1
DrbTub1A	#FC8D62	Tub1
DaTub1A	#FC8D62	Tub1
DgTub1A	#FC8D62	Tub1
DvTub1A	#FC8D62	Tub1
DmoTub1A	#FC8D62	Tub1
DrrTub1C	#FC8D62	Tub1
DssTub1A	#FC8D62	Tub1
DeTub1A	#FC8D62	Tub1
DreTub1A	#FC8D62	Tub1
DseTub1C	#FC8D62	Tub1
DerTub1C	#FC8D62	Tub1
DyTub1C	#FC8D62	Tub1
DmTub1A	#FC8D62	Tub1
DtTub1A	#FC8D62	Tub1
DbTub1A	#FC8D62	Tub1
MydTub1C	#FC8D62	Tub1
MydTub1A	#FC8D62	Tub1
TicTub1A	#FC8D62	Tub1
AngTub1G	#FC8D62	Tub1
AngTub1A	#FC8D62	Tub1
AeaTub1C	#FC8D62	Tub1
CpqTub1C	#FC8D62	Tub1
AypTub1A	#FC8D62	Tub1
CpqTub1G	#FC8D62	Tub1
AeaTub1A	#FC8D62	Tub1
CpqTub1A	#FC8D62	Tub1
AngTub1C	#FC8D62	Tub1
NavTub1G	#FC8D62	Tub1
NavTub1A	#FC8D62	Tub1
LhTub1G	#FC8D62	Tub1
PobTub1A	#FC8D62	Tub1
AacTub1A	#FC8D62	Tub1
AeTub1A	#FC8D62	Tub1
CmfTub1A	#FC8D62	Tub1
HrsTub1A	#FC8D62	Tub1
HrsTub1C	#FC8D62	Tub1
LhTub1A	#FC8D62	Tub1
AmTub1A	#FC8D62	Tub1
ApfTub1A	#FC8D62	Tub1
BotTub1A	#FC8D62	Tub1
BoiTub1A	#FC8D62	Tub1
MerTub1A	#FC8D62	Tub1
MerTub1G	#FC8D62	Tub1
BoiTub1G	#FC8D62	Tub1
BotTub1G	#FC8D62	Tub1
AmTub1G	#FC8D62	Tub1
RhpTub1A	#FC8D62	Tub1
HrsTub1G	#FC8D62	Tub1
LhTub1C	#FC8D62	Tub1
CmfTub1C	#FC8D62	Tub1
PobTub1C	#FC8D62	Tub1
AacTub1C	#FC8D62	Tub1
AeTub1C	#FC8D62	Tub1
NavTub1C	#FC8D62	Tub1
RhpTub1L	#FC8D62	Tub1
tEt-orf161	#66C2A5	Tardigrade
tEs-orf25	#66C2A5	Tardigrade
tEt-orf143	#66C2A5	Tardigrade
tEs-orf23	#66C2A5	Tardigrade
tRc-orf185	#66C2A5	Tardigrade
tPr-orf101	#66C2A5	Tardigrade
tRv-orf137	#66C2A5	Tardigrade
tHe-orf2	#66C2A5	Tardigrade
tRv-orf130	#66C2A5	Tardigrade
tHe-orf9	#66C2A5	Tardigrade
tPr-orf100	#66C2A5	Tardigrade
tPr-orf85	#66C2A5	Tardigrade
tMp-orf38	#66C2A5	Tardigrade
tMp-orf45	#66C2A5	Tardigrade
MerTub1J	#FC8D62	Tub1
BoiTub1J	#FC8D62	Tub1
BotTub1J	#FC8D62	Tub1
AmTub1J	#FC8D62	Tub1
ApfTub1J	#FC8D62	Tub1
tRc-orf191	#66C2A5	Tardigrade
tMp-orf42	#66C2A5	Tardigrade
tPr-orf65	#66C2A5	Tardigrade
tRv-orf139	#66C2A5	Tardigrade
tHe-orf4	#66C2A5	Tardigrade
CvpTub1M	#FC8D62	Tub1
CvpTub1L	#FC8D62	Tub1
MdTub1I	#FC8D62	Tub1
MpfTub1I	#FC8D62	Tub1
SptTub1I	#FC8D62	Tub1
CafTub1I	#FC8D62	Tub1
BrTub1K	#FC8D62	Tub1
XtTub1I	#FC8D62	Tub1
GgTub1I	#FC8D62	Tub1
AocTub1I	#FC8D62	Tub1
BrTub1I	#FC8D62	Tub1
CiTub1F	#FC8D62	Tub1
AypTub1C	#FC8D62	Tub1
EqcTub1J	#FC8D62	Tub1
HsTub1J	#FC8D62	Tub1
AocTub1E	#FC8D62	Tub1
MdTub1E	#FC8D62	Tub1
RnTub1D	#FC8D62	Tub1
SptTub1D	#FC8D62	Tub1
MmTub1E	#FC8D62	Tub1
MamTub1D	#FC8D62	Tub1
MmTub1D	#FC8D62	Tub1
CrgTub1D	#FC8D62	Tub1
CvpTub1D	#FC8D62	Tub1
HsTub1E	#FC8D62	Tub1
OcTub1D	#FC8D62	Tub1
LaTub1D	#FC8D62	Tub1
BtTub1E	#FC8D62	Tub1
CvpTub1E	#FC8D62	Tub1
OcTub1E	#FC8D62	Tub1
EqcTub1D	#FC8D62	Tub1
BtTub1D	#FC8D62	Tub1
LaTub1E	#FC8D62	Tub1
CafTub1E	#FC8D62	Tub1
TmlTub1D	#FC8D62	Tub1
RnTub1E	#FC8D62	Tub1
MamTub1E	#FC8D62	Tub1
HsTub1D	#FC8D62	Tub1
MpfTub1D	#FC8D62	Tub1
EqcTub1E	#FC8D62	Tub1
MdTub1D	#FC8D62	Tub1
CafTub1D	#FC8D62	Tub1
GgTub1E	#FC8D62	Tub1
CagTub1B	#FC8D62	Tub1
CiTub1B	#FC8D62	Tub1
OidTub1A	#FC8D62	Tub1
CiTub1A	#FC8D62	Tub1
SckTub1F	#FC8D62	Tub1
SckTub1I	#FC8D62	Tub1
SckTub1C	#FC8D62	Tub1
SckTub1H	#FC8D62	Tub1
SckTub1D	#FC8D62	Tub1
SckTub1B	#FC8D62	Tub1
SckTub1A	#FC8D62	Tub1
CptTub1D	#FC8D62	Tub1
CagTub1F	#FC8D62	Tub1
CptTub1C	#FC8D62	Tub1
CptTub1B	#FC8D62	Tub1
CptTub1A	#FC8D62	Tub1
CptTub1H	#FC8D62	Tub1
CagTub1C	#FC8D62	Tub1
SmTub1B	#FC8D62	Tub1
SmTub1A	#FC8D62	Tub1
HerTub1A	#FC8D62	Tub1
CagTub1E	#FC8D62	Tub1
CagTub1D	#FC8D62	Tub1
EcgTub1A	#FC8D62	Tub1
SckTub1J	#FC8D62	Tub1
NvTub1B	#FC8D62	Tub1
CptTub1E	#FC8D62	Tub1
SckTub1N	#FC8D62	Tub1
SckTub1L	#FC8D62	Tub1
SckTub1K	#FC8D62	Tub1
OidTub1E	#FC8D62	Tub1
OidTub1D	#FC8D62	Tub1
OidTub1C	#FC8D62	Tub1
OidTub1B	#FC8D62	Tub1
SckTub1G	#FC8D62	Tub1
NvTub1N	#FC8D62	Tub1
SckTub1M	#FC8D62	Tub1
NvTub1O	#FC8D62	Tub1
CiTub1E	#FC8D62	Tub1
CiTub1D	#FC8D62	Tub1
NvTub1F	#FC8D62	Tub1
NvTub1H	#FC8D62	Tub1
NvTub1A	#FC8D62	Tub1
NvTub1T	#FC8D62	Tub1
NvTub1K	#FC8D62	Tub1
NvTub1L	#FC8D62	Tub1
TiaTub1D	#FC8D62	Tub1
TiaTub1B	#FC8D62	Tub1
TiaTub1C	#FC8D62	Tub1
TiaTub1A	#FC8D62	Tub1
GiiTub1	#FC8D62	Tub1
BinTub1C	#FC8D62	Tub1
BinTub1B	#FC8D62	Tub1
BinTub1A	#FC8D62	Tub1
OstTub1B	#FC8D62	Tub1
OstTub1A	#FC8D62	Tub1
VcTub1B	#FC8D62	Tub1
VcTub1A	#FC8D62	Tub1
CrTub1B	#FC8D62	Tub1
CrTub1A	#FC8D62	Tub1
CypTub1B	#FC8D62	Tub1
CypTub1A	#FC8D62	Tub1
ChvTub1B	#FC8D62	Tub1
ChvTub1A	#FC8D62	Tub1
Mip_aTub1B	#FC8D62	Tub1
Mip_aTub1A	#FC8D62	Tub1
PlyTub1B	#FC8D62	Tub1
PbTub1B	#FC8D62	Tub1
PvTub1B	#FC8D62	Tub1
PkTub1B	#FC8D62	Tub1
Pf_aTub1B	#FC8D62	Tub1
PvTub1A	#FC8D62	Tub1
PkTub1A	#FC8D62	Tub1
PlyTub1A	#FC8D62	Tub1
PbTub1A	#FC8D62	Tub1
Pf_aTub1A	#FC8D62	Tub1
Pf_iTub1A	#FC8D62	Tub1
CrmTub1	#FC8D62	Tub1
ChTub1	#FC8D62	Tub1
CpTub1	#FC8D62	Tub1
ActTub1A	#FC8D62	Tub1
GrnTub1A	#FC8D62	Tub1
BamTub1A	#FC8D62	Tub1
TepTub1B	#FC8D62	Tub1
ThaTub1B	#FC8D62	Tub1
BbTub1A	#FC8D62	Tub1
BabTub1A	#FC8D62	Tub1
Tg_aTub1A	#FC8D62	Tub1
HahTub1A	#FC8D62	Tub1
OxtTub1A	#FC8D62	Tub1
TetTub1A	#FC8D62	Tub1
ImTub1	#FC8D62	Tub1
PtTub1D	#FC8D62	Tub1
PtTub1E	#FC8D62	Tub1
PtTub1A	#FC8D62	Tub1
PtTub1C	#FC8D62	Tub1
PtTub1B	#FC8D62	Tub1
NgTub1F	#FC8D62	Tub1
NgTub1E	#FC8D62	Tub1
BhTub1	#FC8D62	Tub1
Tg_aTub1B	#FC8D62	Tub1
HahTub1B	#FC8D62	Tub1
BamTub1B	#FC8D62	Tub1
BbTub1B	#FC8D62	Tub1
BabTub1B	#FC8D62	Tub1
TepTub1A	#FC8D62	Tub1
ThaTub1A	#FC8D62	Tub1
BinTub1D	#FC8D62	Tub1
GrnTub1B	#FC8D62	Tub1
SemTub1Mbeta	#FC8D62	Tub1
SemTub1Malpha	#FC8D62	Tub1
PovTub1	#FC8D62	Tub1
DdTub1A	#FC8D62	Tub1
DccTub1A	#FC8D62	Tub1
DcfTub1A	#FC8D62	Tub1
DiiTub1A	#FC8D62	Tub1
DcpTub1A	#FC8D62	Tub1
DdTub1B	#FC8D62	Tub1
DiiTub1B	#FC8D62	Tub1
DcfTub1B	#FC8D62	Tub1
DcpTub1B	#FC8D62	Tub1
DifTub1B	#FC8D62	Tub1
DifTub1A	#FC8D62	Tub1
PppTub1B	#FC8D62	Tub1
PppTub1A	#FC8D62	Tub1
CmeTub1	#FC8D62	Tub1
HmaTub1	#FC8D62	Tub1
CtpTub1	#FC8D62	Tub1
GtTub1A	#FC8D62	Tub1
PtTub1G	#FC8D62	Tub1
PtTub1F	#FC8D62	Tub1
TetTub1D	#FC8D62	Tub1
PpuTub1	#FC8D62	Tub1
GsTub1	#FC8D62	Tub1
CmTub1	#FC8D62	Tub1
CncTub1B	#FC8D62	Tub1
CncTub1A	#FC8D62	Tub1
NgTub1D	#FC8D62	Tub1
NgTub1C	#FC8D62	Tub1
NgTub1B	#FC8D62	Tub1
NgTub1A	#FC8D62	Tub1
PotTub1Ad	#FC8D62	Tub1
RicTub1Ac	#FC8D62	Tub1
PupTub1Ad	#FC8D62	Tub1
SemTub1Cbeta	#FC8D62	Tub1
SemTub1Calpha	#FC8D62	Tub1
SemTub1Bbeta	#FC8D62	Tub1
SemTub1Balpha	#FC8D62	Tub1
VvTub1Ac	#FC8D62	Tub1
GlmTub1Ah	#FC8D62	Tub1
GlmTub1Ag	#FC8D62	Tub1
SobTub1Ab	#FC8D62	Tub1
SobTub1Aa	#FC8D62	Tub1
BdTub1Ab	#FC8D62	Tub1
Os_aTub1Aa	#FC8D62	Tub1
OrgTub1Aa	#FC8D62	Tub1
Os_aTub1Ab	#FC8D62	Tub1
OrgTub1Ab	#FC8D62	Tub1
GlmTub1Af	#FC8D62	Tub1
GlmTub1Ae	#FC8D62	Tub1
MtTub1Aa	#FC8D62	Tub1
PupTub1Ac	#FC8D62	Tub1
VvTub1Ab	#FC8D62	Tub1
PotTub1Ac	#FC8D62	Tub1
VvTub1Aa	#FC8D62	Tub1
RicTub1Aa	#FC8D62	Tub1
PupTub1Ab	#FC8D62	Tub1
PupTub1Aa	#FC8D62	Tub1
PotTub1Ab	#FC8D62	Tub1
CipTub1Ab	#FC8D62	Tub1
CipTub1Aa	#FC8D62	Tub1
GlmTub1Ac	#FC8D62	Tub1
GlmTub1Aa	#FC8D62	Tub1
MtTub1Ab	#FC8D62	Tub1
GlmTub1Ad	#FC8D62	Tub1
GlmTub1Ab	#FC8D62	Tub1
MeTub1Ab	#FC8D62	Tub1
MeTub1Aa	#FC8D62	Tub1
RicTub1Ab	#FC8D62	Tub1
CusTub1Aa	#FC8D62	Tub1
SobTub1Ac	#FC8D62	Tub1
BdTub1Aa	#FC8D62	Tub1
AtTub1Ac	#FC8D62	Tub1
ArlTub1Ab	#FC8D62	Tub1
AtTub1Ab	#FC8D62	Tub1
AtTub1Aa	#FC8D62	Tub1
ArlTub1Aa	#FC8D62	Tub1
MigTub1Ac	#FC8D62	Tub1
CusTub1Ab	#FC8D62	Tub1
PotTub1Aa	#FC8D62	Tub1
SemTub1A	#FC8D62	Tub1
PhpTub1Aa	#FC8D62	Tub1
MigTub1Ab	#FC8D62	Tub1
MigTub1Aa	#FC8D62	Tub1
CusTub1Ac	#FC8D62	Tub1
SemTub1Hbeta	#FC8D62	Tub1
SemTub1Halpha	#FC8D62	Tub1
SemTub1Lbeta	#FC8D62	Tub1
SemTub1Lalpha	#FC8D62	Tub1
SemTub1K	#FC8D62	Tub1
SemTub1Jbeta	#FC8D62	Tub1
SemTub1Jalpha	#FC8D62	Tub1
SemTub1Gbeta	#FC8D62	Tub1
SemTub1Galpha	#FC8D62	Tub1
SemTub1Ebeta	#FC8D62	Tub1
SemTub1Ealpha	#FC8D62	Tub1
SemTub1Dbeta	#FC8D62	Tub1
SemTub1Dalpha	#FC8D62	Tub1
SemTub1Ibeta	#FC8D62	Tub1
SemTub1Ialpha	#FC8D62	Tub1
SemTub1Fbeta	#FC8D62	Tub1
SemTub1Falpha	#FC8D62	Tub1
PhpTub1Ab	#FC8D62	Tub1
PhpTub1Af	#FC8D62	Tub1
PhpTub1Ae	#FC8D62	Tub1
PhpTub1Ad	#FC8D62	Tub1
PhpTub1Ac	#FC8D62	Tub1
AtTub1Bb	#FC8D62	Tub1
ArlTub1Bb	#FC8D62	Tub1
ArlTub1Ba	#FC8D62	Tub1
AtTub1Ba	#FC8D62	Tub1
GlmTub1Bb	#FC8D62	Tub1
GlmTub1Ba	#FC8D62	Tub1
MtTub1Ba	#FC8D62	Tub1
MeTub1Bb	#FC8D62	Tub1
MeTub1Ba	#FC8D62	Tub1
RicTub1Ba	#FC8D62	Tub1
CusTub1Ba	#FC8D62	Tub1
CipTub1Ba	#FC8D62	Tub1
SobTub1Ba	#FC8D62	Tub1
BdTub1Bb	#FC8D62	Tub1
Os_aTub1Ba	#FC8D62	Tub1
OrgTub1Ba	#FC8D62	Tub1
GlmTub1Be	#FC8D62	Tub1
MtTub1Bc	#FC8D62	Tub1
GlmTub1Bd	#FC8D62	Tub1
GlmTub1Bc	#FC8D62	Tub1
MtTub1Bb	#FC8D62	Tub1
SobTub1Bb	#FC8D62	Tub1
Os_aTub1Bb	#FC8D62	Tub1
BdTub1Ba	#FC8D62	Tub1
AtTub1Bc	#FC8D62	Tub1
ArlTub1Bc	#FC8D62	Tub1
CusTub1Bb	#FC8D62	Tub1
PupTub1Ba	#FC8D62	Tub1
PotTub1Bd	#FC8D62	Tub1
PotTub1Bc	#FC8D62	Tub1
MeTub1Bc	#FC8D62	Tub1
RicTub1Bb	#FC8D62	Tub1
CipTub1Bb	#FC8D62	Tub1
PotTub1Bb	#FC8D62	Tub1
PupTub1Bb	#FC8D62	Tub1
MigTub1Ba	#FC8D62	Tub1
MigTub1Bb	#FC8D62	Tub1
PotTub1Ba	#FC8D62	Tub1
VvTub1Ba	#FC8D62	Tub1
MigTub1Bc	#FC8D62	Tub1
VvTub1Bb	#FC8D62	Tub1
PhpTub1Bc	#FC8D62	Tub1
PhpTub1Bb	#FC8D62	Tub1
PhpTub1Ba	#FC8D62	Tub1
EdmTub1	#FC8D62	Tub1
LbTub1B	#FC8D62	Tub1
LbTub1A	#FC8D62	Tub1
LemTub1L	#FC8D62	Tub1
LemTub1H	#FC8D62	Tub1
LemTub1J	#FC8D62	Tub1
LemTub1I	#FC8D62	Tub1
LemTub1K	#FC8D62	Tub1
LemTub1G	#FC8D62	Tub1
LemTub1F	#FC8D62	Tub1
LemTub1E	#FC8D62	Tub1
LemTub1D	#FC8D62	Tub1
LeiTub1B	#FC8D62	Tub1
LemTub1B	#FC8D62	Tub1
LemTub1C	#FC8D62	Tub1
LeiTub1A	#FC8D62	Tub1
LemTub1A	#FC8D62	Tub1
TbTub1D	#FC8D62	Tub1
TbTub1B	#FC8D62	Tub1
TbTub1C	#FC8D62	Tub1
TbTub1A	#FC8D62	Tub1
TrcTub1A	#FC8D62	Tub1
PhsTub1H	#FC8D62	Tub1
PhsTub1G	#FC8D62	Tub1
PhsTub1C	#FC8D62	Tub1
PhrTub1E	#FC8D62	Tub1
PhrTub1C	#FC8D62	Tub1
HyaTub1B	#FC8D62	Tub1
PhrTub1D	#FC8D62	Tub1
PhiTub1B	#FC8D62	Tub1
PhrTub1G	#FC8D62	Tub1
PhrTub1F	#FC8D62	Tub1
PhsTub1F	#FC8D62	Tub1
PhiTub1D	#FC8D62	Tub1
PhsTub1D	#FC8D62	Tub1
PhiTub1C	#FC8D62	Tub1
HyaTub1A	#FC8D62	Tub1
PuTub1B	#FC8D62	Tub1
PuTub1A	#FC8D62	Tub1
SrpTub1D	#FC8D62	Tub1
SrpTub1C	#FC8D62	Tub1
SrpTub1B	#FC8D62	Tub1
PhiTub1E	#FC8D62	Tub1
PhsTub1B	#FC8D62	Tub1
PhrTub1B	#FC8D62	Tub1
PhrTub1A	#FC8D62	Tub1
SrpTub1A	#FC8D62	Tub1
PuTub1C	#FC8D62	Tub1
PhsTub1A	#FC8D62	Tub1
PhiTub1A	#FC8D62	Tub1
AuaTub1E	#FC8D62	Tub1
AuaTub1B	#FC8D62	Tub1
AuaTub1A	#FC8D62	Tub1
AuaTub1C	#FC8D62	Tub1
AuaTub1D	#FC8D62	Tub1
EcsTub1C	#FC8D62	Tub1
EcsTub1B	#FC8D62	Tub1
EcsTub1A	#FC8D62	Tub1
ThpTub1	#FC8D62	Tub1
PhtTub1	#FC8D62	Tub1
FrcTub1B	#FC8D62	Tub1
FrcTub1A	#FC8D62	Tub1
EmhTub1C	#FC8D62	Tub1
EmhTub1H	#FC8D62	Tub1
EmhTub1F	#FC8D62	Tub1
EmhTub1E	#FC8D62	Tub1
EmhTub1D	#FC8D62	Tub1
EmhTub1G	#FC8D62	Tub1
EmhTub1B	#FC8D62	Tub1
EmhTub1A	#FC8D62	Tub1
GtTub1B	#FC8D62	Tub1
Tv_aTub1G	#FC8D62	Tub1
Tv_aTub1F	#FC8D62	Tub1
Tv_aTub1E	#FC8D62	Tub1
Tv_aTub1D	#FC8D62	Tub1
Tv_aTub1C	#FC8D62	Tub1
Tv_aTub1B	#FC8D62	Tub1
Tv_aTub1A	#FC8D62	Tub1
PrsTub1	#FC8D62	Tub1
SppTub1	#FC8D62	Tub1
AlmTub1	#FC8D62	Tub1
Bad_bTub1	#FC8D62	Tub1
Bad_aTub1	#FC8D62	Tub1
RisTub1	#FC8D62	Tub1
ProTub1	#FC8D62	Tub1
MbTub1	#FC8D62	Tub1
RhpTub1M	#FC8D62	Tub1
EcgTub1G	#FC8D62	Tub1
EcgTub1F	#FC8D62	Tub1
EcgTub1E	#FC8D62	Tub1
EcgTub1D	#FC8D62	Tub1
EcgTub1C	#FC8D62	Tub1
SckTub1Q	#FC8D62	Tub1
SckTub1P	#FC8D62	Tub1
CptTub1M	#FC8D62	Tub1
HerTub1C	#FC8D62	Tub1
HerTub1B	#FC8D62	Tub1
CptTub1J	#FC8D62	Tub1
HerTub1D	#FC8D62	Tub1
OidTub1H	#FC8D62	Tub1
CeTub1I	#FC8D62	Tub1
CejTub1I	#FC8D62	Tub1
CeTub1F	#FC8D62	Tub1
PspTub1F	#FC8D62	Tub1
MhTub1C	#FC8D62	Tub1
PspTub1G	#FC8D62	Tub1
PspTub1D	#FC8D62	Tub1
PspTub1B	#FC8D62	Tub1
CejTub1E	#FC8D62	Tub1
CeTub1E	#FC8D62	Tub1
OvTub1C	#FC8D62	Tub1
WbTub1C	#FC8D62	Tub1
BrmTub1C	#FC8D62	Tub1
LolTub1C	#FC8D62	Tub1
CeTub1G	#FC8D62	Tub1
CejTub1G	#FC8D62	Tub1
CeTub1D	#FC8D62	Tub1
CeTub1A	#FC8D62	Tub1
CejTub1A	#FC8D62	Tub1
CejTub1B	#FC8D62	Tub1
CeTub1B	#FC8D62	Tub1
PspTub1C	#FC8D62	Tub1
PspTub1A	#FC8D62	Tub1
LolTub1D	#FC8D62	Tub1
BrmTub1D	#FC8D62	Tub1
WbTub1A	#FC8D62	Tub1
BrmTub1A	#FC8D62	Tub1
LolTub1A	#FC8D62	Tub1
MiTub1A	#FC8D62	Tub1
MhTub1A	#FC8D62	Tub1
CejTub1C	#FC8D62	Tub1
CeTub1C	#FC8D62	Tub1
WbTub1B	#FC8D62	Tub1
BrmTub1B	#FC8D62	Tub1
LolTub1B	#FC8D62	Tub1
TrsTub1D	#FC8D62	Tub1
TrsTub1C	#FC8D62	Tub1
TrsTub1B	#FC8D62	Tub1
TrsTub1A	#FC8D62	Tub1
NvTub1R	#FC8D62	Tub1
NavTub1I	#FC8D62	Tub1
HrsTub1I	#FC8D62	Tub1
LhTub1I	#FC8D62	Tub1
PobTub1I	#FC8D62	Tub1
AacTub1I	#FC8D62	Tub1
CmfTub1I	#FC8D62	Tub1
MerTub1I	#FC8D62	Tub1
AmTub1I	#FC8D62	Tub1
ApfTub1I	#FC8D62	Tub1
BoiTub1I	#FC8D62	Tub1
BotTub1I	#FC8D62	Tub1
TicTub1I	#FC8D62	Tub1
FoaTub1	#FC8D62	Tub1
SmTub1D	#FC8D62	Tub1
CoTub1	#FC8D62	Tub1
OidTub1L	#FC8D62	Tub1
OidTub1I	#FC8D62	Tub1
OidTub1Q	#FC8D62	Tub1
OidTub1O	#FC8D62	Tub1
OidTub1J	#FC8D62	Tub1
OidTub1P	#FC8D62	Tub1
OidTub1N	#FC8D62	Tub1
OidTub1K	#FC8D62	Tub1
OidTub1M	#FC8D62	Tub1
EnhTub1	#FC8D62	Tub1
EniTub1	#FC8D62	Tub1
EcTub1	#FC8D62	Tub1
NscTub1	#FC8D62	Tub1
VicTub1	#FC8D62	Tub1
tPr-orf67	#66C2A5	Tardigrade
tMt-orf117	#66C2A5	Tardigrade
CorTub1	#FC8D62	Tub1
Um_aTub1	#FC8D62	Tub1
SorTub1	#FC8D62	Tub1
MlgTub1	#FC8D62	Tub1
PugTub1	#FC8D62	Tub1
PutTub1A	#FC8D62	Tub1
PctTub1A	#FC8D62	Tub1
MlpTub1A	#FC8D62	Tub1
PutTub1B	#FC8D62	Tub1
PctTub1B	#FC8D62	Tub1
MlpTub1B	#FC8D62	Tub1
SprTub1	#FC8D62	Tub1
RgTub1	#FC8D62	Tub1
MvTub1B	#FC8D62	Tub1
MvTub1A	#FC8D62	Tub1
GylTub1A	#FC8D62	Tub1
AgbTub1	#FC8D62	Tub1
AbbTub1	#FC8D62	Tub1
CpcTub1A	#FC8D62	Tub1
LabTub1A	#FC8D62	Tub1
GamTub1A	#FC8D62	Tub1
HysTub1A	#FC8D62	Tub1
HecTub1A	#FC8D62	Tub1
PiTub1A	#FC8D62	Tub1
HdpTub1A	#FC8D62	Tub1
SllTub1A	#FC8D62	Tub1
ChpTub1A	#FC8D62	Tub1
FmTub1	#FC8D62	Tub1
FrTub1A	#FC8D62	Tub1
PlbTub1A	#FC8D62	Tub1
PhcTub1A	#FC8D62	Tub1
PcaTub1A	#FC8D62	Tub1
PhgTub1A	#FC8D62	Tub1
BjaTub1A	#FC8D62	Tub1
GesTub1A	#FC8D62	Tub1
WcTub1A	#FC8D62	Tub1
DisTub1A	#FC8D62	Tub1
GasTub1A	#FC8D62	Tub1
TavTub1A	#FC8D62	Tub1
PplTub1A	#FC8D62	Tub1
FpTub1A	#FC8D62	Tub1
JaTub1A	#FC8D62	Tub1
PusTub1A	#FC8D62	Tub1
GltTub1A	#FC8D62	Tub1
SthTub1A	#FC8D62	Tub1
HtaTub1A	#FC8D62	Tub1
PtcTub1A	#FC8D62	Tub1
PloTub1A	#FC8D62	Tub1
SccTub1A	#FC8D62	Tub1
BobTub1	#FC8D62	Tub1
AudTub1A	#FC8D62	Tub1
PiiTub1	#FC8D62	Tub1
AudTub1B	#FC8D62	Tub1
PloTub1C	#FC8D62	Tub1
PloTub1B	#FC8D62	Tub1
HtaTub1C	#FC8D62	Tub1
HtaTub1B	#FC8D62	Tub1
SthTub1B	#FC8D62	Tub1
JaTub1B	#FC8D62	Tub1
GltTub1B	#FC8D62	Tub1
PiTub1B	#FC8D62	Tub1
HdpTub1B	#FC8D62	Tub1
ChpTub1B	#FC8D62	Tub1
SllTub1B	#FC8D62	Tub1
LabTub1B	#FC8D62	Tub1
CpcTub1B	#FC8D62	Tub1
HysTub1B	#FC8D62	Tub1
GamTub1B	#FC8D62	Tub1
HecTub1B	#FC8D62	Tub1
PtcTub1B	#FC8D62	Tub1
GylTub1B	#FC8D62	Tub1
SccTub1B	#FC8D62	Tub1
PhgTub1B	#FC8D62	Tub1
PhcTub1B	#FC8D62	Tub1
PcaTub1B	#FC8D62	Tub1
PlbTub1B	#FC8D62	Tub1
BjaTub1B	#FC8D62	Tub1
PusTub1B	#FC8D62	Tub1
FrTub1B	#FC8D62	Tub1
WcTub1B	#FC8D62	Tub1
PplTub1B	#FC8D62	Tub1
FpTub1B	#FC8D62	Tub1
GesTub1B	#FC8D62	Tub1
DisTub1B	#FC8D62	Tub1
GasTub1B	#FC8D62	Tub1
TavTub1B	#FC8D62	Tub1
WsTub1	#FC8D62	Tub1
DasTub1A	#FC8D62	Tub1
TemTub1	#FC8D62	Tub1
Fna_bTub1	#FC8D62	Tub1
Fnd_cTub1	#FC8D62	Tub1
Fnd_bTub1	#FC8D62	Tub1
Fnb_bTub1	#FC8D62	Tub1
Fnb_cTub1	#FC8D62	Tub1
DasTub1B	#FC8D62	Tub1
SacTub1	#FC8D62	Tub1
UrTub1B	#FC8D62	Tub1
Coi_dTub1B	#FC8D62	Tub1
Coi_aTub1B	#FC8D62	Tub1
Coi_cTub1B	#FC8D62	Tub1
Cop_aTub1B	#FC8D62	Tub1
Pab_bTub1B	#FC8D62	Tub1
Pab_cTub1B	#FC8D62	Tub1
Pab_aTub1B	#FC8D62	Tub1
Ajd_bTub1B	#FC8D62	Tub1
Ajd_aTub1B	#FC8D62	Tub1
Ajc_cTub1B	#FC8D62	Tub1
Ajc_dTub1B	#FC8D62	Tub1
Ajc_eTub1B	#FC8D62	Tub1
Ajc_aTub1B	#FC8D62	Tub1
Ajc_bTub1B	#FC8D62	Tub1
AroTub1B	#FC8D62	Tub1
ThvTub1B	#FC8D62	Tub1
TrtTub1B	#FC8D62	Tub1
TrrTub1B	#FC8D62	Tub1
TeTub1B	#FC8D62	Tub1
ArbTub1B	#FC8D62	Tub1
ArgTub1B	#FC8D62	Tub1
TlsTub1B	#FC8D62	Tub1
PcmTub1B	#FC8D62	Tub1
PchTub1C	#FC8D62	Tub1
PchTub1B	#FC8D62	Tub1
An_bTub1B	#FC8D62	Tub1
An_aTub1B	#FC8D62	Tub1
AskTub1B	#FC8D62	Tub1
AecTub1B	#FC8D62	Tub1
ApaTub1B	#FC8D62	Tub1
NefTub1B	#FC8D62	Tub1
Asf_bTub1B	#FC8D62	Tub1
Asf_aTub1B	#FC8D62	Tub1
AscTub1B	#FC8D62	Tub1
AgsTub1B	#FC8D62	Tub1
AoTub1B	#FC8D62	Tub1
AfTub1B	#FC8D62	Tub1
AstTub1B	#FC8D62	Tub1
EnTub1B	#FC8D62	Tub1
OimTub1B	#FC8D62	Tub1
AmrTub1B	#FC8D62	Tub1
ErpTub1B	#FC8D62	Tub1
ScsTub1B	#FC8D62	Tub1
BofTub1B	#FC8D62	Tub1
GllTub1B	#FC8D62	Tub1
ExdTub1B	#FC8D62	Tub1
GrcTub1B	#FC8D62	Tub1
MapTub1B	#FC8D62	Tub1
GgtTub1B	#FC8D62	Tub1
MagTub1B	#FC8D62	Tub1
CrpTub1B	#FC8D62	Tub1
GlgTub1B	#FC8D62	Tub1
NhTub1B	#FC8D62	Tub1
GzTub1B	#FC8D62	Tub1
FoTub1B	#FC8D62	Tub1
GimTub1B	#FC8D62	Tub1
ComTub1B	#FC8D62	Tub1
HpvTub1B	#FC8D62	Tub1
HjTub1B	#FC8D62	Tub1
TraTub1B	#FC8D62	Tub1
MraTub1B	#FC8D62	Tub1
MtaTub1B	#FC8D62	Tub1
PeiTub1B	#FC8D62	Tub1
CvfTub1B	#FC8D62	Tub1
AitTub1B	#FC8D62	Tub1
NegTub1B	#FC8D62	Tub1
EcfTub1B	#FC8D62	Tub1
EiaTub1B	#FC8D62	Tub1
EptTub1B	#FC8D62	Tub1
EpgTub1B	#FC8D62	Tub1
EpbTub1B	#FC8D62	Tub1
CcpTub1B	#FC8D62	Tub1
AalTub1B	#FC8D62	Tub1
VdTub1B	#FC8D62	Tub1
VaTub1B	#FC8D62	Tub1
PoaTub1B	#FC8D62	Tub1
CttTub1B	#FC8D62	Tub1
TitTub1B	#FC8D62	Tub1
ThTub1B	#FC8D62	Tub1
ChgTub1B	#FC8D62	Tub1
SomTub1B	#FC8D62	Tub1
NedTub1B	#FC8D62	Tub1
NetTub1B	#FC8D62	Tub1
NcTub1B	#FC8D62	Tub1
PtrTub1B	#FC8D62	Tub1
PytTub1B	#FC8D62	Tub1
AlbTub1B	#FC8D62	Tub1
SetTub1B	#FC8D62	Tub1
CohTub1B	#FC8D62	Tub1
ChsTub1B	#FC8D62	Tub1
LpmTub1B	#FC8D62	Tub1
PnTub1B	#FC8D62	Tub1
HypTub1B	#FC8D62	Tub1
TumTub1B	#FC8D62	Tub1
BodTub1B	#FC8D62	Tub1
GedTub1B	#FC8D62	Tub1
AtoTub1B	#FC8D62	Tub1
SpTub1B	#FC8D62	Tub1
ShoTub1B	#FC8D62	Tub1
ShcTub1B	#FC8D62	Tub1
SjTub1B	#FC8D62	Tub1
SpTub1A	#FC8D62	Tub1
ShoTub1A	#FC8D62	Tub1
ShcTub1A	#FC8D62	Tub1
SjTub1A	#FC8D62	Tub1
NfeTub1	#FC8D62	Tub1
YlTub1	#FC8D62	Tub1
PtaTub1A	#FC8D62	Tub1
HnvTub1	#FC8D62	Tub1
Sap_aTub1B	#FC8D62	Tub1
ScpTub1D	#FC8D62	Tub1
Sc_bTub1B	#FC8D62	Tub1
Sc_aTub1B	#FC8D62	Tub1
Sc_cTub1B	#FC8D62	Tub1
SmiTub1B	#FC8D62	Tub1
ScpTub1C	#FC8D62	Tub1
Sab_bTub1B	#FC8D62	Tub1
Sab_aTub1B	#FC8D62	Tub1
SaaTub1B	#FC8D62	Tub1
ScpTub1B	#FC8D62	Tub1
Sab_aTub1A	#FC8D62	Tub1
Sab_bTub1A	#FC8D62	Tub1
SakTub1B	#FC8D62	Tub1
SakTub1A	#FC8D62	Tub1
ScpTub1A	#FC8D62	Tub1
Sap_aTub1A	#FC8D62	Tub1
SmiTub1A	#FC8D62	Tub1
Sc_bTub1A	#FC8D62	Tub1
Sc_aTub1A	#FC8D62	Tub1
Sc_cTub1A	#FC8D62	Tub1
SaaTub1A	#FC8D62	Tub1
KnTub1	#FC8D62	Tub1
KaaTub1B	#FC8D62	Tub1
NadTub1	#FC8D62	Tub1
NacTub1B	#FC8D62	Tub1
NacTub1A	#FC8D62	Tub1
TtbTub1	#FC8D62	Tub1
TtpTub1B	#FC8D62	Tub1
TtpTub1A	#FC8D62	Tub1
VpTub1B	#FC8D62	Tub1
VpTub1A	#FC8D62	Tub1
ZrTub1	#FC8D62	Tub1
TodTub1	#FC8D62	Tub1
CglTub1	#FC8D62	Tub1
KmmTub1	#FC8D62	Tub1
KlTub1	#FC8D62	Tub1
KlwTub1	#FC8D62	Tub1
KaTub1	#FC8D62	Tub1
LwTub1	#FC8D62	Tub1
LatTub1	#FC8D62	Tub1
Lak_aTub1	#FC8D62	Tub1
ErgTub1	#FC8D62	Tub1
ErcTub1	#FC8D62	Tub1
KaaTub1A	#FC8D62	Tub1
AcrTub1B	#FC8D62	Tub1
OgpTub1	#FC8D62	Tub1
OgaTub1	#FC8D62	Tub1
CdaTub1	#FC8D62	Tub1
DebTub1	#FC8D62	Tub1
Kop_aTub1B	#FC8D62	Tub1
Kop_bTub1B	#FC8D62	Tub1
PiuTub1	#FC8D62	Tub1
PhmTub1	#FC8D62	Tub1
ShpTub1	#FC8D62	Tub1
Ct_aTub1	#FC8D62	Tub1
LoeTub1	#FC8D62	Tub1
CaoTub1	#FC8D62	Tub1
CapTub1	#FC8D62	Tub1
CadTub1	#FC8D62	Tub1
Ca_bTub1	#FC8D62	Tub1
Ca_aTub1	#FC8D62	Tub1
CntTub1	#FC8D62	Tub1
MifTub1	#FC8D62	Tub1
DehTub1	#FC8D62	Tub1
MefTub1	#FC8D62	Tub1
MbbTub1	#FC8D62	Tub1
HybTub1	#FC8D62	Tub1
CllTub1	#FC8D62	Tub1
ShsTub1	#FC8D62	Tub1
MrgTub1	#FC8D62	Tub1
CatTub1	#FC8D62	Tub1
WicTub1	#FC8D62	Tub1
WaTub1Beta	#FC8D62	Tub1
WaTub1Alpha	#FC8D62	Tub1
CyjTub1	#FC8D62	Tub1
BaiTub1	#FC8D62	Tub1
PtaTub1B	#FC8D62	Tub1
Kop_bTub1A	#FC8D62	Tub1
Kop_aTub1A	#FC8D62	Tub1
AcrTub1A	#FC8D62	Tub1
CacTub1A	#FC8D62	Tub1
LmsTub1	#FC8D62	Tub1
BcTub1	#FC8D62	Tub1
MgTub1	#FC8D62	Tub1
SepTub1	#FC8D62	Tub1
MspTub1	#FC8D62	Tub1
MppTub1	#FC8D62	Tub1
CzTub1	#FC8D62	Tub1
MyfTub1	#FC8D62	Tub1
McpTub1	#FC8D62	Tub1
XpTub1	#FC8D62	Tub1
ClgTub1	#FC8D62	Tub1
ExdTub1A	#FC8D62	Tub1
GedTub1A	#FC8D62	Tub1
OimTub1C	#FC8D62	Tub1
OimTub1A	#FC8D62	Tub1
AmrTub1A	#FC8D62	Tub1
ErpTub1A	#FC8D62	Tub1
BgTub1A	#FC8D62	Tub1
ScsTub1A	#FC8D62	Tub1
BofTub1A	#FC8D62	Tub1
GllTub1A	#FC8D62	Tub1
ThTub1A	#FC8D62	Tub1
SomTub1A	#FC8D62	Tub1
NedTub1A	#FC8D62	Tub1
NetTub1A	#FC8D62	Tub1
NcTub1A	#FC8D62	Tub1
PoaTub1A	#FC8D62	Tub1
ChgTub1A	#FC8D62	Tub1
TitTub1A	#FC8D62	Tub1
CttTub1A	#FC8D62	Tub1
GrcTub1A	#FC8D62	Tub1
MapTub1A	#FC8D62	Tub1
GgtTub1A	#FC8D62	Tub1
MagTub1A	#FC8D62	Tub1
CrpTub1A	#FC8D62	Tub1
HjTub1A	#FC8D62	Tub1
TraTub1A	#FC8D62	Tub1
HpvTub1A	#FC8D62	Tub1
NhTub1A	#FC8D62	Tub1
FoTub1A	#FC8D62	Tub1
GimTub1A	#FC8D62	Tub1
GzTub1A	#FC8D62	Tub1
NegTub1A	#FC8D62	Tub1
EptTub1A	#FC8D62	Tub1
EpgTub1A	#FC8D62	Tub1
EcfTub1A	#FC8D62	Tub1
PeiTub1A	#FC8D62	Tub1
EpbTub1A	#FC8D62	Tub1
EiaTub1A	#FC8D62	Tub1
MraTub1A	#FC8D62	Tub1
MtaTub1A	#FC8D62	Tub1
CcpTub1A	#FC8D62	Tub1
CvfTub1A	#FC8D62	Tub1
AitTub1A	#FC8D62	Tub1
ComTub1A	#FC8D62	Tub1
GlgTub1A	#FC8D62	Tub1
CehTub1A	#FC8D62	Tub1
VdTub1A	#FC8D62	Tub1
VaTub1A	#FC8D62	Tub1
AalTub1A	#FC8D62	Tub1
BodTub1A	#FC8D62	Tub1
RhrTub1	#FC8D62	Tub1
PnTub1A	#FC8D62	Tub1
AlbTub1A	#FC8D62	Tub1
SetTub1A	#FC8D62	Tub1
CohTub1A	#FC8D62	Tub1
ChsTub1A	#FC8D62	Tub1
PtrTub1A	#FC8D62	Tub1
PytTub1A	#FC8D62	Tub1
LpmTub1A	#FC8D62	Tub1
HypTub1A	#FC8D62	Tub1
Pab_bTub1A	#FC8D62	Tub1
Pab_aTub1A	#FC8D62	Tub1
Pab_cTub1A	#FC8D62	Tub1
Ajd_aTub1A	#FC8D62	Tub1
Ajd_bTub1A	#FC8D62	Tub1
Ajc_dTub1A	#FC8D62	Tub1
Ajc_aTub1A	#FC8D62	Tub1
Ajc_bTub1A	#FC8D62	Tub1
Ajc_cTub1A	#FC8D62	Tub1
TlsTub1A	#FC8D62	Tub1
PcmTub1A	#FC8D62	Tub1
NefTub1A	#FC8D62	Tub1
Asf_bTub1A	#FC8D62	Tub1
Asf_aTub1A	#FC8D62	Tub1
AscTub1A	#FC8D62	Tub1
AstTub1A	#FC8D62	Tub1
An_bTub1A	#FC8D62	Tub1
An_aTub1A	#FC8D62	Tub1
AskTub1A	#FC8D62	Tub1
AecTub1A	#FC8D62	Tub1
ApaTub1A	#FC8D62	Tub1
AgsTub1A	#FC8D62	Tub1
AoTub1A	#FC8D62	Tub1
AfTub1A	#FC8D62	Tub1
EnTub1A	#FC8D62	Tub1
PchTub1A	#FC8D62	Tub1
UrTub1A	#FC8D62	Tub1
Coi_aTub1A	#FC8D62	Tub1
Coi_bTub1A	#FC8D62	Tub1
Coi_dTub1A	#FC8D62	Tub1
Coi_cTub1A	#FC8D62	Tub1
Cop_aTub1A	#FC8D62	Tub1
AtoTub1A	#FC8D62	Tub1
TumTub1A	#FC8D62	Tub1
ThvTub1A	#FC8D62	Tub1
ArbTub1A	#FC8D62	Tub1
TrrTub1A	#FC8D62	Tub1
TrtTub1A	#FC8D62	Tub1
TeTub1A	#FC8D62	Tub1
ArgTub1A	#FC8D62	Tub1
AroTub1A	#FC8D62	Tub1
MolTub1C	#FC8D62	Tub1
MovTub1C	#FC8D62	Tub1
MolTub1B	#FC8D62	Tub1
MovTub1A	#FC8D62	Tub1
MolTub1A	#FC8D62	Tub1
MovTub1B	#FC8D62	Tub1
PhbTub1C	#FC8D62	Tub1
RhaTub1C	#FC8D62	Tub1
MucTub1C	#FC8D62	Tub1
RhaTub1Bb	#FC8D62	Tub1
RhaTub1Ba	#FC8D62	Tub1
PhbTub1B	#FC8D62	Tub1
MucTub1B	#FC8D62	Tub1
RhaTub1Ab	#FC8D62	Tub1
RhaTub1Aa	#FC8D62	Tub1
MucTub1A	#FC8D62	Tub1
PhbTub1A	#FC8D62	Tub1
BrmTub1F	#FC8D62	Tub1
BrmTub1E	#FC8D62	Tub1
LolTub1E	#FC8D62	Tub1
CiTub1G	#FC8D62	Tub1
CpqTub1Eb	#FC8D62	Tub1
AeaTub1E	#FC8D62	Tub1
CpqTub1Ea	#FC8D62	Tub1
AngTub1E	#FC8D62	Tub1
MydTub1E	#FC8D62	Tub1
GomTub1E	#FC8D62	Tub1
DrpTub1E	#FC8D62	Tub1
DpTub1E	#FC8D62	Tub1
DwTub1E	#FC8D62	Tub1
DtTub1E	#FC8D62	Tub1
DbTub1E	#FC8D62	Tub1
DssTub1E	#FC8D62	Tub1
DseTub1E	#FC8D62	Tub1
DmTub1E	#FC8D62	Tub1
DyTub1E	#FC8D62	Tub1
DerTub1E	#FC8D62	Tub1
DeTub1E	#FC8D62	Tub1
DrrTub1E	#FC8D62	Tub1
DrfTub1E	#FC8D62	Tub1
DreTub1E	#FC8D62	Tub1
DrbTub1E	#FC8D62	Tub1
DaTub1E	#FC8D62	Tub1
DkTub1E	#FC8D62	Tub1
DgTub1E	#FC8D62	Tub1
DvTub1E	#FC8D62	Tub1
DmoTub1E	#FC8D62	Tub1
AmqTub1D	#FC8D62	Tub1
AmqTub1C	#FC8D62	Tub1
AmqTub1B	#FC8D62	Tub1
HrsTub1H	#FC8D62	Tub1
LhTub1H	#FC8D62	Tub1
PobTub1H	#FC8D62	Tub1
CmfTub1H	#FC8D62	Tub1
AacTub1H	#FC8D62	Tub1
AeTub1H	#FC8D62	Tub1
MerTub1H	#FC8D62	Tub1
BoiTub1H	#FC8D62	Tub1
BotTub1H	#FC8D62	Tub1
AmTub1H	#FC8D62	Tub1
ApfTub1H	#FC8D62	Tub1
TiaTub1E	#FC8D62	Tub1
EcgTub1H	#FC8D62	Tub1
OxtTub1B	#FC8D62	Tub1
TiaTub1F	#FC8D62	Tub1
RhpTub1B	#FC8D62	Tub1
CmfTub1B	#FC8D62	Tub1
LhTub1B	#FC8D62	Tub1
MerTub1B	#FC8D62	Tub1
ApfTub1B	#FC8D62	Tub1
AmTub1B	#FC8D62	Tub1
BoiTub1B	#FC8D62	Tub1
BotTub1B	#FC8D62	Tub1
GomTub1B	#FC8D62	Tub1
DwTub1B	#FC8D62	Tub1
DrpTub1B	#FC8D62	Tub1
DpTub1B	#FC8D62	Tub1
DtTub1B	#FC8D62	Tub1
DbTub1B	#FC8D62	Tub1
DrrTub1B	#FC8D62	Tub1
DseTub1B	#FC8D62	Tub1
DssTub1B	#FC8D62	Tub1
DmTub1B	#FC8D62	Tub1
DerTub1B	#FC8D62	Tub1
DyTub1B	#FC8D62	Tub1
DrfTub1B	#FC8D62	Tub1
DeTub1B	#FC8D62	Tub1
DreTub1B	#FC8D62	Tub1
DkTub1B	#FC8D62	Tub1
DrbTub1B	#FC8D62	Tub1
DaTub1B	#FC8D62	Tub1
DgTub1B	#FC8D62	Tub1
DvTub1B	#FC8D62	Tub1
DmoTub1B	#FC8D62	Tub1
AypTub1N	#FC8D62	Tub1
CpqTub1B	#FC8D62	Tub1
AeaTub1B	#FC8D62	Tub1
AngTub1B	#FC8D62	Tub1
TicTub1B	#FC8D62	Tub1
XtTub1M	#FC8D62	Tub1
XtTub1L	#FC8D62	Tub1
AypTub1M	#FC8D62	Tub1
CpqTub1Kb	#FC8D62	Tub1
CpqTub1Ka	#FC8D62	Tub1
AeaTub1K	#FC8D62	Tub1
AngTub1K	#FC8D62	Tub1
EtiTub1B	#FC8D62	Tub1
EtiTub1A	#FC8D62	Tub1
EdTub1B	#FC8D62	Tub1
EhTub1B	#FC8D62	Tub1
EdTub1A	#FC8D62	Tub1
EhTub1A	#FC8D62	Tub1
CacTub1B	#FC8D62	Tub1
NgTub1N	#FC8D62	Tub1
NgTub1M	#FC8D62	Tub1
NgTub1J	#FC8D62	Tub1
NgTub1K	#FC8D62	Tub1
NgTub1L	#FC8D62	Tub1
NgTub1I	#FC8D62	Tub1
PtTub1R	#FC8D62	Tub1
PtTub1Q	#FC8D62	Tub1
PtTub1P	#FC8D62	Tub1
PtTub1O	#FC8D62	Tub1
PtTub1N	#FC8D62	Tub1
PtTub1M	#FC8D62	Tub1
NgTub1O	#FC8D62	Tub1
PtTub1L	#FC8D62	Tub1
OxtTub1D	#FC8D62	Tub1
OxtTub1C	#FC8D62	Tub1
TetTub1C	#FC8D62	Tub1
TetTub1B	#FC8D62	Tub1
PtTub1J	#FC8D62	Tub1
PtTub1I	#FC8D62	Tub1
PtTub1H	#FC8D62	Tub1
NgTub1H	#FC8D62	Tub1
NgTub1G	#FC8D62	Tub1
BinTub1E	#FC8D62	Tub1
Tg_aTub1C	#FC8D62	Tub1
HahTub1C	#FC8D62	Tub1
PrvaTub1	#FC8D62	Tub1
PrdjTub1	#FC8D62	Tub1
PrdeTub1B	#FC8D62	Tub1
PrvaTub2	#8DA0CB	Tub2
PrdeTub2A	#8DA0CB	Tub2
PrdeTub2B	#8DA0CB	Tub2
TetTub2K	#8DA0CB	Tub2
TetTub2I	#8DA0CB	Tub2
TetTub2G	#8DA0CB	Tub2
DifTub2B	#8DA0CB	Tub2
OxtTub2I	#8DA0CB	Tub2
EtiTub2B	#8DA0CB	Tub2
EdTub2B	#8DA0CB	Tub2
EhTub2B	#8DA0CB	Tub2
EdTub2A	#8DA0CB	Tub2
EhTub2A	#8DA0CB	Tub2
EtiTub2A	#8DA0CB	Tub2
GrnTub2B	#8DA0CB	Tub2
BhTub2B	#8DA0CB	Tub2
BhTub2A	#8DA0CB	Tub2
DifTub2A	#8DA0CB	Tub2
PovTub2	#8DA0CB	Tub2
DdTub2	#8DA0CB	Tub2
DcfTub2	#8DA0CB	Tub2
DcpTub2	#8DA0CB	Tub2
PppTub2	#8DA0CB	Tub2
CmTub2	#8DA0CB	Tub2
CmeTub2	#8DA0CB	Tub2
HmaTub2	#8DA0CB	Tub2
GtTub2A	#8DA0CB	Tub2
CtpTub2	#8DA0CB	Tub2
PpuTub2	#8DA0CB	Tub2
CncTub2B	#8DA0CB	Tub2
CncTub2A	#8DA0CB	Tub2
GsTub2E	#8DA0CB	Tub2
GsTub2C	#8DA0CB	Tub2
GsTub2B	#8DA0CB	Tub2
GsTub2F	#8DA0CB	Tub2
GsTub2A	#8DA0CB	Tub2
GsTub2D	#8DA0CB	Tub2
EmhTub2F	#8DA0CB	Tub2
BinTub2D	#8DA0CB	Tub2
BinTub2C	#8DA0CB	Tub2
BinTub2B	#8DA0CB	Tub2
BinTub2A	#8DA0CB	Tub2
SrpTub2	#8DA0CB	Tub2
PhiTub2	#8DA0CB	Tub2
PhrTub2	#8DA0CB	Tub2
PhsTub2	#8DA0CB	Tub2
HyaTub2	#8DA0CB	Tub2
PuTub2	#8DA0CB	Tub2
LeiTub2C	#8DA0CB	Tub2
LemTub2A	#8DA0CB	Tub2
EdmTub2A	#8DA0CB	Tub2
LeiTub2D	#8DA0CB	Tub2
LemTub2R	#8DA0CB	Tub2
LemTub2Q	#8DA0CB	Tub2
LemTub2P	#8DA0CB	Tub2
LemTub2O	#8DA0CB	Tub2
LemTub2N	#8DA0CB	Tub2
LemTub2M	#8DA0CB	Tub2
LemTub2K	#8DA0CB	Tub2
LemTub2L	#8DA0CB	Tub2
LemTub2J	#8DA0CB	Tub2
LemTub2H	#8DA0CB	Tub2
LemTub2I	#8DA0CB	Tub2
LemTub2G	#8DA0CB	Tub2
LemTub2F	#8DA0CB	Tub2
LemTub2E	#8DA0CB	Tub2
LemTub2D	#8DA0CB	Tub2
LeiTub2B	#8DA0CB	Tub2
LemTub2C	#8DA0CB	Tub2
LbTub2D	#8DA0CB	Tub2
LbTub2B	#8DA0CB	Tub2
LbTub2C	#8DA0CB	Tub2
LemTub2B	#8DA0CB	Tub2
LeiTub2A	#8DA0CB	Tub2
LbTub2A	#8DA0CB	Tub2
TbTub2D	#8DA0CB	Tub2
TbTub2C	#8DA0CB	Tub2
TbTub2B	#8DA0CB	Tub2
TbTub2A	#8DA0CB	Tub2
TrcTub2B	#8DA0CB	Tub2
TrcTub2A	#8DA0CB	Tub2
EmhTub2E	#8DA0CB	Tub2
EmhTub2D	#8DA0CB	Tub2
EmhTub2B	#8DA0CB	Tub2
EmhTub2A	#8DA0CB	Tub2
EmhTub2C	#8DA0CB	Tub2
OstTub2A	#8DA0CB	Tub2
Mip_aTub2	#8DA0CB	Tub2
ChvTub2B	#8DA0CB	Tub2
ChvTub2A	#8DA0CB	Tub2
VcTub2B	#8DA0CB	Tub2
VcTub2A	#8DA0CB	Tub2
CrTub2B	#8DA0CB	Tub2
CrTub2A	#8DA0CB	Tub2
SemTub2Dbeta	#8DA0CB	Tub2
SemTub2Dalpha	#8DA0CB	Tub2
SemTub2Abeta	#8DA0CB	Tub2
SemTub2Aalpha	#8DA0CB	Tub2
SemTub2Cbeta	#8DA0CB	Tub2
SemTub2Calpha	#8DA0CB	Tub2
SemTub2Fbeta	#8DA0CB	Tub2
SemTub2Falpha	#8DA0CB	Tub2
PhpTub2E	#8DA0CB	Tub2
PhpTub2B	#8DA0CB	Tub2
PhpTub2C	#8DA0CB	Tub2
PhpTub2J	#8DA0CB	Tub2
PhpTub2I	#8DA0CB	Tub2
PhpTub2F	#8DA0CB	Tub2
PhpTub2D	#8DA0CB	Tub2
CipTub2Ab	#8DA0CB	Tub2
PupTub2Cb	#8DA0CB	Tub2
VvTub2Cb	#8DA0CB	Tub2
MeTub2Ca	#8DA0CB	Tub2
RicTub2Ca	#8DA0CB	Tub2
PotTub2Cc	#8DA0CB	Tub2
PotTub2Cb	#8DA0CB	Tub2
MigTub2Cc	#8DA0CB	Tub2
MigTub2Cb	#8DA0CB	Tub2
ArlTub2Cd	#8DA0CB	Tub2
AtTub2Cd	#8DA0CB	Tub2
AtTub2Cc	#8DA0CB	Tub2
ArlTub2Cc	#8DA0CB	Tub2
GlmTub2Cf	#8DA0CB	Tub2
GlmTub2Cd	#8DA0CB	Tub2
GlmTub2Ce	#8DA0CB	Tub2
GlmTub2Ca	#8DA0CB	Tub2
MtTub2Cb	#8DA0CB	Tub2
CusTub2Cb	#8DA0CB	Tub2
GlmTub2Ch	#8DA0CB	Tub2
GlmTub2Cg	#8DA0CB	Tub2
MtTub2Ca	#8DA0CB	Tub2
MeTub2Cc	#8DA0CB	Tub2
MeTub2Cb	#8DA0CB	Tub2
PotTub2Ca	#8DA0CB	Tub2
GlmTub2Cc	#8DA0CB	Tub2
CusTub2Ca	#8DA0CB	Tub2
GlmTub2Cb	#8DA0CB	Tub2
RicTub2Cc	#8DA0CB	Tub2
PotTub2Cd	#8DA0CB	Tub2
VvTub2Ca	#8DA0CB	Tub2
SobTub2Cc	#8DA0CB	Tub2
BdTub2Cb	#8DA0CB	Tub2
BdTub2Cc	#8DA0CB	Tub2
Os_aTub2Cb	#8DA0CB	Tub2
OrgTub2Cb	#8DA0CB	Tub2
SobTub2Cb	#8DA0CB	Tub2
Os_aTub2Ca	#8DA0CB	Tub2
Os_aTub2Cc	#8DA0CB	Tub2
OrgTub2Ca	#8DA0CB	Tub2
SobTub2Ca	#8DA0CB	Tub2
BdTub2Ca	#8DA0CB	Tub2
PupTub2Ca	#8DA0CB	Tub2
AtTub2Cb	#8DA0CB	Tub2
ArlTub2Cb	#8DA0CB	Tub2
ArlTub2Ca	#8DA0CB	Tub2
AtTub2Ca	#8DA0CB	Tub2
MigTub2Ca	#8DA0CB	Tub2
ArlTub2Ce	#8DA0CB	Tub2
GlmTub2Db	#8DA0CB	Tub2
GlmTub2Da	#8DA0CB	Tub2
MtTub2D	#8DA0CB	Tub2
PupTub2D	#8DA0CB	Tub2
CipTub2D	#8DA0CB	Tub2
CusTub2D	#8DA0CB	Tub2
VvTub2D	#8DA0CB	Tub2
MigTub2D	#8DA0CB	Tub2
PotTub2Db	#8DA0CB	Tub2
PotTub2Da	#8DA0CB	Tub2
RicTub2D	#8DA0CB	Tub2
MeTub2D	#8DA0CB	Tub2
SobTub2D	#8DA0CB	Tub2
BdTub2D	#8DA0CB	Tub2
Os_aTub2D	#8DA0CB	Tub2
OrgTub2D	#8DA0CB	Tub2
PotTub2Ag	#8DA0CB	Tub2
MeTub2Ad	#8DA0CB	Tub2
PotTub2Ah	#8DA0CB	Tub2
PupTub2Aa	#8DA0CB	Tub2
CipTub2Aa	#8DA0CB	Tub2
GlmTub2Ad	#8DA0CB	Tub2
GlmTub2Ac	#8DA0CB	Tub2
MtTub2Ab	#8DA0CB	Tub2
RicTub2Ab	#8DA0CB	Tub2
CusTub2Aa	#8DA0CB	Tub2
VvTub2Aa	#8DA0CB	Tub2
MigTub2Bc	#8DA0CB	Tub2
AtTub2Bc	#8DA0CB	Tub2
ArlTub2Bc	#8DA0CB	Tub2
GlmTub2Bb	#8DA0CB	Tub2
GlmTub2Ba	#8DA0CB	Tub2
MtTub2Bc	#8DA0CB	Tub2
RicTub2Bb	#8DA0CB	Tub2
MeTub2Ba	#8DA0CB	Tub2
PupTub2Ba	#8DA0CB	Tub2
VvTub2Bb	#8DA0CB	Tub2
PotTub2Bf	#8DA0CB	Tub2
PotTub2Bb	#8DA0CB	Tub2
RicTub2Ba	#8DA0CB	Tub2
VvTub2Ba	#8DA0CB	Tub2
CipTub2Ba	#8DA0CB	Tub2
CusTub2Ba	#8DA0CB	Tub2
CusTub2Bb	#8DA0CB	Tub2
CipTub2Bc	#8DA0CB	Tub2
CipTub2Bb	#8DA0CB	Tub2
PotTub2Ba	#8DA0CB	Tub2
PotTub2Bc	#8DA0CB	Tub2
AtTub2Bb	#8DA0CB	Tub2
AtTub2Ba	#8DA0CB	Tub2
ArlTub2Bb	#8DA0CB	Tub2
ArlTub2Ba	#8DA0CB	Tub2
MigTub2Ba	#8DA0CB	Tub2
VvTub2Bd	#8DA0CB	Tub2
RicTub2Bc	#8DA0CB	Tub2
MeTub2Bc	#8DA0CB	Tub2
MeTub2Bb	#8DA0CB	Tub2
SobTub2B	#8DA0CB	Tub2
BdTub2B	#8DA0CB	Tub2
Os_aTub2B	#8DA0CB	Tub2
PupTub2Bb	#8DA0CB	Tub2
AtTub2Bd	#8DA0CB	Tub2
ArlTub2Bd	#8DA0CB	Tub2
VvTub2Bc	#8DA0CB	Tub2
PotTub2Be	#8DA0CB	Tub2
MeTub2Bd	#8DA0CB	Tub2
RicTub2Bd	#8DA0CB	Tub2
PotTub2Bd	#8DA0CB	Tub2
GlmTub2Bd	#8DA0CB	Tub2
GlmTub2Bc	#8DA0CB	Tub2
PupTub2Bc	#8DA0CB	Tub2
MtTub2Bb	#8DA0CB	Tub2
MtTub2Ba	#8DA0CB	Tub2
MigTub2Bb	#8DA0CB	Tub2
PotTub2Af	#8DA0CB	Tub2
PotTub2Ae	#8DA0CB	Tub2
PotTub2Ad	#8DA0CB	Tub2
PotTub2Ac	#8DA0CB	Tub2
VvTub2Ac	#8DA0CB	Tub2
PotTub2Ab	#8DA0CB	Tub2
PotTub2Aa	#8DA0CB	Tub2
GlmTub2Ab	#8DA0CB	Tub2
GlmTub2Aa	#8DA0CB	Tub2
MtTub2Aa	#8DA0CB	Tub2
MeTub2Ac	#8DA0CB	Tub2
PupTub2Ab	#8DA0CB	Tub2
MigTub2Ab	#8DA0CB	Tub2
MigTub2Aa	#8DA0CB	Tub2
BdTub2Ad	#8DA0CB	Tub2
BdTub2Ab	#8DA0CB	Tub2
CusTub2Ab	#8DA0CB	Tub2
AtTub2A	#8DA0CB	Tub2
ArlTub2A	#8DA0CB	Tub2
BdTub2Ac	#8DA0CB	Tub2
SobTub2Ab	#8DA0CB	Tub2
OrgTub2Ac	#8DA0CB	Tub2
Os_aTub2Ab	#8DA0CB	Tub2
Os_aTub2Ac	#8DA0CB	Tub2
OrgTub2Ab	#8DA0CB	Tub2
Os_aTub2Aa	#8DA0CB	Tub2
OrgTub2Aa	#8DA0CB	Tub2
SobTub2Aa	#8DA0CB	Tub2
BdTub2Aa	#8DA0CB	Tub2
VvTub2Ab	#8DA0CB	Tub2
MeTub2Ab	#8DA0CB	Tub2
MeTub2Aa	#8DA0CB	Tub2
RicTub2Aa	#8DA0CB	Tub2
PhpTub2A	#8DA0CB	Tub2
SemTub2Ibeta	#8DA0CB	Tub2
SemTub2Ialpha	#8DA0CB	Tub2
SemTub2Hbeta	#8DA0CB	Tub2
SemTub2Halpha	#8DA0CB	Tub2
PhpTub2G	#8DA0CB	Tub2
PhpTub2H	#8DA0CB	Tub2
SemTub2Jbeta	#8DA0CB	Tub2
SemTub2Jalpha	#8DA0CB	Tub2
SemTub2Ebeta	#8DA0CB	Tub2
SemTub2Ealpha	#8DA0CB	Tub2
SemTub2Gbeta	#8DA0CB	Tub2
SemTub2Galpha	#8DA0CB	Tub2
SemTub2Bbeta	#8DA0CB	Tub2
SemTub2Balpha	#8DA0CB	Tub2
SemTub2Mbeta	#8DA0CB	Tub2
SemTub2Malpha	#8DA0CB	Tub2
OstTub2B	#8DA0CB	Tub2
SemTub2Kbeta	#8DA0CB	Tub2
SemTub2Kalpha	#8DA0CB	Tub2
SemTub2Lbeta	#8DA0CB	Tub2
SemTub2Lalpha	#8DA0CB	Tub2
GtTub2C	#8DA0CB	Tub2
GtTub2B	#8DA0CB	Tub2
TctTub2	#8DA0CB	Tub2
NgTub2C	#8DA0CB	Tub2
NgTub2B	#8DA0CB	Tub2
NgTub2A	#8DA0CB	Tub2
OxtTub2H	#8DA0CB	Tub2
OxtTub2E	#8DA0CB	Tub2
OxtTub2G	#8DA0CB	Tub2
OxtTub2F	#8DA0CB	Tub2
OxtTub2D	#8DA0CB	Tub2
OxtTub2C	#8DA0CB	Tub2
OxtTub2B	#8DA0CB	Tub2
OxtTub2A	#8DA0CB	Tub2
PtTub2C	#8DA0CB	Tub2
PtTub2B	#8DA0CB	Tub2
PtTub2A	#8DA0CB	Tub2
TetTub2B	#8DA0CB	Tub2
TetTub2A	#8DA0CB	Tub2
ImTub2C	#8DA0CB	Tub2
ImTub2B	#8DA0CB	Tub2
ImTub2A	#8DA0CB	Tub2
Tg_aTub2C	#8DA0CB	Tub2
HahTub2C	#8DA0CB	Tub2
Tg_aTub2B	#8DA0CB	Tub2
HahTub2B	#8DA0CB	Tub2
Pf_aTub2	#8DA0CB	Tub2
PlyTub2	#8DA0CB	Tub2
PbTub2	#8DA0CB	Tub2
PvTub2	#8DA0CB	Tub2
PkTub2	#8DA0CB	Tub2
BamTub2	#8DA0CB	Tub2
BbTub2	#8DA0CB	Tub2
BabTub2	#8DA0CB	Tub2
TepTub2	#8DA0CB	Tub2
ThaTub2	#8DA0CB	Tub2
Tg_aTub2A	#8DA0CB	Tub2
HahTub2A	#8DA0CB	Tub2
CypTub2	#8DA0CB	Tub2
AuaTub2E	#8DA0CB	Tub2
AuaTub2D	#8DA0CB	Tub2
AuaTub2A	#8DA0CB	Tub2
AuaTub2C	#8DA0CB	Tub2
AuaTub2B	#8DA0CB	Tub2
EcsTub2D	#8DA0CB	Tub2
EcsTub2A	#8DA0CB	Tub2
EcsTub2E	#8DA0CB	Tub2
EcsTub2C	#8DA0CB	Tub2
EcsTub2B	#8DA0CB	Tub2
ThpTub2	#8DA0CB	Tub2
PhtTub2	#8DA0CB	Tub2
FrcTub2B	#8DA0CB	Tub2
FrcTub2A	#8DA0CB	Tub2
GrnTub2A	#8DA0CB	Tub2
CrmTub2	#8DA0CB	Tub2
ChTub2	#8DA0CB	Tub2
CpTub2	#8DA0CB	Tub2
PspTub2E	#8DA0CB	Tub2
NavTub2X	#8DA0CB	Tub2
LolTub2D	#8DA0CB	Tub2
CeTub2C	#8DA0CB	Tub2
CejTub2C	#8DA0CB	Tub2
PspTub2B	#8DA0CB	Tub2
CeTub2D	#8DA0CB	Tub2
CejTub2D	#8DA0CB	Tub2
PspTub2A	#8DA0CB	Tub2
MiTub2A	#8DA0CB	Tub2
MhTub2A	#8DA0CB	Tub2
WbTub2C	#8DA0CB	Tub2
LolTub2C	#8DA0CB	Tub2
EcgTub2E	#8DA0CB	Tub2
EcgTub2B	#8DA0CB	Tub2
EcgTub2D	#8DA0CB	Tub2
CptTub2F	#8DA0CB	Tub2
CptTub2B	#8DA0CB	Tub2
SckTub2C	#8DA0CB	Tub2
NvTub2A	#8DA0CB	Tub2
SckTub2F	#8DA0CB	Tub2
SckTub2D	#8DA0CB	Tub2
SckTub2E	#8DA0CB	Tub2
CptTub2J	#8DA0CB	Tub2
OidTub2E	#8DA0CB	Tub2
OidTub2D	#8DA0CB	Tub2
OidTub2B	#8DA0CB	Tub2
OidTub2A	#8DA0CB	Tub2
CptTub2A	#8DA0CB	Tub2
CptTub2I	#8DA0CB	Tub2
CptTub2G	#8DA0CB	Tub2
SptTub2L	#8DA0CB	Tub2
SptTub2K	#8DA0CB	Tub2
SptTub2J	#8DA0CB	Tub2
HsTub2Ib	#8DA0CB	Tub2
HsTub2Ia	#8DA0CB	Tub2
MamTub2I	#8DA0CB	Tub2
GgTub2E	#8DA0CB	Tub2
AocTub2E	#8DA0CB	Tub2
GgTub2D	#8DA0CB	Tub2
AocTub2D	#8DA0CB	Tub2
MdTub2E	#8DA0CB	Tub2
EqcTub2E	#8DA0CB	Tub2
BtTub2E	#8DA0CB	Tub2
HsTub2E	#8DA0CB	Tub2
SptTub2E	#8DA0CB	Tub2
TmlTub2E	#8DA0CB	Tub2
OcTub2E	#8DA0CB	Tub2
CvpTub2E	#8DA0CB	Tub2
MmTub2E	#8DA0CB	Tub2
CrgTub2E	#8DA0CB	Tub2
OraTub2E	#8DA0CB	Tub2
RnTub2E	#8DA0CB	Tub2
LaTub2E	#8DA0CB	Tub2
XtTub2D	#8DA0CB	Tub2
MdTub2D	#8DA0CB	Tub2
EqcTub2D	#8DA0CB	Tub2
BtTub2D	#8DA0CB	Tub2
MpfTub2D	#8DA0CB	Tub2
CafTub2D	#8DA0CB	Tub2
HsTub2D	#8DA0CB	Tub2
MamTub2D	#8DA0CB	Tub2
SptTub2D	#8DA0CB	Tub2
RnTub2D	#8DA0CB	Tub2
MmTub2D	#8DA0CB	Tub2
CvpTub2D	#8DA0CB	Tub2
OcTub2D	#8DA0CB	Tub2
TmlTub2D	#8DA0CB	Tub2
CrgTub2D	#8DA0CB	Tub2
BrTub2D	#8DA0CB	Tub2
TarTub2D	#8DA0CB	Tub2
GaTub2D	#8DA0CB	Tub2
HerTub2B	#8DA0CB	Tub2
AypTub2D	#8DA0CB	Tub2
CpqTub2D	#8DA0CB	Tub2
AeaTub2D	#8DA0CB	Tub2
AngTub2D	#8DA0CB	Tub2
GomTub2D	#8DA0CB	Tub2
DwTub2D	#8DA0CB	Tub2
DpTub2D	#8DA0CB	Tub2
DrpTub2D	#8DA0CB	Tub2
DtTub2D	#8DA0CB	Tub2
DbTub2D	#8DA0CB	Tub2
DrrTub2D	#8DA0CB	Tub2
DkTub2D	#8DA0CB	Tub2
DssTub2D	#8DA0CB	Tub2
DerTub2D	#8DA0CB	Tub2
DyTub2D	#8DA0CB	Tub2
DseTub2D	#8DA0CB	Tub2
DmTub2D	#8DA0CB	Tub2
DrfTub2D	#8DA0CB	Tub2
DreTub2D	#8DA0CB	Tub2
DeTub2D	#8DA0CB	Tub2
DrbTub2D	#8DA0CB	Tub2
DaTub2D	#8DA0CB	Tub2
DgTub2D	#8DA0CB	Tub2
DvTub2D	#8DA0CB	Tub2
DmoTub2D	#8DA0CB	Tub2
MydTub2D	#8DA0CB	Tub2
TicTub2D	#8DA0CB	Tub2
RhpTub2Dc	#8DA0CB	Tub2
RhpTub2Da	#8DA0CB	Tub2
RhpTub2Db	#8DA0CB	Tub2
PobTub2D	#8DA0CB	Tub2
AacTub2D	#8DA0CB	Tub2
AeTub2D	#8DA0CB	Tub2
CmfTub2D	#8DA0CB	Tub2
LhTub2D	#8DA0CB	Tub2
HrsTub2D	#8DA0CB	Tub2
AmTub2D	#8DA0CB	Tub2
ApfTub2D	#8DA0CB	Tub2
BoiTub2D	#8DA0CB	Tub2
BotTub2D	#8DA0CB	Tub2
MerTub2D	#8DA0CB	Tub2
PobTub2G	#8DA0CB	Tub2
AacTub2G	#8DA0CB	Tub2
AeTub2G	#8DA0CB	Tub2
HrsTub2G	#8DA0CB	Tub2
CmfTub2G	#8DA0CB	Tub2
LhTub2G	#8DA0CB	Tub2
MerTub2G	#8DA0CB	Tub2
AmTub2G	#8DA0CB	Tub2
ApfTub2G	#8DA0CB	Tub2
BoiTub2G	#8DA0CB	Tub2
BotTub2G	#8DA0CB	Tub2
NavTub2F	#8DA0CB	Tub2
HrsTub2F	#8DA0CB	Tub2
LhTub2F	#8DA0CB	Tub2
PobTub2F	#8DA0CB	Tub2
AacTub2F	#8DA0CB	Tub2
AeTub2F	#8DA0CB	Tub2
MerTub2F	#8DA0CB	Tub2
BoiTub2F	#8DA0CB	Tub2
BotTub2F	#8DA0CB	Tub2
AmTub2F	#8DA0CB	Tub2
ApfTub2F	#8DA0CB	Tub2
RhpTub2X	#8DA0CB	Tub2
AypTub2Z	#8DA0CB	Tub2
AypTub2X	#8DA0CB	Tub2
AypTub2Y	#8DA0CB	Tub2
AypTub2W	#8DA0CB	Tub2
GomTub2Ah	#8DA0CB	Tub2
GomTub2Af	#8DA0CB	Tub2
GomTub2Ad	#8DA0CB	Tub2
GomTub2Aa	#8DA0CB	Tub2
GomTub2Ae	#8DA0CB	Tub2
GomTub2Ac	#8DA0CB	Tub2
GomTub2Ab	#8DA0CB	Tub2
GomTub2Ag	#8DA0CB	Tub2
DwTub2A	#8DA0CB	Tub2
DpTub2A	#8DA0CB	Tub2
DtTub2A	#8DA0CB	Tub2
DbTub2A	#8DA0CB	Tub2
DrrTub2A	#8DA0CB	Tub2
DkTub2A	#8DA0CB	Tub2
DssTub2A	#8DA0CB	Tub2
DerTub2A	#8DA0CB	Tub2
DseTub2A	#8DA0CB	Tub2
DyTub2A	#8DA0CB	Tub2
DmTub2A	#8DA0CB	Tub2
DrfTub2A	#8DA0CB	Tub2
DreTub2A	#8DA0CB	Tub2
DeTub2A	#8DA0CB	Tub2
DrbTub2A	#8DA0CB	Tub2
DrpTub2A	#8DA0CB	Tub2
DmoTub2A	#8DA0CB	Tub2
DvTub2A	#8DA0CB	Tub2
DaTub2A	#8DA0CB	Tub2
DgTub2A	#8DA0CB	Tub2
TarTub2X	#8DA0CB	Tub2
HerTub2C	#8DA0CB	Tub2
CpqTub2A	#8DA0CB	Tub2
AeaTub2A	#8DA0CB	Tub2
AngTub2A	#8DA0CB	Tub2
ProTub2C	#8DA0CB	Tub2
ProTub2B	#8DA0CB	Tub2
ProTub2A	#8DA0CB	Tub2
TicTub2A	#8DA0CB	Tub2
MbTub2B	#8DA0CB	Tub2
MbTub2A	#8DA0CB	Tub2
AmqTub2	#8DA0CB	Tub2
tRv-orf128	#66C2A5	Tardigrade
tHe-orf19	#66C2A5	Tardigrade
tHe-orf7	#66C2A5	Tardigrade
tPr-orf93	#66C2A5	Tardigrade
BtTub2B	#8DA0CB	Tub2
CafTub2B	#8DA0CB	Tub2
HsTub2B	#8DA0CB	Tub2
SptTub2B	#8DA0CB	Tub2
RnTub2B	#8DA0CB	Tub2
MmTub2B	#8DA0CB	Tub2
CrgTub2B	#8DA0CB	Tub2
OcTub2B	#8DA0CB	Tub2
CvpTub2B	#8DA0CB	Tub2
MpfTub2B	#8DA0CB	Tub2
TmlTub2A	#8DA0CB	Tub2
CvpTub2A	#8DA0CB	Tub2
MmTub2A	#8DA0CB	Tub2
RnTub2A	#8DA0CB	Tub2
SptTub2A	#8DA0CB	Tub2
MamTub2A	#8DA0CB	Tub2
HsTub2A	#8DA0CB	Tub2
CafTub2A	#8DA0CB	Tub2
BtTub2A	#8DA0CB	Tub2
MdTub2A	#8DA0CB	Tub2
AocTub2A	#8DA0CB	Tub2
GgTub2A	#8DA0CB	Tub2
XtTub2A	#8DA0CB	Tub2
XtTub2B	#8DA0CB	Tub2
AocTub2B	#8DA0CB	Tub2
BrTub2Bc	#8DA0CB	Tub2
TarTub2B	#8DA0CB	Tub2
GaTub2Ba	#8DA0CB	Tub2
BrTub2Bb	#8DA0CB	Tub2
BrTub2Ba	#8DA0CB	Tub2
GaTub2Bb	#8DA0CB	Tub2
XtTub2C	#8DA0CB	Tub2
MamTub2C	#8DA0CB	Tub2
HsTub2C	#8DA0CB	Tub2
CafTub2C	#8DA0CB	Tub2
EqcTub2C	#8DA0CB	Tub2
MpfTub2C	#8DA0CB	Tub2
TmlTub2C	#8DA0CB	Tub2
RnTub2C	#8DA0CB	Tub2
MmTub2C	#8DA0CB	Tub2
CrgTub2C	#8DA0CB	Tub2
BtTub2C	#8DA0CB	Tub2
CvpTub2C	#8DA0CB	Tub2
MdTub2C	#8DA0CB	Tub2
AocTub2C	#8DA0CB	Tub2
OcTub2C	#8DA0CB	Tub2
SptTub2C	#8DA0CB	Tub2
BrTub2C	#8DA0CB	Tub2
GaTub2C	#8DA0CB	Tub2
TarTub2C	#8DA0CB	Tub2
BrTub2Ab	#8DA0CB	Tub2
BrTub2Ac	#8DA0CB	Tub2
TarTub2A	#8DA0CB	Tub2
GaTub2Aa	#8DA0CB	Tub2
BrTub2Aa	#8DA0CB	Tub2
GaTub2Ab	#8DA0CB	Tub2
SckTub2G	#8DA0CB	Tub2
CagTub2B	#8DA0CB	Tub2
SckTub2B	#8DA0CB	Tub2
SckTub2A	#8DA0CB	Tub2
NvTub2C	#8DA0CB	Tub2
NvTub2B	#8DA0CB	Tub2
CiTub2A	#8DA0CB	Tub2
CptTub2D	#8DA0CB	Tub2
CptTub2E	#8DA0CB	Tub2
CptTub2C	#8DA0CB	Tub2
OidTub2C	#8DA0CB	Tub2
CiTub2B	#8DA0CB	Tub2
TiaTub2A	#8DA0CB	Tub2
CagTub2C	#8DA0CB	Tub2
HerTub2A	#8DA0CB	Tub2
CagTub2A	#8DA0CB	Tub2
SmTub2C	#8DA0CB	Tub2
SmTub2D	#8DA0CB	Tub2
SmTub2B	#8DA0CB	Tub2
SmTub2A	#8DA0CB	Tub2
EcgTub2A	#8DA0CB	Tub2
EcgTub2C	#8DA0CB	Tub2
CptTub2K	#8DA0CB	Tub2
SmTub2F	#8DA0CB	Tub2
SmTub2E	#8DA0CB	Tub2
tPr-orf82	#66C2A5	Tardigrade
tPr-orf95	#66C2A5	Tardigrade
tHe-orf1	#66C2A5	Tardigrade
tRc-orf22	#66C2A5	Tardigrade
tMp-orf33	#66C2A5	Tardigrade
tRv-orf132	#66C2A5	Tardigrade
tHe-orf12	#66C2A5	Tardigrade
tPr-orf88	#66C2A5	Tardigrade
tRc-orf21	#66C2A5	Tardigrade
tRv-orf126	#66C2A5	Tardigrade
tRc-orf28	#66C2A5	Tardigrade
tPr-orf83	#66C2A5	Tardigrade
tMp-orf53	#66C2A5	Tardigrade
tMp-orf52	#66C2A5	Tardigrade
tRc-orf186	#66C2A5	Tardigrade
tHe-orf5	#66C2A5	Tardigrade
tPr-orf103	#66C2A5	Tardigrade
tMt-orf123	#66C2A5	Tardigrade
tMt-orf121	#66C2A5	Tardigrade
NvTub2E	#8DA0CB	Tub2
tEt-orf149	#66C2A5	Tardigrade
tEt-orf148	#66C2A5	Tardigrade
tEt-orf147	#66C2A5	Tardigrade
AeaTub2Cb	#8DA0CB	Tub2
MydTub2C	#8DA0CB	Tub2
AeaTub2Ca	#8DA0CB	Tub2
CpqTub2C	#8DA0CB	Tub2
AngTub2C	#8DA0CB	Tub2
DrrTub2C	#8DA0CB	Tub2
DeTub2C	#8DA0CB	Tub2
DwTub2C	#8DA0CB	Tub2
DvTub2C	#8DA0CB	Tub2
DmoTub2C	#8DA0CB	Tub2
DgTub2C	#8DA0CB	Tub2
DkTub2C	#8DA0CB	Tub2
DrbTub2C	#8DA0CB	Tub2
DbTub2C	#8DA0CB	Tub2
DrfTub2C	#8DA0CB	Tub2
DtTub2C	#8DA0CB	Tub2
DerTub2C	#8DA0CB	Tub2
DseTub2C	#8DA0CB	Tub2
DyTub2C	#8DA0CB	Tub2
DmTub2C	#8DA0CB	Tub2
DreTub2C	#8DA0CB	Tub2
DaTub2C	#8DA0CB	Tub2
DrpTub2C	#8DA0CB	Tub2
DpTub2C	#8DA0CB	Tub2
AypTub2C	#8DA0CB	Tub2
RhpTub2C	#8DA0CB	Tub2
XtTub2G	#8DA0CB	Tub2
HsTub2G	#8DA0CB	Tub2
MamTub2G	#8DA0CB	Tub2
CafTub2G	#8DA0CB	Tub2
RnTub2G	#8DA0CB	Tub2
MmTub2G	#8DA0CB	Tub2
GgTub2G	#8DA0CB	Tub2
MpfTub2G	#8DA0CB	Tub2
MdTub2G	#8DA0CB	Tub2
TmlTub2G	#8DA0CB	Tub2
LaTub2G	#8DA0CB	Tub2
BrTub2G	#8DA0CB	Tub2
TarTub2G	#8DA0CB	Tub2
MdTub2F	#8DA0CB	Tub2
EqcTub2F	#8DA0CB	Tub2
MpfTub2F	#8DA0CB	Tub2
OcTub2F	#8DA0CB	Tub2
CvpTub2F	#8DA0CB	Tub2
LaTub2F	#8DA0CB	Tub2
SptTub2F	#8DA0CB	Tub2
MamTub2F	#8DA0CB	Tub2
HsTub2F	#8DA0CB	Tub2
CafTub2F	#8DA0CB	Tub2
BtTub2F	#8DA0CB	Tub2
RnTub2F	#8DA0CB	Tub2
MmTub2F	#8DA0CB	Tub2
CrgTub2F	#8DA0CB	Tub2
TmlTub2F	#8DA0CB	Tub2
OidTub2F	#8DA0CB	Tub2
AypTub2E	#8DA0CB	Tub2
RhpTub2E	#8DA0CB	Tub2
NavTub2E	#8DA0CB	Tub2
HrsTub2E	#8DA0CB	Tub2
AacTub2E	#8DA0CB	Tub2
AeTub2E	#8DA0CB	Tub2
PobTub2E	#8DA0CB	Tub2
LhTub2E	#8DA0CB	Tub2
CmfTub2E	#8DA0CB	Tub2
MerTub2E	#8DA0CB	Tub2
BoiTub2E	#8DA0CB	Tub2
BotTub2E	#8DA0CB	Tub2
ApfTub2E	#8DA0CB	Tub2
AmTub2E	#8DA0CB	Tub2
TicTub2E	#8DA0CB	Tub2
CpqTub2E	#8DA0CB	Tub2
AeaTub2E	#8DA0CB	Tub2
AngTub2E	#8DA0CB	Tub2
GomTub2E	#8DA0CB	Tub2
DwTub2E	#8DA0CB	Tub2
DbTub2E	#8DA0CB	Tub2
DtTub2E	#8DA0CB	Tub2
DreTub2E	#8DA0CB	Tub2
DerTub2E	#8DA0CB	Tub2
DseTub2E	#8DA0CB	Tub2
DmTub2E	#8DA0CB	Tub2
DyTub2E	#8DA0CB	Tub2
DrrTub2E	#8DA0CB	Tub2
DkTub2E	#8DA0CB	Tub2
DeTub2E	#8DA0CB	Tub2
DrfTub2E	#8DA0CB	Tub2
DgTub2E	#8DA0CB	Tub2
DrbTub2E	#8DA0CB	Tub2
DmoTub2E	#8DA0CB	Tub2
DvTub2E	#8DA0CB	Tub2
DaTub2E	#8DA0CB	Tub2
DpTub2E	#8DA0CB	Tub2
MydTub2E	#8DA0CB	Tub2
TrsTub2	#8DA0CB	Tub2
tEs-orf31	#66C2A5	Tardigrade
tEs-orf30	#66C2A5	Tardigrade
tEt-orf162	#66C2A5	Tardigrade
tMt-orf120	#66C2A5	Tardigrade
tEt-orf151	#66C2A5	Tardigrade
tMp-orf57	#66C2A5	Tardigrade
PspTub2C	#8DA0CB	Tub2
PspTub2D	#8DA0CB	Tub2
CeTub2E	#8DA0CB	Tub2
CejTub2E	#8DA0CB	Tub2
CejTub2B	#8DA0CB	Tub2
CeTub2B	#8DA0CB	Tub2
CejTub2A	#8DA0CB	Tub2
CeTub2A	#8DA0CB	Tub2
MiTub2G	#8DA0CB	Tub2
MiTub2I	#8DA0CB	Tub2
MhTub2F	#8DA0CB	Tub2
MhTub2E	#8DA0CB	Tub2
MhTub2C	#8DA0CB	Tub2
MiTub2B	#8DA0CB	Tub2
MhTub2D	#8DA0CB	Tub2
MiTub2D	#8DA0CB	Tub2
MhTub2B	#8DA0CB	Tub2
HegTub2B	#8DA0CB	Tub2
WbTub2A	#8DA0CB	Tub2
BrmTub2A	#8DA0CB	Tub2
OvTub2A	#8DA0CB	Tub2
LolTub2A	#8DA0CB	Tub2
OvTub2B	#8DA0CB	Tub2
LolTub2B	#8DA0CB	Tub2
BrmTub2B	#8DA0CB	Tub2
EcgTub2G	#8DA0CB	Tub2
EcgTub2F	#8DA0CB	Tub2
NavTub2Y	#8DA0CB	Tub2
LolTub2G	#8DA0CB	Tub2
LolTub2F	#8DA0CB	Tub2
LolTub2E	#8DA0CB	Tub2
CeTub2F	#8DA0CB	Tub2
NvTub2F	#8DA0CB	Tub2
TiaTub2B	#8DA0CB	Tub2
Tv_aTub2F	#8DA0CB	Tub2
Tv_aTub2E	#8DA0CB	Tub2
Tv_aTub2A	#8DA0CB	Tub2
Tv_aTub2B	#8DA0CB	Tub2
Tv_aTub2C	#8DA0CB	Tub2
Tv_aTub2D	#8DA0CB	Tub2
AypTub2B	#8DA0CB	Tub2
EcgTub2J	#8DA0CB	Tub2
RhpTub2B	#8DA0CB	Tub2
CpqTub2B	#8DA0CB	Tub2
AeaTub2B	#8DA0CB	Tub2
AngTub2B	#8DA0CB	Tub2
GomTub2B	#8DA0CB	Tub2
DwTub2B	#8DA0CB	Tub2
DvTub2B	#8DA0CB	Tub2
DmoTub2B	#8DA0CB	Tub2
DpTub2B	#8DA0CB	Tub2
DrpTub2B	#8DA0CB	Tub2
DgTub2B	#8DA0CB	Tub2
DrbTub2B	#8DA0CB	Tub2
DaTub2B	#8DA0CB	Tub2
DkTub2B	#8DA0CB	Tub2
DtTub2B	#8DA0CB	Tub2
DbTub2B	#8DA0CB	Tub2
DreTub2B	#8DA0CB	Tub2
DerTub2B	#8DA0CB	Tub2
DseTub2B	#8DA0CB	Tub2
DssTub2B	#8DA0CB	Tub2
DmTub2B	#8DA0CB	Tub2
DyTub2B	#8DA0CB	Tub2
DrfTub2B	#8DA0CB	Tub2
DeTub2B	#8DA0CB	Tub2
MerTub2B	#8DA0CB	Tub2
BoiTub2B	#8DA0CB	Tub2
BotTub2B	#8DA0CB	Tub2
AmTub2B	#8DA0CB	Tub2
GgTub2H	#8DA0CB	Tub2
AocTub2H	#8DA0CB	Tub2
MdTub2H	#8DA0CB	Tub2
OraTub2H	#8DA0CB	Tub2
BtTub2H	#8DA0CB	Tub2
MpfTub2H	#8DA0CB	Tub2
CafTub2H	#8DA0CB	Tub2
RnTub2H	#8DA0CB	Tub2
MmTub2H	#8DA0CB	Tub2
CrgTub2H	#8DA0CB	Tub2
SptTub2H	#8DA0CB	Tub2
HsTub2H	#8DA0CB	Tub2
MamTub2H	#8DA0CB	Tub2
CvpTub2H	#8DA0CB	Tub2
OcTub2H	#8DA0CB	Tub2
LaTub2H	#8DA0CB	Tub2
BrTub2H	#8DA0CB	Tub2
TarTub2H	#8DA0CB	Tub2
GaTub2H	#8DA0CB	Tub2
EcgTub2H	#8DA0CB	Tub2
EcgTub2I	#8DA0CB	Tub2
tEt-orf181	#66C2A5	Tardigrade
tEt-orf175	#66C2A5	Tardigrade
tEt-orf178	#66C2A5	Tardigrade
tEt-orf179	#66C2A5	Tardigrade
HerTub2E	#8DA0CB	Tub2
HerTub2D	#8DA0CB	Tub2
CoTub2B	#8DA0CB	Tub2
CoTub2A	#8DA0CB	Tub2
SppTub2B	#8DA0CB	Tub2
RhaTub2C	#8DA0CB	Tub2
PhbTub2Bb	#8DA0CB	Tub2
PhbTub2Ba	#8DA0CB	Tub2
MucTub2Bb	#8DA0CB	Tub2
RhaTub2Bb	#8DA0CB	Tub2
RhaTub2Ba	#8DA0CB	Tub2
MucTub2Ba	#8DA0CB	Tub2
PhbTub2Ab	#8DA0CB	Tub2
MucTub2Ab	#8DA0CB	Tub2
PhbTub2Aa	#8DA0CB	Tub2
PhbTub2Ac	#8DA0CB	Tub2
MucTub2Aa	#8DA0CB	Tub2
RhaTub2Ab	#8DA0CB	Tub2
RhaTub2Aa	#8DA0CB	Tub2
Bad_bTub2C	#8DA0CB	Tub2
Bad_aTub2C	#8DA0CB	Tub2
RisTub2B	#8DA0CB	Tub2
OcbTub2	#8DA0CB	Tub2
VicTub2	#8DA0CB	Tub2
EnhTub2	#8DA0CB	Tub2
EcTub2	#8DA0CB	Tub2
EniTub2	#8DA0CB	Tub2
NscTub2	#8DA0CB	Tub2
tPr-orf110	#66C2A5	Tardigrade
CorTub2A	#8DA0CB	Tub2
RgTub2B	#8DA0CB	Tub2
RhgTub2B	#8DA0CB	Tub2
MvTub2A	#8DA0CB	Tub2
SprTub2	#8DA0CB	Tub2
RgTub2A	#8DA0CB	Tub2
RhgTub2A	#8DA0CB	Tub2
MvTub2B	#8DA0CB	Tub2
WsTub2A	#8DA0CB	Tub2
WsTub2B	#8DA0CB	Tub2
PiiTub2	#8DA0CB	Tub2
JaTub2A	#8DA0CB	Tub2
GltTub2A	#8DA0CB	Tub2
PusTub2C	#8DA0CB	Tub2
PusTub2A	#8DA0CB	Tub2
GasTub2A	#8DA0CB	Tub2
DisTub2A	#8DA0CB	Tub2
TavTub2A	#8DA0CB	Tub2
PhgTub2A	#8DA0CB	Tub2
PhcTub2A	#8DA0CB	Tub2
PcaTub2A	#8DA0CB	Tub2
BjaTub2A	#8DA0CB	Tub2
PlbTub2A	#8DA0CB	Tub2
FrTub2A	#8DA0CB	Tub2
GesTub2A	#8DA0CB	Tub2
WcTub2A	#8DA0CB	Tub2
PplTub2A	#8DA0CB	Tub2
FpTub2A	#8DA0CB	Tub2
LabTub2A	#8DA0CB	Tub2
GylTub2A	#8DA0CB	Tub2
PtcTub2A	#8DA0CB	Tub2
HtaTub2A	#8DA0CB	Tub2
SthTub2A	#8DA0CB	Tub2
SllTub2A	#8DA0CB	Tub2
PiTub2A	#8DA0CB	Tub2
HdpTub2A	#8DA0CB	Tub2
ChpTub2A	#8DA0CB	Tub2
SccTub2A	#8DA0CB	Tub2
AgbTub2C	#8DA0CB	Tub2
AbbTub2C	#8DA0CB	Tub2
HecTub2C	#8DA0CB	Tub2
GamTub2A	#8DA0CB	Tub2
HysTub2A	#8DA0CB	Tub2
HecTub2A	#8DA0CB	Tub2
CpcTub2A	#8DA0CB	Tub2
AgbTub2A	#8DA0CB	Tub2
AbbTub2A	#8DA0CB	Tub2
PloTub2A	#8DA0CB	Tub2
FmTub2A	#8DA0CB	Tub2
FmTub2C	#8DA0CB	Tub2
BobTub2B	#8DA0CB	Tub2
BobTub2A	#8DA0CB	Tub2
DasTub2A	#8DA0CB	Tub2
AudTub2A	#8DA0CB	Tub2
BobTub2C	#8DA0CB	Tub2
PutTub2	#8DA0CB	Tub2
PugTub2	#8DA0CB	Tub2
MlpTub2	#8DA0CB	Tub2
MlgTub2A	#8DA0CB	Tub2
Um_aTub2A	#8DA0CB	Tub2
SorTub2A	#8DA0CB	Tub2
TemTub2	#8DA0CB	Tub2
Fna_bTub2	#8DA0CB	Tub2
Fnb_cTub2	#8DA0CB	Tub2
Fnd_cTub2	#8DA0CB	Tub2
Fnd_bTub2	#8DA0CB	Tub2
Fnb_bTub2	#8DA0CB	Tub2
MapTub2	#8DA0CB	Tub2
GgtTub2	#8DA0CB	Tub2
MagTub2	#8DA0CB	Tub2
ScsTub2	#8DA0CB	Tub2
BofTub2	#8DA0CB	Tub2
ErpTub2	#8DA0CB	Tub2
ExdTub2	#8DA0CB	Tub2
GllTub2	#8DA0CB	Tub2
TlsTub2	#8DA0CB	Tub2
PcmTub2	#8DA0CB	Tub2
UrTub2	#8DA0CB	Tub2
Coi_aTub2	#8DA0CB	Tub2
Coi_cTub2	#8DA0CB	Tub2
Cop_aTub2	#8DA0CB	Tub2
Ajd_bTub2	#8DA0CB	Tub2
Ajd_aTub2	#8DA0CB	Tub2
Ajc_aTub2	#8DA0CB	Tub2
Ajc_eTub2	#8DA0CB	Tub2
Ajc_dTub2	#8DA0CB	Tub2
Ajc_bTub2	#8DA0CB	Tub2
Pab_bTub2	#8DA0CB	Tub2
Pab_cTub2	#8DA0CB	Tub2
NefTub2A	#8DA0CB	Tub2
Asf_bTub2A	#8DA0CB	Tub2
Asf_aTub2A	#8DA0CB	Tub2
AscTub2A	#8DA0CB	Tub2
EnTub2A	#8DA0CB	Tub2
AstTub2A	#8DA0CB	Tub2
An_aTub2	#8DA0CB	Tub2
An_bTub2	#8DA0CB	Tub2
AskTub2	#8DA0CB	Tub2
AecTub2	#8DA0CB	Tub2
ApaTub2A	#8DA0CB	Tub2
AoTub2A	#8DA0CB	Tub2
AgsTub2A	#8DA0CB	Tub2
AfTub2A	#8DA0CB	Tub2
ThvTub2	#8DA0CB	Tub2
TrtTub2	#8DA0CB	Tub2
TrrTub2	#8DA0CB	Tub2
TeTub2	#8DA0CB	Tub2
ArbTub2	#8DA0CB	Tub2
AroTub2	#8DA0CB	Tub2
ArgTub2	#8DA0CB	Tub2
PchTub2	#8DA0CB	Tub2
AtoTub2	#8DA0CB	Tub2
GedTub2	#8DA0CB	Tub2
TumTub2B	#8DA0CB	Tub2
TumTub2A	#8DA0CB	Tub2
AmrTub2	#8DA0CB	Tub2
OimTub2A	#8DA0CB	Tub2
BodTub2A	#8DA0CB	Tub2
SetTub2	#8DA0CB	Tub2
PtrTub2	#8DA0CB	Tub2
PytTub2	#8DA0CB	Tub2
CohTub2	#8DA0CB	Tub2
ChsTub2A	#8DA0CB	Tub2
AlbTub2	#8DA0CB	Tub2
LpmTub2	#8DA0CB	Tub2
PnTub2	#8DA0CB	Tub2
ChsTub2B	#8DA0CB	Tub2
RhrTub2	#8DA0CB	Tub2
HypTub2	#8DA0CB	Tub2
MyfTub2	#8DA0CB	Tub2
CzTub2	#8DA0CB	Tub2
BcTub2	#8DA0CB	Tub2
McpTub2A	#8DA0CB	Tub2
MspTub2	#8DA0CB	Tub2
MppTub2	#8DA0CB	Tub2
MgTub2	#8DA0CB	Tub2
SepTub2	#8DA0CB	Tub2
ClgTub2	#8DA0CB	Tub2
XpTub2	#8DA0CB	Tub2
OimTub2B	#8DA0CB	Tub2
GrcTub2A	#8DA0CB	Tub2
TitTub2	#8DA0CB	Tub2
CttTub2	#8DA0CB	Tub2
SomTub2	#8DA0CB	Tub2
NcTub2	#8DA0CB	Tub2
NetTub2	#8DA0CB	Tub2
NedTub2	#8DA0CB	Tub2
PoaTub2	#8DA0CB	Tub2
ThTub2	#8DA0CB	Tub2
ChgTub2	#8DA0CB	Tub2
CrpTub2	#8DA0CB	Tub2
AalTub2	#8DA0CB	Tub2
VaTub2	#8DA0CB	Tub2
VdTub2B	#8DA0CB	Tub2
GlgTub2B	#8DA0CB	Tub2
CehTub2A	#8DA0CB	Tub2
NhTub2A	#8DA0CB	Tub2
GzTub2A	#8DA0CB	Tub2
FoTub2A	#8DA0CB	Tub2
GimTub2A	#8DA0CB	Tub2
PeiTub2A	#8DA0CB	Tub2
MraTub2A	#8DA0CB	Tub2
MtaTub2A	#8DA0CB	Tub2
NegTub2A	#8DA0CB	Tub2
EptTub2A	#8DA0CB	Tub2
EpgTub2A	#8DA0CB	Tub2
EcfTub2A	#8DA0CB	Tub2
EpbTub2A	#8DA0CB	Tub2
EiaTub2A	#8DA0CB	Tub2
CcpTub2A	#8DA0CB	Tub2
AitTub2A	#8DA0CB	Tub2
CvfTub2A	#8DA0CB	Tub2
HjTub2A	#8DA0CB	Tub2
HpvTub2A	#8DA0CB	Tub2
TraTub2A	#8DA0CB	Tub2
ComTub2B	#8DA0CB	Tub2
ComTub2A	#8DA0CB	Tub2
HjTub2B	#8DA0CB	Tub2
HpvTub2B	#8DA0CB	Tub2
TraTub2B	#8DA0CB	Tub2
GrcTub2B	#8DA0CB	Tub2
GlgTub2A	#8DA0CB	Tub2
NhTub2C	#8DA0CB	Tub2
EptTub2C	#8DA0CB	Tub2
MraTub2B	#8DA0CB	Tub2
MtaTub2B	#8DA0CB	Tub2
PeiTub2B	#8DA0CB	Tub2
NegTub2B	#8DA0CB	Tub2
EpbTub2B	#8DA0CB	Tub2
EcfTub2B	#8DA0CB	Tub2
EpgTub2B	#8DA0CB	Tub2
EptTub2B	#8DA0CB	Tub2
EiaTub2B	#8DA0CB	Tub2
CvfTub2B	#8DA0CB	Tub2
AitTub2B	#8DA0CB	Tub2
CcpTub2B	#8DA0CB	Tub2
NhTub2B	#8DA0CB	Tub2
GzTub2B	#8DA0CB	Tub2
FoTub2B	#8DA0CB	Tub2
GimTub2B	#8DA0CB	Tub2
NefTub2B	#8DA0CB	Tub2
Asf_aTub2B	#8DA0CB	Tub2
Asf_bTub2B	#8DA0CB	Tub2
AscTub2B	#8DA0CB	Tub2
ApaTub2B	#8DA0CB	Tub2
EnTub2B	#8DA0CB	Tub2
AgsTub2B	#8DA0CB	Tub2
AoTub2B	#8DA0CB	Tub2
AfTub2B	#8DA0CB	Tub2
McpTub2B	#8DA0CB	Tub2
NhTub2D	#8DA0CB	Tub2
GlgTub2C	#8DA0CB	Tub2
CehTub2B	#8DA0CB	Tub2
BodTub2B	#8DA0CB	Tub2
AstTub2B	#8DA0CB	Tub2
CntTub2	#8DA0CB	Tub2
DehTub2	#8DA0CB	Tub2
ShsTub2	#8DA0CB	Tub2
CaoTub2	#8DA0CB	Tub2
CapTub2	#8DA0CB	Tub2
Ct_aTub2	#8DA0CB	Tub2
CadTub2	#8DA0CB	Tub2
Ca_bTub2	#8DA0CB	Tub2
Ca_aTub2Beta	#8DA0CB	Tub2
Ca_aTub2Alpha	#8DA0CB	Tub2
ShpTub2	#8DA0CB	Tub2
LoeTub2	#8DA0CB	Tub2
MefTub2	#8DA0CB	Tub2
MbbTub2	#8DA0CB	Tub2
CllTub2	#8DA0CB	Tub2
HybTub2	#8DA0CB	Tub2
CatTub2	#8DA0CB	Tub2
MifTub2	#8DA0CB	Tub2
MrgTub2	#8DA0CB	Tub2
WicTub2	#8DA0CB	Tub2
WaTub2Beta	#8DA0CB	Tub2
WaTub2Alpha	#8DA0CB	Tub2
CyjTub2	#8DA0CB	Tub2
TtbTub2	#8DA0CB	Tub2
TtpTub2	#8DA0CB	Tub2
VpTub2	#8DA0CB	Tub2
ZrTub2	#8DA0CB	Tub2
TodTub2	#8DA0CB	Tub2
LwTub2	#8DA0CB	Tub2
LatTub2	#8DA0CB	Tub2
KmmTub2	#8DA0CB	Tub2
KlwTub2	#8DA0CB	Tub2
KlTub2	#8DA0CB	Tub2
KaTub2	#8DA0CB	Tub2
Lak_aTub2	#8DA0CB	Tub2
ErgTub2	#8DA0CB	Tub2
ErcTub2	#8DA0CB	Tub2
KaaTub2	#8DA0CB	Tub2
KnTub2	#8DA0CB	Tub2
Sap_aTub2	#8DA0CB	Tub2
SmiTub2	#8DA0CB	Tub2
Sc_aTub2	#8DA0CB	Tub2
Sc_cTub2	#8DA0CB	Tub2
SaaTub2	#8DA0CB	Tub2
Sc_bTub2	#8DA0CB	Tub2
ScpTub2B	#8DA0CB	Tub2
SakTub2	#8DA0CB	Tub2
Sab_bTub2	#8DA0CB	Tub2
Sab_aTub2	#8DA0CB	Tub2
ScpTub2A	#8DA0CB	Tub2
CglTub2	#8DA0CB	Tub2
HnvTub2	#8DA0CB	Tub2
NadTub2	#8DA0CB	Tub2
NacTub2	#8DA0CB	Tub2
OgpTub2	#8DA0CB	Tub2
OgaTub2	#8DA0CB	Tub2
CdaTub2	#8DA0CB	Tub2
DebTub2	#8DA0CB	Tub2
PiuTub2	#8DA0CB	Tub2
PhmTub2	#8DA0CB	Tub2
Kop_aTub2	#8DA0CB	Tub2
Kop_bTub2	#8DA0CB	Tub2
BaiTub2	#8DA0CB	Tub2
PtaTub2B	#8DA0CB	Tub2
PtaTub2A	#8DA0CB	Tub2
AcrTub2	#8DA0CB	Tub2
CacTub2B	#8DA0CB	Tub2
NfeTub2A	#8DA0CB	Tub2
YlTub2A	#8DA0CB	Tub2
SacTub2	#8DA0CB	Tub2
LmsTub2A	#8DA0CB	Tub2
SpTub2	#8DA0CB	Tub2
ShoTub2	#8DA0CB	Tub2
ShcTub2	#8DA0CB	Tub2
SjTub2	#8DA0CB	Tub2
FoaTub2	#8DA0CB	Tub2
AlmTub2Bbeta	#8DA0CB	Tub2
AlmTub2Balpha	#8DA0CB	Tub2
AlmTub2Cbeta	#8DA0CB	Tub2
AlmTub2Calpha	#8DA0CB	Tub2
AlmTub2Aalpha	#8DA0CB	Tub2
AlmTub2Abeta	#8DA0CB	Tub2
SppTub2C	#8DA0CB	Tub2
SppTub2A	#8DA0CB	Tub2
RisTub2A	#8DA0CB	Tub2
Bad_aTub2A	#8DA0CB	Tub2
Bad_bTub2A	#8DA0CB	Tub2
Bad_aTub2B	#8DA0CB	Tub2
Bad_bTub2B	#8DA0CB	Tub2
PrsTub2A	#8DA0CB	Tub2
PrsTub2C	#8DA0CB	Tub2
MolTub2A	#8DA0CB	Tub2
MolTub2C	#8DA0CB	Tub2
MovTub2B	#8DA0CB	Tub2
MovTub2A	#8DA0CB	Tub2
MolTub2B	#8DA0CB	Tub2
NgTub2E	#8DA0CB	Tub2
NgTub2D	#8DA0CB	Tub2
TicTub2X	#8DA0CB	Tub2
tEs-orf189	#66C2A5	Tardigrade
PrsTub2B	#8DA0CB	Tub2
DasTub2B	#8DA0CB	Tub2
PloTub2B	#8DA0CB	Tub2
LabTub2B	#8DA0CB	Tub2
HysTub2B	#8DA0CB	Tub2
HecTub2B	#8DA0CB	Tub2
GamTub2B	#8DA0CB	Tub2
CpcTub2B	#8DA0CB	Tub2
AgbTub2B	#8DA0CB	Tub2
AbbTub2B	#8DA0CB	Tub2
GylTub2B	#8DA0CB	Tub2
SccTub2B	#8DA0CB	Tub2
PtcTub2B	#8DA0CB	Tub2
PiTub2B	#8DA0CB	Tub2
HdpTub2B	#8DA0CB	Tub2
SllTub2B	#8DA0CB	Tub2
ChpTub2B	#8DA0CB	Tub2
JaTub2B	#8DA0CB	Tub2
GltTub2B	#8DA0CB	Tub2
PusTub2B	#8DA0CB	Tub2
SthTub2B	#8DA0CB	Tub2
HtaTub2B	#8DA0CB	Tub2
FrTub2B	#8DA0CB	Tub2
WcTub2B	#8DA0CB	Tub2
PplTub2B	#8DA0CB	Tub2
FpTub2B	#8DA0CB	Tub2
BjaTub2B	#8DA0CB	Tub2
PhgTub2B	#8DA0CB	Tub2
PhcTub2B	#8DA0CB	Tub2
PcaTub2B	#8DA0CB	Tub2
PlbTub2B	#8DA0CB	Tub2
GesTub2B	#8DA0CB	Tub2
DisTub2B	#8DA0CB	Tub2
GasTub2B	#8DA0CB	Tub2
TavTub2B	#8DA0CB	Tub2
FmTub2B	#8DA0CB	Tub2
AudTub2B	#8DA0CB	Tub2
Um_aTub2B	#8DA0CB	Tub2
SorTub2B	#8DA0CB	Tub2
MlgTub2B	#8DA0CB	Tub2
NfeTub2B	#8DA0CB	Tub2
YlTub2B	#8DA0CB	Tub2
LmsTub2B	#8DA0CB	Tub2
CacTub2A	#8DA0CB	Tub2
NvTub2G	#8DA0CB	Tub2
CorTub2B	#8DA0CB	Tub2
NgTub2G	#8DA0CB	Tub2
TetTub2F	#8DA0CB	Tub2
TetTub2E	#8DA0CB	Tub2
TetTub2D	#8DA0CB	Tub2
PtTub2D	#8DA0CB	Tub2
TetTub2C	#8DA0CB	Tub2
ActTub2A	#8DA0CB	Tub2
OxtTub2K	#8DA0CB	Tub2
OxtTub2J	#8DA0CB	Tub2
PtTub2I	#8DA0CB	Tub2
PtTub2H	#8DA0CB	Tub2
PtTub2G	#8DA0CB	Tub2
NgTub2J	#8DA0CB	Tub2
NgTub2F	#8DA0CB	Tub2
NgTub2I	#8DA0CB	Tub2
NgTub2H	#8DA0CB	Tub2
PtTub2K	#8DA0CB	Tub2
PtTub2J	#8DA0CB	Tub2
PtTub2F	#8DA0CB	Tub2
PtTub2E	#8DA0CB	Tub2
TetTub2J	#8DA0CB	Tub2
TetTub2H	#8DA0CB	Tub2
OcbTub3	#E78AC3	Tub3
EnhTub3	#E78AC3	Tub3
EcTub3	#E78AC3	Tub3
EniTub3	#E78AC3	Tub3
NscTub3	#E78AC3	Tub3
VicTub3	#E78AC3	Tub3
tPr-orf77	#66C2A5	Tardigrade
SobTub3	#E78AC3	Tub3
BdTub3	#E78AC3	Tub3
Os_aTub3	#E78AC3	Tub3
OrgTub3	#E78AC3	Tub3
VvTub3	#E78AC3	Tub3
MeTub3B	#E78AC3	Tub3
CipTub3	#E78AC3	Tub3
PupTub3C	#E78AC3	Tub3
PupTub3B	#E78AC3	Tub3
PupTub3A	#E78AC3	Tub3
MeTub3A	#E78AC3	Tub3
CusTub3	#E78AC3	Tub3
PotTub3B	#E78AC3	Tub3
PotTub3A	#E78AC3	Tub3
ArlTub3B	#E78AC3	Tub3
AtTub3B	#E78AC3	Tub3
ArlTub3A	#E78AC3	Tub3
AtTub3A	#E78AC3	Tub3
MigTub3	#E78AC3	Tub3
MtTub3	#E78AC3	Tub3
GlmTub3B	#E78AC3	Tub3
GlmTub3A	#E78AC3	Tub3
SemTub3Beta	#E78AC3	Tub3
SemTub3Alpha	#E78AC3	Tub3
PhpTub3B	#E78AC3	Tub3
PhpTub3A	#E78AC3	Tub3
ChvTub3	#E78AC3	Tub3
CrTub3	#E78AC3	Tub3
VcTub3A	#E78AC3	Tub3
Mip_aTub3	#E78AC3	Tub3
OstTub3	#E78AC3	Tub3
GtTub3B	#E78AC3	Tub3
BinTub3	#E78AC3	Tub3
CypTub3	#E78AC3	Tub3
EcsTub3	#E78AC3	Tub3
AuaTub3	#E78AC3	Tub3
ThpTub3	#E78AC3	Tub3
PhtTub3	#E78AC3	Tub3
FrcTub3A	#E78AC3	Tub3
SrpTub3	#E78AC3	Tub3
PhiTub3	#E78AC3	Tub3
PhsTub3	#E78AC3	Tub3
HyaTub3	#E78AC3	Tub3
PuTub3	#E78AC3	Tub3
TctTub3	#E78AC3	Tub3
EmhTub3B	#E78AC3	Tub3
EmhTub3A	#E78AC3	Tub3
CoTub3	#E78AC3	Tub3
OidTub3B	#E78AC3	Tub3
OidTub3A	#E78AC3	Tub3
CiTub3	#E78AC3	Tub3
ProTub3	#E78AC3	Tub3
MbTub3	#E78AC3	Tub3
AmqTub3	#E78AC3	Tub3
SmTub3	#E78AC3	Tub3
EcgTub3	#E78AC3	Tub3
AypTub3	#E78AC3	Tub3
RhpTub3	#E78AC3	Tub3
GomTub3	#E78AC3	Tub3
CpqTub3	#E78AC3	Tub3
AeaTub3B	#E78AC3	Tub3
AeaTub3A	#E78AC3	Tub3
AngTub3	#E78AC3	Tub3
MydTub3	#E78AC3	Tub3
DyTub3A	#E78AC3	Tub3
DerTub3A	#E78AC3	Tub3
DssTub3A	#E78AC3	Tub3
DseTub3A	#E78AC3	Tub3
DmTub3A	#E78AC3	Tub3
DbTub3A	#E78AC3	Tub3
DtTub3A	#E78AC3	Tub3
DreTub3A	#E78AC3	Tub3
DrfTub3A	#E78AC3	Tub3
DrrTub3A	#E78AC3	Tub3
DeTub3A	#E78AC3	Tub3
DpTub3A	#E78AC3	Tub3
DrpTub3A	#E78AC3	Tub3
DkTub3A	#E78AC3	Tub3
DrbTub3A	#E78AC3	Tub3
DaTub3A	#E78AC3	Tub3
DgTub3A	#E78AC3	Tub3
DvTub3A	#E78AC3	Tub3
DmoTub3A	#E78AC3	Tub3
DwTub3A	#E78AC3	Tub3
DtTub3B	#E78AC3	Tub3
DbTub3B	#E78AC3	Tub3
DyTub3B	#E78AC3	Tub3
DerTub3B	#E78AC3	Tub3
DssTub3B	#E78AC3	Tub3
DseTub3B	#E78AC3	Tub3
DmTub3B	#E78AC3	Tub3
DrrTub3B	#E78AC3	Tub3
DeTub3B	#E78AC3	Tub3
DrfTub3B	#E78AC3	Tub3
DreTub3B	#E78AC3	Tub3
DrbTub3B	#E78AC3	Tub3
DaTub3B	#E78AC3	Tub3
DwTub3B	#E78AC3	Tub3
DrpTub3B	#E78AC3	Tub3
DpTub3B	#E78AC3	Tub3
DgTub3B	#E78AC3	Tub3
DvTub3B	#E78AC3	Tub3
DmoTub3B	#E78AC3	Tub3
DkTub3B	#E78AC3	Tub3
PobTub3	#E78AC3	Tub3
AeTub3	#E78AC3	Tub3
HrsTub3	#E78AC3	Tub3
NavTub3	#E78AC3	Tub3
CmfTub3	#E78AC3	Tub3
MerTub3	#E78AC3	Tub3
BoiTub3	#E78AC3	Tub3
BotTub3	#E78AC3	Tub3
ApfTub3	#E78AC3	Tub3
AmTub3	#E78AC3	Tub3
LhTub3	#E78AC3	Tub3
TicTub3	#E78AC3	Tub3
TrsTub3	#E78AC3	Tub3
tEs-orf194	#66C2A5	Tardigrade
tEt-orf155	#66C2A5	Tardigrade
tMp-orf34	#66C2A5	Tardigrade
tRc-orf182	#66C2A5	Tardigrade
tPr-orf89	#66C2A5	Tardigrade
tHe-orf15	#66C2A5	Tardigrade
tRv-orf135	#66C2A5	Tardigrade
tMt-orf124	#66C2A5	Tardigrade
HerTub3	#E78AC3	Tub3
CptTub3	#E78AC3	Tub3
CagTub3	#E78AC3	Tub3
TiaTub3	#E78AC3	Tub3
NvTub3	#E78AC3	Tub3
XtTub3	#E78AC3	Tub3
MdTub3A	#E78AC3	Tub3
RnTub3Aa	#E78AC3	Tub3
CrgTub3A	#E78AC3	Tub3
MmTub3A	#E78AC3	Tub3
SptTub3A	#E78AC3	Tub3
CvpTub3A	#E78AC3	Tub3
OcTub3A	#E78AC3	Tub3
HsTub3A	#E78AC3	Tub3
MamTub3A	#E78AC3	Tub3
BtTub3C	#E78AC3	Tub3
BtTub3A	#E78AC3	Tub3
EqcTub3A	#E78AC3	Tub3
MpfTub3B	#E78AC3	Tub3
CafTub3B	#E78AC3	Tub3
LaTub3B	#E78AC3	Tub3
TmlTub3B	#E78AC3	Tub3
EqcTub3B	#E78AC3	Tub3
BtTub3B	#E78AC3	Tub3
MmTub3B	#E78AC3	Tub3
RnTub3B	#E78AC3	Tub3
OcTub3B	#E78AC3	Tub3
SptTub3B	#E78AC3	Tub3
CvpTub3B	#E78AC3	Tub3
HsTub3B	#E78AC3	Tub3
MpfTub3A	#E78AC3	Tub3
CafTub3A	#E78AC3	Tub3
TarTub3	#E78AC3	Tub3
GaTub3	#E78AC3	Tub3
BrTub3	#E78AC3	Tub3
SckTub3	#E78AC3	Tub3
TbTub3	#E78AC3	Tub3
TrcTub3	#E78AC3	Tub3
LbTub3	#E78AC3	Tub3
LeiTub3	#E78AC3	Tub3
LemTub3	#E78AC3	Tub3
NgTub3	#E78AC3	Tub3
BhTub3	#E78AC3	Tub3
GiiTub3	#E78AC3	Tub3
Tv_aTub3	#E78AC3	Tub3
EtiTub3	#E78AC3	Tub3
EhTub3	#E78AC3	Tub3
OxtTub3	#E78AC3	Tub3
TetTub3	#E78AC3	Tub3
ImTub3	#E78AC3	Tub3
PtTub3B	#E78AC3	Tub3
PtTub3A	#E78AC3	Tub3
PovTub3	#E78AC3	Tub3
DdTub3	#E78AC3	Tub3
DccTub3	#E78AC3	Tub3
DiiTub3	#E78AC3	Tub3
DcfTub3	#E78AC3	Tub3
DcpTub3	#E78AC3	Tub3
PppTub3	#E78AC3	Tub3
DifTub3	#E78AC3	Tub3
Tg_aTub3	#E78AC3	Tub3
HahTub3	#E78AC3	Tub3
PlyTub3	#E78AC3	Tub3
PbTub3	#E78AC3	Tub3
PvTub3	#E78AC3	Tub3
PkTub3	#E78AC3	Tub3
Pf_aTub3	#E78AC3	Tub3
BbTub3	#E78AC3	Tub3
BabTub3	#E78AC3	Tub3
TepTub3	#E78AC3	Tub3
ThaTub3	#E78AC3	Tub3
BamTub3	#E78AC3	Tub3
CrmTub3	#E78AC3	Tub3
ChTub3	#E78AC3	Tub3
CpTub3	#E78AC3	Tub3
PpuTub3	#E78AC3	Tub3
CncTub3	#E78AC3	Tub3
GsTub3	#E78AC3	Tub3
CmTub3	#E78AC3	Tub3
GrnTub3	#E78AC3	Tub3
PhbTub3	#E78AC3	Tub3
RhaTub3	#E78AC3	Tub3
MucTub3	#E78AC3	Tub3
MolTub3	#E78AC3	Tub3
MovTub3	#E78AC3	Tub3
AlmTub3	#E78AC3	Tub3
SppTub3	#E78AC3	Tub3
RisTub3	#E78AC3	Tub3
Bad_aTub3	#E78AC3	Tub3
Bad_bTub3	#E78AC3	Tub3
ShoTub3	#E78AC3	Tub3
ShcTub3	#E78AC3	Tub3
SpTub3	#E78AC3	Tub3
SjTub3	#E78AC3	Tub3
CorTub3	#E78AC3	Tub3
tEt-orf153	#66C2A5	Tardigrade
Um_aTub3	#E78AC3	Tub3
SorTub3	#E78AC3	Tub3
MlgTub3	#E78AC3	Tub3
AtoTub3	#E78AC3	Tub3
TumTub3	#E78AC3	Tub3
UrTub3	#E78AC3	Tub3
Coi_cTub3	#E78AC3	Tub3
Coi_bTub3	#E78AC3	Tub3
Coi_dTub3	#E78AC3	Tub3
Coi_aTub3	#E78AC3	Tub3
Cop_aTub3	#E78AC3	Tub3
TrrTub3	#E78AC3	Tub3
AroTub3	#E78AC3	Tub3
ThvTub3	#E78AC3	Tub3
ArbTub3	#E78AC3	Tub3
TrtTub3	#E78AC3	Tub3
TeTub3	#E78AC3	Tub3
ArgTub3	#E78AC3	Tub3
Pab_aTub3	#E78AC3	Tub3
Pab_bTub3	#E78AC3	Tub3
Pab_cTub3	#E78AC3	Tub3
Ajd_aTub3	#E78AC3	Tub3
Ajd_bTub3	#E78AC3	Tub3
Ajc_eTub3	#E78AC3	Tub3
Ajc_dTub3	#E78AC3	Tub3
Ajc_cTub3	#E78AC3	Tub3
Ajc_bTub3	#E78AC3	Tub3
Ajc_aTub3	#E78AC3	Tub3
TlsTub3	#E78AC3	Tub3
PcmTub3	#E78AC3	Tub3
PchTub3	#E78AC3	Tub3
AstTub3	#E78AC3	Tub3
Asf_aTub3	#E78AC3	Tub3
Asf_bTub3	#E78AC3	Tub3
NefTub3	#E78AC3	Tub3
AscTub3	#E78AC3	Tub3
EnTub3	#E78AC3	Tub3
An_bTub3	#E78AC3	Tub3
An_aTub3	#E78AC3	Tub3
AskTub3	#E78AC3	Tub3
AecTub3	#E78AC3	Tub3
ApaTub3	#E78AC3	Tub3
AgsTub3	#E78AC3	Tub3
AoTub3	#E78AC3	Tub3
AfTub3	#E78AC3	Tub3
ExdTub3	#E78AC3	Tub3
XpTub3	#E78AC3	Tub3
ClgTub3	#E78AC3	Tub3
SomTub3	#E78AC3	Tub3
NetTub3	#E78AC3	Tub3
NcTub3	#E78AC3	Tub3
NedTub3	#E78AC3	Tub3
PoaTub3	#E78AC3	Tub3
TitTub3	#E78AC3	Tub3
CttTub3	#E78AC3	Tub3
ThTub3	#E78AC3	Tub3
ChgTub3	#E78AC3	Tub3
MagTub3	#E78AC3	Tub3
MapTub3	#E78AC3	Tub3
GgtTub3	#E78AC3	Tub3
MraTub3	#E78AC3	Tub3
MtaTub3	#E78AC3	Tub3
PeiTub3	#E78AC3	Tub3
EptTub3	#E78AC3	Tub3
EcfTub3	#E78AC3	Tub3
EpbTub3	#E78AC3	Tub3
EpgTub3	#E78AC3	Tub3
EiaTub3	#E78AC3	Tub3
NegTub3	#E78AC3	Tub3
CcpTub3	#E78AC3	Tub3
CvfTub3	#E78AC3	Tub3
AitTub3	#E78AC3	Tub3
NhTub3	#E78AC3	Tub3
GzTub3	#E78AC3	Tub3
FoTub3	#E78AC3	Tub3
GimTub3	#E78AC3	Tub3
HjTub3	#E78AC3	Tub3
HpvTub3	#E78AC3	Tub3
TraTub3	#E78AC3	Tub3
ComTub3	#E78AC3	Tub3
VdTub3	#E78AC3	Tub3
VaTub3	#E78AC3	Tub3
AalTub3	#E78AC3	Tub3
GlgTub3	#E78AC3	Tub3
CehTub3	#E78AC3	Tub3
CrpTub3	#E78AC3	Tub3
GrcTub3	#E78AC3	Tub3
GedTub3	#E78AC3	Tub3
OimTub3	#E78AC3	Tub3
AmrTub3	#E78AC3	Tub3
ScsTub3	#E78AC3	Tub3
BofTub3	#E78AC3	Tub3
GllTub3	#E78AC3	Tub3
BgTub3	#E78AC3	Tub3
ErpTub3	#E78AC3	Tub3
RhrTub3	#E78AC3	Tub3
HypTub3	#E78AC3	Tub3
SetTub3	#E78AC3	Tub3
PtrTub3	#E78AC3	Tub3
PytTub3	#E78AC3	Tub3
CohTub3	#E78AC3	Tub3
ChsTub3	#E78AC3	Tub3
AlbTub3	#E78AC3	Tub3
LpmTub3	#E78AC3	Tub3
PnTub3	#E78AC3	Tub3
BodTub3	#E78AC3	Tub3
BcTub3	#E78AC3	Tub3
MgTub3	#E78AC3	Tub3
SepTub3	#E78AC3	Tub3
MyfTub3	#E78AC3	Tub3
MspTub3	#E78AC3	Tub3
MppTub3	#E78AC3	Tub3
CzTub3	#E78AC3	Tub3
McpTub3	#E78AC3	Tub3
LmsTub3	#E78AC3	Tub3
SacTub3	#E78AC3	Tub3
WsTub3	#E78AC3	Tub3
PutTub3	#E78AC3	Tub3
PugTub3	#E78AC3	Tub3
PctTub3	#E78AC3	Tub3
MlpTub3	#E78AC3	Tub3
SprTub3	#E78AC3	Tub3
RgTub3	#E78AC3	Tub3
RhgTub3	#E78AC3	Tub3
MvTub3	#E78AC3	Tub3
TemTub3	#E78AC3	Tub3
Fnd_bTub3	#E78AC3	Tub3
Fnd_cTub3	#E78AC3	Tub3
Fnb_bTub3	#E78AC3	Tub3
Fna_bTub3	#E78AC3	Tub3
Fnb_cTub3	#E78AC3	Tub3
DasTub3	#E78AC3	Tub3
BobTub3	#E78AC3	Tub3
JaTub3	#E78AC3	Tub3
GltTub3	#E78AC3	Tub3
PusTub3	#E78AC3	Tub3
PplTub3B	#E78AC3	Tub3
PplTub3A	#E78AC3	Tub3
GesTub3	#E78AC3	Tub3
DisTub3	#E78AC3	Tub3
GasTub3	#E78AC3	Tub3
TavTub3	#E78AC3	Tub3
WcTub3	#E78AC3	Tub3
FrTub3	#E78AC3	Tub3
FpTub3	#E78AC3	Tub3
PlbTub3	#E78AC3	Tub3
PhgTub3	#E78AC3	Tub3
PcaTub3	#E78AC3	Tub3
PhcTub3	#E78AC3	Tub3
BjaTub3	#E78AC3	Tub3
PtcTub3	#E78AC3	Tub3
PiTub3	#E78AC3	Tub3
HdpTub3	#E78AC3	Tub3
SllTub3	#E78AC3	Tub3
ChpTub3	#E78AC3	Tub3
SthTub3	#E78AC3	Tub3
HtaTub3	#E78AC3	Tub3
GamTub3	#E78AC3	Tub3
HysTub3A	#E78AC3	Tub3
HecTub3A	#E78AC3	Tub3
AgbTub3	#E78AC3	Tub3
AbbTub3	#E78AC3	Tub3
SccTub3	#E78AC3	Tub3
PloTub3	#E78AC3	Tub3
CpcTub3	#E78AC3	Tub3
GylTub3	#E78AC3	Tub3
HecTub3B	#E78AC3	Tub3
LabTub3A	#E78AC3	Tub3
HysTub3B	#E78AC3	Tub3
PiiTub3	#E78AC3	Tub3
FmTub3	#E78AC3	Tub3
AudTub3B	#E78AC3	Tub3
AudTub3A	#E78AC3	Tub3
NfeTub3	#E78AC3	Tub3
YlTub3	#E78AC3	Tub3
CacTub3	#E78AC3	Tub3
FoaTub3	#E78AC3	Tub3
LolTub3	#E78AC3	Tub3
WbTub3	#E78AC3	Tub3
BrmTub3	#E78AC3	Tub3
OvTub3	#E78AC3	Tub3
CeTub3	#E78AC3	Tub3
PspTub3	#E78AC3	Tub3
PtaTub3	#E78AC3	Tub3
OgpTub3	#E78AC3	Tub3
OgaTub3	#E78AC3	Tub3
CdaTub3	#E78AC3	Tub3
PiuTub3	#E78AC3	Tub3
PhmTub3	#E78AC3	Tub3
DebTub3	#E78AC3	Tub3
Kop_bTub3	#E78AC3	Tub3
Kop_aTub3	#E78AC3	Tub3
WicTub3	#E78AC3	Tub3
WaTub3Beta	#E78AC3	Tub3
WaTub3Alpha	#E78AC3	Tub3
CyjTub3	#E78AC3	Tub3
BaiTub3	#E78AC3	Tub3
CntTub3	#E78AC3	Tub3
ShsTub3	#E78AC3	Tub3
Ct_aTub3	#E78AC3	Tub3
CadTub3	#E78AC3	Tub3
Ca_bTub3	#E78AC3	Tub3
Ca_aTub3Alpha	#E78AC3	Tub3
Ca_aTub3Beta	#E78AC3	Tub3
CaoTub3	#E78AC3	Tub3
CapTub3	#E78AC3	Tub3
LoeTub3	#E78AC3	Tub3
ShpTub3	#E78AC3	Tub3
HybTub3	#E78AC3	Tub3
MifTub3	#E78AC3	Tub3
DehTub3	#E78AC3	Tub3
MrgTub3	#E78AC3	Tub3
CatTub3	#E78AC3	Tub3
MefTub3	#E78AC3	Tub3
MbbTub3	#E78AC3	Tub3
CllTub3	#E78AC3	Tub3
SmiTub3	#E78AC3	Tub3
Sc_cTub3	#E78AC3	Tub3
Sc_bTub3	#E78AC3	Tub3
Sc_aTub3	#E78AC3	Tub3
SakTub3	#E78AC3	Tub3
ScpTub3A	#E78AC3	Tub3
Sab_aTub3	#E78AC3	Tub3
Sab_bTub3	#E78AC3	Tub3
SaaTub3	#E78AC3	Tub3
CglTub3	#E78AC3	Tub3
NadTub3	#E78AC3	Tub3
NacTub3	#E78AC3	Tub3
KnTub3	#E78AC3	Tub3
KaaTub3	#E78AC3	Tub3
VpTub3	#E78AC3	Tub3
TtpTub3	#E78AC3	Tub3
ZrTub3	#E78AC3	Tub3
TodTub3	#E78AC3	Tub3
LwTub3	#E78AC3	Tub3
LatTub3	#E78AC3	Tub3
Lak_aTub3	#E78AC3	Tub3
ErgTub3	#E78AC3	Tub3
ErcTub3	#E78AC3	Tub3
KlwTub3	#E78AC3	Tub3
KmmTub3	#E78AC3	Tub3
KlTub3	#E78AC3	Tub3
KaTub3	#E78AC3	Tub3
TtbTub3	#E78AC3	Tub3
AcrTub3	#E78AC3	Tub3
CmeTub3	#E78AC3	Tub3
HmaTub3	#E78AC3	Tub3
CtpTub3	#E78AC3	Tub3
GtTub3A	#E78AC3	Tub3
TepTub5	#FFD92F	Tub5
BamTub5	#FFD92F	Tub5
BbTub5	#FFD92F	Tub5
BabTub5	#FFD92F	Tub5
tEs-orf188	#66C2A5	Tardigrade
tEt-orf142	#66C2A5	Tardigrade
SemTub5	#FFD92F	Tub5
PhpTub5	#FFD92F	Tub5
Mip_aTub5	#FFD92F	Tub5
VcTub5	#FFD92F	Tub5
CrTub5	#FFD92F	Tub5
NgTub5	#FFD92F	Tub5
OxtTub5	#FFD92F	Tub5
PtTub5	#FFD92F	Tub5
TetTub5	#FFD92F	Tub5
ImTub5	#FFD92F	Tub5
EcsTub5	#FFD92F	Tub5
SrpTub5	#FFD92F	Tub5
PuTub5	#FFD92F	Tub5
PhiTub5	#FFD92F	Tub5
PhsTub5	#FFD92F	Tub5
AuaTub5	#FFD92F	Tub5
EmhTub5	#FFD92F	Tub5
AmqTub5	#FFD92F	Tub5
TiaTub5	#FFD92F	Tub5
CisTub5	#FFD92F	Tub5
CiTub5	#FFD92F	Tub5
NvTub5	#FFD92F	Tub5
SckTub5	#FFD92F	Tub5
BfTub5	#FFD92F	Tub5
CagTub5	#FFD92F	Tub5
XlTub5	#FFD92F	Tub5
XtTub5	#FFD92F	Tub5
TagTub5	#FFD92F	Tub5
GgTub5	#FFD92F	Tub5
AocTub5	#FFD92F	Tub5
OcTub5	#FFD92F	Tub5
OcpTub5	#FFD92F	Tub5
DnTub5	#FFD92F	Tub5
SptTub5	#FFD92F	Tub5
CsiTub5	#FFD92F	Tub5
FcTub5	#FFD92F	Tub5
CafTub5	#FFD92F	Tub5
AimTub5	#FFD92F	Tub5
OrdTub5	#FFD92F	Tub5
MpfTub5	#FFD92F	Tub5
ModTub5	#FFD92F	Tub5
SsTub5	#FFD92F	Tub5
TutTub5	#FFD92F	Tub5
OroTub5	#FFD92F	Tub5
OaTub5	#FFD92F	Tub5
BtTub5	#FFD92F	Tub5
BgmTub5	#FFD92F	Tub5
TchTub5	#FFD92F	Tub5
OtgTub5	#FFD92F	Tub5
CajTub5	#FFD92F	Tub5
SibTub5	#FFD92F	Tub5
PnaTub5	#FFD92F	Tub5
PatTub5	#FFD92F	Tub5
GggTub5	#FFD92F	Tub5
HsTub5	#FFD92F	Tub5
NolTub5	#FFD92F	Tub5
PanTub5	#FFD92F	Tub5
MamTub5	#FFD92F	Tub5
ClcTub5	#FFD92F	Tub5
LaTub5	#FFD92F	Tub5
TmlTub5	#FFD92F	Tub5
EctTub5	#FFD92F	Tub5
JjTub5	#FFD92F	Tub5
CvpTub5	#FFD92F	Tub5
RnTub5	#FFD92F	Tub5
MmTub5	#FFD92F	Tub5
CrgTub5	#FFD92F	Tub5
MdTub5	#FFD92F	Tub5
SrhTub5	#FFD92F	Tub5
BrTub5	#FFD92F	Tub5
TarTub5	#FFD92F	Tub5
GaTub5	#FFD92F	Tub5
OrnTub5	#FFD92F	Tub5
Mz_aTub5	#FFD92F	Tub5
CptTub5	#FFD92F	Tub5
StpTub5	#FFD92F	Tub5
HmTub5	#FFD92F	Tub5
SmTub5	#FFD92F	Tub5
ClsTub5	#FFD92F	Tub5
EcgTub5	#FFD92F	Tub5
OidTub5	#FFD92F	Tub5
ProTub5	#FFD92F	Tub5
MbTub5	#FFD92F	Tub5
SppTub5	#FFD92F	Tub5
Bad_bTub5	#FFD92F	Tub5
AlmTub5	#FFD92F	Tub5
TctTub5	#FFD92F	Tub5
Tv_aTub5	#FFD92F	Tub5
tEs-orf187	#66C2A5	Tardigrade
Tg_aTub5	#FFD92F	Tub5
HahTub5	#FFD92F	Tub5
NcaTub5	#FFD92F	Tub5
Pf_aTub5	#FFD92F	Tub5
PlyTub5	#FFD92F	Tub5
PbTub5	#FFD92F	Tub5
PvTub5	#FFD92F	Tub5
PkTub5	#FFD92F	Tub5
TbTub5	#FFD92F	Tub5
TrcTub5	#FFD92F	Tub5
EdmTub5	#FFD92F	Tub5
LbTub5	#FFD92F	Tub5
LemTub5	#FFD92F	Tub5
LeiTub5	#FFD92F	Tub5
CrfTub5	#FFD92F	Tub5
BdsTub5	#FFD92F	Tub5
NavTub5	#FFD92F	Tub5
HrsTub5	#FFD92F	Tub5
AacTub5	#FFD92F	Tub5
AeTub5	#FFD92F	Tub5
PobTub5	#FFD92F	Tub5
CmfTub5	#FFD92F	Tub5
LhTub5	#FFD92F	Tub5
MerTub5	#FFD92F	Tub5
ApfTub5	#FFD92F	Tub5
AmTub5	#FFD92F	Tub5
BoiTub5	#FFD92F	Tub5
BotTub5	#FFD92F	Tub5
TicTub5	#FFD92F	Tub5
tHe-orf14	#66C2A5	Tardigrade
Pyrococcus_yayanosii_CH1	#B3B3B3	Bacteria
Thermococcus_kodakarensis_KOD1	#B3B3B3	Bacteria
Thermococcus_litoralis_DSM_5473	#B3B3B3	Bacteria
Thermococcus_gammatolerans_EJ3	#B3B3B3	Bacteria
PtTub2L	#8DA0CB	Tub2
Anaeromusa_acidaminophila	#B3B3B3	Bacteria
Bacillus_phage_G	#B3B3B3	Bacteria
Paenibacillus_sp._oral_taxon_786	#B3B3B3	Bacteria
Lysinibacillus_sphaericus_C3-41	#B3B3B3	Bacteria
Bacillus_sp._2_A_57_CT2	#B3B3B3	Bacteria
Bacillus_Cereus_TubZ	#B3B3B3	Bacteria
Desulfosporosinus_sp._OT	#B3B3B3	Bacteria
Bacillus_thuringiensis_serovar_israelensis	#B3B3B3	Bacteria
Bacillus_cereus	#B3B3B3	Bacteria
Paenibacillus_sp._FSL_H8-237	#B3B3B3	Bacteria
Paenibacillus_alvei	#B3B3B3	Bacteria
Bacillus_oceanisediminis	#B3B3B3	Bacteria
Haloarcula_japonica_DSM_6131	#B3B3B3	Bacteria
Halobiforma_lacisalsi_AJ5	#B3B3B3	Bacteria
Natrialba_aegyptia_DSM_13077	#B3B3B3	Bacteria
Natronobacterium_gregoryi_SP2	#B3B3B3	Bacteria
Methanohalobium_evestigatum_Z-7303	#B3B3B3	Bacteria
Methanosarcina_acetivorans_C2A	#B3B3B3	Bacteria
Methanolobus_psychrophilus_R15	#B3B3B3	Bacteria
Methanohalophilus_mahii_DSM_5219	#B3B3B3	Bacteria
Methanosalsum_zhilinae_DSM_4017	#B3B3B3	Bacteria
Methanosaeta_concilii_GP6	#B3B3B3	Bacteria
Methanosaeta_harundinacea_6Ac	#B3B3B3	Bacteria
FtsZ_Methanosaeta_Thermophila	#B3B3B3	Bacteria
Candidatus_Nitrosoarchaeum_koreensis_MY1	#B3B3B3	Bacteria
Candidatus_Nitrosoarchaeum_limnia_SFB1	#B3B3B3	Bacteria
tEs-orf190	#66C2A5	Tardigrade
tEt-orf170	#66C2A5	Tardigrade
tEt-orf150	#66C2A5	Tardigrade
AuaTub4	#A6D854	Tub4
Tg_aTub4	#A6D854	Tub4
HahTub4	#A6D854	Tub4
NcaTub4	#A6D854	Tub4
TctTub4	#A6D854	Tub4
Mip_aTub4	#A6D854	Tub4
VcTub4	#A6D854	Tub4
CrTub4	#A6D854	Tub4
BamTub4	#A6D854	Tub4
BbTub4	#A6D854	Tub4
BabTub4	#A6D854	Tub4
PlyTub4	#A6D854	Tub4
PbTub4	#A6D854	Tub4
PlcTub4	#A6D854	Tub4
PmcTub4	#A6D854	Tub4
PvTub4	#A6D854	Tub4
PkTub4	#A6D854	Tub4
Pf_aTub4	#A6D854	Tub4
OxtTub4	#A6D854	Tub4
PtTub4	#A6D854	Tub4
TetTub4	#A6D854	Tub4
ImTub4	#A6D854	Tub4
TiaTub4	#A6D854	Tub4
CptTub4	#A6D854	Tub4
NvTub4	#A6D854	Tub4
CagTub4	#A6D854	Tub4
BfTub4	#A6D854	Tub4
SckTub4	#A6D854	Tub4
XlTub4	#A6D854	Tub4
XtTub4	#A6D854	Tub4
ChmTub4	#A6D854	Tub4
TagTub4	#A6D854	Tub4
GgTub4	#A6D854	Tub4
MegTub4	#A6D854	Tub4
AnpTub4	#A6D854	Tub4
AocTub4	#A6D854	Tub4
OraTub4	#A6D854	Tub4
MdTub4	#A6D854	Tub4
SrhTub4	#A6D854	Tub4
SoaTub4	#A6D854	Tub4
CvpTub4	#A6D854	Tub4
OcdTub4	#A6D854	Tub4
HtgTub4	#A6D854	Tub4
OcpTub4	#A6D854	Tub4
OcTub4	#A6D854	Tub4
OaTub4	#A6D854	Tub4
BtTub4	#A6D854	Tub4
SsTub4	#A6D854	Tub4
TutTub4	#A6D854	Tub4
OroTub4	#A6D854	Tub4
CsiTub4	#A6D854	Tub4
EqcTub4	#A6D854	Tub4
OrdTub4	#A6D854	Tub4
AimTub4	#A6D854	Tub4
CafTub4	#A6D854	Tub4
PeaTub4	#A6D854	Tub4
ClcTub4	#A6D854	Tub4
ModTub4	#A6D854	Tub4
RnTub4	#A6D854	Tub4
MmTub4	#A6D854	Tub4
CrgTub4	#A6D854	Tub4
EctTub4	#A6D854	Tub4
TmlTub4	#A6D854	Tub4
LaTub4	#A6D854	Tub4
DnTub4	#A6D854	Tub4
CajTub4	#A6D854	Tub4
PatTub4	#A6D854	Tub4
HsTub4	#A6D854	Tub4
NolTub4	#A6D854	Tub4
PnaTub4	#A6D854	Tub4
MfTub4	#A6D854	Tub4
OtgTub4	#A6D854	Tub4
ClmTub4	#A6D854	Tub4
BrTub4	#A6D854	Tub4
TarTub4	#A6D854	Tub4
TnTub4	#A6D854	Tub4
GaTub4	#A6D854	Tub4
Ol_aTub4	#A6D854	Tub4
OrnTub4	#A6D854	Tub4
Tv_aTub4	#A6D854	Tub4
PrsTub4	#A6D854	Tub4
AmqTub4	#A6D854	Tub4
CiTub4	#A6D854	Tub4
AypTub4	#A6D854	Tub4
NavTub4	#A6D854	Tub4
HrsTub4	#A6D854	Tub4
PobTub4	#A6D854	Tub4
AacTub4	#A6D854	Tub4
AeTub4	#A6D854	Tub4
CmfTub4	#A6D854	Tub4
LhTub4	#A6D854	Tub4
MerTub4	#A6D854	Tub4
BoiTub4	#A6D854	Tub4
BotTub4	#A6D854	Tub4
AmTub4	#A6D854	Tub4
ApfTub4	#A6D854	Tub4
SmTub4	#A6D854	Tub4
EcgTub4	#A6D854	Tub4
EmTub4	#A6D854	Tub4
ScmTub4	#A6D854	Tub4
OidTub4	#A6D854	Tub4
AllTub4	#A6D854	Tub4
SrpTub4	#A6D854	Tub4
PuTub4	#A6D854	Tub4
PhiTub4	#A6D854	Tub4
PhrTub4	#A6D854	Tub4
PhsTub4	#A6D854	Tub4
NgTub4	#A6D854	Tub4
MbTub4	#A6D854	Tub4
TbTub4	#A6D854	Tub4
LbTub4	#A6D854	Tub4
LemTub4	#A6D854	Tub4
LeiTub4	#A6D854	Tub4
EdmTub4	#A6D854	Tub4
CrfTub4B	#A6D854	Tub4
CrfTub4A	#A6D854	Tub4
BdsTub4	#A6D854	Tub4
TbTub6	#E5C494	Tub6
TyvTub6	#E5C494	Tub6
TrcTub6	#E5C494	Tub6
LemTub6	#E5C494	Tub6
LeiTub6	#E5C494	Tub6
EdmTub6	#E5C494	Tub6
CrfTub6	#E5C494	Tub6
BdsTub6	#E5C494	Tub6
CrTub6	#E5C494	Tub6
VcTub6	#E5C494	Tub6
