# Supplementary material for: Phylogenetic and functional characterization of water bears (Tardigrada) tubulins
Source: Sci Rep. 2023 Mar 30;13:5194. doi: 10.1038/s41598-023-31992-z (PMC10063605; doi:10.1038/s41598-023-31992-z)
Supplement: Supplementary file 1 — Supplementary Information. [file 41598_2023_31992_MOESM1_ESM.zip › Novotna Floriancicova_Supplementary data/Supplementary data 2/UJEP dataset_tubulin_alignment_Findeisen_Tardi_duplclean.decoded.dpa_100.MAFFT-GINSI.with.CLUSTALO.tree.aln.treefile]

(tHe-BV898_03597.p01:0.0974286117,(((((((((((((((((((((((((((((((((((((((((((((((((((((((((((((tHe-BV898_03793.p01:2.1224e-06,(((tEs-CL227.Contig3_Echiniscoides:0.0812858081,tEt-TRINITY_DN49704_c0_g1_i1:0.1780908381):0.038800661,TarTub1N:0.5711332353):0.0267396936,tRv-RvY_15459-1:0.031923461):0.0056635486):0.0159444784,tPr-GFGY01012659.1:0.0248848621):0.0093365362,tRc-Unigene2001_Richtersius:0.0035456547):0.0242112659,(tMt-GFGZ01017492.1:2.2351e-06,tMt-GFGZ01017493.1:0.0486894091):0.057472045):0.0266236214,(tHe-BV898_07340.p01:2.5489e-06,(((tMp-DN9104_c0_g1_i1:0.0061786003,((tPr-GFGY01009567.1:0.0062437023,tPr-GFGY01019737.1:1.0894e-06):2.1507e-06,tPr-GFGY01011756.1:2.5638e-06):0.006340313):0.0062893364,tMp-DN11770_c0_g1_i2:2.7985e-06):0.0063009403,(tRv-RvY_10073-1:2.562e-06,tRc-Unigene1916_Richtersius:2.2111e-06):2.607e-06):0.0062501725):0.0286829227):0.0299012582,(tEt-TRINITY_DN52690_c0_g2_i8:0.0101587205,CptTub1K:0.3674912303):0.0090679501):0.0065996887,(((((((((((((((TicTub1A:0.0065972063,MydTub1C:0.012989921):0.0062374744,(((((((((((((((((((((((DmoTub1A:0,DreTub1C:0):0,DaTub1A:0):0,DerTub1A:0):0,DrfTub1C:0):0,DkTub1C:0):0,DeTub1C:0):0,DpTub1A:0):0,DbTub1C:0):0,DyTub1A:0):0,DmTub1C:0):0,DtTub1C:0):0,DrpTub1C:0):0,DssTub1C:0):0,DwTub1A:0):0,DseTub1A:0):0,GomTub1C:0):0,DgTub1A:0):0,DrbTub1A:0):0,DrrTub1A:0):1.0894e-06,DvTub1A:1.0894e-06):2.6258e-06,((((DeTub1A:0,DssTub1A:0):0,DseTub1C:0):0,DrrTub1C:0):1.0894e-06,(DreTub1A:2.0672e-06,((((DmTub1A:0,DerTub1C:0):0,DyTub1C:0):1.0894e-06,DtTub1A:1.0894e-06):2.2318e-06,DbTub1A:0.0063727095):0.0063709883):2.7601e-06):0.0063781359):0.0127540572,(((((LhTub1C:0.0126305228,HrsTub1G:0.0063230118):2.0221e-06,CmfTub1C:0.01281272):0.0127085667,PobTub1C:2.0827e-06):0.0063544401,AacTub1C:2.9044e-06):2.9707e-06,AeTub1C:2.9773e-06):0.0341698481):2.0594e-06,AngTub1C:0.0063891191):0.0063918918):2.4366e-06,(((AngTub1A:0,AngTub1G:0):1.0894e-06,AeaTub1C:1.0894e-06):1.0895e-06,CpqTub1C:0.0067751087):0.0064032562):2.3625e-06,((AeaTub1A:0,CpqTub1G:0):1.0894e-06,CpqTub1A:1.0894e-06):2.4157e-06):0.0063620215,(RhpTub1A:0.0063333405,NavTub1C:0.0192494771):2.2993e-06):0.0126762682,BotTub1G:1.0894e-06):2.5773e-06,MerTub1G:0.0126200978):2.5484e-06,(AmTub1G:0,BoiTub1G:0):1.0894e-06):0.0063187158,HrsTub1A:0.006222398):2.5185e-06,AeTub1A:1.0894e-06):2.4317e-06,(((CmfTub1A:0,AacTub1A:0):0,LhTub1G:0):0,PobTub1A:0):1.0894e-06):2.1409e-06,(((MydTub1A:0.0821439472,AypTub1L:0.0934942212):2.5974e-06,NavTub1A:2.5382e-06):0.0062149372,(((((AmTub1A:0,BotTub1A:0):0,HrsTub1C:0):0,BoiTub1A:0):1.0894e-06,ApfTub1A:1.0894e-06):2.0244e-06,(MerTub1A:0.0063120051,LhTub1A:0.0063299746):2.4301e-06):2.2785e-06):0.0061795711):2.4998e-06,NavTub1G:0.0127417096):0.018710873,AypTub1A:0.0324005154):0.0063527646,(RhpTub1L:0.0464195991,RhpTub1M:0.1476049373):2.3874e-06):0.0063488678):0.0125863663,((((((((((((((((((GaTub1A:0.0182807519,((((GaTub1B:0.00621498,GaTub1D:0.0062516918):2.4796e-06,GaTub1E:0.0312226243):0.0185690362,GaTub1N:0.169390932):0.0080249399,GaTub1C:0.0184237946):0.0199274479):0.0306709222,(TarTub1A:2.5506e-06,(TarTub1B:2.5317e-06,TarTub1C:2.0188e-06):0.0063097421):0.0052537973):2.2243e-06,BrTub1C:0.0444296864):0.007226439,((((((((((((((((LaTub1F:0,BtTub1F:0):0,MamTub1F:0):0,CafTub1F:0):0,MmTub1F:0):0,SptTub1F:0):0,MpfTub1F:0):0,CvpTub1F:0):0,RnTub1F:0):0,CrgTub1F:0):0,HsTub1F:0):1.0894e-06,OcTub1F:1.0894e-06):1.0895e-06,EqcTub1F:0.0065446429):2.1712e-06,(TmlTub1F:0.0065384283,MdTub1F:0.0065311091):2.4611e-06):0.0288407526,(((AocTub1Fa:1.0894e-06,AocTub1Fb:0.012949305):0.0473326479,(BrTub1J:0.0191517963,((TarTub1K:0.0609214735,((TarTub1L:0.0220897028,TarTub1M:0.2075257075):0.0852637087,GaTub1M:0.0556562468):0.055523005):0.022917379,GaTub1L:0.0302447):2.0689e-06):0.0910256538):0.0149598906,(GgTub1Fa:2.692e-06,GgTub1Fb:0.0588011739):0.0351748226):0.0218685282):0.0064079789,XtTub1F:0.0279170474):0.0415025363,(SptTub1K:0.006228551,(CafTub1K:2.3059e-06,EqcTub1K:0.0123277144):2.9021e-06):0.0242158556):0.0157148053):2.3784e-06,(((((((((OraTub1B:0,OcTub1Ba:0):0,MamTub1B:0):0,MdTub1B:0):0,MmTub1B:0):0,HsTub1B:0):0,CafTub1B:0):0,XtTub1B:0):0,CvpTub1B:0):1.0894e-06,(LaTub1B:1.0894e-06,(BtTub1B:0.0062451562,((AocTub1B:0.012829321,(((((LaTub1C:2.5752e-06,OcTub1C:0.0063924989):0.0063923137,(TmlTub1C:1.0894e-06,((((MmTub1C:1.0894e-06,(RnTub1C:0.0063961108,(BtTub1Ca:0.0063847198,BtTub1Cb:0.0193436592):0.0257066162):2.4454e-06):0.0063973308,(((TarTub1D:0.0248854906,TarTub1F:0.0457723116):0.0423674755,BrTub1D:0.0262558671):0.0062604615,GaTub1K:0.1819589458):0.0229255281):2.209e-06,SptTub1C:0.0128224178):2.1312e-06,((HsTub1C:0.0063575033,EqcTub1C:0.0128914853):0.0064411138,XtTub1C:0.0320671082):2.686e-06):2.562e-06):0.0107716966):2.854e-06,CafTub1C:1.0894e-06):2.5898e-06,AocTub1C:2.09e-06):2.611e-06,CvpTub1C:0.0189960914):0.0263224337):2.4861e-06,OcTub1Bb:0.00624151):2.3515e-06):2.46e-06):1.0895e-06):2.095e-06):0.0061709485,((CrgTub1A:0,EqcTub1A:0):1.0894e-06,SptTub1A:1.0894e-06):2.4278e-06):2.1481e-06,TmlTub1A:0.0125214908):0.0061747979,((BrTub1A:2.4487e-06,BrTub1B:0.0062486641):0.006255199,((((((((((((OraTub1A:0,MamTub1A:0):0,BtTub1A:0):0,RnTub1A:0):0,HsTub1A:0):0,XtTub1A:0):0,MmTub1A:0):0,CafTub1A:0):0,CvpTub1A:0):0,AocTub1A:0):0,EqcTub1B:0):0,OcTub1A:0):1.0894e-06,LaTub1A:1.0894e-06):2.3526e-06):2.5428e-06):0.0082067435,((((LaTub1K:2.934e-06,BtTub1K:1.0894e-06):0.0123778379,MdTub1K:0.0062535203):0.0126896615,AocTub1K:0.0250069834):0.0058717643,(XtTub1Ka:2.419e-06,XtTub1Kb:2.4185e-06):0.0191325511):0.0105360817):0.0062074011,((TarTub1E:2.4893e-06,TarTub1G:0.0388065127):0.0062136459,((BrTub1E:2.4212e-06,(((BrTub1F:0.0125294636,((BrTub1G:0.0189230137,GaTub1I:0.0255606485):0.0063954791,TarTub1J:0.026496547):0.0128366282):0.0085832069,((GaTub1H:0.0111049527,(TarTub1I:0.023081973,GaTub1O:0.1387720388):0.003525019):0.0068700477,GaTub1J:0.006431204):0.0113755544):0.0141886636,GaTub1G:0.0197054912):0.0153179373):0.0124037954,(GaTub1F:1.0894e-06,(TarTub1H:0.0302952021,BrTub1H:0.1018132458):0.0354591722):0.0061694492):0.0061018861):0.0295769726):0.0144434472,(SckTub1C:0.0066955945,CptTub1I:0.21291177):0.0058389428):2.0647e-06,((SckTub1A:1.0894e-06,SckTub1D:0.0125328022):2.4223e-06,(SckTub1B:0.0125005233,NvTub1B:0.0443383601):0.0063067983):0.0125390766):0.0061990918,((((NvTub1A:0.0444009002,((((((CiTub1D:0.0405779243,CiTub1E:0.0395408152):0.0642577958,NvTub1O:0.1521183997):0.0188888577,(NvTub1F:0.0510462165,NvTub1H:0.0482704142):0.0212937675):0.0148024833,((NvTub1K:0.0057424173,NvTub1T:0.1090667962):0.0305959269,NvTub1L:0.1504713224):0.0129287511):0.0141993493,NvTub1N:0.1401849436):0.0145782042,NvTub1I:2.8493e-06):0.0063246555):0.0061400206,NvTub1J:2.9523e-06):0.0061980285,NvTub1C:0.0123606602):0.0123701768,((((EcgTub1C:0.1595638741,EcgTub1D:0.1872470663):0.0317675791,((EcgTub1E:0.1916510112,EcgTub1F:0.2483950138):0.0468875915,EcgTub1G:0.2354440758):0.0276723664):0.1177925087,((((OraTub1G:0.0942213252,XtTub1G:0.3036723542):0.0287427121,((((((((((LaTub1G:0.0061746748,BtTub1G:0.0123889627):2.3747e-06,((MamTub1G:1.0894e-06,HsTub1G:1.0894e-06):0.0123787589,EqcTub1G:0.0124023033):2.399e-06):2.4223e-06,SptTub1G:1.0894e-06):2.3133e-06,CvpTub1G:0.0444638466):0.0061917136,RnTub1G:0.006163939):2.4167e-06,OcTub1G:1.0894e-06):1.0895e-06,MmTub1G:1.0894e-06):2.5307e-06,(((TmlTub1G:0.0123716924,CafTub1G:0.0061927139):2.3348e-06,MpfTub1G:1.0894e-06):0.0061796683,CrgTub1G:2.1331e-06):0.0061681072):0.0237856114,MdTub1G:0.0322401712):0.0299630381,(AocTub1Ga:0.0531894792,((GgTub1Ga:0.2682731383,AocTub1Gb:0.238328972):0.0859367681,GgTub1Gb:0.1038026345):0.0563570663):0.0385314549):0.0250353386):0.1696750963,(((TicTub1I:0.6278060429,(((((ApfTub1I:1.0894e-06,AmTub1I:2.1912e-06):2.645e-06,(BotTub1I:0.0062832925,BoiTub1I:0.0063428488):0.0062848429):0.0226843504,MerTub1I:0.0232383266):0.0706859421,((LhTub1I:0.0779418775,(CmfTub1I:0.0405518341,(AacTub1I:0.0605477897,PobTub1I:0.0414805878):0.0401658678):0.0108340242):0.0108346137,HrsTub1I:0.0629346013):0.0811462613):0.1314685057,NavTub1I:0.405744964):0.1007426973):0.2213979582,FoaTub1:0.6800175372):0.0601856555,(CvpTub1L:0.1225664592,CvpTub1M:0.1784375499):0.3448778114):0.0582049194):0.0533494845,((((((SptTub1I:0.0942957391,CafTub1I:0.2209918358):0.0079292023,MpfTub1I:0.0298800899):0.0409445649,MdTub1I:0.0649981624):0.0642108478,GgTub1I:0.0061142409):0.0184043339,AocTub1I:0.0164330579):0.0267047655,(XtTub1I:0.024994015,BrTub1K:0.1016323122):0.0085500249):0.0572612662):0.0194040902):0.0177676611,NvTub1D:2.5209e-06):2.5537e-06):0.0060719238):0.0060560454,(((OidTub1A:2.2763e-06,((CiTub1A:0.0063637247,(GgTub1E:0.0154217785,(((ApfTub1J:1.0894e-06,AmTub1J:1.0894e-06):0.0408449335,(BotTub1J:2.1049e-06,BoiTub1J:0.0135941294):0.043340455):0.0111858152,MerTub1J:0.1557088393):0.0864042449):0.0104091719):0.0060341751,(CiTub1B:0.0123857722,(AypTub1C:0.0960974764,CiTub1F:0.0912542033):0.0468827679):1.0895e-06):2.8745e-06):0.0070542376,CagTub1B:2.4281e-06):0.0191839186,(((((((((((((((((((((((((((LaTub1D:0,RnTub1E:0):0,RnTub1D:0):0,BtTub1E:0):0,CvpTub1D:0):0,CafTub1E:0):0,CvpTub1E:0):0,OcTub1E:0):0,EqcTub1D:0):0,EqcTub1E:0):0,MmTub1D:0):0,EqcTub1J:0):0,MdTub1E:0):0,HsTub1J:0):0,CrgTub1D:0):0,MmTub1E:0):0,HsTub1D:0):0,MpfTub1D:0):0,BtTub1D:0):0,MamTub1D:0):0,AocTub1E:0):0,MamTub1E:0):1.0894e-06,HsTub1E:0.0381206685):2.0444e-06,CafTub1D:0.0062279261):2.9939e-06,OcTub1D:1.0894e-06):1.0895e-06,(TmlTub1D:0.0124765661,MdTub1D:0.0124934844):1.0895e-06):1.0895e-06,LaTub1E:0.0125646145):1.0895e-06,SptTub1D:0.0062387498):0.0126791456):0.0126839977):0.006337516,CagTub1A:1.0894e-06):2.5763e-06,(CiTub1C:2.5375e-06,NvTub1E:0.0254581423):0.0062602876):2.5224e-06,((((EcgTub1A:0.0327372273,(((((OidTub1B:2.0805e-06,OidTub1C:2.3377e-06):0.0249778026,OidTub1D:2.4386e-06):0.0098928477,OidTub1E:0.0265485857):0.0474540758,((SckTub1K:0.0239151692,SckTub1L:0.0315201393):0.0064224878,SckTub1N:0.0067455775):0.079431963):0.0069551886,SckTub1G:0.0528724735):0.032202268):0.0169584831,CptTub1E:0.0515630104):0.0006424917,(CagTub1D:0.0140122278,CagTub1E:0.0240920179):0.0250963783):2.1541e-06,CagTub1C:0.0379164908):0.0062354347):2.6402e-06,((((TicTub1D:0.0195232847,(RhpTub1D:2.5323e-06,AypTub1D:0.0556697901):0.0189072525):0.0112996894,CpqTub1D:0.0268410344):0.0096910982,(((((DmoTub1D:0.0066129808,(DvTub1D:0.0262589411,DgTub1D:0.017299315):0.0073537012):0.0263392217,((((((DaTub1D:0,DrfTub1D:0):0,DeTub1D:0):1.0894e-06,DrrTub1D:2.7255e-06):2.4549e-06,DrbTub1D:1.0894e-06):2.2745e-06,(((DreTub1D:0.0324826288,DtTub1D:2.5201e-06):0.0063149069,((((DmTub1D:0,DyTub1D:0):0,DbTub1D:0):0,DssTub1D:0):0,DerTub1D:0):2.3867e-06):2.9755e-06,DseTub1D:2.7299e-06):0.0127367863):0.0063270875,DkTub1D:2.4512e-06):0.0194048007):0.0151946238,DwTub1D:2.5883e-06):0.0370863021,GomTub1D:2.7206e-06):0.0064391052,AeaTub1D:0.0127771486):0.0064971192):0.0578045951,(CptTub1F:2.2519e-06,CptTub1G:0.0125291239):0.0195656037):0.00596664):2.4362e-06):2.4306e-06,NvTub1G:0.0248986765):0.0063008649,CagTub1F:0.191460339):2.9537e-06,(CptTub1D:0.0188744513,SckTub1H:0.0253059347):0.0062318795):2.1359e-06,(tEs-CL227.Contig4_Echiniscoides:0.1153184441,SckTub1F:0.0256672475):0.0060778832):0.0062872348,((tHe-BV898_03794.p01:0.0465838396,tRv-RvY_15460-1:0.1241645003):0.0512206407,((tMp-DN11560_c0_g2_i1:0.0797057046,tRc-Unigene7884_Richtersius:0.0859035065):0.0458895537,tPr-GFGY01000052.1:0.0293121705):0.069640321):0.3369340796):2.439e-06,(((((SmTub1A:2.1985e-06,SmTub1B:0.0978889605):0.0127361725,HerTub1A:0.0189640345):0.0061770845,(CptTub1H:0.0474112242,(SckTub1J:0.087499908,(MbTub1:0.0351621511,ProTub1:0.0481518262):0.120300411):0.0120264304):0.0237513991):2.888e-06,((CptTub1A:2.2338e-06,CptTub1B:0.0062531596):0.0063558095,CptTub1C:0.0252939532):0.0124233059):0.0066359697,BrTub1I:0.139781563):0.0059815208):0.0122652589,SckTub1I:0.0253441313):0.0128366637,(((TiaTub1A:0.0057456396,(TiaTub1B:0.0185313796,TiaTub1C:0.0247757309):0.0067522352):0.0661432519,(SmTub1C:0.3889673902,TiaTub1D:0.1572228351):0.0383769956):0.0064539513,SckTub1M:0.1784947724):0.0269915949):0.0061525032,(((((((((PspTub1A:0.0544646453,(((CejTub1A:0.0189712883,CeTub1A:2.8339e-06):0.0232022883,((CeTub1B:0.0129893203,CejTub1B:1.0894e-06):0.0402041916,(CeTub1D:0.0399835057,(CejTub1G:0.1792525014,CeTub1G:0.1368286881):0.3493678626):0.0580976387):2.8537e-06):0.1465656302,PspTub1C:0.3120969831):0.0614330878):0.0729112933,(((BrmTub1A:1.0894e-06,LolTub1A:1.0894e-06):1.0895e-06,WbTub1A:1.0894e-06):0.0416423349,(BrmTub1D:0.1942364817,LolTub1D:0.1528684659):0.2041590154):0.0775935608):0.0310042683,CoTub1:0.4424859122):0.0383848311,(MhTub1A:2.9141e-06,MiTub1A:2.3203e-06):0.1463005216):0.0607266246,((((BrmTub1B:1.0894e-06,WbTub1B:1.0894e-06):0.0012948468,LolTub1B:0.0112475692):0.0531045512,CejTub1C:0.0126860559):0.0125978415,CeTub1C:2.5157e-06):0.1080896668):0.027318842,(TrsTub1A:0.0927083471,((TrsTub1B:0.0795763947,TrsTub1C:0.1085312314):0.0966898406,TrsTub1D:0.1918491268):0.1205241845):0.0496214695):0.0407802736,((HegTub1B:0.1966188085,(MhTub1B:0.0106149013,MiTub1B:0.0072791046):0.1787870452):0.1935054692,(LolTub1G:0.2566999277,(CeTub1H:0.0723540852,CejTub1H:0.007892705):0.4673048108):0.0839514215):0.3737779519):0.0476778244,((((SmTub1D:0.4505495951,((((ApfTub1H:2.3649e-06,MerTub1H:0.0393244359):2.5832e-06,AmTub1H:1.0894e-06):0.006398742,(BotTub1H:0.0064712568,BoiTub1H:2.4739e-06):0.0130889807):0.0505196642,((LhTub1H:0.0540858108,HrsTub1H:0.082723596):0.0219674699,((CmfTub1H:0.1192246786,PobTub1H:0.1924791795):0.0403414358,(AeTub1H:0.0260907763,AacTub1H:0.0073276249):0.0170005862):0.0330295173):0.082733638):0.4079961313):0.0351878978,((((OraTub1H:0.5423646064,(((OcTub1H:0.1990322718,((CrgTub1H:0.0798599224,(MmTub1H:0.1236117503,RnTub1H:0.1135775496):0.0789136458):0.1671659605,SptTub1H:0.1533776109):0.0736545321):0.0358032572,(((CafTub1H:0.1894285197,MpfTub1H:0.1758379613):0.0321569563,BtTub1H:0.5358211003):0.0371561181,EqcTub1H:0.0875017303):0.028497159):2.6623e-06,(MamTub1H:0.0610769568,HsTub1H:0.0544570626):0.2312588483):0.4286374698):0.1913229132,(AocTub1H:0.1213219473,GgTub1H:0.0549958789):0.0783001832):0.113225786,(XtTub1Ha:0.0406010747,(XtTub1Hb:1.0894e-06,XtTub1Hc:0.0061880598):0.1281400992):0.0719244385):0.0503607793,BrTub1L:0.216852735):0.1107368386):0.0366411971,((CiTub1G:0.6348503771,CptTub1M:0.2983139553):0.1326132548,NvTub1S:0.4125447515):0.0531816981):0.0227890527,NvTub1R:0.2433520435):0.0313834238):0.0212422824,(OidTub1F:0.0153284484,OidTub1G:0.0435613061):0.2319401601):0.0648538135):0.0126845297,(EcgTub1B:0.0845405792,(((AmTub1D:0.0061981692,ApfTub1D:0.0260390775):0.0335733672,((BotTub1D:0.0065955702,BoiTub1D:0.0062443023):0.0491976321,MerTub1D:0.1120290595):0.0138558692):0.0568587526,((((LhTub1D:0.0255966856,AeTub1D:0.0128379275):0.0129055607,HrsTub1D:0.0138871085):0.0062507081,CmfTub1D:0.0385733574):0.0316632273,PobTub1D:2.5598e-06):0.0679468294):0.3753280119):0.0529317671):0.0177438353,((((((((((((((((((Pf_iTub1A:1.0894e-06,Pf_aTub1A:1.0894e-06):0.0062299066,(PbTub1A:2.3305e-06,PlyTub1A:1.0894e-06):0.0061853628):0.0062180905,(PkTub1A:1.0894e-06,PvTub1A:1.0894e-06):2.3693e-06):0.0560530633,(((Pf_aTub1B:0.0301593329,(PbTub1B:2.2769e-06,PlyTub1B:2.405e-06):0.0244749479):2.007e-06,PvTub1B:2.3459e-06):0.0060222853,PkTub1B:2.4649e-06):0.0893261753):0.0574231068,((((BabTub1A:0.0191606379,BbTub1A:0.0070181236):0.0762980848,(ThaTub1B:0.0147458308,TepTub1B:0.0144420828):0.2705628705):0.1026211078,((BamTub1A:0.4636544621,GrnTub1A:1.319160577):0.1159524584,(((((ThaTub1A:0.0830644559,TepTub1A:0.114023276):0.484245904,(BabTub1B:0.1459668049,BbTub1B:0.0734728664):0.3350947029):0.1495537819,BamTub1B:0.4239169189):0.514717306,((HahTub1B:2.7915e-06,Tg_aTub1B:0.0174790202):0.9284587062,GrnTub1B:1.313741358):0.2615785899):0.0875043629,((BinTub1D:1.152600134,(NgTub1E:0.4819816354,NgTub1F:0.6867438582):0.8276696585):0.1664700105,PpuTub1:0.7297364789):0.0951438396):0.1724335331):0.0643476733):0.0510344184,(ActTub1A:0.1848946567,((CpTub1:1.0894e-06,ChTub1:1.0894e-06):0.0553797942,CrmTub1:0.0065809809):0.2674615701):0.0245263749):0.0523458034):0.029037435,(HahTub1A:2.1399e-06,Tg_aTub1A:2.3501e-06):0.0258186749):0.0652742982,((TetTub1A:2.6357e-06,(((PtTub1A:1.0894e-06,(PtTub1D:0.0193679353,PtTub1E:1.0894e-06):1.0895e-06):0.0064774871,(PtTub1B:1.0894e-06,PtTub1C:1.0894e-06):2.5907e-06):0.0261616316,ImTub1:0.0332086958):0.0065301779):0.0845838146,OxtTub1A:0.0183055958):0.0086120864):0.0435936731,(((((CrTub1A:1.0894e-06,CrTub1B:1.0894e-06):0.0126542137,VcTub1A:2.062e-06):2.5039e-06,VcTub1B:2.3298e-06):0.0451481843,((OstTub1A:0.0809707894,OstTub1B:0.117631381):0.0836189384,BinTub1C:0.4474421026):0.0654307441):0.0280347959,((Mip_aTub1A:1.0894e-06,Mip_aTub1B:2.6425e-06):0.0445339695,(ChvTub1A:2.6839e-06,ChvTub1B:0.018865882):0.0128574344):0.00031666):0.0124251477):2.0711e-06,(((((((SemTub1A:0.0194695644,PhpTub1Aa:0.0254621708):2.4311e-06,((CusTub1Aa:0.0258559461,PotTub1Ac:0.0186003709):0.0062249201,PotTub1Aa:0.0375142553):2.1699e-06):0.0061953896,((((MigTub1Aa:0.0137127921,MigTub1Ab:0.0366880059):0.0454315683,CusTub1Ac:0.0504314819):0.0272211151,((MtTub1Aa:0.0127954642,(GlmTub1Ae:0.0060758785,GlmTub1Af:0.0126754756):0.0381709106):0.0125383649,(MigTub1Ac:0.1054326227,(GlmTub1Ag:2.417e-06,GlmTub1Ah:1.0894e-06):0.0557369321):0.0275250508):0.0140072042):2.7203e-06,(MeTub1Aa:2.2126e-06,MeTub1Ab:1.0894e-06):0.0127456641):2.5043e-06):0.0061541368,(VvTub1Aa:0.0252680986,VvTub1Ab:0.0063844482):2.8487e-06):0.0061524437,((((((((((GlmTub1Aa:1.0894e-06,GlmTub1Ac:0.0062667462):2.1656e-06,(((((((ArlTub1Aa:0,ArlTub1Ab:0):0,AtTub1Ab:0):1.0894e-06,AtTub1Aa:2.2535e-06):0.0127035485,AtTub1Ac:2.6282e-06):0.0156304231,SobTub1Ac:0.2017341606):0.0290548415,BdTub1Aa:0.0684713053):0.0324784492,MtTub1Ab:0.0169263869):0.0098031112):0.0063554253,(CusTub1Ab:0.0413002567,(((PhpTub1Ba:1.0894e-06,PhpTub1Bb:1.0894e-06):0.0054783453,PhpTub1Bc:0.0151018633):0.0216753852,((((MigTub1Ba:0.0296102295,PupTub1Bb:0.0599074871):0.0254975661,((((((CusTub1Ba:0.0342064097,CipTub1Ba:0.0521551474):0.0175432719,(MeTub1Ba:0.0359293683,MeTub1Bb:0.0388744114):0.0087401112):0.0079487318,RicTub1Ba:0.0130064827):0.0068481547,(((GlmTub1Ba:0.0062704644,GlmTub1Bb:2.1229e-06):0.0200499231,MtTub1Ba:2.5762e-06):0.040169006,(((AtTub1Ba:0,ArlTub1Bb:0):0,AtTub1Bb:0):1.0894e-06,ArlTub1Ba:1.0894e-06):0.0121603043):0.0203330185):0.0134745207,((((((PupTub1Ba:0.0577908181,CipTub1Bb:0.1211340143):0.0065263245,((RicTub1Bb:0.0506153653,MeTub1Bc:0.050151748):0.0117999287,(PotTub1Bc:0.0230748097,PotTub1Bd:0.0799810722):0.0500681649):0.0210687771):2.7886e-06,(((((BdTub1Ba:0.0434179939,(Os_aTub1Bb:0.0819002654,SobTub1Bb:0.0225374031):0.0404916016):0.1259252212,(SemTub1Malpha:1.0894e-06,SemTub1Mbeta:1.0894e-06):0.663213754):0.023371716,MtTub1Bb:0.089198304):0.0265545583,((GlmTub1Bc:0.0231612158,GlmTub1Bd:0.04402125):0.0640878138,(MtTub1Bc:0.2058413725,GlmTub1Be:0.1336036685):0.1738526417):0.0122854591):0.0459315473,(ArlTub1Bc:0.0062291383,AtTub1Bc:0.0248362679):0.1550291048):0.0588430618):0.0241363681,CusTub1Bb:0.0763180782):0.0077263858,MigTub1Bc:0.1142991221):2.2776e-06,MigTub1Bb:0.0379021186):0.0077593272):2.7425e-06,((PotTub1Ba:0.0582180672,PotTub1Bb:0.070181107):0.0131571316,(((OrgTub1Ba:2.6208e-06,Os_aTub1Ba:2.7789e-06):0.018813675,BdTub1Bb:0.0254910538):0.012404554,SobTub1Ba:2.0739e-06):0.0490808432):0.0084543411):0.0116624344):0.0163646169,VvTub1Ba:0.00573853):0.0189012688,VvTub1Bb:0.3222320408):0.0532673041):0.1228807189):0.0169810372):0.0064447189,RicTub1Ab:0.0063049721):2.539e-06,((GlmTub1Ab:0.0064555443,GlmTub1Ad:2.262e-06):0.0200681305,PupTub1Ab:0.0318772142):0.0063643608):0.0065108301,CipTub1Ab:0.0389026693):2.113e-06,((((((OrgTub1Aa:2.2338e-06,Os_aTub1Aa:2.1558e-06):0.0391900593,BdTub1Ab:2.751e-06):0.0126100844,SobTub1Aa:0.006303675):0.0063293302,SobTub1Ab:2.1147e-06):0.0127874118,(OrgTub1Ab:2.0223e-06,Os_aTub1Ab:2.9806e-06):0.0444590482):0.0317203693,PupTub1Ac:0.0187521302):0.0064422842):0.0064429386,PupTub1Aa:2.3828e-06):0.0064171352,RicTub1Aa:2.177e-06):2.2574e-06,(CipTub1Aa:0.0260779665,PotTub1Ab:0.0127807378):0.0126590414):2.1232e-06):0.0069050319,(((RicTub1Ac:0.025457891,PotTub1Ad:0.0322227263):0.0162273017,(PupTub1Ad:0.0084813968,((SemTub1Balpha:2.554e-06,SemTub1Bbeta:2.0798e-06):0.0105475556,(SemTub1Calpha:1.0894e-06,SemTub1Cbeta:1.0894e-06):0.0084623279):0.0186533528):0.010415435):2.5588e-06,VvTub1Ac:0.0062832738):0.0078575396):0.0608993616,(PhpTub1Ab:0.1259583573,((((SemTub1Dalpha:1.0894e-06,SemTub1Dbeta:1.0894e-06):0.0343131717,(((SemTub1Ealpha:1.0894e-06,SemTub1Ebeta:1.0894e-06):0.0068852003,(SemTub1Galpha:1.0894e-06,SemTub1Gbeta:2.107e-06):0.0182897619):0.0216401861,(((SemTub1Halpha:1.0894e-06,SemTub1Hbeta:1.0894e-06):2.5364e-06,(SemTub1Jalpha:2.2716e-06,SemTub1Jbeta:0.0125845733):0.0062713504):2.8482e-06,((SemTub1K:0,SemTub1Lbeta:0):1.0894e-06,SemTub1Lalpha:1.0894e-06):0.0125767032):0.0485030838):0.0186472401):0.0281809275,(SemTub1Ialpha:1.0894e-06,SemTub1Ibeta:1.0894e-06):0.0597802313):0.0188630201,(SemTub1Falpha:1.0894e-06,SemTub1Fbeta:1.0894e-06):0.0512880855):0.0146912143):0.018397265):0.0349095618):0.0156706909,((((GtTub1A:0.3223888841,(CtpTub1:0.2785281049,(HmaTub1:0.1179645775,CmeTub1:0.1231495113):0.0894290743):0.0724934883):0.2757169734,(((CncTub1A:0.2445396059,CncTub1B:0.119555072):0.6006592996,CmTub1:0.2798277885):0.0764466765,GsTub1:0.3118102204):0.0710627636):0.1405686828,(((NgTub1A:0,NgTub1C:0):1.0894e-06,NgTub1B:1.0894e-06):0.0388824349,NgTub1D:0.4063433274):0.0840822921):0.0259616384,(BinTub1A:0.0062173471,BinTub1B:2.6477e-06):0.0588660362):0.0136482473):0.0142033653,((CypTub1A:0.0062431937,CypTub1B:0.0124228619):0.0188523476,(((((((HyaTub1A:0.1046170664,PhiTub1C:0.0348989608):0.0083922839,(((HyaTub1B:0.0120484267,(PhrTub1C:0.0061669339,PhrTub1E:2.2071e-06):0.0060331906):0.0060882442,(PhsTub1C:2.685e-06,(PhrTub1D:0.08653641,(PhsTub1G:1.0894e-06,PhsTub1H:1.0894e-06):0.0216446801):0.0318275097):0.0184222552):0.02844248,((PhiTub1B:0.091287605,(PhsTub1F:0.1415321984,(PhrTub1F:1.0894e-06,PhrTub1G:1.0894e-06):0.076818059):0.1560785685):0.0294583005,PhiTub1D:2.8958e-06):0.0217012487):0.0390725719):0.0650230047,PhsTub1D:0.0072597269):0.0861026005,PuTub1A:0.0244894362):0.019992354,PuTub1B:0.1133235002):0.038330141,(SrpTub1B:0.0436320741,(SrpTub1C:0.0640117114,SrpTub1D:0.2000722361):0.127961122):0.0438457567):0.0630702198,((PhsTub1A:0.0026710694,(((((PhrTub1A:0,PhiTub1E:0):0,PhsTub1B:0):0,PhrTub1B:0):1.0894e-06,SrpTub1A:1.0894e-06):2.0594e-06,PuTub1C:0.0122468591):0.0042511882):0.0113942021,PhiTub1A:2.0153e-06):0.0135924501):0.0937666099):2.5575e-06):0.0324804243,(((((((((((((((LeiTub1A:0,LemTub1J:0):0,LemTub1E:0):0,LemTub1C:0):0,LemTub1H:0):0,LemTub1B:0):0,LemTub1F:0):0,LemTub1G:0):0,LemTub1D:0):0,LeiTub1B:0):0,LemTub1K:0):0,LemTub1L:0):0,LemTub1I:0):1.0894e-06,(LemTub1A:1.0894e-06,((LbTub1A:1.0894e-06,LbTub1B:1.0894e-06):0.0061543226,EdmTub1:0.0061014731):0.0122280637):2.4921e-06):0.1997490043,(TrcTub1A:0.012923356,(((TbTub1A:0,TbTub1C:0):0,TbTub1D:0):1.0894e-06,TbTub1B:1.0894e-06):0.0050806356):0.0663613656):0.1232074318,GtTub1B:0.212221164):0.0345138737):0.0730351066,(PhpTub1Ac:0.2471821167,(PhpTub1Ad:0.0093092952,(PhpTub1Ae:0.0652053348,PhpTub1Af:0.0372359454):0.0368176997):0.1715263493):0.0920499099):0.0246574903,(((EmhTub1A:2.0163e-06,EmhTub1B:2.4257e-06):0.0145151005,(((((EmhTub1C:0.0193464015,EmhTub1G:0.0258747926):0.0064414464,EmhTub1F:1.0894e-06):2.0731e-06,EmhTub1H:0.0064630262):0.0194594769,EmhTub1D:2.5654e-06):2.2871e-06,EmhTub1E:0.0064829262):0.037664919):0.2422938905,((((FrcTub1A:0.0063976494,FrcTub1B:2.587e-06):0.2160050586,PhtTub1:0.1518483533):0.1484003364,(((EcsTub1A:1.0894e-06,EcsTub1B:1.0894e-06):2.4302e-06,EcsTub1C:0.0123145173):0.0471219626,ThpTub1:0.0299212077):0.0463187344):0.0201833973,((((AuaTub1A:0,AuaTub1E:0):0,AuaTub1C:0):0,AuaTub1D:0):2.9123e-06,AuaTub1B:2.6416e-06):0.1052931749):0.1261464085):0.0372634378):0.116396425,OxtTub1B:1.112547378):0.0516880012,GiiTub1:0.2738970581):0.0343846138,(((Tv_aTub1A:2.5187e-06,Tv_aTub1B:2.5011e-06):0.0061296411,(((Tv_aTub1C:0,Tv_aTub1G:0):0,Tv_aTub1E:0):0,Tv_aTub1F:0):1.0894e-06):2.6378e-06,Tv_aTub1D:1.0894e-06):0.2555626506):0.1160148637,((((AlmTub1:0,RisTub1:0):0,Bad_aTub1:0):1.0894e-06,(Bad_bTub1:1.0894e-06,SppTub1:2.7708e-06):2.0147e-06):1.0895e-06,PrsTub1:0.0656378094):0.0512273774):0.0393241501):0.0080417524,(HerTub1D:0.4554346549,CptTub1J:0.168408994):0.0655655214):0.0288208496,((HerTub1B:0.0155132178,HerTub1C:0.0913389273):0.0824846618,OidTub1H:0.4494957321):0.0401874514):0.0361524361,((((PspTub1B:0.1822268582,(PspTub1D:0.0330875264,PspTub1G:0.4364294696):0.0390599925):0.0756205969,(CeTub1E:0.0299489988,CejTub1E:0.0091164593):0.1572588252):0.1165308271,((((BrmTub1C:2.7915e-06,WbTub1C:0.0527137842):0.0256202484,LolTub1C:0.0292763334):0.0055965526,OvTub1C:0.0370838551):0.1006314638,MhTub1C:0.2738026658):0.0619583279):0.1310111728,((PspTub1F:0.1767077238,CeTub1F:0.1946572113):0.3916355384,(CejTub1I:0.0158389114,CeTub1I:0.0281414985):0.2429035732):0.0809962966):0.1523571188):0.0400342643,((((BrmTub1E:0.1622888203,BrmTub1F:0.3841227425):0.3661983809,LolTub1E:0.1425820185):0.8346573882,(SckTub1P:0.0712604144,SckTub1Q:0.0283605475):0.3261025698):0.1210726377,((XtTub1L:0.1455648465,XtTub1M:0.1122518886):0.2552727186,RhpTub1N:0.8412161645):0.0966400179):0.0177280255):0.0642060437,(OidTub1I:0.158593224,OidTub1L:0.425374161):0.2485447728):0.0626483207,(((((TicTub1B:0.5946895856,((((((((((DmoTub1B:0.1335179439,DgTub1B:0.2863687834):0.0192462862,DvTub1B:0.0615636415):0.1310391123,DwTub1B:0.0836165531):0.0700945427,(DpTub1B:1.0894e-06,DrpTub1B:1.0894e-06):0.1991728754):0.06588491,(DaTub1B:0.0679494088,DrbTub1B:0.0252443173):0.1026782338):0.0479999648,((((((DeTub1B:0.072351975,DrfTub1B:0.1093698035):0.0207586544,DreTub1B:0.0965993174):2.2587e-06,(((DyTub1B:0.0434014829,DerTub1B:0.0088937062):0.0216155559,DmTub1B:2.2561e-06):0.0052613397,(DssTub1B:2.9636e-06,DseTub1B:2.9396e-06):0.0315200648):0.04096901):0.0127065441,DrrTub1B:0.0131837647):2.6101e-06,DbTub1B:0.0385001026):0.0276004284,DtTub1B:2.5304e-06):0.0893260039):0.0489880119,DkTub1B:0.1296119877):0.6376571685,GomTub1B:0.710657389):1.136581524,(AngTub1B:0.7973901126,(AeaTub1B:0.2104642083,CpqTub1B:0.3239108749):0.3687997036):0.7449336167):0.2618817212,((((AmTub1B:0.0659907925,ApfTub1B:0.1801572701):0.4433787126,(BotTub1B:0.0461961347,BoiTub1B:0.0314487663):0.3354188264):0.2033591125,MerTub1B:0.4092700115):0.5542248168,(LhTub1B:1.2344544,CmfTub1B:0.7620120912):0.3574114452):0.5563998513):0.3159976271):0.1617181428,RhpTub1B:1.748577605):0.22825703,EcgTub1H:1.333028881):0.15548374,TiaTub1F:0.8925623878):0.1352922993,TiaTub1E:0.4652207576):0.0880750212):0.0630172999,(((tMt-GFGZ01009017.1:0.699756104,CorTub1:0.521464406):0.1135862003,((((MucTub1A:0.0384246175,(RhaTub1Aa:0.0156892514,RhaTub1Ab:0.0424764545):0.038278777):0.0556984023,PhbTub1A:0.0295142758):0.1043743411,(MucTub1B:0.0966225014,(PhbTub1B:0.159755711,(RhaTub1Ba:0.0570418171,RhaTub1Bb:0.0288415137):0.0650663441):0.0471563102):0.0471576891):0.0695755074,((MucTub1C:0.0825072503,RhaTub1C:0.2419037953):0.0623358289,PhbTub1C:0.3454945021):0.0834630429):0.1006563012):0.0365371143,(((((((((BodTub1A:0.0518839964,((((ExdTub1A:0.1205942533,((((CzTub1:0.0062649786,(MppTub1:1.0894e-06,MspTub1:1.0894e-06):0.0062016671):0.0063342516,(MyfTub1:2.1449e-06,(SepTub1:1.0894e-06,MgTub1:1.0894e-06):0.031676627):0.0061403751):0.0062551123,McpTub1:0.0189437525):0.0128524095,BcTub1:0.0515716332):0.0115538718):0.0134247516,(ClgTub1:0.0540953651,XpTub1:0.0714226663):0.0191091732):0.0215520227,((((((BgTub1A:0.1894694551,ErpTub1A:0.0454844955):0.0720024458,GllTub1A:0.0599928655):0.0081406091,(BofTub1A:0.0249802893,ScsTub1A:0.0189127147):0.0346881515):0.0176081545,AmrTub1A:0.0197636195):0.0110174833,(OimTub1A:0.1347373535,OimTub1C:0.2611799272):0.016999091):0.0205697047,GedTub1A:0.0463403868):0.0322180862):0.0269541819,(((((((((ApaTub1A:0.0320330038,AecTub1A:0.015675363):0.0108548305,((AskTub1A:0,An_bTub1A:0):1.0894e-06,An_aTub1A:1.0894e-06):0.0064573493):0.0165957014,AstTub1A:0.017608984):0.0104477834,(EnTub1A:0.0690430128,PchTub1A:0.1609468376):0.0193806597):0.006389093,((AfTub1A:0,AgsTub1A:0):1.0894e-06,AoTub1A:1.0894e-06):0.0272253179):0.0171798771,(AscTub1A:0.0134471013,((Asf_bTub1A:0,NefTub1A:0):1.0894e-06,Asf_aTub1A:1.0894e-06):0.0317010928):0.0193178861):0.0315432724,(PcmTub1A:0.0083639831,TlsTub1A:0.0101279167):0.0637890274):0.0284060888,((((((Ajc_cTub1A:0,Ajc_dTub1A:0):0,Ajc_aTub1A:0):1.0894e-06,Ajc_bTub1A:1.0894e-06):0.033896735,(Ajd_bTub1A:2.6977e-06,Ajd_aTub1A:1.0894e-06):0.0281212292):0.0161278826,((Pab_aTub1A:1.0894e-06,Pab_bTub1A:0.0063281041):1.0895e-06,Pab_cTub1A:1.0894e-06):0.0399906018):0.0523628647,(((((Cop_aTub1A:0,Coi_aTub1A:0):0,Coi_bTub1A:0):0,Coi_dTub1A:0):1.0894e-06,Coi_cTub1A:1.0894e-06):0.0870906553,UrTub1A:0.1491062301):0.1518899098):0.0207434526):0.0363300696,(((((CehTub1A:1.0894e-06,GlgTub1A:1.0894e-06):0.0263573225,(AalTub1A:0.0809393156,(VaTub1A:1.0894e-06,VdTub1A:0.0062237586):0.0870826263):0.0114252673):0.0126458532,((((((((AitTub1A:0.0254765744,((MtaTub1A:1.0894e-06,MraTub1A:1.0894e-06):0.0063072272,PeiTub1A:0.0063200428):2.584e-06):2.1766e-06,(((((EiaTub1A:0,EptTub1A:0):0,NegTub1A:0):0,EpgTub1A:0):0,EcfTub1A:0):2.0422e-06,EpbTub1A:1.0894e-06):2.5593e-06):2.161e-06,(CvfTub1A:2.5463e-06,CcpTub1A:0.0449093281):0.0063178399):0.0194635128,((HpvTub1A:0.0062749758,TraTub1A:0.0063273214):0.0062550012,HjTub1A:2.5375e-06):0.0467683728):0.0062618853,ComTub1A:0.1314561317):0.0130496798,GzTub1A:0.0317988489):2.6326e-06,(GimTub1A:1.0894e-06,FoTub1A:1.0894e-06):0.0062987064):0.0127886285,NhTub1A:2.7221e-06):0.0720121897):0.0536668363,(CrpTub1A:0.1115006593,(((GgtTub1A:0.0202436489,MapTub1A:0.0190665973):0.0564448043,MagTub1A:0.1140803692):0.0431628904,GrcTub1A:0.0388406139):0.0064356821):0.0278774499):0.0282051724,((((ChgTub1A:0.0601514915,ThTub1A:0.0063067643):0.0063297289,(TitTub1A:0.0909935699,((NcTub1A:1.0894e-06,NetTub1A:1.0894e-06):0.0062834567,(NedTub1A:1.0894e-06,SomTub1A:1.0894e-06):2.2996e-06):0.0189251238):2.5004e-06):0.0130938705,PoaTub1A:0.0059033933):0.0259119257,CttTub1A:0.066345222):0.0306881686):0.0470917209):0.0098382284):0.0160221412):0.0061075484,((((((ArbTub1A:0.006524669,ThvTub1A:0.0065430498):0.0197012485,TrrTub1A:0.0197564983):2.0217e-06,TrtTub1A:1.0894e-06):2.5838e-06,TeTub1A:0.006537365):0.052520785,ArgTub1A:0.0451798358):0.0789981258,AroTub1A:0.08878272):1.015583438):0.0104297941,((HypTub1A:0.0617835805,RhrTub1:0.0505022956):0.021266275,((LpmTub1A:2.6862e-06,(AlbTub1A:0.0193438767,(((ChsTub1A:0.0123428471,CohTub1A:2.3373e-06):0.0121578489,SetTub1A:0.0060767557):0.0195340245,(PytTub1A:1.0894e-06,PtrTub1A:1.0894e-06):0.0178185697):0.012164124):0.0244303587):0.0179046218,PnTub1A:0.0201974628):0.0339798995):0.0316120563):0.0743467444,AtoTub1A:0.27367788):0.0366430218,TumTub1A:0.099309366):0.1941587602,((((AcrTub1A:0.2628273277,((((((((((((((KaaTub1A:0.0982550555,(KaaTub1B:0.1327932446,KnTub1:0.2353053804):0.1133799408):0.0517577321,(((SaaTub1A:2.2675e-06,((((Sab_aTub1A:0,ScpTub1B:0):1.0894e-06,Sab_bTub1A:1.0894e-06):0.0346829886,(SakTub1A:1.0894e-06,SakTub1B:1.0894e-06):0.0068504466):0.0069058515,(((((Sc_cTub1A:0,Sc_bTub1A:0):0,SmiTub1A:0):0,ScpTub1A:0):0,Sap_aTub1A:0):1.0894e-06,Sc_aTub1A:1.0894e-06):2.1636e-06):0.0137866032):0.1090857858,(SaaTub1B:0.0250383043,(((Sab_bTub1B:1.0894e-06,Sab_aTub1B:1.0894e-06):0.0069133311,ScpTub1C:0.0069372357):0.0257658602,((((Sc_cTub1B:0,Sc_bTub1B:0):1.0894e-06,(Sc_aTub1B:1.0894e-06,ScpTub1D:1.0894e-06):2.5834e-06):0.020984936,Sap_aTub1B:0.0139963538):0.0068762843,SmiTub1B:0.0069825152):0.0174607598):0.0161544251):0.1726964971):0.1171819966,NadTub1:0.0731680145):0.0326483174):0.0224451692,(NacTub1A:2.5226e-06,NacTub1B:0.0068384736):0.0479695452):0.0867367784,((((TtpTub1A:0.0293747267,TtpTub1B:0.2114829399):0.0605296745,TtbTub1:0.1799813725):0.0291453578,VpTub1B:0.0708865082):0.007469007,VpTub1A:0.0351525203):0.0276749043):2.4419e-06,(CglTub1:0.1514573474,(TodTub1:0.0362169965,ZrTub1:0.0416504758):0.0202747889):0.0286507956):0.0246639016,((ErcTub1:0.0980106958,ErgTub1:0.0065579781):0.0263471084,Lak_aTub1:0.0074206027):0.0199779301):0.0127742367,(LatTub1:0.0068281496,LwTub1:0.027093196):0.0475686192):0.0140862578,(KaTub1:0.0136209418,((KlTub1:2.0323e-06,KlwTub1:0.0981697274):0.0136080704,KmmTub1:0.0273292646):0.0068141872):0.0872717636):0.1197330873,((((WaTub1Alpha:0.0064863619,WaTub1Beta:2.2689e-06):0.0564827365,CyjTub1:0.2036782996):0.0466336196,WicTub1:0.1461725937):0.1583828402,(BaiTub1:0.1837890744,(((((((((DehTub1:0.0723183921,MifTub1:0.0492330389):0.036414266,((CllTub1:0.0422235824,((HybTub1:0.1173369928,MbbTub1:0.0312190435):0.0098696321,MefTub1:0.021820316):0.0343645149):0.0358048588,CntTub1:0.0330007723):0.012733329):0.0184091164,MrgTub1:0.1826294132):0.0100157785,ShsTub1:0.054053178):0.034714331,LoeTub1:0.0696386264):0.0071736939,ShpTub1:0.07173354):0.0119430092,Ct_aTub1:2.0211e-06):0.0221804772,((Ca_aTub1:0,CadTub1:0):1.0894e-06,Ca_bTub1:1.0894e-06):0.01790006):0.0166862566,(CatTub1:0.2408674028,(CapTub1:2.4234e-06,CaoTub1:2.2773e-06):0.0235869594):0.0175061518):0.1237324746):0.0120956021):0.0572916823):0.0568377305,HnvTub1:0.4837449265):0.0376199651,(((Kop_bTub1B:1.0894e-06,Kop_aTub1B:1.0894e-06):0.2361687344,((PhmTub1:0.1266775744,PiuTub1:0.2056064396):0.1972571153,DebTub1:0.1044743751):0.0418780228):0.0262402276,(CdaTub1:0.0920629257,(OgaTub1:1.0894e-06,OgpTub1:1.0894e-06):0.0809822418):0.0549692658):0.1176569749):0.0441561668,AcrTub1B:0.5259091052):0.0887518841,PtaTub1B:0.2408347293):0.2275159503,((Kop_aTub1A:0.0061456506,Kop_bTub1A:0.0071184684):0.6054804347,PtaTub1A:0.246236382):0.0831537016):0.1816215404):0.1269960141,(YlTub1:0.1765816657,NfeTub1:0.0388030122):0.0884242855):0.0739828435,CacTub1A:0.3899018435):0.0308736823,LmsTub1:0.2053041784):0.0934989625):0.0505834633,((((ShcTub1A:0.0423278182,ShoTub1A:0.03240987):0.1391929306,SpTub1A:0.1081662115):0.1161109267,SjTub1A:0.1442568492):0.0833141349,(((ShcTub1B:0.0533234532,ShoTub1B:0.0499728125):0.0577444582,SpTub1B:0.0481275458):0.0775456302,SjTub1B:0.0536279544):0.1991302285):0.2110292618):0.1019692374,((((((AudTub1A:0.2182595942,(((((((PcaTub1A:0.0326235459,(BjaTub1A:0.0460602899,PhgTub1A:0.0262087249):0.0129420017):0.0064512049,PhcTub1A:0.0065259424):0.012850934,PlbTub1A:0.0337099331):0.0191834519,((FpTub1A:0.0304167043,(((PplTub1A:0.0425838261,(TavTub1A:0.0444229265,(GasTub1A:0.0066351606,DisTub1A:0.0199004621):0.0320752532):0.0270496372):0.0232092742,GesTub1A:0.0475570421):0.0216614042,WcTub1A:0.0431640372):0.0133228258):0.0279580778,FrTub1A:0.0082236916):0.0062501358):0.0386727671,((((((PusTub1A:0.114324246,JaTub1A:0.0456835348):0.0196876304,GltTub1A:0.0380791676):0.0441422792,((HtaTub1A:0.0665794972,SthTub1A:0.0749627045):0.0467257132,PtcTub1A:0.131697903):0.0098516878):0.0189509804,(((((((HecTub1A:0.0065748256,HysTub1A:0.0200052139):1.0895e-06,GamTub1A:0.0197212523):0.0194593522,LabTub1A:0.0136484249):0.0070465278,((CpcTub1A:0.0538788863,(AbbTub1:1.0894e-06,AgbTub1:1.0894e-06):0.0465039307):2.7103e-06,GylTub1A:0.1173054023):0.0081693528):0.0226355935,PloTub1A:0.1134184505):0.0189886132,SllTub1A:0.0374699128):0.006480345,(HdpTub1A:0.0196287438,PiTub1A:0.0063456307):0.0264055078):0.0079266664):0.0162604477,ChpTub1A:0.0288653547):0.0086206829,SccTub1A:0.2813992961):0.0132050063):0.0424996012,FmTub1:0.0674907361):0.0576345941,BobTub1:0.1652255288):0.0559466412):0.0536115663,((AudTub1B:0.3606215505,((((((((((((PcaTub1B:0.1330061425,PhcTub1B:0.0214150661):0.0250669404,PhgTub1B:0.1277828562):0.0541580887,PlbTub1B:0.1366354907):0.041309294,BjaTub1B:0.239953833):0.0690054223,PusTub1B:0.301673665):0.0433104184,(((FpTub1B:0.3712703599,(PplTub1B:0.3534718684,(WcTub1B:0.3227515266,FrTub1B:0.1810575988):0.0965355578):0.0261389686):0.1359929996,GesTub1B:0.3638275939):0.0644054154,(TavTub1B:0.0429227714,(GasTub1B:0.0308872776,DisTub1B:0.0025550631):0.0463803972):0.1595770012):0.048533379):0.0639675825,(PloTub1B:0.178129785,PloTub1C:0.0737613334):0.1511065666):0.0183219031,(GltTub1B:0.2537013011,JaTub1B:0.1205335314):0.0558784239):0.0503104093,(PtcTub1B:0.0874603331,((ChpTub1B:0.0913233053,(HdpTub1B:0.0495031688,PiTub1B:0.0618253605):0.0392420205):0.0553075399,SllTub1B:0.0560895856):0.0314086221):0.0264031369):0.020593657,((HecTub1B:0.0134375347,GamTub1B:2.8292e-06):0.0067969835,((CpcTub1B:0.1463696558,HysTub1B:2.2326e-06):0.0270371972,LabTub1B:0.0066446611):0.0133110736):0.0356069889):0.0288984401,(((HtaTub1B:0.0837704025,HtaTub1C:0.3210207679):0.0573000013,SthTub1B:0.1402082934):0.1025180062,GylTub1B:0.0723609773):0.0488638229):0.0279547958,SccTub1B:0.1167385888):0.088222371):0.0938116855,PiiTub1:0.1485255734):0.0811055481):0.0362747863,(DasTub1B:0.6889215039,(MlgTub1:0.2321699715,(SorTub1:1.0894e-06,Um_aTub1:1.0894e-06):0.1952791476):0.1363976766):0.0748095862):0.0288568233,(DasTub1A:0.218130074,WsTub1:0.146084896):0.0469321457):0.0530888551,(((((Fnb_bTub1:0,Fna_bTub1:0):0,Fnd_cTub1:0):1.0894e-06,Fnd_bTub1:1.0894e-06):1.0895e-06,Fnb_cTub1:0.0064194923):0.1103799824,TemTub1:0.1270519866):0.1151510028):0.0238586647,((MvTub1A:0.3719158003,(MvTub1B:0.4254415387,(RgTub1:0.052448751,SprTub1:0.037444888):0.1700577404):0.1128202829):0.1196081267,((MlpTub1A:0.0598367767,(PctTub1A:0.0484414791,(PutTub1A:0.0066730859,PugTub1:0.007239759):0.0269876079):0.0268657763):0.1009583715,(MlpTub1B:0.0622612699,(PctTub1B:0.1365623575,PutTub1B:0.0621040903):0.0939586496):0.1003063308):0.1088167719):0.1158260586):0.2730878828):0.0626815766,(((((BodTub1B:0.0944917058,(AtoTub1B:0.521004944,TumTub1B:0.2447362905):0.0604288295):0.0675813848,((ExdTub1B:0.266879301,(PcmTub1B:0.0694044928,TlsTub1B:0.0156668384):0.1677187141):0.0386974495,(((((((Ajc_aTub1B:0,Ajc_dTub1B:0):2.3138e-06,Ajc_eTub1B:2.089e-06):0.0064776379,(Ajc_bTub1B:1.0894e-06,Ajc_cTub1B:2.7708e-06):2.5576e-06):0.0064756739,(Ajd_aTub1B:2.0328e-06,Ajd_bTub1B:1.0894e-06):2.4021e-06):0.0066244177,((Pab_aTub1B:0,Pab_bTub1B:0):2.1117e-06,Pab_cTub1B:2.2177e-06):0.019878994):0.0125702527,((((((ArbTub1B:0,ThvTub1B:0):0,TrtTub1B:0):0,TrrTub1B:0):1.0894e-06,ArgTub1B:0.0330228166):2.2445e-06,TeTub1B:1.0894e-06):0.0131630584,AroTub1B:2.4291e-06):0.067938548):0.0279190045,((((Cop_aTub1B:0,Coi_aTub1B:0):1.0894e-06,Coi_cTub1B:1.0894e-06):1.0895e-06,Coi_dTub1B:0.0259671908):0.0573013029,UrTub1B:0.1023585922):0.0121354973):0.0640998995):0.0618821672):0.0104861749,((HypTub1B:0.0332800792,((LpmTub1B:0.0716910905,(((AlbTub1B:0.0334117278,(PytTub1B:1.0894e-06,PtrTub1B:1.0894e-06):0.0064551085):2.3152e-06,SetTub1B:0.0270401478):0.007883699,(ChsTub1B:0.0057487251,CohTub1B:0.0141449257):0.0130332451):0.0401917465):0.0164016538,PnTub1B:0.0445608286):0.0474819345):0.1114990637,((((ErpTub1B:0.1126171213,(GllTub1B:0.0785061049,(BofTub1B:0.0051310256,ScsTub1B:0.0247846888):0.0439849941):0.0205179637):0.0066752846,(AmrTub1B:0.0123361624,OimTub1B:0.0296788829):0.0153315427):0.181304581,((((((GlgTub1B:0.0606388617,((AalTub1B:0.0749266554,(((((((AitTub1B:0.0433859109,CcpTub1B:0.1516181787):0.0139232625,CvfTub1B:0.0545875618):0.0276109484,PeiTub1B:0.0510931752):0.0136077686,(((EiaTub1B:2.4909e-06,EcfTub1B:0.0061455003):0.0061496426,((EpbTub1B:1.0894e-06,EpgTub1B:1.0894e-06):1.0895e-06,EptTub1B:0.0061567894):2.205e-06):0.0061425049,NegTub1B:0.0186068417):0.043628355):0.0368681699,(MtaTub1B:0.0062626791,MraTub1B:0.0061813512):0.0324911772):0.1052031655,(ComTub1B:0.205685556,(HpvTub1B:0.1514137678,(TraTub1B:0.3075083104,HjTub1B:0.1708851512):0.0803784613):0.2489497996):0.0259589975):0.0783621072,(((GimTub1B:1.0894e-06,FoTub1B:1.0894e-06):0.0068941462,GzTub1B:0.0605759998):0.0616705977,NhTub1B:0.0232267327):0.0389257145):0.0542076076):0.0250775858,(VaTub1B:0.006338015,VdTub1B:1.0894e-06):0.0922120188):0.0420494719):0.0514180394,MagTub1B:0.0917487648):0.0100978903,CrpTub1B:0.0912424202):0.0156319558,(GrcTub1B:0.1166105727,(((NcTub1B:1.0894e-06,NetTub1B:1.0894e-06):0.0059125996,NedTub1B:0.0059345077):0.0119901473,SomTub1B:2.7837e-06):0.3467527147):0.0946224826):0.0176928079,(GgtTub1B:0.0309660431,MapTub1B:2.01e-06):0.0288972405):0.0546596195,((((ChgTub1B:0.0877232683,ThTub1B:0.048325264):0.0369521124,CttTub1B:0.1740748914):0.0177294007,TitTub1B:0.0943120121):0.0293638044,PoaTub1B:0.1115316843):0.0488493704):0.0820009914):0.0347532662,GedTub1B:0.4016771352):0.0316596185):0.0660200295):0.0322893104,((((((ApaTub1B:0.2526489415,(AecTub1B:0.0747168226,(AskTub1B:2.0548e-06,(An_aTub1B:1.0894e-06,An_bTub1B:2.268e-06):0.0325624767):0.0631427705):0.0387590922):0.1163976124,((AfTub1B:1.0894e-06,AoTub1B:1.0894e-06):2.1702e-06,AgsTub1B:0.0129615822):0.1157920666):0.035332892,AstTub1B:0.1027502661):0.0338746225,(AscTub1B:0.0838286336,((Asf_aTub1B:1.0894e-06,Asf_bTub1B:1.0894e-06):0.0077187781,NefTub1B:0.0116195232):0.0632360038):0.050273625):0.0516102619,EnTub1B:0.1535649131):0.0442768966,(PchTub1B:0.4773855579,PchTub1C:0.4074890957):0.0848175746):0.0603799218):0.5050356189,SacTub1:0.4785550529):0.2827767208):0.1133906836):0.0779244819):0.0141927706,(((((MovTub1A:0.0347216928,MolTub1B:0.0576986802):0.0442582248,MolTub1A:0.1002823806):0.0307530867,MovTub1B:0.1655960429):0.1157510622,(MovTub1C:0.369702432,MolTub1C:0.5007752642):0.3738918078):0.2250738113,(AmqTub1B:0.5409514301,(AmqTub1C:0.3031043434,AmqTub1D:0.4799223496):0.1614843511):0.073135505):0.0406871626):0.0410976468,(((OidTub1J:1.0894e-06,((OidTub1M:1.0894e-06,OidTub1P:0.0200029763):2.1723e-06,OidTub1O:1.0894e-06):1.0895e-06):2.0594e-06,(OidTub1K:2.6899e-06,OidTub1N:2.6836e-06):0.0065919574):0.3759349384,OidTub1Q:0.532739394):0.1956743951):0.0965692562,(((tEs-CL227.Contig5_Echiniscoides:0.7708987194,((((((EhTub1A:0.0183997057,EdTub1A:0.0266606557):0.0064509763,(EhTub1B:0.0300149155,EdTub1B:0.0274353641):0.029956932):0.2891735442,(EtiTub1A:0.6375168982,EtiTub1B:0.7056885512):0.1890984251):1.588883375,(AypTub1N:3.819949291,((RhpTub1O:1.390847603,(RhpTub1P:1.207752363,(RhpTub1Q:0.9662137241,RhpTub1R:1.355981927):0.1907390423):0.2245359245):0.251495798,RhpTub1S:2.282279583):0.3339661587):0.2895111682):0.1527222679,((CacTub1B:3.081986614,(HahTub1C:0.0232254662,Tg_aTub1C:0.0685553785):3.741242857):0.698293386,(AngTub1K:1.7304353,(AeaTub1K:0.3396011149,(CpqTub1Ka:0.201418117,CpqTub1Kb:0.6560623623):0.16623269):0.461316523):0.2955960704):0.1767642202):0.1196104393,AypTub1M:1.909924709):0.1831117374):0.0972863037,((((((((((DmoTub1E:0.0726082053,DvTub1E:0.0218670893):0.1494677584,DgTub1E:0.0826095064):0.1856460844,DwTub1E:0.1070325041):0.0249842816,(DpTub1E:2.0616e-06,DrpTub1E:2.3076e-06):0.0689624288):0.0277399889,(DaTub1E:0.0152496894,DrbTub1E:0.0064937421):0.0846285679):0.0260689946,(((((DeTub1E:0.0237663482,(DrfTub1E:0.0523025722,DrrTub1E:0.014004571):0.0191380454):0.0179330229,((DmTub1E:0,DssTub1E:0):1.0894e-06,DseTub1E:1.0894e-06):2.2148e-06):2.4069e-06,(DbTub1E:0.0321128004,DtTub1E:0.04306687):0.012240966):0.0090956284,(DerTub1E:0.005357487,DyTub1E:0.0053431911):0.0124164278):0.0199825608,DreTub1E:0.0710786625):0.0253965878):0.059383376,DkTub1E:0.0496050227):0.2693549258,GomTub1E:0.1736072806):0.5064992757,MydTub1E:1.100677914):0.1107297776,((AngTub1E:0.5124340258,CpqTub1Ea:0.3632150732):0.104417933,(AeaTub1E:0.2364514459,CpqTub1Eb:0.3190964625):0.1566894922):0.6148906866):0.2329168999):0.0628896341,(tPr-GFGY01000407.1:0.5261349475,((NscTub1:0.3769742553,(EniTub1:2.2203e-06,(EcTub1:0.0561087248,EnhTub1:0.0350460755):0.0066985478):0.2483919466):0.1910788795,VicTub1:0.5380716841):0.1621417203):0.5677743874):0.0394379508):0.3001313105,(((((((DcfTub1A:0.0595535788,(DccTub1A:0.0141647638,DdTub1A:0.0151070963):0.0646077873):0.0496750569,DiiTub1A:0.0252246771):0.2170362194,DcpTub1A:0.190161769):0.0776421807,PovTub1:0.2273065873):0.3312734615,(((DcfTub1B:0.0558160615,DiiTub1B:0.0776801095):0.062945843,DdTub1B:0.1627424272):0.348766341,DcpTub1B:0.3479294055):0.4173066774):0.1437036407,(DifTub1A:0.2034764115,DifTub1B:0.8501604665):0.1925179312):0.0793066659,(PppTub1A:0.1744076529,PppTub1B:0.1995573992):0.1930304567):0.311840439):0.1616426991,BhTub1:0.934955407):0.1208451293,(TetTub1D:2.478620449,(PtTub1F:1.190137775,PtTub1G:1.56929494):0.3773574425):0.3178100966):0.4296739962,(BinTub1E:2.554642088,(NgTub1G:0.7610677322,NgTub1H:0.7772945886):2.003235661):0.3261452598):0.4264969147,(TetTub1B:2.591192143,TetTub1C:2.811701725):0.7328457824):0.2299446182,(PtTub1H:2.289851876,(PtTub1I:1.498529155,PtTub1J:2.467075561):0.4370741063):1.569994423):0.2602292565,(((((((OxtTub1C:3.522213477,OxtTub1D:3.513278436):0.7989530315,(PtTub2J:1.122894751,PtTub2K:0.8581477524):4.97641731):0.3676523246,PtTub1L:5.339376286):0.2020447128,(((PtTub1M:0.3069213229,PtTub1N:0.4247586757):1.08212397,(PtTub1P:0.7051521601,PtTub1R:1.421478658):0.6807970849):0.8963295169,(PtTub1O:1.792612793,PtTub1Q:1.929980444):0.2671040127):2.535404709):0.3691823964,(NgTub1I:3.202067642,(((NgTub1J:0.9372354089,NgTub1M:1.089292343):1.578457666,NgTub1L:2.624897982):0.5001207001,NgTub1K:3.823830603):0.6776603238):0.9942175818):0.3470370264,NgTub1N:3.919115166):0.2513088321,NgTub1O:5.559088534):0.2350115569):0.6066305384,(PrdeTub1B:0.4493214735,(PrdjTub1:0.1074218222,PrvaTub1:0.120945931):0.1707996684):3.153855965):0.3696322649,((PrdeTub2A:0.0958129643,PrdeTub2B:0.3503366983):0.1755709742,PrvaTub2:0.1310147197):2.99551853):0.0348577402,((((((((((((tHe-BV898_10989.p01:2.526857321,tEs-Unigene6309_Echiniscoides:1.7704512):0.7810211492,(AlmTub5:1.672025878,(Bad_bTub5:0.9089184989,SppTub5:0.9852752025):0.4413909278):0.3685731173):0.1089703828,(((MbTub5:1.145972244,ProTub5:0.8863789371):0.4886575951,(OidTub5:1.414941456,((TicTub5:2.109773936,(((((AmTub5:0.0615190465,ApfTub5:0.0351455074):0.1710280589,(BotTub5:0.0791445922,BoiTub5:0.0215362035):0.2425841216):0.1276243098,MerTub5:0.490930431):0.3689951168,(((LhTub5:0.1637827312,((AeTub5:0.0573618362,AacTub5:0.0587023623):0.1230676548,PobTub5:0.1761492063):0.0869314092):0.0160398087,CmfTub5:0.1563526348):0.0612086783,HrsTub5:0.4015937155):0.2779889685):0.1997702754,NavTub5:0.5906215525):0.6546636577):1.614321446,Tv_aTub5:3.695473068):0.63661327):0.3243237324):0.2167202155,((((((BfTub5:0.5732833051,SckTub5:0.2957654745):0.0802679478,(TiaTub5:0.618029699,AmqTub5:1.144242395):0.2787630532):0.0353372908,(((StpTub5:0.6970418795,CptTub5:0.4236310518):0.1150769777,CagTub5:0.4897009496):0.086418613,NvTub5:0.4111447211):0.1040459483):0.0776331638,((((((Mz_aTub5:0.0457537165,OrnTub5:0.0117379915):0.1497338834,GaTub5:0.146250137):0.0428165012,TarTub5:0.2044618192):0.1461934925,BrTub5:0.3913154433):0.1788710518,((((((((((LaTub5:0.0555939567,TmlTub5:0.0616026062):0.0204893174,(SptTub5:0.0924241331,ClcTub5:0.1410591259):0.0133336014):0.0113223769,(((((((CvpTub5:0.1308408432,ModTub5:0.0152311033):0.0132635621,SsTub5:0.0883139834):0.0068395057,(OroTub5:2.6883e-06,TutTub5:0.0049403755):0.0553820684):2.7704e-06,((BgmTub5:0.0050257164,BtTub5:0.0199796559):0.0119363024,OaTub5:0.0242761121):0.0401524048):0.0231620863,CsiTub5:0.0358568083):0.0114254391,(((CafTub5:0.0657001083,(MpfTub5:0.0331700289,OrdTub5:0.0230818689):0.0080216778):0.0049909699,AimTub5:0.024797117):0.0099288377,FcTub5:0.029957838):0.0204056496):0.0202077,((((MamTub5:0.0048977723,PanTub5:1.0894e-06):0.0147018025,(CajTub5:0.0298645388,SibTub5:0.0396376857):0.0203977902):0.0098097366,NolTub5:0.0147439718):0.00486733,((GggTub5:0.004882277,(HsTub5:0.0048831316,PatTub5:1.0894e-06):2.8128e-06):0.0048885977,PnaTub5:0.0348534491):2.5961e-06):0.0399310291):0.0049331592):0.0050579305,(EctTub5:0.1269556657,OtgTub5:0.079160375):0.0186264226):0.0045786606,((JjTub5:0.2396792343,DnTub5:0.0446855561):0.0158533973,(CrgTub5:0.0466018816,(MmTub5:0.0371745785,RnTub5:0.0615485664):0.0364612811):0.0925339681):0.0108135105):0.014888991,TchTub5:0.0428741194):0.0172172932,(OcTub5:0.0933239955,OcpTub5:0.1638976057):0.0449833998):0.1354333149,(SrhTub5:0.1345353028,MdTub5:0.119810495):0.1838801919):0.0772978377,(AocTub5:0.2107983521,(GgTub5:0.0487831571,TagTub5:0.0830475857):0.1181253287):0.0638678675):0.0737020254,(XtTub5:0.0575127458,XlTub5:0.0079763809):0.1633429179):0.1219366165):0.3766548499,(CiTub5:0.4641254018,CisTub5:0.1187702787):0.8632721674):0.1984651962):0.1492623501,HmTub5:1.361927736):0.307048556,(EcgTub5:1.764263449,(ClsTub5:0.7221861732,SmTub5:0.9320785272):0.3445875367):0.9018935625):0.0982738948):0.1874434756):0.1982239627,TctTub5:1.535059767):0.1359371536,((((((HahTub5:0.0757345086,Tg_aTub5:0.097832652):0.3649254259,NcaTub5:0.5110686731):2.085329202,AuaTub5:2.140102873):0.1442898865,(BdsTub5:0.9319464163,((CrfTub5:0.1832913206,(EdmTub5:0.0968345249,((LeiTub5:0.0187705297,LemTub5:0.0141902972):0.110789663,LbTub5:0.1342325424):0.0727628682):0.0885855259):0.4485517421,(TrcTub5:0.4990652564,TbTub5:0.3146151463):0.2980641914):0.5884415377):1.763781115):0.3382505249,EmhTub5:2.070517945):0.3240002759,((((PhsTub5:0.1983851796,PhiTub5:0.2821037803):0.2692347478,PuTub5:0.380941199):0.3187894213,SrpTub5:1.209500699):0.2751062274,EcsTub5:1.385723118):0.2732851002):0.1808595115):0.2067514611,(((CrTub5:0.1984163578,VcTub5:0.1504079688):0.9018437921,Mip_aTub5:1.359138089):0.170331564,(PhpTub5:0.8163068551,SemTub5:1.360069132):0.6682564868):0.2255220092):0.2001197229,NgTub5:1.629112993):0.1607403662,((ImTub5:0.77790491,TetTub5:0.3135322364):0.2292824814,PtTub5:0.7744809914):0.7136014326):0.2036462587,OxtTub5:1.481648382):0.6799661401,((Pf_aTub5:0.312967177,(PkTub5:0.0179099743,PvTub5:0.0498532627):0.1630016753):0.0526573926,(PbTub5:0.047936736,PlyTub5:0.0121333458):0.2110028255):2.372956507):1.685013195,((((((tPr-GFGY01000052.1x:10.89484119,((HahTub4:0.095299465,Tg_aTub4:0.1326224097):0.4821871242,NcaTub4:0.4884381029):2.199548074):1.890391149,((Pf_aTub4:0.6037619491,((PkTub4:0.1445404611,(PmcTub4:0.0772579781,PvTub4:0.2093196783):0.1191648768):0.9884076283,(PlcTub4:0.1286130242,(PbTub4:0.0598097471,PlyTub4:0.1688656213):0.0368500468):0.7327554271):0.3716376961):2.310415695,((BabTub4:1.656719194,BbTub4:1.220431419):2.828583362,BamTub4:3.285712496):1.734039457):0.3529158112):1.002852544,(((((CrfTub4A:0.0418732355,CrfTub4B:0.0236490794):0.5105079092,(EdmTub4:0.5803921872,((LeiTub4:0.0563417423,LemTub4:0.0359675922):0.1787479151,LbTub4:0.3070938159):0.1262931725):0.3146295547):1.551206757,TbTub4:2.348602293):1.302048735,BdsTub4:2.349026101):3.727262809,PrsTub4:3.480134913):0.6083385403):0.2018290675,((((ImTub4:1.54379589,TetTub4:0.8064135128):0.4341817666,PtTub4:2.106040111):1.085287104,OxtTub4:2.939359322):0.9538092214,((((TctTub4:2.9372247,((AllTub4:2.4753239,(((PhrTub4:0.2098436867,PhsTub4:0.3297123348):0.2117549304,PhiTub4:0.3492644228):0.7287097025,PuTub4:0.6307984637):0.359068557):0.5303898727,SrpTub4:1.777871702):0.6486799315):0.3047528272,((MbTub4:3.607001103,AuaTub4:4.533672011):0.7854319919,((CrTub4:0.6618156842,VcTub4:0.4078432502):1.497461594,Mip_aTub4:1.712197927):0.6810718354):0.445278512):0.1886816941,NgTub4:2.800382364):0.3166859512,((((((BfTub4:0.8525750338,(SckTub4:0.7676427748,CagTub4:1.080529824):0.2251215791):0.1407394414,(((ClmTub4:0.8219785678,((((OraTub4:0.3086128445,((((LaTub4:0.139063603,(TmlTub4:0.0842008377,EctTub4:0.2590930339):0.0214255388):0.0363184193,DnTub4:0.0963388192):0.0176499805,(((((OcTub4:0.0748871618,OcpTub4:0.1979249697):0.0992638581,SoaTub4:0.2311235652):0.0429506441,((HtgTub4:0.1464579248,(CvpTub4:0.1010624246,OcdTub4:0.1587102041):0.037769974):0.1299037123,(CrgTub4:0.1277578426,(MmTub4:0.0682876355,RnTub4:0.1046205656):0.1067394214):0.1287078066):0.0282995892):0.0071877285,(((MfTub4:0.043911573,(((HsTub4:0.0121734646,PatTub4:2.2575e-06):0.0435085597,NolTub4:0.0148455316):0.010162607,PnaTub4:0.0312740619):0.0123515566):0.0189623027,CajTub4:0.0770722432):0.0492030503,OtgTub4:0.1374799446):0.0143289483):0.0112877341,((((CafTub4:0.084593374,(OrdTub4:0.041163669,AimTub4:0.0547369899):0.0170118112):0.0508812981,PeaTub4:0.0845478395):0.0155946876,(ClcTub4:0.2512861724,(EqcTub4:0.0842379846,CsiTub4:0.0517845282):0.0121388979):0.0063106138):2.5599e-06,((((OroTub4:0.0061092367,TutTub4:0.0060783624):0.0385346175,SsTub4:0.0901631212):2.4199e-06,(BtTub4:0.0620449548,OaTub4:0.0402249975):0.0991273004):0.032689468,ModTub4:0.1183457825):0.0074764439):0.0244663513):0.0271128283):0.2327478731,(SrhTub4:0.1900303949,MdTub4:0.1435332582):0.1448469091):0.0773472532):0.2324743724,(((AnpTub4:0.14732469,(MegTub4:0.0394891557,GgTub4:0.0230481077):0.0940768561):0.0936277932,TagTub4:0.2144709855):0.157617967,ChmTub4:0.1982933778):0.0986070803):0.0620080451,AocTub4:0.4722504673):0.1746071973,(XtTub4:0.1028635152,XlTub4:0.1138597764):0.4871734813):0.2684100123):0.125007599,((((OrnTub4:0.140634037,Ol_aTub4:0.4975886972):0.0670010413,GaTub4:0.331306159):0.0814767702,(TarTub4:0.3004563315,TnTub4:0.4410168583):0.1632285717):0.4076895382,BrTub4:0.7312712402):0.3215289823):0.6275143386,NvTub4:1.437598619):0.1381208674):0.339021703,CptTub4:1.600921009):0.7558880532,(((EmTub4:0.0255753516,EcgTub4:0.0308037224):2.27690677,SmTub4:1.529896431):1.096755509,ScmTub4:1.964126623):1.864899296):0.3504790728,(TiaTub4:1.576977411,Tv_aTub4:5.106026032):0.5217196025):0.3516110576,((OidTub4:3.730968277,((((((ApfTub4:0.0634354088,AmTub4:0.0458500266):0.2519321554,(BotTub4:0.0429438987,BoiTub4:0.0400415931):0.2121293952):0.3331438803,MerTub4:0.5721902257):0.5858393618,(((LhTub4:0.2734710513,CmfTub4:0.5202652519):0.103750895,((AeTub4:0.0879115626,AacTub4:0.1329530736):0.1901963766,PobTub4:0.3995947568):0.1238809308):0.1678198258,HrsTub4:0.7836494932):0.6028137189):0.5323514005,NavTub4:1.029126944):2.356889072,AypTub4:6.554742464):0.6068525831):0.4832568555,(CiTub4:2.067951734,AmqTub4:2.15964969):0.4299116718):0.237283508):0.4065218231):0.6593675108):0.6447140451):0.7357803603,(((((ImTub6:0.9945464708,(TebTub6:0.1128134682,(TeeTub6:0.0187641462,(TtmTub6:0.0330402048,TetTub6:0.0218069917):0.0298051226):0.1710951066):0.5505292254):1.298854034,PtTub6:2.179032127):2.59857686,OxtTub6:2.550498305):1.134488523,(((TctTub6:4.725839318,EmhTub6:4.56061167):0.5108966511,(GtTub6:4.426699216,NgTub6:2.862752389):0.6954674438):0.6080353932,(((((((BfTub6:2.344395604,CptTub6:2.813148423):0.3572001147,CagTub6:1.902607799):0.3994425783,StpTub6:1.924277806):0.3110331302,(NvTub6:2.303184901,TiaTub6:2.584308888):0.4676160918):0.4140908668,((LopTub6:0.7276938846,(IpTub6:1.17480962,(AjTub6:0.0072746399,AaTub6:0.0090985117):1.010860436):0.3973307502):0.7350134411,(((((SrhTub6:0.2388320271,MaeTub6:0.1594436118):0.1055713895,MdTub6:0.2434314045):1.49218382,CpbTub6:0.5750441277):0.2267196955,AocTub6:1.042565207):0.2174878714,(XtTub6:0.2016262964,XlTub6:0.1588081205):1.012295814):0.220208301):0.8251393513):0.9275096175,((CisTub6:0.7968006268,CiTub6:0.7702435054):2.851822588,AmqTub6:4.666694259):0.4714541908):1.01894713,(PhsTub6:0.3207577748,PhiTub6:0.5971493963):3.456398858):0.3931983715):0.2572477179):0.561644053,((BdsTub6:2.108178645,((CrfTub6:0.4838892523,(EdmTub6:0.5083328305,(LeiTub6:0.0728669567,LemTub6:0.0826047667):0.4323510902):0.3407671893):1.343161396,((TyvTub6:0.6700001635,TbTub6:0.6233011189):0.408771535,TrcTub6:0.6447734754):0.6823192533):0.9291463394):4.646511913,(CrTub6:1.129015484,VcTub6:0.1294831241):3.717867933):0.7408340037):1.297308949):0.9664107871,((tEs-Unigene6310_Echiniscoides:4.781125839,((((((Bacillus_phage_G:5.275594477,((((Bacillus_Cereus_TubZ:2.248943544,(Bacillus_sp._2_A_57_CT2:1.422761282,Lysinibacillus_sphaericus_C3-41:1.574945869):0.7969162094):1.113734358,Paenibacillus_sp._oral_taxon_786:1.830917832):2.775635567,((Bacillus_cereus:0.0400491875,Bacillus_thuringiensis_serovar_israelensis:0.0445286982):5.174222516,Desulfosporosinus_sp._OT:4.442366332):0.6452079046):0.3614786785,(Paenibacillus_alvei:0.7582141934,Paenibacillus_sp._FSL_H8-237:1.134398001):4.642881583):0.8346830165):0.2244355534,Bacillus_oceanisediminis:5.467205065):0.9542262783,Anaeromusa_acidaminophila:5.81116881):1.341658203,((((((FtsZ_Methanosaeta_Thermophila:0.7494674533,Methanosaeta_concilii_GP6:0.7671340403):0.1295182313,Methanosaeta_harundinacea_6Ac:0.5452298527):0.8284638885,(((Methanosalsum_zhilinae_DSM_4017:0.4024813071,(Methanosarcina_acetivorans_C2A:0.6715289277,Methanohalobium_evestigatum_Z-7303:0.5144152781):0.1405400815):0.1201223466,Methanolobus_psychrophilus_R15:0.6363279547):0.1682527128,Methanohalophilus_mahii_DSM_5219:0.494858467):0.670028383):3.200636347,((Natronobacterium_gregoryi_SP2:0.926416924,(Halobiforma_lacisalsi_AJ5:0.1380662182,Natrialba_aegyptia_DSM_13077:0.3055635638):0.1536875142):0.6256263659,Haloarcula_japonica_DSM_6131:0.6713717745):3.535749319):1.297590059,(Thermococcus_litoralis_DSM_5473:0.0557489035,(Thermococcus_kodakarensis_KOD1:0.3156712728,Pyrococcus_yayanosii_CH1:0.3470030173):0.2369997527):3.19812676):0.8768300239,Thermococcus_gammatolerans_EJ3:5.337053692):0.7688490471):5.493434107,(Candidatus_Nitrosoarchaeum_limnia_SFB1:2.3333e-06,Candidatus_Nitrosoarchaeum_koreensis_MY1:0.1096387314):8.003684856):0.4729623726,PtTub2L:6.739281273):0.530491629):0.8969506177,(((BabTub5:1.061446926,BbTub5:1.185908701):2.339845514,TepTub5:4.950706699):0.7085715292,BamTub5:2.396048001):2.256411399):0.5924750563):0.7215900693):0.562373948,((((((((((((((((((((((tHe-BV898_11421.p01:0.7560462675,(tMp-DN5370_c0_g1_i2:0.5108064513,(tPr-GFGY01009901.1:0.5701639933,tRc-Unigene1699_Richtersius:0.2410090443):0.0622821227):0.191801512):0.1279967317,tRv-RvY_14597-1:0.5245701432):0.2347438791,tMt-GFGZ01021881.1:0.4749805547):0.307871084,(((tEt-TRINITY_DN52157_c0_g1_i1:0.0664100078,tEt-TRINITY_DN52157_c0_g1_i3:2.7915e-06):2.3008e-06,tEt-TRINITY_DN52157_c0_g1_i4:1.0894e-06):0.3447257809,tEs-Unigene10414_Echiniscoides:0.3109319537):0.4966923653):0.1980461546,TrsTub3:0.9043551862):0.1422215474,(((((((DmoTub3A:0.0537331279,DvTub3A:0.0235339205):0.016953526,DgTub3A:0.0758237385):0.1107528443,(((DaTub3A:0.0099123955,DrbTub3A:0.080363661):0.0211132177,(DkTub3A:0.0640986816,(DrpTub3A:1.0894e-06,DpTub3A:1.0894e-06):0.1194977756):0.0123324632):0.0326453234,((((DeTub3A:0.0494694223,DrrTub3A:0.0361857267):0.0344084689,DrfTub3A:0.0638112629):0.0159165786,((DseTub3A:1.0894e-06,DssTub3A:1.0894e-06):0.0056790035,DmTub3A:0.0171285156):0.0454406736):0.0044412308,((DreTub3A:0.0547832836,(DbTub3A:0.0368943786,DtTub3A:0.0140887512):0.0139654228):0.0158921795,(DerTub3A:0.0089212803,DyTub3A:2.4495e-06):0.0323682211):0.0122941966):0.0411797548):0.0580996839):0.0609406323,DwTub3A:0.1302785848):0.1057462278,(((((AeaTub3A:1.0894e-06,AeaTub3B:2.0758e-06):2.9275e-06,CpqTub3:0.0060093272):0.0512543442,AngTub3:0.1850596802):0.1470695258,MydTub3:0.1801726469):0.059772827,GomTub3:0.0684957823):0.029720764):0.1146853366,((DmoTub3B:2.1196e-06,(DvTub3B:0.0398089601,DgTub3B:0.1826629498):0.0315525241):0.052796197,(((((DaTub3B:0.0081220798,DrbTub3B:0.01523071):0.0383215027,DkTub3B:0.4630179616):0.0488287916,(((DeTub3B:0.0653702026,DrrTub3B:2.3848e-06):0.0197557419,DtTub3B:0.0647516204):0.0177864887,(((DreTub3B:0.1228739735,((DerTub3B:0.0290252064,((DseTub3B:0.0057648154,DssTub3B:1.0894e-06):1.0895e-06,DmTub3B:1.0894e-06):0.0179320342):0.0058069473,DyTub3B:0.0110454255):0.0592208368):0.0221881621,DrfTub3B:0.0307076125):0.0067294489,DbTub3B:0.0266234371):2.6474e-06):0.0681262003):0.0515871873,(DpTub3B:2.9786e-06,DrpTub3B:2.1027e-06):0.084110982):0.0408742165,DwTub3B:0.1357875862):0.0335561843):0.2739713814):0.2157484937,((TicTub3:0.2960736673,((((((AmTub3:1.0894e-06,ApfTub3:0.0060913006):0.0184442807,(BotTub3:1.0894e-06,BoiTub3:0.0060369372):0.0184547845):0.0250506868,((MerTub3:0.0430958041,(AeTub3:0.0621216267,PobTub3:0.030001323):0.013506478):0.0005829821,LhTub3:0.0822751946):0.0065799775):2.2967e-06,CmfTub3:0.0375076075):0.004887347,NavTub3:0.03795049):0.0076071263,HrsTub3:0.0068173216):0.2293776911):0.0476867005,(RhpTub3:0.3615107936,AypTub3:0.4730564612):0.1132555727):0.0391646161):0.1075103086):0.0878843394,((SckTub3:0.2597187573,(((EcgTub3:0.2807145056,SmTub3:0.1459375571):0.4311370294,(HerTub3:0.2443538029,CptTub3:0.345693248):0.0650096267):0.0425351366,CagTub3:0.1436629516):0.0502691511):0.0404303865,(NvTub3:0.2567867253,TiaTub3:0.2350582412):0.0960578433):0.0127417505):0.0370820417,(((((((OcTub3A:0.0063423455,(CvpTub3A:0.0125938915,(CrgTub3A:1.0894e-06,((MmTub3A:0,RnTub3Aa:0):1.0894e-06,SptTub3A:1.0894e-06):2.5733e-06):1.0895e-06):0.0063200212):0.0191073763,(MamTub3A:1.0894e-06,HsTub3A:1.0894e-06):0.0063443808):0.0063513873,(((CafTub3A:2.978e-06,MpfTub3A:1.0894e-06):0.006401971,((((LaTub3B:0,MpfTub3B:0):0,CafTub3B:0):1.0894e-06,TmlTub3B:1.0894e-06):2.4678e-06,(((((OcTub3B:0.0126977371,(MmTub3B:0.0125913787,RnTub3B:2.4876e-06):0.0126695367):2.1384e-06,(CvpTub3B:0.0254293005,SptTub3B:2.1776e-06):0.006341792):0.0188236487,HsTub3B:0.029186288):0.0092402819,BtTub3B:2.268e-06):0.0063329088,EqcTub3B:2.5148e-06):0.0063416774):0.0256001963):0.0063666918,((BtTub3A:0,BtTub3C:0):2.5181e-06,EqcTub3A:1.0894e-06):2.3764e-06):0.0063472984):2.5741e-06,MdTub3A:2.0295e-06):0.0128211422,XtTub3:0.0192130377):0.0075988569,((GaTub3:2.2012e-06,TarTub3:0.031807929):0.0514124315,BrTub3:0.0190387315):0.0054659068):0.1145285084,((OidTub3A:2.2227e-06,OidTub3B:0.0059659778):1.491974954,CiTub3:0.3335746233):0.198479501):0.0711110146):0.0714842201,AmqTub3:0.703455434):0.0840084191,(MbTub3:0.3058666102,ProTub3:0.6803160629):0.3609524619):0.0702342461,CoTub3:0.537646021):0.1325904575,((((((((((((AudTub3A:0.1817951828,AudTub3B:0.3501072999):0.0766383107,(FmTub3:0.1668556388,PiiTub3:0.2092982643):0.0506713494):0.0384552871,((((((((((((((((PplTub3A:1.0894e-06,PplTub3B:1.0894e-06):0.0164724214,(TavTub3:0.0989663486,(GasTub3:0.0234581468,DisTub3:0.006843146):0.0539060169):0.0680366544):0.0121808135,FpTub3:0.0785899245):0.0039367743,((((PcaTub3:0.0297253184,PhcTub3:0.0190422418):0.0180367293,PlbTub3:0.0785762373):0.0042976659,PhgTub3:0.0436887541):0.0144523337,BjaTub3:0.0548232745):0.063698271):0.0087040906,FrTub3:0.0312809628):0.0187737422,(WcTub3:0.0340422073,GesTub3:0.1150708525):0.0124638705):0.02756087,PtcTub3:0.0841884597):2.9587e-06,((GltTub3:0.0988450494,JaTub3:0.0555342902):0.040101131,(ChpTub3:0.1222179083,(SllTub3:0.0410821663,(HdpTub3:0.0140575097,PiTub3:0.051453473):0.0435627528):0.0111678627):0.0325920636):0.0103140344):2.3637e-06,(HtaTub3:0.0447424493,SthTub3:0.0881743443):0.0821794278):0.0293734736,PusTub3:0.0518731528):0.0099370335,GylTub3:0.1626912802):0.0259633132,((PloTub3:0.0245341967,CpcTub3:0.1228307554):0.0127105041,SccTub3:0.1423228074):0.0281993611):0.007228096,(AbbTub3:1.0894e-06,AgbTub3:1.0894e-06):0.0964198867):0.010024092,(HecTub3A:0.0230263162,GamTub3:0.0345091009):0.0260389948):0.0189527128,HysTub3A:0.0725871304):0.0133905763,((LabTub3A:0.1327339147,HecTub3B:0.1467091848):0.3177856375,HysTub3B:0.8836687401):0.1283206749):0.0547089693):0.0392878967,BobTub3:0.4465364685):0.0944623642,DasTub3:0.3379017715):0.1861433182,((((((Fnb_cTub3:2.6158e-06,Fna_bTub3:2.9133e-06):2.6775e-06,Fnb_bTub3:0.0067970443):0.0067989372,(Fnd_cTub3:2.0406e-06,Fnd_bTub3:1.0894e-06):2.6959e-06):0.2266538619,TemTub3:0.2119492027):0.2951857924,WsTub3:0.4106369126):0.0512162196,CorTub3:0.821685933):0.0036264855):0.0725598088,((MvTub3:0.3226423449,((RhgTub3:0.4535688947,RgTub3:0.3041511599):0.2198812933,SprTub3:0.1649176125):0.5658478091):0.341502188,(MlpTub3:0.1390215204,((PugTub3:0.0166648483,PutTub3:0.0208758982):0.0301604804,PctTub3:0.0242099494):0.2139486513):0.3984814263):0.1294762791):0.0414562222,(MlgTub3:0.3595900592,(SorTub3:2.695e-06,Um_aTub3:0.0320372056):0.1301739278):0.4243806003):0.0788138441,(((((((BodTub3:0.1360604297,(((((CzTub3:0.0399401292,(MppTub3:0.004892886,MspTub3:1.0894e-06):0.0258194814):0.0755286774,McpTub3:0.1104667625):0.0394408339,MyfTub3:0.0557601283):0.0612622326,(SepTub3:0.0209033547,MgTub3:2.2825e-06):0.2248610215):0.0502549231,BcTub3:0.2314781086):0.2225572378):0.0173089799,((HypTub3:0.0267265592,RhrTub3:0.1352388207):0.0326184989,((LpmTub3:0.065551906,(AlbTub3:0.0240066718,(((ChsTub3:0.0055929487,CohTub3:2.1521e-06):2.5675e-06,(PytTub3:0.0055633453,PtrTub3:2.0786e-06):0.005564951):0.0128257653,SetTub3:0.0277825538):0.0088782845):0.0361195774):0.0446646138,PnTub3:0.0483697974):0.2614137032):0.0929304813):0.1050937415,(((ExdTub3:0.2466450734,((((((ApaTub3:0.0747719367,(AecTub3:0.0320877179,(AskTub3:0.005950449,(An_aTub3:2.2768e-06,An_bTub3:2.3311e-06):0.0059731595):0.0063656707):0.0058901734):0.0161460763,(((AscTub3:0.0618226344,((Asf_bTub3:2.3166e-06,Asf_aTub3:2.2034e-06):0.0118971313,NefTub3:2.0079e-06):2.4623e-06):0.0122537252,EnTub3:0.0758301589):0.0178067093,AstTub3:0.0616227693):0.0217185137):0.0291781319,((AfTub3:0,AgsTub3:0):2.3237e-06,AoTub3:1.0894e-06):0.1012866963):0.0151022414,PchTub3:0.1783150804):0.0135804968,(PcmTub3:0.0123157134,TlsTub3:2.2665e-06):0.2206754154):0.0594639117,(((((((((Ajc_aTub3:0,Ajc_eTub3:0):0,Ajc_cTub3:0):0,Ajc_dTub3:0):2.7106e-06,Ajc_bTub3:1.0894e-06):0.02898867,((Pab_cTub3:1.0894e-06,Pab_bTub3:0.0123921606):0.0076069918,Pab_aTub3:0.0111659966):0.0630868302):0.0089234556,Ajd_aTub3:1.0894e-06):2.9246e-06,Ajd_bTub3:1.0894e-06):0.2181671198,(((((ArbTub3:1.0894e-06,ThvTub3:1.0894e-06):2.2363e-06,AroTub3:0.0122887334):0.0061514036,TrrTub3:0.0061196845):0.0061514315,(TeTub3:1.0894e-06,TrtTub3:1.0894e-06):0.0062258148):0.0061182228,ArgTub3:2.5105e-06):0.1396650892):0.0419856635,((Cop_aTub3:2.417e-06,(((Coi_aTub3:0,Coi_bTub3:0):0,Coi_cTub3:0):1.0894e-06,Coi_dTub3:1.0894e-06):0.0062935365):0.0692856078,UrTub3:0.0532700866):0.0387080649):0.1137622184):0.0864933194):0.0306857276,(ClgTub3:0.0790758372,XpTub3:0.0824019198):0.1462761418):0.1361653178,((((((BgTub3:0.1326271234,ErpTub3:0.0672465536):0.0346810961,(BofTub3:0.00720626,ScsTub3:0.0199959305):0.0580149027):0.0074427957,((((((CehTub3:2.3552e-06,GlgTub3:0.0052476824):0.0707514495,(AalTub3:0.0741162198,(VaTub3:2.5751e-06,VdTub3:0.0107681906):0.0527472393):0.02758786):0.050863003,((GgtTub3:0.0266427055,MapTub3:0.0052577311):0.0671566447,MagTub3:0.0651791719):0.0063629322):2.9978e-06,CrpTub3:0.0854045097):0.016452525,((GrcTub3:0.1915228805,(((NcTub3:1.0894e-06,NetTub3:1.0894e-06):0.0051001546,NedTub3:0.0054610824):0.0121796784,SomTub3:0.0092164867):0.1189877355):0.0239040556,(((ChgTub3:0.1879704098,TitTub3:0.0207044978):0.0159920038,(CttTub3:0.1063935226,ThTub3:0.0244213714):0.0144389826):0.0395050874,PoaTub3:0.0269249433):0.0658703079):0.0173053386):0.0137322152,(((((AitTub3:0.0407978052,(CcpTub3:0.0640618528,((((((EiaTub3:0,EcfTub3:0):0,EptTub3:0):1.0894e-06,EpbTub3:1.0894e-06):2.7597e-06,EpgTub3:0.0053581557):0.010732898,NegTub3:2.9255e-06):0.017513521,PeiTub3:0.0261036379):0.0111340319):0.006035596):0.0082013845,CvfTub3:0.0302963099):0.0283088904,(MtaTub3:2.2932e-06,MraTub3:0.0105910276):0.0184284584):0.0248074857,(((HpvTub3:0.0158313313,HjTub3:0.005328675):0.0095285374,TraTub3:0.0278000258):0.0714004807,(((GimTub3:2.4213e-06,FoTub3:1.0894e-06):0.01018156,GzTub3:0.0125117205):0.0055107191,NhTub3:0.0328974547):0.0216308626):0.013471713):0.0121693085,ComTub3:0.1393908517):0.0339555451):0.1165776637):0.0143003521,(AmrTub3:0.022362673,OimTub3:0.0543942383):0.0215970207):0.0342585121,GllTub3:0.1739089632):0.0385886692,GedTub3:0.0964647611):0.214931212):0.0350621161):0.046077937,(AtoTub3:0.3193000559,TumTub3:0.3461069028):0.1292027239):0.2479501277,(((YlTub3:0.6503889298,NfeTub3:0.9328395326):0.4086545281,CacTub3:1.086223719):0.2915586402,LmsTub3:0.3953306773):0.1905785459):0.0914928013,SacTub3:0.3438923496):0.0518196483,(((ShcTub3:0.0106162514,ShoTub3:0.009886331):0.114346343,SjTub3:0.1874435599):0.0712798089,SpTub3:0.1532203524):0.3412111011):0.1291901254):0.0718424768,((MovTub3:0.0168140432,MolTub3:0.0105541945):0.3523984367,((MucTub3:0.1039604257,RhaTub3:0.1268113914):0.1469235935,PhbTub3:0.3855967423):0.1438602939):0.0856468144):0.059086726,(((Bad_bTub3:0.0537222274,Bad_aTub3:0.0181991779):0.1530980928,RisTub3:0.1534351772):0.1983852255,SppTub3:0.1983134998):0.1224528161):0.0793217206,AlmTub3:0.3919270755):0.2750721249):0.0835190598,(((((((FrcTub3A:0.6297496149,(PhtTub3:0.2487077827,ThpTub3:0.522080715):0.1437652484):0.2783264394,AuaTub3:0.6522248221):0.1144987367,EcsTub3:0.2460264628):0.163080297,(((HyaTub3:0.0405285026,PhiTub3:0.0271128571):0.0177527302,PhsTub3:2.1779e-06):0.1496775192,(PuTub3:0.1214079491,SrpTub3:0.1896029872):0.0548570819):0.2555356545):0.1341340625,(((LeiTub3:2.6536e-06,(LemTub3:0.0066887971,LbTub3:0.0066780585):0.0066816695):0.1904034975,(TrcTub3:0.083352825,TbTub3:0.0181335601):0.0832654059):0.8391186093,NgTub3:1.004158194):0.2268832172):0.0300762448,(GsTub3:0.4942614839,(PpuTub3:1.091218619,CncTub3:0.4586753088):0.16865154):0.1858423338):0.0519627643,((((((VcTub3A:0.0463731614,CrTub3:0.0635653587):0.5944298409,ChvTub3:0.3627018541):0.1279019748,(OstTub3:1.473710724,Mip_aTub3:0.0621382511):0.3167220964):0.0567716659,(((PhpTub3A:0.0139041737,PhpTub3B:2.4458e-06):0.0327530506,(SemTub3Alpha:1.0894e-06,SemTub3Beta:1.0894e-06):0.0947134811):0.0213038809,((((GlmTub3A:0.0073690745,GlmTub3B:0.0157136838):0.0547005784,MtTub3:0.0240357493):0.0427477769,(((((((MeTub3A:0.0091712667,((PupTub3A:0.0101832336,(PupTub3B:0.0092427648,PupTub3C:0.0047540118):0.0132446182):0.0290283555,CipTub3:0.0564868233):0.015771318):2.3936e-06,VvTub3:0.0049791585):0.004497641,MeTub3B:0.0478834986):0.0049019197,CusTub3:0.0096697977):0.0044971533,((AtTub3A:2.2464e-06,ArlTub3A:2.6807e-06):0.0163250082,(ArlTub3B:2.2554e-06,AtTub3B:0.0094087951):0.0187766447):0.0472580453):0.0052551596,(PotTub3A:0.0188483738,PotTub3B:0.009642502):0.0146094041):0.0123624603,MigTub3:0.1024700077):0.0057176999):0.0191619084,(((OrgTub3:1.0894e-06,Os_aTub3:1.0894e-06):0.0130629348,BdTub3:0.0371031025):0.0148470566,SobTub3:0.0224063703):0.0956056144):0.0949683273):0.1769036381):0.1187165809,GtTub3B:0.9088421874):0.1081335149,BinTub3:0.721835488):0.0538033484):0.045908303):0.0201964775,((((EmhTub3A:1.0894e-06,EmhTub3B:1.0894e-06):0.70326703,TctTub3:0.7254164521):0.0695220073,CmTub3:1.955751961):0.1027099846,CypTub3:0.3145750134):0.0273739844):0.1092468689,(((PtTub3A:0.0121844504,PtTub3B:0.0043745686):0.4264124204,(ImTub3:0.2514835428,TetTub3:0.3937603126):0.4933875902):0.1203625474,(OxtTub3:0.7278139116,(((((DccTub3:0.0157588478,DdTub3:0.0149397106):0.035247393,(DcfTub3:0.0352648128,DiiTub3:0.0446953302):0.0187748173):0.1612595115,DcpTub3:0.1298430782):0.1886583375,PovTub3:0.2445574392):0.2320541448,(DifTub3:0.4710588372,PppTub3:0.425498104):0.1558238812):0.4756301687):0.0700184646):0.1410147703):0.1822157686,(((((Pf_aTub3:0.0429530429,(PkTub3:2.5844e-06,PvTub3:0.0125343339):0.0689073357):0.0184866148,(PbTub3:2.3218e-06,PlyTub3:0.0061293285):0.0287761669):0.5213821939,((BabTub3:0.0991682084,BbTub3:0.1519648945):0.4321288599,(BamTub3:1.737514853,(ThaTub3:0.1517365375,TepTub3:0.275690594):1.647188109):0.5335542432):0.3273064713):0.1021020264,(HahTub3:2.4502e-06,Tg_aTub3:2.4268e-06):0.4409106131):0.1662378194,((CpTub3:1.0894e-06,ChTub3:1.0894e-06):0.2436146407,CrmTub3:0.235180509):0.7681339845):0.3175031177):0.2812580431,(GrnTub3:2.866948847,(GiiTub3:1.924694538,Tv_aTub3:1.926144791):0.3622354919):0.0580832309):0.0903169029,BhTub3:1.772092002):0.0891306707,((PspTub3:1.392646152,CeTub3:1.445990593):0.8193533975,(((BrmTub3:0.0132216141,WbTub3:1.0894e-06):0.0132316638,LolTub3:0.0066811674):0.0383195,OvTub3:0.0155088208):1.333686838):0.9261604133):0.1732274195,((tPr-GFGY01002531.1:1.783956835,(((NscTub3:1.061039336,((EniTub3:0.1936059932,EcTub3:0.2423038689):0.0558164835,EnhTub3:0.1686456878):0.8549435884):0.1898915691,VicTub3:1.593396265):0.3398815384,OcbTub3:1.599990154):0.2856603645):0.5355393419,((GtTub3A:5.078189713,(CtpTub3:2.869472555,(HmaTub3:1.314514837,CmeTub3:1.182302871):0.6494953397):0.5160417738):2.458615786,(((((((((((((((ScpTub3A:0.0247649868,(Sab_bTub3:1.0894e-06,Sab_aTub3:1.0894e-06):0.0200709091):0.0267150717,SakTub3:0.0693487424):0.0102774493,SaaTub3:0.0461028577):0.0132227341,(((Sc_aTub3:0,Sc_cTub3:0):1.0894e-06,Sc_bTub3:1.0894e-06):0.0251093418,SmiTub3:0.0547642757):0.0246467564):0.8764779747,CglTub3:0.8862882664):0.2013918198,((KaaTub3:0.5755454744,KnTub3:0.8054077244):0.37811875,(NacTub3:0.3186454099,NadTub3:0.4185231948):0.3364715559):0.0970964179):0.1559902077,TtbTub3:2.418100699):0.0823754947,(TodTub3:0.3938287655,ZrTub3:0.384398153):0.1460739615):0.0607315222,(TtpTub3:0.5134889142,VpTub3:0.3155514171):0.0929691363):0.4727320898,((ErcTub3:0.1763936878,ErgTub3:0.1582154607):0.2396280148,(Lak_aTub3:0.1907949285,(LatTub3:0.1703532035,LwTub3:0.1970827863):0.3669771532):0.0521227321):0.0811513348):0.1801612019,((KaTub3:0.3731935655,KlwTub3:0.2251045962):0.0448269373,(KlTub3:0.1219121118,KmmTub3:0.1844347362):0.0968065168):0.3715230245):1.058631554,(((WaTub3Alpha:0.011951397,WaTub3Beta:0.0057366373):0.1508915463,WicTub3:0.3005831565):0.1829144111,CyjTub3:0.3993219579):0.5162502066):0.3591034401,((((CdaTub3:0.4116640767,(OgaTub3:0.0303336364,OgpTub3:0.0056668895):0.459624142):0.2805178345,((PhmTub3:0.7050901995,PiuTub3:0.5225232677):0.5136240702,DebTub3:1.029939117):0.233353108):0.275099884,(Kop_aTub3:0.0124130731,Kop_bTub3:0.0545910566):1.530316327):0.1435707212,PtaTub3:0.771258621):0.2403160665):0.2555075535,(((((((((((Ca_aTub3Alpha:0.0037902051,Ca_bTub3:0.0091245856):0.0072216555,Ca_aTub3Beta:2.3333e-06):0.0455689506,CadTub3:0.0488951283):0.2423330961,Ct_aTub3:0.2907177536):0.4224905651,(LoeTub3:0.7363207053,(CapTub3:0.2110464744,CaoTub3:0.1190538273):0.3653841241):0.3828593204):0.1920999787,ShpTub3:1.030088322):0.2347089822,(ShsTub3:0.5750968334,CntTub3:0.5595338538):0.0689106832):0.187304041,((DehTub3:0.1925183288,MifTub3:0.660003591):0.1935204986,((CllTub3:0.7494110862,(MbbTub3:0.1176577132,MefTub3:0.12436673):0.6074031486):0.438806838,HybTub3:0.464653924):0.1698175312):0.1705935926):0.1091047659,MrgTub3:1.056756996):0.1968568653,CatTub3:0.9886711737):1.354343285,BaiTub3:1.541296099):0.2165616801):0.250039197,AcrTub3:1.561621079):0.575217827):0.3332377418):0.2577141872):0.3964395943,(EhTub3:0.3866575164,EtiTub3:0.7296624362):2.010488064):0.5076050038,FoaTub3:4.103574527):0.9205511314):0.5169110181):0.9408244477,(((((DifTub2B:3.961271732,(((PtTub2G:1.728753176,PtTub2H:3.63552096):2.091080837,PtTub2I:3.979021755):0.8108148596,NgTub2J:5.580379329):0.6599924216):0.4425436451,((TetTub2G:3.188768096,(TetTub2I:2.04732083,TetTub2K:1.60616163):2.146372135):0.9425230158,(OxtTub2J:0.9275624498,OxtTub2K:0.9519287227):3.292957497):0.379351257):0.3040809311,(NgTub2G:2.217867532,(NgTub2H:1.243253984,NgTub2I:2.069526611):1.634935671):0.3884976273):0.2327779492,((PtTub2E:0.1193889267,PtTub2F:0.2019143795):5.337996103,(TetTub2H:1.576154726,TetTub2J:2.13544571):1.67402887):0.4443730605):0.1273427322,OxtTub2I:2.215427843):0.1233952624):0.2197739097,NgTub2F:2.625167494):0.3644891473,((((EhTub2A:2.8315e-06,EdTub2A:0.0252458378):0.2374197142,(EtiTub2A:1.009775637,(EhTub2B:0.0704255978,EdTub2B:0.0392202318):0.2862026295):0.1817627597):0.2060668626,EtiTub2B:0.5129708382):1.232533974,(NgTub2D:0.5491831363,NgTub2E:0.5322610649):0.4555489714):0.2039292004):0.1397644555,(ActTub2A:2.276067748,((TetTub2C:1.054325778,PtTub2D:1.414860354):0.2364066404,(TetTub2D:0.9943508421,(TetTub2E:1.0894e-06,TetTub2F:2.4137e-06):1.457618113):0.4210267946):0.0895750667):0.0846926686):0.1109633445,((((tEs-Unigene6361_Echiniscoides:1.057723021,PrsTub2B:0.9727226257):0.1036648918,(((CacTub2A:0.6788940844,(YlTub2B:0.3181779282,NfeTub2B:0.6111355677):0.1898746174):0.1063241904,LmsTub2B:0.6464729282):0.3568772346,(((AudTub2B:0.6287060265,((((((((((((PcaTub2B:0.1233770394,PhcTub2B:0.0805421538):0.1586990732,(BjaTub2B:0.2874009864,PhgTub2B:0.2135667952):0.0677190627):0.0706516017,PlbTub2B:0.2824230057):0.0954542074,(FpTub2B:0.3161567642,(PplTub2B:0.2868389322,(WcTub2B:0.3086269237,FrTub2B:0.1570784847):0.0645807288):0.0821773681):0.0980409846):0.0602370696,GesTub2B:0.4304865948):0.106157885,(TavTub2B:0.4195881976,(GasTub2B:0.1072242713,DisTub2B:0.2546577627):0.1805436584):0.149769581):0.0990043779,((GltTub2B:0.386401444,JaTub2B:0.3323438449):0.0700210508,(HtaTub2B:0.3322823482,SthTub2B:0.2580002429):0.2298054579):0.0624749304):0.0681528703,(FmTub2B:0.7806342245,PtcTub2B:0.3646815425):0.1666913447):0.0221381814,((((AbbTub2B:1.0894e-06,AgbTub2B:1.0894e-06):0.6170205832,CpcTub2B:0.4265559231):0.1220705274,(((HecTub2B:0.1664425555,HysTub2B:0.2305817427):0.0538368912,GamTub2B:0.144595193):0.1744746958,LabTub2B:0.3210059748):0.1155599104):0.0645195263,(SccTub2B:0.5396644952,GylTub2B:0.4881171739):0.1565401924):0.1119014402):0.0435545207,(SllTub2B:0.3535028076,(HdpTub2B:0.1669126398,PiTub2B:0.165822729):0.1260625299):0.181648731):0.10147717,(PloTub2B:0.4285639028,ChpTub2B:0.6366116623):0.047835373):0.0605180432,PusTub2B:0.4564327113):0.2263133692):0.2652728706,DasTub2B:0.5222960245):0.590461723,(MlgTub2B:0.6332996068,(SorTub2B:0.0436972083,Um_aTub2B:0.0613997989):0.3017722931):0.4584486817):0.2450877396):0.2338717311):0.1462588104,((CorTub2B:1.226978611,NvTub2G:1.153822856):0.212279107,NvTub2F:1.377838985):0.1369653803):0.068719135,((((((((((((((DmoTub2B:0.115714249,DvTub2B:0.045564324):0.0380703637,DwTub2B:0.0469494696):0.0284261757,DgTub2B:0.3433701534):0.0402199862,(DrpTub2B:2.542e-06,DpTub2B:0.0050058797):0.1723539203):0.0218325121,((DaTub2B:0.0445001738,DrbTub2B:0.0452551577):0.0133492539,DkTub2B:0.1371872082):0.0152203181):0.0258678166,DrfTub2B:0.1648380883):0.0193571722,(DreTub2B:0.0137150678,(DbTub2B:0.026484177,DtTub2B:0.0770932579):0.0116419879):0.0100876253):0.0135392288,((DmTub2B:0.0202668569,(DssTub2B:0.0147365457,DseTub2B:1.0894e-06):0.0049023641):0.0299911781,(DyTub2B:0.0394904513,DerTub2B:0.0582241216):0.016517311):0.0396565325):0.046766015,DeTub2B:0.2555244727):0.3896210894,GomTub2B:0.5294329819):1.582304355,(AngTub2B:0.6458229387,(AeaTub2B:0.3927612699,CpqTub2B:0.3601749418):0.3781731303):1.045916286):0.2593569438,(RhpTub2B:1.208584525,EcgTub2J:1.059715751):0.2335823431):0.1288989386,((AmTub2B:0.6909355641,(BotTub2B:0.0449094679,BoiTub2B:0.0555877075):0.296815841):0.364110651,MerTub2B:0.3250652845):0.8239773081):0.1537587923,(AypTub2B:3.857723142,CeTub2F:1.872909486):0.1009164705):0.2098372191):0.0997545156):0.0966966373,((BhTub2A:0.0074691189,BhTub2B:0.0135246716):1.144309976,GrnTub2B:0.9926055357):0.2546358848):0.1208739496,(DifTub2A:0.335639654,(((DcpTub2:0.2107995199,(DcfTub2:0.0393148989,DdTub2:0.0332493257):0.0901555599):0.0975639171,PovTub2:0.1551793865):0.1694688004,PppTub2:0.3366360895):0.0693392977):0.3533782979):0.0563609536,((GtTub2A:0.244597475,(CtpTub2:0.4178948325,(HmaTub2:0.161004071,CmeTub2:0.0587395945):0.0553003391):0.0645722966):0.2266484226,((((GsTub2A:0.0243855871,GsTub2F:0.0635626163):0.0455129089,GsTub2D:0.0107680431):0.4626877603,(GsTub2B:0.0383341591,(GsTub2C:0.0786769566,GsTub2E:0.1135468385):0.0353954104):0.1656346701):0.1367943644,(((CncTub2A:0.5458411741,CncTub2B:0.7035410508):0.2591000205,PpuTub2:0.4051441562):0.1994003271,CmTub2:0.5867716081):0.0417784034):0.0544829581):0.1036594015):0.106030812,((((((((HahTub2A:1.0894e-06,Tg_aTub2A:1.0894e-06):0.0289357478,(((HahTub2B:0.0059918677,Tg_aTub2B:1.0894e-06):0.0379810674,(HahTub2C:1.0894e-06,Tg_aTub2C:1.0894e-06):0.0512094497):0.0220457059,((Pf_aTub2:2.0405e-06,((PkTub2:0.0062331787,PvTub2:2.0134e-06):0.0062320588,(PbTub2:2.3938e-06,PlyTub2:1.0894e-06):0.0062134882):0.0062622506):0.0247564627,(((BabTub2:0.0024632355,BbTub2:0.0636801605):0.0303239382,(ThaTub2:0.0226711211,TepTub2:0.0108901045):0.1391507718):0.0493951574,BamTub2:0.1268166594):0.05203409):0.063454342):0.0320796575):0.028462408,(GrnTub2A:0.6651618104,((CpTub2:2.3361e-06,ChTub2:2.6474e-06):0.0268453008,CrmTub2:0.1018459):0.2793152971):0.1075122386):0.0165741382,((((ImTub2A:1.0894e-06,ImTub2B:1.0894e-06):0.013171363,ImTub2C:0.0194363149):0.0073205531,(((TetTub2A:2.5813e-06,TetTub2B:2.0381e-06):0.0099396693,PtTub2B:2.0377e-06):2.4445e-06,(PtTub2A:0,PtTub2C:0):2.6359e-06):0.0084468365):0.0220214863,(((OxtTub2A:0,OxtTub2C:0):1.0894e-06,OxtTub2B:1.0894e-06):2.2778e-06,(OxtTub2D:2.4186e-06,((OxtTub2E:2.5266e-06,(OxtTub2F:2.9694e-06,OxtTub2G:2.4342e-06):0.0062457608):2.4937e-06,OxtTub2H:0.0314618345):0.0062475027):0.0125236142):0.0907884207):0.0229396137):0.0593040061,CypTub2:0.0881549357):0.0418327925,(((((((EdmTub2A:0.0063729814,(LemTub2A:1.0894e-06,LeiTub2C:1.0894e-06):1.0895e-06):2.5064e-06,((LeiTub2A:2.3243e-06,LemTub2B:0.0126912531):0.0127225145,(LbTub2A:0.0383590079,(((((((((((((((((((LeiTub2B:0,LemTub2H:0):0,LemTub2J:0):0,LemTub2I:0):0,LemTub2R:0):0,LemTub2O:0):0,LemTub2Q:0):0,LemTub2D:0):0,LemTub2N:0):0,LemTub2E:0):0,LemTub2L:0):0,LemTub2F:0):0,LemTub2K:0):0,LemTub2P:0):0,LemTub2G:0):0,LemTub2M:0):1.0894e-06,LemTub2C:1.0894e-06):2.5657e-06,(LbTub2B:1.0894e-06,LbTub2D:1.0894e-06):0.0127455916):0.0063459296,LeiTub2D:2.216e-06):2.5577e-06,LbTub2C:0.0190030186):0.0128971935):0.006128821):0.0063377987):0.0616383072,((TrcTub2A:0.0064304809,TrcTub2B:1.0894e-06):0.0062318705,(((TbTub2A:0,TbTub2C:0):0,TbTub2D:0):1.0894e-06,TbTub2B:1.0894e-06):0.0326610417):0.0522253193):0.1455056358,((((EmhTub2A:0,EmhTub2C:0):0,EmhTub2E:0):0,EmhTub2D:0):1.0894e-06,EmhTub2B:1.0894e-06):0.2616620281):0.0707819452,(GtTub2B:0.0149452273,GtTub2C:0.0103420516):0.0920896023):0.0172017744,((((CrTub2A:1.0894e-06,CrTub2B:1.0894e-06):2.9789e-06,(VcTub2A:2.6667e-06,VcTub2B:2.6704e-06):0.0067855158):0.0420890764,((OstTub2A:0.0702603012,OstTub2B:0.2170576835):0.0275445603,((ChvTub2A:0.0537831069,ChvTub2B:0.1240765761):0.0372262449,Mip_aTub2:0.0585252062):0.0157689077):0.0099872273):0.0351119223,((((((PhpTub2A:0.0778063293,(SemTub2Dalpha:1.0894e-06,SemTub2Dbeta:1.0894e-06):0.0359249321):0.0065084662,((SemTub2Aalpha:0.0061056104,SemTub2Abeta:1.0894e-06):0.0260284501,(SemTub2Calpha:1.0894e-06,SemTub2Cbeta:0.0061381748):0.0706088769):0.021150662):0.0143308804,((((((((((((((ArlTub2A:1.0894e-06,AtTub2A:1.0894e-06):0.0362393714,BdTub2Ab:0.0604212133):0.0355672111,(GlmTub2Aa:0.0228835399,GlmTub2Ab:0.0081446718):0.0280668832):0.0211669996,(MtTub2Aa:0.0111424091,CusTub2Ab:0.1052826567):0.0142977255):0.0127551587,((((RicTub2Aa:0.0312085695,(MeTub2Aa:0.0061139431,MeTub2Ab:0.0120460081):0.0051008626):0.0281628546,VvTub2Ab:0.0212682538):0.0203945061,(PotTub2Aa:0.0009413981,(PotTub2Ab:0.0180635994,(PotTub2Ae:0.023482547,PotTub2Af:0.0396813301):0.0450713388):0.0063016751):0.020619403):0.0049667977,VvTub2Ac:0.0242577598):0.0224077469):2.121e-06,((PupTub2Ab:0.0245943552,MeTub2Ac:0.0470676669):0.0131482987,(PotTub2Ac:0.0050148271,PotTub2Ad:0.0429243418):0.0255177924):2.3875e-06):0.0071390461,((((MigTub2Aa:0.0393936733,((Os_aTub2Ab:1.0894e-06,OrgTub2Ac:1.0894e-06):0.0239734185,SobTub2Ab:0.0075092582):0.0232467699):0.012233696,(BdTub2Ac:0.0285302935,BdTub2Ad:0.0388341217):0.0073537704):0.0037067178,Os_aTub2Ac:0.0490887061):0.0093821643,MigTub2Ab:0.0526794868):0.0036118156):0.015274642,(((OrgTub2Aa:1.0894e-06,Os_aTub2Aa:1.0894e-06):2.3764e-06,OrgTub2Ab:1.0894e-06):0.0143209946,SobTub2Aa:0.0363278089):0.0151175557):0.0095072266,BdTub2Aa:0.0163825154):0.0600301868,(((GlmTub2Bc:0.0049948429,GlmTub2Bd:0.0065952902):0.0071766178,(RicTub2Bd:0.0753167371,PotTub2Be:0.0879209508):0.0314381656):0.0249196864,VvTub2Bd:0.0563056901):0.0123933014):0.0092454483,((((((Os_aTub2B:0.0144872787,(BdTub2B:0.0095893496,SobTub2B:0.0086301338):0.0060601574):0.0238843467,MigTub2Ba:0.0345180116):0.0348996727,((PotTub2Ba:0.0368851533,PotTub2Bc:0.0090454638):0.0209697228,((MeTub2Bb:0.0177587267,MeTub2Bc:0.0368511682):0.0265373952,RicTub2Bc:0.026036574):0.0208095744):0.0107233866):0.0082346858,(((AtTub2Ba:1.0894e-06,AtTub2Bb:1.0894e-06):2.2678e-06,ArlTub2Bb:0.005857498):0.0058833957,ArlTub2Ba:2.2479e-06):0.0339624435):0.0089039923,(PupTub2Bb:0.053304811,(VvTub2Bc:0.0452129492,(ArlTub2Bd:0.0087033454,AtTub2Bd:0.0167378019):0.0610064276):0.0143809869):0.0215778757):0.005786957,(MtTub2Ba:0.0369083434,MtTub2Bb:0.019822442):0.0707753168):0.0060112898):0.0118463084,(((((((((((GlmTub2Ba:0.0059069105,GlmTub2Bb:2.1229e-06):0.01784836,PupTub2Ba:2.1247e-06):0.0058607905,(MeTub2Ba:0.0059581009,RicTub2Bb:0.0058872033):0.005959737):2.1497e-06,(MigTub2Bb:0.0489832654,MtTub2Bc:0.0115194047):0.0057501841):0.0119167558,VvTub2Ba:0.0056673088):0.0083579536,(PotTub2Bb:0.0182421351,PotTub2Bf:0.0219863752):0.021314957):2.8189e-06,(RicTub2Ba:0.0119749264,VvTub2Bb:0.0216235886):0.0208377965):0.0123399988,MigTub2Bc:0.0734196647):2.5092e-06,(ArlTub2Bc:0.0114540334,AtTub2Bc:2.6117e-06):0.0363552439):0.0066804076,CipTub2Ba:0.0061976732):2.5835e-06,CipTub2Bb:0.0525009174):0.0129859501):0.0139812893,((CusTub2Ba:0.0448514925,CusTub2Bb:0.0961887549):0.0469362359,((PupTub2Bc:0.0502354689,(MeTub2Bd:0.0516688395,PotTub2Bd:0.033237258):0.0389620278):0.0219967106,CipTub2Bc:0.0255400391):0.0185972958):0.0122101964):0.0497911191,(((((CusTub2Aa:0.0698522272,((((PupTub2Aa:0.1021376874,PotTub2Ah:0.0440687117):0.0317673746,PotTub2Ag:0.0629747527):0.0144197768,MeTub2Ad:0.0654050227):0.0404510102,((CipTub2Aa:0.1411645417,RicTub2Ab:0.0990125368):0.009208682,(MtTub2Ab:0.1294816205,(GlmTub2Ac:0.0182820091,GlmTub2Ad:0.0065143766):0.0334095239):0.1089180846):0.0104897052):0.0098196248):0.0105434588,VvTub2Aa:0.0669392927):0.0429085319,(((((MigTub2D:0.1080079961,((PupTub2D:0.1063555666,PotTub2Db:0.0489594986):0.0169856389,PotTub2Da:0.0193897688):0.0107072953):0.0285130877,(((CusTub2D:0.0732108453,CipTub2D:0.117642688):0.0460922916,MeTub2D:0.0179544882):0.0503202797,RicTub2D:0.0199250105):0.0128073208):0.0179293041,VvTub2D:0.0564299109):0.0364359422,((MtTub2D:0.0767984005,GlmTub2Db:0.0159930113):0.0269424864,GlmTub2Da:0.0414206286):0.0685461307):0.1064586484,((OrgTub2D:1.0894e-06,Os_aTub2D:0.0059221521):0.0697773316,(BdTub2D:0.0857114808,SobTub2D:0.048164753):0.0496220001):0.0830917772):0.0410904187):0.0400442068,(((((GlmTub2Ca:0.0255108302,GlmTub2Ce:0.0222392699):0.0600900059,(GlmTub2Cd:0.0385590278,GlmTub2Cf:0.0064515159):0.0585582237):0.0154391767,MtTub2Cb:0.1114434271):0.0545855787,CusTub2Cb:0.0781273469):0.0201501234,((((RicTub2Ca:0.0029046837,MeTub2Ca:0.0372561888):0.0170126823,(((MigTub2Cb:0.0548834217,MigTub2Cc:0.017490726):0.0593606874,(PotTub2Cb:0.041262962,PotTub2Cc:0.022473018):0.06829889):0.0253558517,PupTub2Cb:0.0739263789):0.0160780913):0.0130157529,VvTub2Cb:0.0428625215):0.012115015,((ArlTub2Cc:2.3888e-06,AtTub2Cc:0.0257539411):0.0739792836,(AtTub2Cd:0.030369786,ArlTub2Cd:2.51e-06):0.021195403):0.0376320938):0.0240686494):0.0321761364):0.0449709292,(CipTub2Ab:0.0825403119,((((((MigTub2Ca:0.0303356092,(PupTub2Ca:0.0372998839,((AtTub2Ca:0.006226244,ArlTub2Ca:0.0126662608):0.0383586397,(ArlTub2Cb:2.156e-06,AtTub2Cb:0.0063135176):0.0479573353):0.0828243141):0.018663338):0.0168843768,(MtTub2Ca:0.0183835413,(GlmTub2Cg:2.5987e-06,GlmTub2Ch:0.0125118431):0.0191407405):0.0092756186):2.0701e-06,((CusTub2Ca:0.0125272075,GlmTub2Cc:0.0049494802):0.0010151399,(PotTub2Ca:0.0369751521,GlmTub2Cb:2.4792e-06):0.0060244661):0.0060510547):0.0060252428,((((((OrgTub2Ca:2.9093e-06,Os_aTub2Cc:2.1973e-06):0.0193714454,(BdTub2Ca:0.0442617967,SobTub2Ca:2.4407e-06):0.0127974212):0.0508795693,((Os_aTub2Ca:0.0216162051,((BdTub2Cb:0.0366296379,SobTub2Cc:0.0313969297):0.0095718537,BdTub2Cc:0.0515270114):0.0074715943):0.0106943439,SobTub2Cb:2.056e-06):0.0117502308):0.006884351,(OrgTub2Cb:2.4402e-06,Os_aTub2Cb:2.1168e-06):0.0235552596):0.0211627175,(MeTub2Cb:2.2299e-06,MeTub2Cc:0.0438575944):0.0268822709):0.0085776235,RicTub2Cc:0.0049978197):0.0088425664):2.0688e-06,VvTub2Ca:0.0182916128):0.0099860367,(PotTub2Cd:0.0405312871,ArlTub2Ce:0.0816704865):2.647e-06):0.0394647819):0.0187427839):2.477e-06):0.0598892974):0.016754934,(((((PhpTub2B:1.0894e-06,PhpTub2E:1.0894e-06):2.4815e-06,(PhpTub2I:2.2968e-06,PhpTub2J:2.2967e-06):0.0915766308):0.0063974174,PhpTub2C:0.0062671836):0.0130622704,(PhpTub2D:1.0894e-06,PhpTub2F:1.0894e-06):2.5939e-06):0.0306629301,(SemTub2Falpha:2.2974e-06,SemTub2Fbeta:2.0661e-06):0.1170032198):0.0515083656):0.0417225539,(((SemTub2Balpha:2.9472e-06,SemTub2Bbeta:2.1384e-06):0.0169166667,(SemTub2Ealpha:2.2236e-06,SemTub2Ebeta:2.5517e-06):0.0367862355):0.0133826535,((((PhpTub2G:0.0242843191,PhpTub2H:0.0697158023):0.048816304,(SemTub2Jalpha:1.0894e-06,SemTub2Jbeta:1.0894e-06):0.0378872501):0.010877415,((SemTub2Halpha:2.0861e-06,SemTub2Hbeta:2.572e-06):2.4006e-06,(SemTub2Ialpha:2.7282e-06,SemTub2Ibeta:2.7181e-06):0.0064181665):0.0404151441):0.0153643485,(SemTub2Galpha:1.0894e-06,SemTub2Gbeta:1.0894e-06):0.048190431):2.9038e-06):0.0271152496):0.0268233136,(((SemTub2Kalpha:1.0894e-06,SemTub2Kbeta:1.0894e-06):0.0824703679,(SemTub2Lalpha:2.0167e-06,SemTub2Lbeta:0.0295220087):0.1934980871):0.088193175,(SemTub2Malpha:2.3977e-06,SemTub2Mbeta:0.005696685):0.3017308031):0.0335131253):0.0161751102):0.0803967504):0.02772343,(((BinTub2A:0.0087965174,BinTub2B:0.0032682831):0.0659133695,(BinTub2C:0.0942268417,BinTub2D:0.3243070887):0.1546849662):0.1920816414,(((((FrcTub2A:0.0887462513,FrcTub2B:0.1916203064):0.0976719155,(PhtTub2:0.1042310084,ThpTub2:0.3812658973):0.0907882741):0.4584049548,(EcsTub2A:0.0123958404,((EcsTub2B:0.0015573894,(EcsTub2C:2.2043e-06,EcsTub2E:0.0577031194):0.0182372744):0.0173024274,EcsTub2D:0.0119409882):0.0060863976):0.06491917):0.0488446949,((((AuaTub2A:0,AuaTub2E:0):0,AuaTub2C:0):1.0894e-06,AuaTub2B:1.0894e-06):1.0895e-06,AuaTub2D:1.0894e-06):0.0633973316):0.1737087317,((HyaTub2:0.0181564454,(((PhsTub2:0,PhiTub2:0):0,SrpTub2:0):1.0894e-06,PhrTub2:1.0894e-06):1.0895e-06):2.6676e-06,PuTub2:0.0120620922):0.0570215303):0.0637626812):0.0337187289):0.0145809962):0.0230776001,((NgTub2A:0,NgTub2C:0):2.5361e-06,NgTub2B:2.1637e-06):0.0810965581):0.0363455677,TctTub2:0.0951255218):0.0372741712):0.0364156598,(((((Tv_aTub2A:0,Tv_aTub2C:0):1.0894e-06,Tv_aTub2B:1.0894e-06):1.0895e-06,Tv_aTub2E:0.0122799609):0.0064820131,Tv_aTub2D:0.0119146254):0.046083541,Tv_aTub2F:0.5249966361):0.5823469766):0.0725727574,((((((((tPr-GFGY01017783.1:0.3060111253,(((NscTub2:0.3706827073,(EniTub2:0.0099821248,(EcTub2:0.0181551292,EnhTub2:0.0338751532):0.0173168243):0.0897774827):0.1310353585,VicTub2:0.5447398744):0.1359933902,OcbTub2:0.4391600177):0.1208055914):0.215444176,((((CorTub2A:0.7281092258,((((((MucTub2Aa:0.0515094264,(RhaTub2Aa:0.0321203092,RhaTub2Ab:0.0063283169):0.0239024147):0.0368360311,PhbTub2Ac:0.0741699005):0.0188273849,PhbTub2Aa:0.2023543721):0.0453885907,(((MucTub2Ba:0.1565454461,(RhaTub2Ba:0.0752226119,RhaTub2Bb:0.0337802668):0.1128024241):0.0342192692,MucTub2Bb:0.0542643104):0.0394814839,(PhbTub2Ba:0.0635157741,PhbTub2Bb:0.0667561492):0.009959007):0.0830274197):0.0243089629,(MucTub2Ab:0.1101044016,PhbTub2Ab:0.1331881839):0.0150374195):0.0677433811,RhaTub2C:0.0540463246):0.3695740669):0.0954449264,((RisTub2B:0.2542965093,(Bad_aTub2C:1.0894e-06,Bad_bTub2C:1.0894e-06):0.5596989523):0.428890385,SppTub2B:0.3363831971):0.1580422146):0.052222592,(AlmTub2Balpha:0.0132984954,AlmTub2Bbeta:0.0088013194):0.4401694969):0.0775366656,FoaTub2:0.5611921461):0.0445424872):0.0694155512,(((MovTub2A:0.02301047,MovTub2B:0.1044473145):0.0409587712,MolTub2A:0.0286797725):0.0593738774,(MolTub2B:0.5265305782,MolTub2C:0.0335413875):0.0454703331):0.1733711053):0.0647038125,(SppTub2A:2.0814e-06,SppTub2C:1.0894e-06):2.474e-06):0.0062363557,(((AlmTub2Aalpha:1.0894e-06,AlmTub2Calpha:1.0894e-06):2.3052e-06,AlmTub2Cbeta:0.0060765537):2.9654e-06,AlmTub2Abeta:0.0124649805):0.04923756):2.5425e-06,((Bad_bTub2A:1.0894e-06,Bad_aTub2A:1.0894e-06):2.4819e-06,(Bad_bTub2B:1.0894e-06,Bad_aTub2B:2.3703e-06):0.0059865737):0.0059876803):2.4685e-06,RisTub2A:2.4676e-06):2.9758e-06,(((((((((((((BodTub2A:0.0184171127,((((McpTub2A:2.7514e-06,CzTub2:1.0894e-06):2.2437e-06,(MyfTub2:0.0243445844,((MppTub2:1.0894e-06,MspTub2:1.0894e-06):0.0243933853,BcTub2:0.0626940344):2.0194e-06):2.9974e-06):2.0731e-06,(SepTub2:2.0866e-06,MgTub2:2.0858e-06):0.0182237877):0.0367990403,((((((ChsTub2A:0,PytTub2:0):0,PtrTub2:0):1.0894e-06,CohTub2:1.0894e-06):2.3361e-06,(AlbTub2:0.0119833414,SetTub2:0.0183144965):2.652e-06):0.0181831225,(((BodTub2B:0.4890195316,ChsTub2B:0.0986562556):0.0238243067,PnTub2:0.0540803629):0.0448849256,LpmTub2:2.5653e-06):0.0175710383):0.0118194908,(HypTub2:0.018290925,RhrTub2:1.0894e-06):2.1775e-06):0.0059092043):0.0074967783):0.0072353981,((((((((((((ApaTub2A:0.0318664367,(AscTub2A:0.0062954951,((Asf_bTub2A:0,NefTub2A:0):1.0894e-06,Asf_aTub2A:1.0894e-06):0.032718744):0.0258237263):0.0088447824,((((((Ajc_aTub2:0,Ajc_eTub2:0):0,Ajc_dTub2:0):2.3944e-06,Ajc_bTub2:2.2635e-06):2.8836e-06,(Ajd_aTub2:2.3944e-06,Ajd_bTub2:2.3424e-06):0.047990708):0.0325599214,(Pab_cTub2:2.2252e-06,Pab_bTub2:2.1956e-06):0.034550464):0.0363706641,(((Cop_aTub2:0,Coi_aTub2:0):2.4587e-06,Coi_cTub2:2.4902e-06):0.0582479625,UrTub2:0.0932233035):0.0082430356):0.0524660629):0.0073460376,AstTub2A:0.0246713052):0.0063822713,((AfTub2A:1.0894e-06,AoTub2A:1.0894e-06):1.0895e-06,AgsTub2A:0.0059326836):0.0129807546):0.0132193117,(AecTub2:0.0069622823,(AskTub2:0.0059432874,(An_bTub2:1.0894e-06,An_aTub2:1.0894e-06):0.0059802192):0.012001757):0.012090333):0.0066625917,EnTub2A:0.0252266399):0.0397973746,((PchTub2:0.1578473593,(PcmTub2:0.0025224887,TlsTub2:0.0153828899):0.0916907118):0.0148261952,((((((ArbTub2:0,ThvTub2:0):0,TrrTub2:0):0,TrtTub2:0):1.0894e-06,TeTub2:2.298e-06):0.0056986462,ArgTub2:0.0243114846):0.0119989639,AroTub2:2.9863e-06):0.2125625582):0.0068880598):0.0343020474,ExdTub2:0.0462363848):0.0060857535,((ErpTub2:0.0430882089,(BofTub2:0.0120067759,ScsTub2:0.0060276838):0.0099834664):0.0030619212,GllTub2:0.0182006714):0.0061100939):0.0058684446,(((((CehTub2A:0.0059299641,GlgTub2B:0.0060332388):0.0192067525,((VdTub2B:0.1317775374,VaTub2:0.0215995574):0.0173879481,AalTub2:0.0621695078):0.0202441642):0.0189388101,((((CrpTub2:0.067474192,TitTub2:0.0151226055):0.0169756671,ThTub2:0.0122260355):2.5615e-06,(ChgTub2:2.4826e-06,CttTub2:0.0244279156):0.0059628328):0.0079946364,(PoaTub2:0.0187171752,((NcTub2:2.5502e-06,SomTub2:1.0894e-06):2.5116e-06,(NedTub2:2.6628e-06,NetTub2:0.0059967605):0.0060564293):0.0246970205):2.3298e-06):0.0218900976):0.0065024465,(((((((((AitTub2A:0.0585686289,CcpTub2A:0.007542861):0.0149480169,CvfTub2A:0.0271236298):0.0181445654,MraTub2A:0.0088143822):0.0087922724,(MtaTub2A:0.0055854506,PeiTub2A:0.0192276099):0.0061031769):0.0062547582,(((((EiaTub2A:0,EptTub2A:0):0,EcfTub2A:0):0,EpgTub2A:0):1.0894e-06,EpbTub2A:1.0894e-06):2.4218e-06,NegTub2A:0.0059363322):2.4618e-06):0.0136566261,((ComTub2A:0.0313301051,((((AitTub2B:0.214121963,((CvfTub2B:0.1148496569,CcpTub2B:0.2013102):0.0336096969,(((EiaTub2B:0.0164187049,(((EpbTub2B:0,EptTub2B:0):1.0894e-06,NegTub2B:1.0894e-06):1.0895e-06,EpgTub2B:1.0894e-06):1.0895e-06):2.3357e-06,EcfTub2B:0.005481273):0.0305533541,PeiTub2B:0.0824117063):0.0336540019):2.6298e-06):0.1107937685,(MtaTub2B:0.0295278936,MraTub2B:0.0056617415):0.0914747838):0.0542524347,EptTub2C:0.6046343895):0.3974300351,ComTub2B:0.1837272139):0.1634383148):0.0879601076,((HpvTub2A:2.3525e-06,HjTub2A:0.0250854732):0.034994933,TraTub2A:0.0232341358):0.0981846262):0.0192978219):2.9384e-06,((GimTub2A:1.0894e-06,(FoTub2A:0.0061634254,GzTub2A:0.0061624667):2.1402e-06):1.0895e-06,NhTub2A:0.0185351415):0.0253228964):0.0355455478,((GgtTub2:0.0121407463,MapTub2:0.006091072):0.0178725364,MagTub2:0.0005614291):0.0179409276):0.0182877337,GrcTub2A:0.0986099189):0.0067789396):0.0216416046,(((((GlgTub2A:0.0978895033,GrcTub2B:0.1843259787):0.0532611491,NhTub2C:0.2971617735):0.0562974062,((HpvTub2B:0.0307815043,HjTub2B:0.018164269):0.0388807085,TraTub2B:0.0290265257):0.1447582646):0.0259068713,(((ApaTub2B:0.116822556,EnTub2B:0.2346311371):0.0333187461,(AscTub2B:0.1503354778,((Asf_bTub2B:1.0894e-06,Asf_aTub2B:1.0894e-06):0.0232870753,NefTub2B:0.0114038475):0.1286302232):0.1140104607):0.1364073641,((AfTub2B:1.0894e-06,AoTub2B:1.0894e-06):2.1552e-06,AgsTub2B:0.0119003064):0.2128909981):0.1674544944):0.0111357195,((McpTub2B:0.2887692954,((CehTub2B:0.0531871642,GlgTub2C:0.0157109268):0.5029932163,NhTub2D:0.3016353376):0.2084315644):0.0556066601,(((GimTub2B:1.0894e-06,FoTub2B:1.0894e-06):0.1094177119,GzTub2B:0.0754130253):0.3219913359,NhTub2B:0.4023694752):0.3568747104):0.0617361724):0.0625246402):0.0269777162):0.0062463222,(TumTub2A:0.1085942695,GedTub2:0.0172353593):0.0397237182):2.362e-06,((OimTub2A:2.0812e-06,AmrTub2:0.0059717105):7.60459e-05,(AstTub2B:0.717741061,OimTub2B:0.0589733829):0.0414070491):0.0117427733):0.0032643446):0.0123784447,ClgTub2:0.0615036468):0.0112827602,XpTub2:0.1073300761):0.0450548691,TumTub2B:0.2162455515):0.010488134,AtoTub2:0.0756986683):0.1301363218,(((((YlTub2A:0.3743204046,(((PtaTub2A:2.2854e-06,PtaTub2B:2.7596e-06):0.0848206135,((((((((((((((((ScpTub2A:0.0052684568,(Sab_aTub2:1.0894e-06,Sab_bTub2:1.0894e-06):2.2616e-06):0.0054287879,(((ScpTub2B:0.005258292,((((SaaTub2:0,SmiTub2:0):0,Sc_aTub2:0):0,Sap_aTub2:0):1.0894e-06,Sc_cTub2:1.0894e-06):2.1698e-06):1.0895e-06,Sc_bTub2:0.0053000024):0.0052545153,SakTub2:2.2744e-06):0.015759343):0.131627059,(KaaTub2:0.0979116706,KnTub2:0.2115481448):0.065947565):0.0328272794,(TtpTub2:0.0890937436,VpTub2:0.0608532583):0.0280939293):0.0153981301,ZrTub2:0.1335219017):0.0127175019,TodTub2:0.0313085778):2.206e-06,(CglTub2:0.1915076926,((NacTub2:0.0843536587,NadTub2:0.0293748142):0.5907128468,TtbTub2:0.1339539755):0.0279900808):0.0481367437):0.0291520206,(ErcTub2:0.0582874994,ErgTub2:0.0303406211):0.0576926406):0.0307763854,(KaTub2:0.0294026913,((KlTub2:0.0085451774,KlwTub2:0.0431172404):0.0158462468,KmmTub2:0.0253509208):0.0161898163):0.1304320848):0.0092657194,Lak_aTub2:0.070261116):0.018222467,(LatTub2:0.0223130737,LwTub2:0.0281275428):0.0404377863):0.0921604295,(((WaTub2Alpha:1.0894e-06,WaTub2Beta:1.0894e-06):0.0365227772,WicTub2:0.0911366418):0.0779998173,CyjTub2:0.0636819492):0.0860347108):0.0527877199,((((((((((((Ca_aTub2Alpha:0,Ca_bTub2:0):1.0894e-06,Ca_aTub2Beta:1.0894e-06):0.0171368628,CadTub2:0.005512742):0.0338692952,Ct_aTub2:0.0591723051):0.0362968398,ShpTub2:0.1634926847):0.0058318732,(CapTub2:0.0193394866,CaoTub2:0.0032469407):0.0431569645):0.0197705791,LoeTub2:0.0831990159):0.0207848877,(((CllTub2:0.0467643379,(MbbTub2:0.0394219827,MefTub2:0.0456637764):0.0541877367):0.0504215702,HybTub2:0.106282452):0.0451224976,CatTub2:0.1664409223):0.0223563597):0.0095132714,(ShsTub2:0.0507765547,CntTub2:0.109912955):0.0528261167):0.0292456305,DehTub2:0.0632718155):0.0445587767,MifTub2:0.1092414859):0.0195507566,MrgTub2:0.3273242851):0.0535078458):0.0232273529,(((CdaTub2:0.1792850809,(OgaTub2:0.0172527585,OgpTub2:2.1338e-06):0.0340364716):0.0450900077,(((PhmTub2:0.1182653848,PiuTub2:0.2294173717):0.1069615913,HnvTub2:0.7352032443):0.099139101,DebTub2:0.2004932519):0.0764707586):0.0730398374,(Kop_bTub2:2.2124e-06,Kop_aTub2:0.0115818355):0.1827415112):0.0414909683):0.021161331,AcrTub2:0.2906495006):0.0268752894,BaiTub2:0.126644156):0.0325746628):0.1527556749,CacTub2B:0.9860525978):0.0514206442):0.0881988474,NfeTub2A:0.417593082):0.1194976129,(((ShcTub2:0.0166255623,ShoTub2:0.0254140324):0.0738140534,SpTub2:0.0303339682):0.0701773116,SjTub2:0.0510278582):0.5365739874):0.0455259085,LmsTub2A:0.1364097471):0.0454344851,SacTub2:0.1956054668):0.0148364153):0.154193987,((Fnb_bTub2:2.0595e-06,((Fnb_cTub2:0.0058237108,(Fnd_bTub2:2.4257e-06,Fnd_cTub2:2.4244e-06):0.0058214781):2.4172e-06,Fna_bTub2:2.1048e-06):0.0058313616):0.0783857722,TemTub2:0.0938848166):0.2405172883):0.0709004589,(((WsTub2A:0.2361201543,WsTub2B:0.4285646184):0.0774130795,((((MvTub2A:0.32182435,RgTub2B:0.2026367029):0.0572859975,RhgTub2B:0.1819932205):0.189307779,(RhgTub2A:0.1604388467,RgTub2A:0.2165119316):0.0532818227):0.0799513151,SprTub2:0.4180054966):0.0970251455):0.0538008878,MvTub2B:0.3240005721):0.0577013255):0.0501417754,(MlgTub2A:0.2413797378,(SorTub2A:2.8827e-06,Um_aTub2A:0.0056841017):0.3471830144):0.1200987874):0.0529302692,(((((AudTub2A:0.2225468075,PiiTub2:0.0651383129):0.0104960216,((((((((((PcaTub2A:1.0894e-06,PhcTub2A:0.0060238564):0.0133544764,PhgTub2A:0.0174949807):0.0086946643,(PlbTub2A:0.0249733222,BjaTub2A:0.0341946716):0.0141650434):0.027597116,((TavTub2A:0.0465370493,DisTub2A:0.0319902018):0.0063367997,GasTub2A:0.0121417975):0.0260206926):0.0112068828,((GltTub2A:0.0535112841,JaTub2A:0.0503269699):0.0184203876,((((FpTub2A:0.0324466868,PplTub2A:0.0244580049):0.0182748634,FrTub2A:0.0343630284):0.0140778462,WcTub2A:0.0310902054):0.0077474933,GesTub2A:0.0315986881):0.0181812041):0.0196221633):0.0195369471,(((((PusTub2A:0.0906038929,PusTub2C:0.0635044649):0.0738862457,CpcTub2A:0.0273766888):0.0124776781,((AbbTub2A:2.9934e-06,AgbTub2A:2.3811e-06):0.0656037925,((((HecTub2A:0.006079181,HysTub2A:0.0123004043):2.8153e-06,HecTub2C:0.135538289):0.0190882354,GamTub2A:2.7282e-06):0.0557085164,PloTub2A:0.067955021):0.0069411652):0.0107508469):0.0186185797,((SccTub2A:0.1006183447,((ChpTub2A:0.0187471381,(HdpTub2A:2.293e-06,PiTub2A:0.0239744391):0.043292481):0.018200604,SllTub2A:2.065e-06):0.012576447):0.0304563691,LabTub2A:0.012462858):2.9365e-06):0.0059809177,(HtaTub2A:0.0115571943,SthTub2A:0.056531809):0.0630355257):2.4798e-06):0.0109098271,PtcTub2A:0.0327985982):0.0063839875,GylTub2A:0.1010334676):0.0051392696,(AbbTub2C:0.0111488349,AgbTub2C:2.0793e-06):0.2936377477):0.0072407792,(FmTub2A:0.0349504036,FmTub2C:0.1658960312):0.0693604885):0.0432425435):0.0432258745,(BobTub2A:0.0344161566,BobTub2B:0.1463422766):0.0540705839):0.0345115746,(DasTub2A:0.166463496,BobTub2C:0.3702143653):0.0104947575):0.0898203321,(MlpTub2:0.0237661259,(PugTub2:2.0541e-06,PutTub2:0.0409548231):0.0550240284):0.153986822):0.0547558218):0.1306079107,PrsTub2C:0.2650910589):0.1007841499,PrsTub2A:0.0414461158):0.0145709804):0.0679092852):0.0624780976,CptTub2E:0.0326636157):0.0046713423,((EcgTub2C:0.0520538852,EcgTub2E:0.1476949476):0.0424212918,(CptTub2F:0.0327345795,CptTub2K:0.2199429831):0.019661246):0.0055900022):0.0067331898,(((AypTub2W:0.4181377365,AypTub2Y:2.0916e-06):0.0319623833,(AypTub2X:0.0252437674,AypTub2Z:0.0121543716):0.0138821405):0.1552203333,RhpTub2X:0.0507154315):0.0450273498):0.0106671281,CptTub2J:0.1510680551):0.0128289077,(((((((((((((((((tHe-BV898_06836.p01:2.1537e-06,tHe-BV898_14575.p01:0.0061176187):0.0061244428,tRc-Unigene12545_Richtersius:0.0093701243):2.5565e-06,tRv-RvY_09976-1:2.1713e-06):0.0061142436,tPr-GFGY01010670.1:0.0060951882):0.047453314,EcgTub2D:0.0515799008):0.0275985406,((TicTub2A:0.0647437322,(AngTub2A:0.1440419198,(AeaTub2A:0.0137806527,CpqTub2A:0.0442543729):0.0192232445):0.0503512899):0.0066565768,((((((((((((((((((((DmoTub2A:0,DseTub2A:0):0,DbTub2A:0):0,DaTub2A:0):0,DkTub2A:0):0,DwTub2A:0):0,DeTub2A:0):0,DpTub2A:0):0,DerTub2A:0):0,DreTub2A:0):0,DyTub2A:0):0,DssTub2A:0):0,DrfTub2A:0):0,DrrTub2A:0):0,DrbTub2A:0):0,DmTub2A:0):0,DtTub2A:0):0,DgTub2A:0):1.0894e-06,DvTub2A:1.0894e-06):2.6389e-06,DrpTub2A:0.06307348):0.0147992394,((((GomTub2Aa:0.0059845854,(GomTub2Ad:0.0061254423,GomTub2Af:0.0061267728):0.0124447958):0.0186188249,(GomTub2Ab:0.00614823,(GomTub2Ac:1.0894e-06,GomTub2Ae:1.0894e-06):0.0061103287):0.0247084116):0.0163907494,GomTub2Ah:0.114683062):0.0292281103,GomTub2Ag:0.1093559392):0.0060898882):0.0728854628):0.0073827484):0.0077335626,(((HerTub2B:0.1065401383,((((TicTub2D:2.4351e-06,((((((((((((((((((((((DmoTub2D:0,DtTub2D:0):0,DaTub2D:0):0,DmTub2D:0):0,DpTub2D:0):0,DseTub2D:0):0,DrrTub2D:0):0,DyTub2D:0):0,DwTub2D:0):0,DkTub2D:0):0,DrpTub2D:0):0,DbTub2D:0):0,DerTub2D:0):0,DrfTub2D:0):0,DeTub2D:0):0,DgTub2D:0):0,DreTub2D:0):0,DssTub2D:0):0,DrbTub2D:0):1.0894e-06,DvTub2D:1.0894e-06):1.0895e-06,GomTub2D:0.0057900323):0.0057878789,MydTub2D:2.8867e-06):0.0057842153,(AngTub2D:0.0058023507,(AeaTub2D:1.0894e-06,CpqTub2D:1.0894e-06):2.2735e-06):2.3328e-06):0.0116525068):0.0059108525,AypTub2D:0.0057968615):0.0116599503,((RhpTub2Da:2.936e-06,RhpTub2Db:0.02330922):0.0116382243,RhpTub2Dc:0.0060869594):2.0306e-06):0.0128291028,((((((((((AmTub2D:0,AacTub2D:0):0,LhTub2D:0):0,BotTub2D:0):0,BoiTub2D:0):0,PobTub2D:0):0,AeTub2D:0):0,CmfTub2D:0):1.0894e-06,ApfTub2D:1.0894e-06):1.0895e-06,HrsTub2D:0.0058068449):1.0895e-06,MerTub2D:0.011639466):0.0054192122):0.0657801518):0.0041361492,((AmTub2G:2.5606e-06,(ApfTub2G:1.0894e-06,(BotTub2G:1.0894e-06,BoiTub2G:1.0894e-06):0.0252920131):2.479e-06):0.0170505935,(MerTub2G:0.0192778293,(LhTub2G:0.0941046241,(((CmfTub2G:0.0366772172,HrsTub2G:0.0366983206):0.0110949746,(AeTub2G:0.0168149657,AacTub2G:0.0144690433):0.039741767):0.0155310142,PobTub2G:0.0197135141):0.006752172):0.0547534519):2.1961e-06):0.0387937544):0.0158578663,(((((((((ApfTub2F:0,BoiTub2F:0):1.0894e-06,BotTub2F:1.0894e-06):1.0895e-06,AmTub2F:0.0061221501):0.0047363704,MerTub2F:0.0078150404):0.0245089264,HrsTub2F:2.7819e-06):0.0061153985,PobTub2F:2.5017e-06):2.3438e-06,LhTub2F:0.0184869914):0.0045732649,(AeTub2F:1.0894e-06,AacTub2F:1.0894e-06):0.0076747276):0.0089293782,NavTub2F:0.0640959695):0.0754428928):0.0090377451):0.0155055768,SckTub2C:0.0311451033):0.0153965857,((((((GaTub2D:0.0256875925,(TarTub2D:0.0194681567,BrTub2D:0.0217703613):0.01260615):0.1192719684,((((((((((((OraTub2E:0,SptTub2E:0):0,CvpTub2E:0):0,RnTub2E:0):0,OcTub2E:0):0,BtTub2E:0):0,EqcTub2E:0):0,MmTub2E:0):0,MdTub2E:0):0,HsTub2E:0):1.0894e-06,CrgTub2E:0.0061760255):1.0895e-06,LaTub2E:2.5181e-06):2.6004e-06,TmlTub2E:1.0894e-06):2.633e-06):0.0134771178,(((((((((((((TmlTub2D:0,MdTub2D:0):0,RnTub2D:0):0,CvpTub2D:0):0,MpfTub2D:0):0,HsTub2D:0):0,CafTub2D:0):0,MamTub2D:0):0,BtTub2D:0):0,EqcTub2D:0):0,SptTub2D:0):0,MmTub2D:0):1.0894e-06,(CrgTub2D:0.0389499523,XtTub2D:0.0123688121):2.5418e-06):2.5071e-06,OcTub2D:1.0894e-06):2.0688e-06):0.0068207723,((AocTub2D:1.0894e-06,GgTub2D:1.0894e-06):2.2725e-06,GgTub2E:0.0061956858):0.0063286712):2.6628e-06,AocTub2E:0.0646415549):0.0312185533,((SptTub2J:0.0119599541,SptTub2K:0.0058489228):0.0749097068,SptTub2L:0.144576898):0.0563625808):0.0297872763):0.0089116696,(HerTub2A:0.0187686091,NvTub2A:0.0062326103):0.0125253918):2.9996e-06,((EcgTub2A:0.0520339753,(SmTub2A:0.0060999299,(SmTub2B:1.0894e-06,(SmTub2C:0.0353245006,SmTub2D:0.0765583343):0.006046563):0.0069042546):0.021815416):0.018994235,CptTub2B:0.0313874399):0.0061128762):0.0177527614,((NvTub2B:0.0307534636,NvTub2C:0.0371989642):0.0072171115,(CptTub2C:0.0146046475,CptTub2D:0.0186640142):0.0225694017):0.006955133):2.3331e-06,(((((OidTub2A:1.0894e-06,OidTub2B:1.0894e-06):2.0771e-06,(OidTub2D:0.0705691746,OidTub2E:0.0650972836):0.0130299715):0.0156897977,((((((((((LaTub2F:0,CafTub2F:0):0,BtTub2F:0):0,HsTub2F:0):0,MamTub2F:0):1.0894e-06,SptTub2F:1.0894e-06):1.0895e-06,(((OcTub2F:0,MpfTub2F:0):1.0894e-06,EqcTub2F:0.0048987463):2.8138e-06,CvpTub2F:1.0894e-06):0.0006923409):2.4467e-06,(TmlTub2F:0.0055661138,((CrgTub2F:0,RnTub2F:0):1.0894e-06,MmTub2F:1.0894e-06):0.005568018):2.1888e-06):0.0055586807,MdTub2F:2.055e-06):0.0853589411,((TarTub2G:0.0877150016,BrTub2G:0.0491154241):0.014983096,((((LaTub2G:0.0244105726,TmlTub2G:2.3484e-06):0.0243463251,MdTub2G:0.0118917745):0.0059427041,((((MmTub2G:0.0058505107,RnTub2G:2.0635e-06):0.017810905,((MamTub2G:0.0059528251,HsTub2G:2.6512e-06):0.0425493065,CafTub2G:0.0120712104):0.0057169928):0.0058914707,MpfTub2G:0.0059080137):0.0059081457,GgTub2G:2.3559e-06):0.006001987):0.0085407199,XtTub2G:0.0406536629):0.0297671144):0.1285901984):0.0790795617,OidTub2F:0.2530403722):0.0902637346):0.0177802157,AmqTub2:0.0256326337):0.012507559,((CiTub2A:1.0894e-06,(CptTub2A:0.0153460575,(CptTub2G:0.0412766078,CptTub2I:0.0437763882):0.0350058916):0.0166321668):2.5672e-06,((CagTub2A:0.0124325069,(CiTub2B:0.0178880916,(OidTub2C:0.0506618929,CagTub2C:0.0975753734):0.0139792409):0.0009236233):0.0127780138,TiaTub2A:0.0250553747):0.0061744129):0.0069164795):2.1256e-06):0.0071627996,(((MbTub2A:1.0894e-06,MbTub2B:0.0062579243):0.0520819719,(ProTub2A:2.9363e-06,(ProTub2B:0.0064528631,ProTub2C:0.050803765):0.0123655418):0.0465071801):0.026679027,((SckTub2D:0.0117344148,SckTub2F:0.0055914699):0.0194183889,SckTub2E:0.025067725):2.0617e-06):0.0062133374):2.5675e-06,((((((((((TarTub2A:0.0062555422,(GaTub2Aa:0.0062556268,BrTub2Ac:2.5358e-06):2.4227e-06):0.0315371249,(BrTub2Ab:0.0062784502,(((((TarTub2B:2.2912e-06,BrTub2Bc:0.0323999802):0.0187751575,(BrTub2Ba:1.0894e-06,BrTub2Bb:1.0894e-06):2.4106e-06):0.0062570819,GaTub2Bb:0.0125322064):2.2212e-06,(((GaTub2C:1.0894e-06,BrTub2C:1.0894e-06):0.0062694073,TarTub2C:2.5359e-06):0.0124028136,((((((((((((((TmlTub2C:0,HsTub2C:0):0,CrgTub2C:0):0,RnTub2C:0):0,SptTub2C:0):0,MdTub2C:0):0,CafTub2C:0):0,EqcTub2C:0):0,MamTub2C:0):0,MmTub2C:0):0,AocTub2C:0):1.0894e-06,CvpTub2C:1.0894e-06):2.5331e-06,(OcTub2C:0.0125862202,MpfTub2C:0.0125725282):1.0895e-06):2.066e-06,BtTub2C:0.0381244747):0.0062647123,XtTub2C:2.07e-06):0.0200724346):0.0324728832):0.0062783558,GaTub2Ba:0.0188187155):0.0191018979):2.55e-06):0.0063111486,BrTub2Aa:0.0063076042):0.0126828898,((GaTub2Ab:0.0446426568,XtTub2B:0.0187744384):0.0060356445,AocTub2B:0.0062165452):0.0061426311):0.0061819658,(((TmlTub2A:2.1335e-06,((((((((OcTub2B:0,CafTub2B:0):0,SptTub2B:0):0,MmTub2B:0):0,BtTub2B:0):0,RnTub2B:0):0,HsTub2B:0):1.0894e-06,CvpTub2B:0.0222225379):2.023e-06,CrgTub2B:2.8682e-06):0.0403605306):2.561e-06,MmTub2A:1.0894e-06):2.6337e-06,(((((((CvpTub2A:0,MdTub2A:0):0,HsTub2A:0):0,SptTub2A:0):0,MamTub2A:0):0,RnTub2A:0):0,CafTub2A:0):0,BtTub2A:0):1.0894e-06):2.7124e-06):2.3252e-06,MpfTub2B:0.0375025538):0.006619327,(AocTub2A:1.0894e-06,GgTub2A:0.0061942289):2.5102e-06):0.0119665807,XtTub2A:0.0121828834):0.0098473268,(EcgTub2B:0.0802266547,HerTub2C:0.1304172777):0.0241266978):0.0072158469,(((TicTub2E:0.0769831317,((((((((((((DmoTub2E:0,DrbTub2E:0):1.0894e-06,DaTub2E:1.0894e-06):2.2165e-06,(DvTub2E:0.0052255453,DgTub2E:0.0104639636):2.2502e-06):0.005221284,DpTub2E:0.0210331014):2.2828e-06,((DeTub2E:0,DrrTub2E:0):1.0894e-06,DkTub2E:1.0894e-06):2.1231e-06):2.1907e-06,DrfTub2E:0.0052376829):0.0052231506,((((DreTub2E:0.0052459001,DbTub2E:0.0052267183):2.2871e-06,DtTub2E:0.0052792495):0.0052252962,(((DyTub2E:0.0052295637,DseTub2E:0.005223619):2.2564e-06,DerTub2E:2.182e-06):2.1516e-06,DmTub2E:0.0052239715):2.2859e-06):0.0052247127,DwTub2E:0.0104696951):2.1541e-06):0.0162562638,GomTub2E:2.931e-06):0.087290712,(MydTub2E:0.2105567777,AngTub2E:2.9761e-06):0.0229233656):0.0152560029,AeaTub2E:0.0048023416):0.0065425877,CpqTub2E:0.0051427259):0.085773602,((((((AmTub2E:0,MerTub2E:0):0,BoiTub2E:0):0,BotTub2E:0):1.0894e-06,ApfTub2E:2.4662e-06):0.0050883197,((LhTub2E:1.0894e-06,PobTub2E:1.0894e-06):2.2565e-06,(((AeTub2E:2.7755e-06,AacTub2E:2.2557e-06):0.0051116297,HrsTub2E:2.0947e-06):2.2234e-06,NavTub2E:0.0417069602):0.0050982199):2.2437e-06):0.0045661422,CmfTub2E:0.0055657108):0.1165720364):0.0514378204):0.0635082623,(RhpTub2E:0.216602399,AypTub2E:0.1867966897):0.0783266563):0.139866535,TarTub2X:0.0918051928):0.0370545758):0.0061157541):0.006478994,(SckTub2A:0.07001761,(SckTub2B:0.0496421329,(CagTub2B:0.0466093914,TrsTub2:0.1526233049):0.0033736036):0.0067654452):0.0094827066):2.1073e-06,SckTub2G:0.0247098714):0.0067845843):0.0322767679,((((PspTub2B:0.0671051407,(CejTub2C:0.0063589782,CeTub2C:0.0195248513):0.034694751):0.0499904073,LolTub2D:0.1721439371):0.0555065536,(EmhTub2F:2.33532666,(TicTub2X:1.013356591,NavTub2X:0.6389360088):0.0315133079):0.0928270511):0.0450388576,((((GaTub2H:0.1401145039,TarTub2H:0.1487688441):0.0648603126,BrTub2H:0.1856827441):0.1968327153,(((OraTub2H:0.1185812165,(LaTub2H:0.2172048141,(((((OcTub2H:0.1049907877,CvpTub2H:0.1549356789):0.0466485575,SptTub2H:0.1001996509):0.0123954492,(MamTub2H:0.0128452512,HsTub2H:0.0219039896):0.0761325885):0.0167856971,(CrgTub2H:0.089901507,(MmTub2H:0.0123241415,RnTub2H:0.0493651401):0.0531106013):0.0693221877):0.0197674996,((CafTub2H:0.1168977222,MpfTub2H:0.1614934568):0.3036960269,BtTub2H:0.1451425661):0.1243397189):0.0489667764):0.1117261528):0.0408758549,MdTub2H:0.0743014165):0.2097003566,(AocTub2H:0.2175004168,GgTub2H:0.1050667053):0.052048403):0.123055835):0.2305049866,(MamTub2I:0.0625354589,(HsTub2Ia:0.0984366005,HsTub2Ib:0.0099728563):0.0293943401):0.1941143289):0.0590442644):0.023475108):0.0111289387,((SmTub2E:0.0236605017,SmTub2F:0.1499098232):0.0620311507,(EcgTub2F:0.1490862963,EcgTub2G:0.5752617781):0.0953572226):0.0448562315):0.0114578267,((((PspTub2A:0.0122832834,(CejTub2D:1.0894e-06,CeTub2D:1.0894e-06):0.0256359129):0.0213461719,(LolTub2C:0.0133754539,WbTub2C:0.0174490578):0.0750762049):0.0172683677,(MhTub2A:0.0089698842,MiTub2A:0.0030488466):0.07526044):0.0415342088,PspTub2E:0.104348416):0.0403695538):0.0163427961,(((((tEs-CL4874.Contig2_Echiniscoides:0.0166694752,(tEs-CL4874.Contig3_Echiniscoides:0.0397398986,tEt-TRINITY_DN53444_c4_g4_i1:0.133684642):0.0551834467):0.1162049737,(tEt-TRINITY_DN53444_c3_g1_i4:0.1250858963,tEt-TRINITY_DN53444_c3_g1_i5:2.0164e-06):0.2846338981):0.0106646655,((HerTub2D:0.2761625971,HerTub2E:1.128622565):0.2515147144,NvTub2E:0.7953260978):0.1175827568):0.0326847582,((((((CeTub2A:0.0198679096,CejTub2B:0.0602490793):0.0326590391,(CejTub2A:0.0055386161,CeTub2B:0.0003503029):0.0243852779):0.1415813277,((PspTub2C:0.0572745084,PspTub2D:0.1054752201):0.0446267559,(CejTub2E:0.0776002077,CeTub2E:0.0161648386):0.0286914053):0.0181434897):0.0364164867,(((((BrmTub2A:1.0894e-06,WbTub2A:2.2115e-06):0.0294655878,LolTub2A:2.3648e-06):0.0057035022,OvTub2A:0.0058779193):0.1113079727,((BrmTub2B:0.1544157014,OvTub2B:0.0787683463):0.0437235081,LolTub2B:0.0189882975):0.2389664125):0.0286912048,(HegTub2B:0.0279817808,((MhTub2B:1.0894e-06,MiTub2D:0.0055874712):0.0340656477,((MiTub2B:0.0050914701,MhTub2C:0.0119184527):0.1132222627,((MhTub2D:0.1213365569,MiTub2G:0.086858386):0.0273710667,((MhTub2E:0.0291921735,MhTub2F:0.0451381317):0.0413838553,MiTub2I:0.061252966):0.0693024742):0.0527337776):0.030568613):0.0320414989):0.1387039735):0.0198365435):0.0660552619,(CoTub2A:0.0896023708,CoTub2B:0.0860614445):0.5481626554):0.0329298794,((LolTub2E:0.0848023539,(LolTub2F:0.9758050275,LolTub2G:1.166323395):0.5468464925):0.464582768,(EcgTub2H:0.469610044,EcgTub2I:1.042946139):0.256844201):0.1075077182):0.0427421742):0.0155859568,(((tEt-TRINITY_DN50820_c1_g1_i1:1.0894e-06,tEt-TRINITY_DN50820_c1_g1_i2:0.0095008796):0.2801082354,tEt-TRINITY_DN50820_c1_g1_i3:0.0447472782):0.0957922527,tEs-Unigene7075_Echiniscoides:0.1171722496):0.1398737909):0.0074738878):0.0463596103,((((tHe-BV898_06814.p01:0.1511739761,(tMp-DN12255_c0_g1_i2:0.1057713522,(tPr-GFGY01015094.1:0.1007001743,tRc-Unigene5565_Richtersius:0.1250174408):0.0501533651):0.0521318873):0.1797808745,((tRc-CL227.Contig5_Richtersius:0.0262775315,(tMp-DN12242_c0_g1_i2:0.0177100163,tPr-GFGY01007097.1:0.0306704329):0.010452745):0.0231862112,tRv-RvY_09966-1:0.0316587319):0.0282277736):0.0409273963,((((tHe-BV898_09557.p01:0.0197604418,tPr-GFGY01009871.1:0.0521693401):0.0186663273,tRv-RvY_13916-1:0.0416189179):0.0176869571,tRc-CL227.Contig1_Richtersius:0.0130122717):0.0543026546,TiaTub2B:0.5394556781):0.0263150193):0.0279661401,(((((((tEt-TRINITY_DN54803_c0_g16_i4:0.0528238673,tEt-TRINITY_DN54803_c0_g16_i18:2.3316e-06):0.0999205319,tEt-TRINITY_DN54803_c0_g16_i11:2.0126e-06):0.0960960948,tEt-TRINITY_DN54803_c0_g16_i14:0.0168036233):0.0418185202,tEt-TRINITY_DN54803_c0_g16_i17:0.036058865):2.0284e-06,tEt-TRINITY_DN54803_c0_g16_i15:2.73e-06):0.0205482707,tEt-TRINITY_DN54803_c0_g16_i16:0.0900904945):0.7073846773,NavTub2Y:1.036915938):0.0737684428):0.0312006739):0.0311354063,(((((((DmoTub2C:0.023647258,DvTub2C:0.0327278455):0.0236750533,DgTub2C:0.0099325337):0.0076983416,DwTub2C:0.0322645036):0.0189700435,(DeTub2C:0.0050927052,DrrTub2C:0.0050751469):0.0209006479):0.00287696,((DaTub2C:0.0203378666,(DrbTub2C:2.8002e-06,DkTub2C:0.0210833071):0.0102521877):2.5376e-06,((DreTub2C:2.2265e-06,(DpTub2C:1.0894e-06,DrpTub2C:1.0894e-06):0.1410941355):0.0050856786,((DrfTub2C:1.0894e-06,DbTub2C:1.0894e-06):2.0107e-06,((((DyTub2C:0,DerTub2C:0):1.0894e-06,DseTub2C:1.0894e-06):0.0051187432,DmTub2C:0.0051525546):0.0102157395,DtTub2C:2.4822e-06):0.0050562803):0.005035922):0.0051368691):0.007138356):0.1776323803,((MydTub2C:0.2284874089,AeaTub2Cb:0.2824567497):0.0602601191,(AngTub2C:0.0747541737,(CpqTub2C:0.0584623119,AeaTub2Ca:0.045669763):0.0471043622):0.1139283329):0.0468908642):0.0934008605,(RhpTub2C:0.1846453491,AypTub2C:0.1252680293):0.0548192643):0.0713523276):0.1025967026,((tRc-CL227.Contig2_Richtersius:0.0938738337,tPr-GFGY01006227.1:0.0408200601):0.026732971,tMp-DN1784_c0_g1_i1:0.0578631594):0.0285075498);
