# Supplementary material for: Phylogenetic and functional characterization of water bears (Tardigrada) tubulins
Source: Sci Rep. 2023 Mar 30;13:5194. doi: 10.1038/s41598-023-31992-z (PMC10063605; doi:10.1038/s41598-023-31992-z)
Supplement: Supplementary file 1 — Supplementary Information. [file 41598_2023_31992_MOESM1_ESM.zip › Novotna Floriancicova_Supplementary data/Supplementary data 2/CRG dataset_tardigrades_tubulin_domains_selected_translated_frames_and_Findeisen.decoded.dpa_100.MAFFT-GINSI.with.CLUSTALO.tree.phylip_fastme_tree.annot.txt]

DATASET_COLORSTRIP
SEPARATOR	TAB
DATASET_LABEL	Tubulin type
COLOR	#ff0000
COLOR_BRANCHES	0
LEGEND_TITLE	Tubulin type
LEGEND_SHAPES	1	1	1	1	1	1	1	1
LEGEND_COLORS	#66C2A5	#FC8D62	#8DA0CB	#E78AC3	#A6D854	#FFD92F	#E5C494	#B3B3B3
LEGEND_LABELS	Tardigrade	Tub1	Tub2	Tub3	Tub4	Tub5	Tub6	Bacteria
DATA
TtpTub3_coord_4-214	#E78AC3	Tub3
VpTub3_coord_4-212	#E78AC3	Tub3
TodTub3_coord_4-211	#E78AC3	Tub3
CglTub3_coord_4-213	#E78AC3	Tub3
WicTub3_coord_3-210	#E78AC3	Tub3
WaTub3Beta_coord_3-210	#E78AC3	Tub3
WaTub3Alpha_coord_3-210	#E78AC3	Tub3
CyjTub3_coord_3-210	#E78AC3	Tub3
PtaTub3_coord_4-215	#E78AC3	Tub3
PiuTub3_coord_4-212	#E78AC3	Tub3
PhmTub3_coord_4-212	#E78AC3	Tub3
DebTub3_coord_4-212	#E78AC3	Tub3
OgpTub3_coord_4-211	#E78AC3	Tub3
OgaTub3_coord_4-211	#E78AC3	Tub3
CdaTub3_coord_4-211	#E78AC3	Tub3
Kop_bTub3_coord_4-212	#E78AC3	Tub3
Kop_aTub3_coord_4-212	#E78AC3	Tub3
MifTub3_coord_4-228	#E78AC3	Tub3
LoeTub3_coord_4-244	#E78AC3	Tub3
CapTub3_coord_4-242	#E78AC3	Tub3
CaoTub3_coord_4-242	#E78AC3	Tub3
Ct_aTub3_coord_4-237	#E78AC3	Tub3
Ca_bTub3_coord_4-243	#E78AC3	Tub3
Ca_aTub3Beta_coord_4-243	#E78AC3	Tub3
Ca_aTub3Alpha_coord_4-243	#E78AC3	Tub3
CadTub3_coord_4-243	#E78AC3	Tub3
ShsTub3_coord_4-239	#E78AC3	Tub3
CntTub3_coord_4-232	#E78AC3	Tub3
ShpTub3_coord_4-234	#E78AC3	Tub3
MrgTub3_coord_4-225	#E78AC3	Tub3
HybTub3_coord_4-229	#E78AC3	Tub3
DehTub3_coord_4-228	#E78AC3	Tub3
CatTub3_coord_4-229	#E78AC3	Tub3
MefTub3_coord_4-232	#E78AC3	Tub3
MbbTub3_coord_4-232	#E78AC3	Tub3
CllTub3_coord_4-232	#E78AC3	Tub3
BaiTub3_coord_4-210	#E78AC3	Tub3
DifTub2B_coord_3-208	#8DA0CB	Tub2
OxtTub2K_coord_3-212	#8DA0CB	Tub2
OxtTub2J_coord_3-211	#8DA0CB	Tub2
TetTub2K_coord_3-210	#8DA0CB	Tub2
TetTub2I_coord_3-206	#8DA0CB	Tub2
TetTub2G_coord_3-215	#8DA0CB	Tub2
PtTub2I_coord_3-209	#8DA0CB	Tub2
PtTub2H_coord_5-203	#8DA0CB	Tub2
PtTub2G_coord_3-207	#8DA0CB	Tub2
NgTub2J_coord_3-232	#8DA0CB	Tub2
NgTub2F_coord_3-221	#8DA0CB	Tub2
NgTub2G_coord_36-203	#8DA0CB	Tub2
NgTub2I_coord_4-218	#8DA0CB	Tub2
NgTub2H_coord_3-212	#8DA0CB	Tub2
TicTub2X_coord_3-211	#8DA0CB	Tub2
OidTub2E_coord_3-211	#8DA0CB	Tub2
OidTub2D_coord_3-211	#8DA0CB	Tub2
OidTub2B_coord_3-211	#8DA0CB	Tub2
OidTub2A_coord_3-211	#8DA0CB	Tub2
CptTub2J_coord_3-211	#8DA0CB	Tub2
CptTub2A_coord_3-211	#8DA0CB	Tub2
CptTub2I_coord_3-211	#8DA0CB	Tub2
CptTub2G_coord_3-211	#8DA0CB	Tub2
RhpTub2X_coord_3-211	#8DA0CB	Tub2
TmlTub2A_coord_1-192	#8DA0CB	Tub2
BtTub2A_coord_3-211	#8DA0CB	Tub2
TiaTub2A_coord_3-211	#8DA0CB	Tub2
SckTub2D_coord_3-211	#8DA0CB	Tub2
SptTub2A_coord_3-211	#8DA0CB	Tub2
MmTub2A_coord_3-211	#8DA0CB	Tub2
SckTub2E_coord_3-211	#8DA0CB	Tub2
XtTub2A_coord_3-211	#8DA0CB	Tub2
SptTub2B_coord_3-211	#8DA0CB	Tub2
CvpTub2B_coord_3-211	#8DA0CB	Tub2
CrgTub2B_coord_3-211	#8DA0CB	Tub2
CafTub2B_coord_3-211	#8DA0CB	Tub2
BtTub2B_coord_3-211	#8DA0CB	Tub2
OcTub2B_coord_3-211	#8DA0CB	Tub2
MpfTub2B_coord_3-211	#8DA0CB	Tub2
RnTub2B_coord_3-211	#8DA0CB	Tub2
MmTub2B_coord_3-211	#8DA0CB	Tub2
HsTub2B_coord_3-211	#8DA0CB	Tub2
SckTub2F_coord_3-211	#8DA0CB	Tub2
MdTub2A_coord_3-211	#8DA0CB	Tub2
MamTub2A_coord_3-211	#8DA0CB	Tub2
HsTub2A_coord_3-211	#8DA0CB	Tub2
GgTub2A_coord_3-211	#8DA0CB	Tub2
CvpTub2A_coord_3-211	#8DA0CB	Tub2
NvTub2C_coord_3-207	#8DA0CB	Tub2
CiTub2A_coord_3-211	#8DA0CB	Tub2
RnTub2A_coord_3-211	#8DA0CB	Tub2
CafTub2A_coord_3-211	#8DA0CB	Tub2
AocTub2A_coord_3-211	#8DA0CB	Tub2
RnTub2C_coord_3-211	#8DA0CB	Tub2
XtTub2C_coord_3-211	#8DA0CB	Tub2
TmlTub2C_coord_3-211	#8DA0CB	Tub2
MpfTub2C_coord_3-211	#8DA0CB	Tub2
SptTub2C_coord_3-211	#8DA0CB	Tub2
AocTub2C_coord_3-211	#8DA0CB	Tub2
OcTub2C_coord_3-211	#8DA0CB	Tub2
MmTub2C_coord_3-211	#8DA0CB	Tub2
MamTub2C_coord_3-211	#8DA0CB	Tub2
MdTub2C_coord_3-211	#8DA0CB	Tub2
HsTub2C_coord_3-211	#8DA0CB	Tub2
CrgTub2C_coord_3-211	#8DA0CB	Tub2
CvpTub2C_coord_3-211	#8DA0CB	Tub2
CafTub2C_coord_3-211	#8DA0CB	Tub2
BtTub2C_coord_3-211	#8DA0CB	Tub2
EqcTub2C_coord_3-211	#8DA0CB	Tub2
TarTub2C_coord_3-211	#8DA0CB	Tub2
BrTub2C_coord_3-211	#8DA0CB	Tub2
GaTub2C_coord_3-211	#8DA0CB	Tub2
GaTub2Bb_coord_3-211	#8DA0CB	Tub2
BrTub2Bb_coord_3-211	#8DA0CB	Tub2
BrTub2Ba_coord_3-211	#8DA0CB	Tub2
TarTub2B_coord_3-211	#8DA0CB	Tub2
BrTub2Bc_coord_3-211	#8DA0CB	Tub2
GaTub2Ba_coord_3-211	#8DA0CB	Tub2
BrTub2Ab_coord_3-211	#8DA0CB	Tub2
TarTub2A_coord_3-211	#8DA0CB	Tub2
GaTub2Aa_coord_3-211	#8DA0CB	Tub2
BrTub2Ac_coord_3-211	#8DA0CB	Tub2
XtTub2B_coord_3-211	#8DA0CB	Tub2
HerTub2B_coord_3-211	#8DA0CB	Tub2
GaTub2Ab_coord_3-211	#8DA0CB	Tub2
BrTub2Aa_coord_3-211	#8DA0CB	Tub2
OidTub2C_coord_3-211	#8DA0CB	Tub2
TicTub2A_coord_3-211	#8DA0CB	Tub2
MbTub2B_coord_3-211	#8DA0CB	Tub2
MbTub2A_coord_3-211	#8DA0CB	Tub2
HerTub2C_coord_3-211	#8DA0CB	Tub2
GomTub2Ah_coord_3-211	#8DA0CB	Tub2
GomTub2Af_coord_3-211	#8DA0CB	Tub2
GomTub2Ad_coord_3-211	#8DA0CB	Tub2
GomTub2Aa_coord_3-211	#8DA0CB	Tub2
GomTub2Ae_coord_3-211	#8DA0CB	Tub2
GomTub2Ac_coord_3-211	#8DA0CB	Tub2
GomTub2Ab_coord_3-211	#8DA0CB	Tub2
GomTub2Ag_coord_3-211	#8DA0CB	Tub2
DyTub2A_coord_3-211	#8DA0CB	Tub2
DwTub2A_coord_3-211	#8DA0CB	Tub2
DvTub2A_coord_3-211	#8DA0CB	Tub2
DtTub2A_coord_3-211	#8DA0CB	Tub2
DssTub2A_coord_3-211	#8DA0CB	Tub2
DseTub2A_coord_3-211	#8DA0CB	Tub2
DrrTub2A_coord_3-211	#8DA0CB	Tub2
DrpTub2A_coord_3-211	#8DA0CB	Tub2
DrfTub2A_coord_3-211	#8DA0CB	Tub2
DreTub2A_coord_3-211	#8DA0CB	Tub2
DrbTub2A_coord_3-211	#8DA0CB	Tub2
DpTub2A_coord_3-211	#8DA0CB	Tub2
DmoTub2A_coord_3-211	#8DA0CB	Tub2
DmTub2A_coord_3-211	#8DA0CB	Tub2
DkTub2A_coord_3-211	#8DA0CB	Tub2
DgTub2A_coord_3-211	#8DA0CB	Tub2
DerTub2A_coord_3-211	#8DA0CB	Tub2
DeTub2A_coord_3-211	#8DA0CB	Tub2
DbTub2A_coord_3-211	#8DA0CB	Tub2
DaTub2A_coord_3-211	#8DA0CB	Tub2
CpqTub2A_coord_3-211	#8DA0CB	Tub2
AeaTub2A_coord_3-211	#8DA0CB	Tub2
TarTub2X_coord_3-211	#8DA0CB	Tub2
AngTub2A_coord_3-212	#8DA0CB	Tub2
ProTub2C_coord_3-211	#8DA0CB	Tub2
ProTub2B_coord_3-211	#8DA0CB	Tub2
ProTub2A_coord_3-211	#8DA0CB	Tub2
RhpTub2Dc_coord_3-214	#8DA0CB	Tub2
TicTub2D_coord_3-211	#8DA0CB	Tub2
AypTub2D_coord_3-211	#8DA0CB	Tub2
RhpTub2Db_coord_3-211	#8DA0CB	Tub2
RhpTub2Da_coord_3-211	#8DA0CB	Tub2
MydTub2D_coord_3-211	#8DA0CB	Tub2
AeaTub2D_coord_3-211	#8DA0CB	Tub2
CpqTub2D_coord_3-211	#8DA0CB	Tub2
DyTub2D_coord_3-211	#8DA0CB	Tub2
DwTub2D_coord_3-211	#8DA0CB	Tub2
DvTub2D_coord_3-211	#8DA0CB	Tub2
DmTub2D_coord_3-211	#8DA0CB	Tub2
DrpTub2D_coord_3-211	#8DA0CB	Tub2
DmoTub2D_coord_3-211	#8DA0CB	Tub2
DpTub2D_coord_3-211	#8DA0CB	Tub2
DrfTub2D_coord_3-211	#8DA0CB	Tub2
DreTub2D_coord_3-211	#8DA0CB	Tub2
DrbTub2D_coord_3-211	#8DA0CB	Tub2
DtTub2D_coord_3-211	#8DA0CB	Tub2
DssTub2D_coord_3-211	#8DA0CB	Tub2
DkTub2D_coord_3-211	#8DA0CB	Tub2
DseTub2D_coord_3-211	#8DA0CB	Tub2
DeTub2D_coord_3-211	#8DA0CB	Tub2
DerTub2D_coord_3-211	#8DA0CB	Tub2
DgTub2D_coord_3-211	#8DA0CB	Tub2
DrrTub2D_coord_3-211	#8DA0CB	Tub2
DbTub2D_coord_3-211	#8DA0CB	Tub2
DaTub2D_coord_3-211	#8DA0CB	Tub2
GomTub2D_coord_3-211	#8DA0CB	Tub2
AngTub2D_coord_3-211	#8DA0CB	Tub2
PobTub2D_coord_3-211	#8DA0CB	Tub2
LhTub2D_coord_3-211	#8DA0CB	Tub2
HrsTub2D_coord_3-211	#8DA0CB	Tub2
CmfTub2D_coord_3-211	#8DA0CB	Tub2
BotTub2D_coord_3-211	#8DA0CB	Tub2
BoiTub2D_coord_3-211	#8DA0CB	Tub2
ApfTub2D_coord_3-211	#8DA0CB	Tub2
AacTub2D_coord_3-211	#8DA0CB	Tub2
AeTub2D_coord_3-211	#8DA0CB	Tub2
AmTub2D_coord_3-211	#8DA0CB	Tub2
MerTub2D_coord_3-211	#8DA0CB	Tub2
EcgTub2C_coord_3-211	#8DA0CB	Tub2
HrsTub2G_coord_3-211	#8DA0CB	Tub2
CmfTub2G_coord_3-211	#8DA0CB	Tub2
PobTub2G_coord_3-211	#8DA0CB	Tub2
AeTub2G_coord_3-211	#8DA0CB	Tub2
AacTub2G_coord_3-211	#8DA0CB	Tub2
LhTub2G_coord_3-211	#8DA0CB	Tub2
MerTub2G_coord_3-211	#8DA0CB	Tub2
BotTub2G_coord_3-211	#8DA0CB	Tub2
BoiTub2G_coord_3-211	#8DA0CB	Tub2
ApfTub2G_coord_3-211	#8DA0CB	Tub2
AmTub2G_coord_3-211	#8DA0CB	Tub2
SmTub2D_coord_3-211	#8DA0CB	Tub2
SmTub2B_coord_3-211	#8DA0CB	Tub2
SmTub2A_coord_3-211	#8DA0CB	Tub2
SmTub2C_coord_3-211	#8DA0CB	Tub2
CptTub2K_coord_3-211	#8DA0CB	Tub2
CptTub2F_coord_3-211	#8DA0CB	Tub2
CptTub2E_coord_3-211	#8DA0CB	Tub2
CptTub2D_coord_3-211	#8DA0CB	Tub2
CptTub2C_coord_3-211	#8DA0CB	Tub2
EcgTub2D_coord_3-211	#8DA0CB	Tub2
EcgTub2B_coord_3-211	#8DA0CB	Tub2
EcgTub2A_coord_3-211	#8DA0CB	Tub2
HerTub2A_coord_3-211	#8DA0CB	Tub2
SckTub2C_coord_3-211	#8DA0CB	Tub2
CagTub2A_coord_3-211	#8DA0CB	Tub2
CptTub2B_coord_3-211	#8DA0CB	Tub2
NvTub2A_coord_3-211	#8DA0CB	Tub2
SckTub2B_coord_3-211	#8DA0CB	Tub2
CagTub2B_coord_3-211	#8DA0CB	Tub2
CiTub2B_coord_3-211	#8DA0CB	Tub2
PobTub2F_coord_3-211	#8DA0CB	Tub2
AeTub2F_coord_3-211	#8DA0CB	Tub2
MerTub2F_coord_3-211	#8DA0CB	Tub2
AmTub2F_coord_3-211	#8DA0CB	Tub2
ApfTub2F_coord_3-211	#8DA0CB	Tub2
BoiTub2F_coord_3-211	#8DA0CB	Tub2
BotTub2F_coord_3-211	#8DA0CB	Tub2
HrsTub2F_coord_3-211	#8DA0CB	Tub2
LhTub2F_coord_3-211	#8DA0CB	Tub2
AacTub2F_coord_3-211	#8DA0CB	Tub2
NavTub2F_coord_3-211	#8DA0CB	Tub2
SckTub2A_coord_3-211	#8DA0CB	Tub2
NvTub2B_coord_3-211	#8DA0CB	Tub2
CagTub2C_coord_3-211	#8DA0CB	Tub2
SckTub2G_coord_3-211	#8DA0CB	Tub2
AmqTub2_coord_3-211	#8DA0CB	Tub2
tMt-orf120_coord_15-207	#66C2A5	Tardigrade
AocTub2B_coord_3-211	#8DA0CB	Tub2
tMp-orf32_coord_4-212	#66C2A5	Tardigrade
tPr-orf94_coord_4-212	#66C2A5	Tardigrade
tHe-orf19_coord_3-211	#66C2A5	Tardigrade
tHe-orf7_coord_3-211	#66C2A5	Tardigrade
tEs-orf30_coord_15-223	#66C2A5	Tardigrade
Tv_aTub2F_coord_4-212	#8DA0CB	Tub2
Tv_aTub2C_coord_4-212	#8DA0CB	Tub2
Tv_aTub2E_coord_4-212	#8DA0CB	Tub2
Tv_aTub2D_coord_4-212	#8DA0CB	Tub2
Tv_aTub2B_coord_4-212	#8DA0CB	Tub2
Tv_aTub2A_coord_4-212	#8DA0CB	Tub2
TrcTub2B_coord_3-211	#8DA0CB	Tub2
TrcTub2A_coord_3-211	#8DA0CB	Tub2
TbTub2D_coord_3-211	#8DA0CB	Tub2
TbTub2C_coord_3-211	#8DA0CB	Tub2
TbTub2B_coord_3-211	#8DA0CB	Tub2
TbTub2A_coord_3-211	#8DA0CB	Tub2
LemTub2A_coord_3-211	#8DA0CB	Tub2
LeiTub2C_coord_3-211	#8DA0CB	Tub2
LeiTub2A_coord_3-211	#8DA0CB	Tub2
LemTub2R_coord_3-211	#8DA0CB	Tub2
LemTub2Q_coord_3-211	#8DA0CB	Tub2
LemTub2P_coord_3-211	#8DA0CB	Tub2
LemTub2O_coord_3-211	#8DA0CB	Tub2
LemTub2N_coord_3-211	#8DA0CB	Tub2
LemTub2M_coord_3-211	#8DA0CB	Tub2
LemTub2L_coord_3-211	#8DA0CB	Tub2
LemTub2K_coord_3-211	#8DA0CB	Tub2
LemTub2J_coord_3-211	#8DA0CB	Tub2
LemTub2I_coord_3-211	#8DA0CB	Tub2
LemTub2H_coord_3-211	#8DA0CB	Tub2
LemTub2G_coord_3-211	#8DA0CB	Tub2
LemTub2F_coord_3-211	#8DA0CB	Tub2
LemTub2E_coord_3-211	#8DA0CB	Tub2
LemTub2D_coord_3-211	#8DA0CB	Tub2
LemTub2C_coord_3-211	#8DA0CB	Tub2
LeiTub2D_coord_3-211	#8DA0CB	Tub2
LeiTub2B_coord_3-211	#8DA0CB	Tub2
LbTub2D_coord_3-211	#8DA0CB	Tub2
LbTub2C_coord_3-211	#8DA0CB	Tub2
LbTub2B_coord_3-211	#8DA0CB	Tub2
LemTub2B_coord_3-211	#8DA0CB	Tub2
EdmTub2A_coord_3-211	#8DA0CB	Tub2
LbTub2A_coord_3-211	#8DA0CB	Tub2
VcTub2B_coord_3-211	#8DA0CB	Tub2
VcTub2A_coord_3-211	#8DA0CB	Tub2
CrTub2A_coord_3-211	#8DA0CB	Tub2
CrTub2B_coord_3-211	#8DA0CB	Tub2
VvTub2Bd_coord_3-211	#8DA0CB	Tub2
MeTub2Bc_coord_3-211	#8DA0CB	Tub2
MeTub2Bb_coord_3-211	#8DA0CB	Tub2
CusTub2Ba_coord_3-211	#8DA0CB	Tub2
CusTub2Bb_coord_3-211	#8DA0CB	Tub2
AtTub2Bb_coord_3-211	#8DA0CB	Tub2
AtTub2Ba_coord_3-211	#8DA0CB	Tub2
ArlTub2Ba_coord_3-211	#8DA0CB	Tub2
ArlTub2Bb_coord_3-211	#8DA0CB	Tub2
VvTub2Ba_coord_3-211	#8DA0CB	Tub2
PotTub2Bf_coord_3-211	#8DA0CB	Tub2
PotTub2Bb_coord_3-211	#8DA0CB	Tub2
VvTub2Bb_coord_3-211	#8DA0CB	Tub2
RicTub2Ba_coord_3-211	#8DA0CB	Tub2
RicTub2Bc_coord_2-206	#8DA0CB	Tub2
MigTub2Bb_coord_3-211	#8DA0CB	Tub2
PupTub2Ba_coord_3-211	#8DA0CB	Tub2
GlmTub2Ba_coord_3-211	#8DA0CB	Tub2
GlmTub2Bb_coord_3-211	#8DA0CB	Tub2
MeTub2Ba_coord_3-211	#8DA0CB	Tub2
MtTub2Bc_coord_3-211	#8DA0CB	Tub2
AtTub2Bc_coord_3-211	#8DA0CB	Tub2
ArlTub2Bc_coord_3-211	#8DA0CB	Tub2
RicTub2Bb_coord_3-211	#8DA0CB	Tub2
MigTub2Bc_coord_3-211	#8DA0CB	Tub2
SobTub2B_coord_3-211	#8DA0CB	Tub2
BdTub2B_coord_3-212	#8DA0CB	Tub2
Os_aTub2B_coord_3-211	#8DA0CB	Tub2
MigTub2Ba_coord_3-211	#8DA0CB	Tub2
CipTub2Bb_coord_3-211	#8DA0CB	Tub2
CipTub2Ba_coord_3-211	#8DA0CB	Tub2
PotTub2Bc_coord_3-211	#8DA0CB	Tub2
PotTub2Ba_coord_3-211	#8DA0CB	Tub2
PupTub2Bc_coord_3-211	#8DA0CB	Tub2
MtTub2Bb_coord_3-211	#8DA0CB	Tub2
GlmTub2Bd_coord_3-211	#8DA0CB	Tub2
GlmTub2Bc_coord_3-211	#8DA0CB	Tub2
MtTub2Ba_coord_3-211	#8DA0CB	Tub2
VvTub2Bc_coord_3-211	#8DA0CB	Tub2
PotTub2Be_coord_3-211	#8DA0CB	Tub2
MeTub2Bd_coord_3-211	#8DA0CB	Tub2
PotTub2Bd_coord_3-211	#8DA0CB	Tub2
CipTub2Bc_coord_3-211	#8DA0CB	Tub2
AtTub2Bd_coord_3-211	#8DA0CB	Tub2
ArlTub2Bd_coord_3-211	#8DA0CB	Tub2
RicTub2Bd_coord_3-211	#8DA0CB	Tub2
PupTub2Bb_coord_3-211	#8DA0CB	Tub2
AtTub2Cd_coord_3-212	#8DA0CB	Tub2
ArlTub2Cd_coord_3-212	#8DA0CB	Tub2
VvTub2Cb_coord_3-213	#8DA0CB	Tub2
RicTub2Ca_coord_3-213	#8DA0CB	Tub2
MeTub2Ca_coord_3-213	#8DA0CB	Tub2
MigTub2Cc_coord_3-214	#8DA0CB	Tub2
MigTub2Cb_coord_3-213	#8DA0CB	Tub2
MtTub2Cb_coord_3-213	#8DA0CB	Tub2
GlmTub2Cf_coord_3-213	#8DA0CB	Tub2
GlmTub2Cd_coord_3-213	#8DA0CB	Tub2
GlmTub2Ce_coord_3-213	#8DA0CB	Tub2
GlmTub2Ca_coord_3-213	#8DA0CB	Tub2
CusTub2Cb_coord_3-213	#8DA0CB	Tub2
PupTub2Cb_coord_3-213	#8DA0CB	Tub2
AtTub2Cc_coord_3-212	#8DA0CB	Tub2
ArlTub2Cc_coord_3-212	#8DA0CB	Tub2
ArlTub2Ce_coord_3-211	#8DA0CB	Tub2
VvTub2Ca_coord_3-211	#8DA0CB	Tub2
Os_aTub2Cb_coord_3-211	#8DA0CB	Tub2
OrgTub2Cb_coord_3-211	#8DA0CB	Tub2
RicTub2Cc_coord_3-211	#8DA0CB	Tub2
CipTub2Ab_coord_3-211	#8DA0CB	Tub2
MtTub2Ca_coord_3-211	#8DA0CB	Tub2
MigTub2Ca_coord_3-211	#8DA0CB	Tub2
PupTub2Ca_coord_3-211	#8DA0CB	Tub2
MeTub2Cb_coord_3-211	#8DA0CB	Tub2
MeTub2Cc_coord_3-211	#8DA0CB	Tub2
GlmTub2Ch_coord_3-211	#8DA0CB	Tub2
GlmTub2Cg_coord_3-211	#8DA0CB	Tub2
GlmTub2Cc_coord_3-211	#8DA0CB	Tub2
GlmTub2Cb_coord_3-211	#8DA0CB	Tub2
CusTub2Ca_coord_3-211	#8DA0CB	Tub2
SobTub2Cc_coord_3-211	#8DA0CB	Tub2
SobTub2Cb_coord_3-211	#8DA0CB	Tub2
Os_aTub2Ca_coord_3-211	#8DA0CB	Tub2
SobTub2Ca_coord_3-211	#8DA0CB	Tub2
BdTub2Ca_coord_3-211	#8DA0CB	Tub2
Os_aTub2Cc_coord_3-211	#8DA0CB	Tub2
OrgTub2Ca_coord_3-211	#8DA0CB	Tub2
PotTub2Cd_coord_3-211	#8DA0CB	Tub2
PotTub2Cc_coord_3-214	#8DA0CB	Tub2
PotTub2Cb_coord_3-214	#8DA0CB	Tub2
PotTub2Ca_coord_3-211	#8DA0CB	Tub2
BdTub2Cb_coord_3-211	#8DA0CB	Tub2
BdTub2Cc_coord_3-211	#8DA0CB	Tub2
SobTub2D_coord_3-211	#8DA0CB	Tub2
BdTub2D_coord_3-211	#8DA0CB	Tub2
Os_aTub2D_coord_3-211	#8DA0CB	Tub2
OrgTub2D_coord_3-211	#8DA0CB	Tub2
AtTub2Cb_coord_3-211	#8DA0CB	Tub2
ArlTub2Cb_coord_3-211	#8DA0CB	Tub2
AtTub2Ca_coord_3-211	#8DA0CB	Tub2
ArlTub2Ca_coord_3-211	#8DA0CB	Tub2
PupTub2Ab_coord_3-211	#8DA0CB	Tub2
MigTub2Ab_coord_3-211	#8DA0CB	Tub2
VvTub2Ac_coord_3-211	#8DA0CB	Tub2
PotTub2Ac_coord_3-211	#8DA0CB	Tub2
VvTub2Ab_coord_3-211	#8DA0CB	Tub2
MtTub2Aa_coord_3-211	#8DA0CB	Tub2
PotTub2Aa_coord_3-211	#8DA0CB	Tub2
GlmTub2Ab_coord_3-211	#8DA0CB	Tub2
GlmTub2Aa_coord_3-211	#8DA0CB	Tub2
RicTub2Aa_coord_3-211	#8DA0CB	Tub2
MeTub2Ab_coord_3-211	#8DA0CB	Tub2
MeTub2Aa_coord_3-211	#8DA0CB	Tub2
MeTub2Ac_coord_3-211	#8DA0CB	Tub2
CusTub2Ab_coord_3-211	#8DA0CB	Tub2
AtTub2A_coord_3-211	#8DA0CB	Tub2
ArlTub2A_coord_3-211	#8DA0CB	Tub2
SobTub2Ab_coord_3-211	#8DA0CB	Tub2
Os_aTub2Ac_coord_3-211	#8DA0CB	Tub2
BdTub2Ab_coord_3-211	#8DA0CB	Tub2
MigTub2Aa_coord_3-211	#8DA0CB	Tub2
BdTub2Ac_coord_3-211	#8DA0CB	Tub2
BdTub2Ad_coord_3-211	#8DA0CB	Tub2
PotTub2Ab_coord_3-211	#8DA0CB	Tub2
Os_aTub2Ab_coord_3-211	#8DA0CB	Tub2
OrgTub2Ac_coord_3-211	#8DA0CB	Tub2
PotTub2Af_coord_3-211	#8DA0CB	Tub2
PotTub2Ae_coord_3-211	#8DA0CB	Tub2
PotTub2Ad_coord_3-211	#8DA0CB	Tub2
SobTub2Aa_coord_3-211	#8DA0CB	Tub2
BdTub2Aa_coord_3-211	#8DA0CB	Tub2
Os_aTub2Aa_coord_3-211	#8DA0CB	Tub2
OrgTub2Aa_coord_3-211	#8DA0CB	Tub2
OrgTub2Ab_coord_3-211	#8DA0CB	Tub2
VvTub2Aa_coord_3-211	#8DA0CB	Tub2
RicTub2Ab_coord_3-211	#8DA0CB	Tub2
CipTub2Aa_coord_3-211	#8DA0CB	Tub2
MeTub2Ad_coord_3-211	#8DA0CB	Tub2
PotTub2Ag_coord_3-211	#8DA0CB	Tub2
CusTub2Aa_coord_3-211	#8DA0CB	Tub2
MtTub2Ab_coord_3-212	#8DA0CB	Tub2
GlmTub2Ad_coord_3-211	#8DA0CB	Tub2
GlmTub2Ac_coord_3-211	#8DA0CB	Tub2
PupTub2Aa_coord_3-211	#8DA0CB	Tub2
PotTub2Ah_coord_3-211	#8DA0CB	Tub2
MeTub2D_coord_3-211	#8DA0CB	Tub2
RicTub2D_coord_3-211	#8DA0CB	Tub2
PotTub2Da_coord_3-211	#8DA0CB	Tub2
PotTub2Db_coord_3-211	#8DA0CB	Tub2
VvTub2D_coord_3-211	#8DA0CB	Tub2
MigTub2D_coord_3-211	#8DA0CB	Tub2
PupTub2D_coord_3-211	#8DA0CB	Tub2
MtTub2D_coord_3-211	#8DA0CB	Tub2
GlmTub2Db_coord_3-211	#8DA0CB	Tub2
GlmTub2Da_coord_3-211	#8DA0CB	Tub2
CusTub2D_coord_3-211	#8DA0CB	Tub2
CipTub2D_coord_3-211	#8DA0CB	Tub2
SemTub2Fbeta_coord_3-211	#8DA0CB	Tub2
SemTub2Falpha_coord_3-211	#8DA0CB	Tub2
PhpTub2J_coord_3-211	#8DA0CB	Tub2
PhpTub2I_coord_3-211	#8DA0CB	Tub2
PhpTub2E_coord_3-211	#8DA0CB	Tub2
PhpTub2B_coord_3-211	#8DA0CB	Tub2
PhpTub2F_coord_3-211	#8DA0CB	Tub2
PhpTub2D_coord_3-211	#8DA0CB	Tub2
PhpTub2C_coord_3-211	#8DA0CB	Tub2
SemTub2Dbeta_coord_3-211	#8DA0CB	Tub2
SemTub2Dalpha_coord_3-211	#8DA0CB	Tub2
SemTub2Cbeta_coord_3-211	#8DA0CB	Tub2
SemTub2Calpha_coord_3-211	#8DA0CB	Tub2
SemTub2Abeta_coord_3-211	#8DA0CB	Tub2
SemTub2Aalpha_coord_3-211	#8DA0CB	Tub2
PhpTub2A_coord_3-211	#8DA0CB	Tub2
SemTub2Jbeta_coord_3-211	#8DA0CB	Tub2
SemTub2Jalpha_coord_3-211	#8DA0CB	Tub2
SemTub2Ebeta_coord_3-211	#8DA0CB	Tub2
SemTub2Ealpha_coord_3-211	#8DA0CB	Tub2
SemTub2Bbeta_coord_3-211	#8DA0CB	Tub2
SemTub2Balpha_coord_3-211	#8DA0CB	Tub2
SemTub2Gbeta_coord_3-211	#8DA0CB	Tub2
SemTub2Galpha_coord_3-211	#8DA0CB	Tub2
SemTub2Ibeta_coord_3-211	#8DA0CB	Tub2
SemTub2Ialpha_coord_3-211	#8DA0CB	Tub2
SemTub2Hbeta_coord_3-211	#8DA0CB	Tub2
SemTub2Halpha_coord_3-211	#8DA0CB	Tub2
PhpTub2H_coord_3-211	#8DA0CB	Tub2
PhpTub2G_coord_3-211	#8DA0CB	Tub2
ChvTub2B_coord_3-211	#8DA0CB	Tub2
ChvTub2A_coord_3-211	#8DA0CB	Tub2
OstTub2B_coord_3-211	#8DA0CB	Tub2
OstTub2A_coord_3-211	#8DA0CB	Tub2
Mip_aTub2_coord_3-211	#8DA0CB	Tub2
SemTub2Mbeta_coord_3-211	#8DA0CB	Tub2
SemTub2Malpha_coord_3-211	#8DA0CB	Tub2
SemTub2Lbeta_coord_3-211	#8DA0CB	Tub2
SemTub2Lalpha_coord_3-211	#8DA0CB	Tub2
SemTub2Kbeta_coord_3-211	#8DA0CB	Tub2
SemTub2Kalpha_coord_3-211	#8DA0CB	Tub2
GtTub2C_coord_3-211	#8DA0CB	Tub2
GtTub2B_coord_3-211	#8DA0CB	Tub2
EcsTub2D_coord_3-211	#8DA0CB	Tub2
EcsTub2E_coord_4-212	#8DA0CB	Tub2
EcsTub2C_coord_3-211	#8DA0CB	Tub2
EcsTub2B_coord_3-211	#8DA0CB	Tub2
EcsTub2A_coord_3-211	#8DA0CB	Tub2
AuaTub2E_coord_3-211	#8DA0CB	Tub2
AuaTub2D_coord_3-211	#8DA0CB	Tub2
AuaTub2C_coord_3-211	#8DA0CB	Tub2
AuaTub2B_coord_3-211	#8DA0CB	Tub2
AuaTub2A_coord_3-211	#8DA0CB	Tub2
EmhTub2E_coord_3-211	#8DA0CB	Tub2
EmhTub2D_coord_3-211	#8DA0CB	Tub2
EmhTub2C_coord_3-211	#8DA0CB	Tub2
EmhTub2B_coord_3-211	#8DA0CB	Tub2
EmhTub2A_coord_3-211	#8DA0CB	Tub2
BinTub2D_coord_3-211	#8DA0CB	Tub2
BinTub2C_coord_3-211	#8DA0CB	Tub2
BinTub2B_coord_3-211	#8DA0CB	Tub2
BinTub2A_coord_3-211	#8DA0CB	Tub2
SrpTub2_coord_3-211	#8DA0CB	Tub2
PhsTub2_coord_3-211	#8DA0CB	Tub2
PhrTub2_coord_3-211	#8DA0CB	Tub2
PhiTub2_coord_3-211	#8DA0CB	Tub2
HyaTub2_coord_3-211	#8DA0CB	Tub2
PuTub2_coord_3-211	#8DA0CB	Tub2
NgTub2C_coord_3-211	#8DA0CB	Tub2
NgTub2B_coord_3-211	#8DA0CB	Tub2
NgTub2A_coord_3-211	#8DA0CB	Tub2
Tg_aTub2C_coord_3-211	#8DA0CB	Tub2
HahTub2C_coord_3-211	#8DA0CB	Tub2
Tg_aTub2B_coord_3-211	#8DA0CB	Tub2
HahTub2B_coord_3-211	#8DA0CB	Tub2
Tg_aTub2A_coord_3-211	#8DA0CB	Tub2
HahTub2A_coord_3-211	#8DA0CB	Tub2
PvTub2_coord_3-211	#8DA0CB	Tub2
PkTub2_coord_3-211	#8DA0CB	Tub2
PlyTub2_coord_3-211	#8DA0CB	Tub2
PbTub2_coord_3-211	#8DA0CB	Tub2
Pf_aTub2_coord_3-211	#8DA0CB	Tub2
BabTub2_coord_3-211	#8DA0CB	Tub2
BbTub2_coord_3-211	#8DA0CB	Tub2
GrnTub2A_coord_3-212	#8DA0CB	Tub2
BamTub2_coord_3-211	#8DA0CB	Tub2
ThaTub2_coord_3-211	#8DA0CB	Tub2
TepTub2_coord_3-211	#8DA0CB	Tub2
CrmTub2_coord_3-211	#8DA0CB	Tub2
CpTub2_coord_3-211	#8DA0CB	Tub2
ChTub2_coord_3-211	#8DA0CB	Tub2
TetTub2B_coord_3-211	#8DA0CB	Tub2
TetTub2A_coord_3-211	#8DA0CB	Tub2
PtTub2C_coord_3-211	#8DA0CB	Tub2
PtTub2B_coord_3-211	#8DA0CB	Tub2
PtTub2A_coord_3-211	#8DA0CB	Tub2
ImTub2C_coord_3-211	#8DA0CB	Tub2
ImTub2B_coord_3-211	#8DA0CB	Tub2
ImTub2A_coord_3-211	#8DA0CB	Tub2
OxtTub2G_coord_3-211	#8DA0CB	Tub2
OxtTub2F_coord_3-211	#8DA0CB	Tub2
OxtTub2H_coord_3-211	#8DA0CB	Tub2
OxtTub2E_coord_3-211	#8DA0CB	Tub2
OxtTub2D_coord_3-211	#8DA0CB	Tub2
OxtTub2C_coord_3-211	#8DA0CB	Tub2
OxtTub2B_coord_3-211	#8DA0CB	Tub2
OxtTub2A_coord_3-211	#8DA0CB	Tub2
CypTub2_coord_3-211	#8DA0CB	Tub2
TctTub2_coord_3-211	#8DA0CB	Tub2
MamTub2I_coord_3-211	#8DA0CB	Tub2
HsTub2Ib_coord_3-211	#8DA0CB	Tub2
HsTub2Ia_coord_3-211	#8DA0CB	Tub2
AypTub2W_coord_3-211	#8DA0CB	Tub2
AypTub2Z_coord_3-211	#8DA0CB	Tub2
AypTub2X_coord_3-211	#8DA0CB	Tub2
AypTub2Y_coord_3-211	#8DA0CB	Tub2
WbTub2C_coord_3-211	#8DA0CB	Tub2
LolTub2C_coord_3-211	#8DA0CB	Tub2
PspTub2A_coord_3-211	#8DA0CB	Tub2
CejTub2D_coord_3-211	#8DA0CB	Tub2
CeTub2D_coord_3-211	#8DA0CB	Tub2
MiTub2A_coord_3-211	#8DA0CB	Tub2
MhTub2A_coord_3-211	#8DA0CB	Tub2
PspTub2E_coord_3-211	#8DA0CB	Tub2
PspTub2B_coord_3-211	#8DA0CB	Tub2
CejTub2C_coord_3-211	#8DA0CB	Tub2
CeTub2C_coord_3-211	#8DA0CB	Tub2
tEs-orf190_coord_1-197	#66C2A5	Tardigrade
EmhTub2F_coord_3-211	#8DA0CB	Tub2
AlmTub2Bbeta_coord_3-211	#8DA0CB	Tub2
AlmTub2Balpha_coord_3-211	#8DA0CB	Tub2
EcgTub2F_coord_3-211	#8DA0CB	Tub2
EcgTub2G_coord_3-211	#8DA0CB	Tub2
TrsTub2_coord_3-211	#8DA0CB	Tub2
OvTub2B_coord_3-211	#8DA0CB	Tub2
LolTub2B_coord_3-211	#8DA0CB	Tub2
BrmTub2B_coord_3-211	#8DA0CB	Tub2
CejTub2E_coord_3-211	#8DA0CB	Tub2
WbTub2A_coord_3-211	#8DA0CB	Tub2
BrmTub2A_coord_3-211	#8DA0CB	Tub2
OvTub2A_coord_3-211	#8DA0CB	Tub2
LolTub2A_coord_3-211	#8DA0CB	Tub2
CeTub2E_coord_3-211	#8DA0CB	Tub2
PspTub2D_coord_3-211	#8DA0CB	Tub2
PspTub2C_coord_3-211	#8DA0CB	Tub2
CejTub2B_coord_3-211	#8DA0CB	Tub2
CejTub2A_coord_3-211	#8DA0CB	Tub2
CeTub2B_coord_3-211	#8DA0CB	Tub2
CeTub2A_coord_3-211	#8DA0CB	Tub2
MiTub2D_coord_3-211	#8DA0CB	Tub2
MhTub2B_coord_3-211	#8DA0CB	Tub2
MiTub2G_coord_3-211	#8DA0CB	Tub2
MiTub2I_coord_3-211	#8DA0CB	Tub2
MhTub2F_coord_3-211	#8DA0CB	Tub2
MhTub2E_coord_3-211	#8DA0CB	Tub2
MhTub2D_coord_3-211	#8DA0CB	Tub2
MiTub2B_coord_3-211	#8DA0CB	Tub2
MhTub2C_coord_3-211	#8DA0CB	Tub2
HegTub2B_coord_3-211	#8DA0CB	Tub2
tEt-orf170_coord_20-228	#66C2A5	Tardigrade
tEt-orf150_coord_7-212	#66C2A5	Tardigrade
tEs-orf31_coord_7-215	#66C2A5	Tardigrade
LolTub2D_coord_3-211	#8DA0CB	Tub2
SmTub2F_coord_3-211	#8DA0CB	Tub2
SmTub2E_coord_3-211	#8DA0CB	Tub2
XtTub2G_coord_3-211	#8DA0CB	Tub2
TmlTub2G_coord_3-211	#8DA0CB	Tub2
LaTub2G_coord_3-211	#8DA0CB	Tub2
RnTub2G_coord_3-211	#8DA0CB	Tub2
MmTub2G_coord_3-211	#8DA0CB	Tub2
MpfTub2G_coord_3-211	#8DA0CB	Tub2
MamTub2G_coord_3-211	#8DA0CB	Tub2
HsTub2G_coord_3-211	#8DA0CB	Tub2
CafTub2G_coord_3-211	#8DA0CB	Tub2
GgTub2G_coord_3-211	#8DA0CB	Tub2
MdTub2G_coord_3-211	#8DA0CB	Tub2
TarTub2G_coord_3-211	#8DA0CB	Tub2
BrTub2G_coord_3-211	#8DA0CB	Tub2
TmlTub2F_coord_3-211	#8DA0CB	Tub2
SptTub2F_coord_3-211	#8DA0CB	Tub2
RnTub2F_coord_3-211	#8DA0CB	Tub2
OcTub2F_coord_1-192	#8DA0CB	Tub2
MpfTub2F_coord_1-192	#8DA0CB	Tub2
EqcTub2F_coord_4-211	#8DA0CB	Tub2
CvpTub2F_coord_1-192	#8DA0CB	Tub2
HsTub2F_coord_3-211	#8DA0CB	Tub2
LaTub2F_coord_3-211	#8DA0CB	Tub2
BtTub2F_coord_3-211	#8DA0CB	Tub2
CafTub2F_coord_3-211	#8DA0CB	Tub2
MamTub2F_coord_3-211	#8DA0CB	Tub2
MdTub2F_coord_3-211	#8DA0CB	Tub2
CrgTub2F_coord_3-211	#8DA0CB	Tub2
MmTub2F_coord_3-211	#8DA0CB	Tub2
TicTub2E_coord_3-217	#8DA0CB	Tub2
CmfTub2E_coord_3-217	#8DA0CB	Tub2
AeTub2E_coord_3-217	#8DA0CB	Tub2
AacTub2E_coord_3-217	#8DA0CB	Tub2
PobTub2E_coord_3-217	#8DA0CB	Tub2
MerTub2E_coord_3-217	#8DA0CB	Tub2
ApfTub2E_coord_3-217	#8DA0CB	Tub2
AmTub2E_coord_3-217	#8DA0CB	Tub2
BotTub2E_coord_3-217	#8DA0CB	Tub2
BoiTub2E_coord_3-217	#8DA0CB	Tub2
LhTub2E_coord_3-217	#8DA0CB	Tub2
HrsTub2E_coord_3-217	#8DA0CB	Tub2
NavTub2E_coord_3-217	#8DA0CB	Tub2
RhpTub2E_coord_3-215	#8DA0CB	Tub2
AypTub2E_coord_3-211	#8DA0CB	Tub2
MydTub2E_coord_3-220	#8DA0CB	Tub2
CpqTub2E_coord_3-217	#8DA0CB	Tub2
AeaTub2E_coord_3-217	#8DA0CB	Tub2
AngTub2E_coord_3-217	#8DA0CB	Tub2
GomTub2E_coord_3-217	#8DA0CB	Tub2
DyTub2E_coord_3-217	#8DA0CB	Tub2
DseTub2E_coord_3-217	#8DA0CB	Tub2
DmTub2E_coord_3-217	#8DA0CB	Tub2
DerTub2E_coord_3-217	#8DA0CB	Tub2
DtTub2E_coord_3-217	#8DA0CB	Tub2
DreTub2E_coord_3-217	#8DA0CB	Tub2
DbTub2E_coord_3-217	#8DA0CB	Tub2
DwTub2E_coord_3-217	#8DA0CB	Tub2
DrrTub2E_coord_3-217	#8DA0CB	Tub2
DrfTub2E_coord_3-217	#8DA0CB	Tub2
DkTub2E_coord_3-217	#8DA0CB	Tub2
DeTub2E_coord_3-217	#8DA0CB	Tub2
DvTub2E_coord_3-217	#8DA0CB	Tub2
DrbTub2E_coord_3-217	#8DA0CB	Tub2
DmoTub2E_coord_3-217	#8DA0CB	Tub2
DaTub2E_coord_3-217	#8DA0CB	Tub2
DgTub2E_coord_3-217	#8DA0CB	Tub2
DpTub2E_coord_3-217	#8DA0CB	Tub2
OidTub2F_coord_3-211	#8DA0CB	Tub2
TmlTub2E_coord_3-211	#8DA0CB	Tub2
SptTub2E_coord_3-211	#8DA0CB	Tub2
RnTub2E_coord_3-211	#8DA0CB	Tub2
OraTub2E_coord_3-211	#8DA0CB	Tub2
MdTub2E_coord_3-211	#8DA0CB	Tub2
LaTub2E_coord_3-211	#8DA0CB	Tub2
EqcTub2E_coord_3-211	#8DA0CB	Tub2
CvpTub2E_coord_3-211	#8DA0CB	Tub2
CrgTub2E_coord_3-211	#8DA0CB	Tub2
BtTub2E_coord_3-211	#8DA0CB	Tub2
HsTub2E_coord_3-211	#8DA0CB	Tub2
OcTub2E_coord_3-211	#8DA0CB	Tub2
MmTub2E_coord_3-211	#8DA0CB	Tub2
GgTub2E_coord_3-211	#8DA0CB	Tub2
XtTub2D_coord_3-211	#8DA0CB	Tub2
TmlTub2D_coord_3-211	#8DA0CB	Tub2
SptTub2D_coord_3-211	#8DA0CB	Tub2
CrgTub2D_coord_3-209	#8DA0CB	Tub2
AocTub2D_coord_3-211	#8DA0CB	Tub2
CafTub2D_coord_3-211	#8DA0CB	Tub2
BtTub2D_coord_3-211	#8DA0CB	Tub2
MamTub2D_coord_3-211	#8DA0CB	Tub2
HsTub2D_coord_3-211	#8DA0CB	Tub2
MpfTub2D_coord_3-211	#8DA0CB	Tub2
MmTub2D_coord_3-211	#8DA0CB	Tub2
MdTub2D_coord_3-211	#8DA0CB	Tub2
OcTub2D_coord_3-211	#8DA0CB	Tub2
CvpTub2D_coord_3-211	#8DA0CB	Tub2
RnTub2D_coord_3-211	#8DA0CB	Tub2
EqcTub2D_coord_3-211	#8DA0CB	Tub2
GgTub2D_coord_3-211	#8DA0CB	Tub2
AocTub2E_coord_3-211	#8DA0CB	Tub2
SptTub2L_coord_3-210	#8DA0CB	Tub2
SptTub2K_coord_3-211	#8DA0CB	Tub2
SptTub2J_coord_3-211	#8DA0CB	Tub2
EcgTub2E_coord_3-211	#8DA0CB	Tub2
TarTub2D_coord_3-211	#8DA0CB	Tub2
BrTub2D_coord_3-211	#8DA0CB	Tub2
GaTub2D_coord_3-211	#8DA0CB	Tub2
tRv-orf132_coord_3-212	#66C2A5	Tardigrade
tPr-orf88_coord_37-246	#66C2A5	Tardigrade
tHe-orf12_coord_3-211	#66C2A5	Tardigrade
tRc-orf21_coord_10-218	#66C2A5	Tardigrade
tRv-orf126_coord_3-211	#66C2A5	Tardigrade
tRc-orf28_coord_10-218	#66C2A5	Tardigrade
tPr-orf83_coord_29-237	#66C2A5	Tardigrade
tMp-orf53_coord_14-222	#66C2A5	Tardigrade
tPr-orf82_coord_5-213	#66C2A5	Tardigrade
tRc-orf24_coord_42-250	#66C2A5	Tardigrade
tRc-orf22_coord_20-228	#66C2A5	Tardigrade
tHe-orf1_coord_3-211	#66C2A5	Tardigrade
RhpTub2C_coord_3-211	#8DA0CB	Tub2
AypTub2C_coord_3-212	#8DA0CB	Tub2
MydTub2C_coord_3-211	#8DA0CB	Tub2
AeaTub2Cb_coord_3-211	#8DA0CB	Tub2
CpqTub2C_coord_3-211	#8DA0CB	Tub2
AeaTub2Ca_coord_3-211	#8DA0CB	Tub2
AngTub2C_coord_3-211	#8DA0CB	Tub2
DkTub2C_coord_3-211	#8DA0CB	Tub2
DyTub2C_coord_3-211	#8DA0CB	Tub2
DmTub2C_coord_3-211	#8DA0CB	Tub2
DbTub2C_coord_3-211	#8DA0CB	Tub2
DerTub2C_coord_3-211	#8DA0CB	Tub2
DreTub2C_coord_3-211	#8DA0CB	Tub2
DrfTub2C_coord_3-211	#8DA0CB	Tub2
DseTub2C_coord_3-211	#8DA0CB	Tub2
DtTub2C_coord_3-211	#8DA0CB	Tub2
DrbTub2C_coord_3-211	#8DA0CB	Tub2
DrrTub2C_coord_3-211	#8DA0CB	Tub2
DeTub2C_coord_3-211	#8DA0CB	Tub2
DgTub2C_coord_3-211	#8DA0CB	Tub2
DwTub2C_coord_3-211	#8DA0CB	Tub2
DaTub2C_coord_3-211	#8DA0CB	Tub2
DvTub2C_coord_3-211	#8DA0CB	Tub2
DmoTub2C_coord_3-211	#8DA0CB	Tub2
DrpTub2C_coord_3-211	#8DA0CB	Tub2
DpTub2C_coord_3-211	#8DA0CB	Tub2
tRc-orf186_coord_6-214	#66C2A5	Tardigrade
tMp-orf52_coord_14-222	#66C2A5	Tardigrade
tPr-orf103_coord_19-227	#66C2A5	Tardigrade
tHe-orf5_coord_20-228	#66C2A5	Tardigrade
TiaTub2B_coord_3-214	#8DA0CB	Tub2
NavTub2X_coord_3-211	#8DA0CB	Tub2
HerTub2E_coord_3-211	#8DA0CB	Tub2
HerTub2D_coord_3-211	#8DA0CB	Tub2
TarTub2H_coord_3-211	#8DA0CB	Tub2
GaTub2H_coord_3-211	#8DA0CB	Tub2
BrTub2H_coord_3-211	#8DA0CB	Tub2
SptTub2H_coord_3-211	#8DA0CB	Tub2
CrgTub2H_coord_3-211	#8DA0CB	Tub2
OcTub2H_coord_3-211	#8DA0CB	Tub2
MamTub2H_coord_3-211	#8DA0CB	Tub2
HsTub2H_coord_3-211	#8DA0CB	Tub2
CvpTub2H_coord_3-211	#8DA0CB	Tub2
RnTub2H_coord_3-211	#8DA0CB	Tub2
MmTub2H_coord_3-211	#8DA0CB	Tub2
LaTub2H_coord_3-211	#8DA0CB	Tub2
MpfTub2H_coord_3-211	#8DA0CB	Tub2
CafTub2H_coord_3-211	#8DA0CB	Tub2
BtTub2H_coord_3-211	#8DA0CB	Tub2
OraTub2H_coord_3-211	#8DA0CB	Tub2
MdTub2H_coord_3-211	#8DA0CB	Tub2
GgTub2H_coord_3-211	#8DA0CB	Tub2
AocTub2H_coord_3-211	#8DA0CB	Tub2
RhpTub2B_coord_3-212	#8DA0CB	Tub2
EcgTub2J_coord_3-212	#8DA0CB	Tub2
MerTub2B_coord_3-211	#8DA0CB	Tub2
BotTub2B_coord_3-211	#8DA0CB	Tub2
BoiTub2B_coord_3-211	#8DA0CB	Tub2
AmTub2B_coord_3-211	#8DA0CB	Tub2
EcgTub2I_coord_3-211	#8DA0CB	Tub2
EcgTub2H_coord_3-212	#8DA0CB	Tub2
SppTub2B_coord_4-212	#8DA0CB	Tub2
RisTub2B_coord_3-211	#8DA0CB	Tub2
Bad_bTub2C_coord_3-211	#8DA0CB	Tub2
Bad_aTub2C_coord_3-211	#8DA0CB	Tub2
RhaTub2C_coord_3-211	#8DA0CB	Tub2
PhbTub2Ab_coord_3-211	#8DA0CB	Tub2
PhbTub2Ba_coord_3-211	#8DA0CB	Tub2
RhaTub2Bb_coord_3-211	#8DA0CB	Tub2
RhaTub2Ba_coord_3-211	#8DA0CB	Tub2
MucTub2Ba_coord_3-211	#8DA0CB	Tub2
PhbTub2Bb_coord_3-211	#8DA0CB	Tub2
MucTub2Bb_coord_3-211	#8DA0CB	Tub2
PhbTub2Ac_coord_3-211	#8DA0CB	Tub2
RhaTub2Ab_coord_3-211	#8DA0CB	Tub2
RhaTub2Aa_coord_3-211	#8DA0CB	Tub2
MucTub2Aa_coord_3-211	#8DA0CB	Tub2
PhbTub2Aa_coord_3-211	#8DA0CB	Tub2
MucTub2Ab_coord_3-211	#8DA0CB	Tub2
CeTub2F_coord_3-212	#8DA0CB	Tub2
LolTub2G_coord_3-211	#8DA0CB	Tub2
LolTub2F_coord_3-210	#8DA0CB	Tub2
LolTub2E_coord_3-211	#8DA0CB	Tub2
FoaTub2_coord_3-211	#8DA0CB	Tub2
CorTub2A_coord_3-214	#8DA0CB	Tub2
NavTub2Y_coord_3-211	#8DA0CB	Tub2
BobTub2C_coord_3-211	#8DA0CB	Tub2
PppTub2_coord_3-216	#8DA0CB	Tub2
DifTub2A_coord_3-215	#8DA0CB	Tub2
PovTub2_coord_3-216	#8DA0CB	Tub2
DdTub2_coord_3-216	#8DA0CB	Tub2
DcfTub2_coord_3-216	#8DA0CB	Tub2
DcpTub2_coord_3-216	#8DA0CB	Tub2
PpuTub2_coord_3-213	#8DA0CB	Tub2
CncTub2B_coord_4-213	#8DA0CB	Tub2
CncTub2A_coord_5-212	#8DA0CB	Tub2
MolTub2B_coord_3-211	#8DA0CB	Tub2
GsTub2F_coord_3-211	#8DA0CB	Tub2
GsTub2D_coord_3-211	#8DA0CB	Tub2
GsTub2A_coord_3-211	#8DA0CB	Tub2
GsTub2E_coord_3-211	#8DA0CB	Tub2
GsTub2B_coord_3-211	#8DA0CB	Tub2
GsTub2C_coord_3-211	#8DA0CB	Tub2
CmTub2_coord_3-212	#8DA0CB	Tub2
HmaTub2_coord_3-211	#8DA0CB	Tub2
CmeTub2_coord_3-211	#8DA0CB	Tub2
GtTub2A_coord_3-211	#8DA0CB	Tub2
CtpTub2_coord_3-211	#8DA0CB	Tub2
SpTub2_coord_3-210	#8DA0CB	Tub2
ShoTub2_coord_3-210	#8DA0CB	Tub2
ShcTub2_coord_3-210	#8DA0CB	Tub2
SjTub2_coord_3-210	#8DA0CB	Tub2
NhTub2D_coord_3-212	#8DA0CB	Tub2
GlgTub2C_coord_3-211	#8DA0CB	Tub2
CehTub2B_coord_3-211	#8DA0CB	Tub2
McpTub2B_coord_3-210	#8DA0CB	Tub2
GrcTub2B_coord_3-212	#8DA0CB	Tub2
GlgTub2A_coord_3-211	#8DA0CB	Tub2
XpTub2_coord_3-211	#8DA0CB	Tub2
OimTub2B_coord_3-211	#8DA0CB	Tub2
SetTub2_coord_3-211	#8DA0CB	Tub2
PtrTub2_coord_3-211	#8DA0CB	Tub2
PytTub2_coord_3-211	#8DA0CB	Tub2
CohTub2_coord_3-211	#8DA0CB	Tub2
ChsTub2A_coord_3-211	#8DA0CB	Tub2
AlbTub2_coord_3-211	#8DA0CB	Tub2
PnTub2_coord_3-211	#8DA0CB	Tub2
TumTub2B_coord_3-211	#8DA0CB	Tub2
ChsTub2B_coord_3-211	#8DA0CB	Tub2
GedTub2_coord_3-211	#8DA0CB	Tub2
RhrTub2_coord_3-211	#8DA0CB	Tub2
LpmTub2_coord_3-211	#8DA0CB	Tub2
HypTub2_coord_3-211	#8DA0CB	Tub2
OimTub2A_coord_3-211	#8DA0CB	Tub2
ScsTub2_coord_3-211	#8DA0CB	Tub2
ErpTub2_coord_3-211	#8DA0CB	Tub2
BofTub2_coord_3-211	#8DA0CB	Tub2
AmrTub2_coord_3-211	#8DA0CB	Tub2
SepTub2_coord_3-211	#8DA0CB	Tub2
BcTub2_coord_3-211	#8DA0CB	Tub2
MspTub2_coord_3-211	#8DA0CB	Tub2
MppTub2_coord_3-211	#8DA0CB	Tub2
MgTub2_coord_3-211	#8DA0CB	Tub2
McpTub2A_coord_3-211	#8DA0CB	Tub2
CzTub2_coord_3-211	#8DA0CB	Tub2
MyfTub2_coord_3-211	#8DA0CB	Tub2
BodTub2A_coord_3-211	#8DA0CB	Tub2
TrtTub2_coord_3-211	#8DA0CB	Tub2
TrrTub2_coord_3-211	#8DA0CB	Tub2
ThvTub2_coord_3-211	#8DA0CB	Tub2
TeTub2_coord_3-211	#8DA0CB	Tub2
AroTub2_coord_3-211	#8DA0CB	Tub2
ArbTub2_coord_3-211	#8DA0CB	Tub2
ArgTub2_coord_3-211	#8DA0CB	Tub2
Ajc_aTub2_coord_3-211	#8DA0CB	Tub2
Ajc_eTub2_coord_3-211	#8DA0CB	Tub2
Ajd_bTub2_coord_3-211	#8DA0CB	Tub2
Ajd_aTub2_coord_3-211	#8DA0CB	Tub2
Ajc_dTub2_coord_3-211	#8DA0CB	Tub2
Ajc_bTub2_coord_3-211	#8DA0CB	Tub2
UrTub2_coord_3-212	#8DA0CB	Tub2
Cop_aTub2_coord_3-211	#8DA0CB	Tub2
Coi_cTub2_coord_3-211	#8DA0CB	Tub2
Coi_aTub2_coord_3-211	#8DA0CB	Tub2
NefTub2A_coord_3-211	#8DA0CB	Tub2
Asf_bTub2A_coord_3-211	#8DA0CB	Tub2
Asf_aTub2A_coord_3-211	#8DA0CB	Tub2
AscTub2A_coord_3-211	#8DA0CB	Tub2
Pab_cTub2_coord_3-211	#8DA0CB	Tub2
Pab_bTub2_coord_3-211	#8DA0CB	Tub2
ApaTub2A_coord_3-211	#8DA0CB	Tub2
AstTub2A_coord_3-211	#8DA0CB	Tub2
TlsTub2_coord_3-211	#8DA0CB	Tub2
PcmTub2_coord_3-211	#8DA0CB	Tub2
AskTub2_coord_3-211	#8DA0CB	Tub2
An_bTub2_coord_3-211	#8DA0CB	Tub2
An_aTub2_coord_3-211	#8DA0CB	Tub2
AoTub2A_coord_3-211	#8DA0CB	Tub2
AfTub2A_coord_1-207	#8DA0CB	Tub2
AgsTub2A_coord_3-211	#8DA0CB	Tub2
EnTub2A_coord_3-211	#8DA0CB	Tub2
AecTub2_coord_3-211	#8DA0CB	Tub2
PchTub2_coord_3-211	#8DA0CB	Tub2
TumTub2A_coord_3-211	#8DA0CB	Tub2
AtoTub2_coord_3-211	#8DA0CB	Tub2
SomTub2_coord_3-211	#8DA0CB	Tub2
NetTub2_coord_3-211	#8DA0CB	Tub2
NedTub2_coord_3-211	#8DA0CB	Tub2
NcTub2_coord_3-211	#8DA0CB	Tub2
CttTub2_coord_3-211	#8DA0CB	Tub2
VaTub2_coord_3-211	#8DA0CB	Tub2
MapTub2_coord_3-211	#8DA0CB	Tub2
GgtTub2_coord_3-211	#8DA0CB	Tub2
MagTub2_coord_3-211	#8DA0CB	Tub2
GrcTub2A_coord_3-211	#8DA0CB	Tub2
FoTub2A_coord_3-211	#8DA0CB	Tub2
NhTub2A_coord_3-211	#8DA0CB	Tub2
GimTub2A_coord_3-211	#8DA0CB	Tub2
EcfTub2A_coord_3-211	#8DA0CB	Tub2
PeiTub2A_coord_3-211	#8DA0CB	Tub2
CvfTub2A_coord_3-211	#8DA0CB	Tub2
MtaTub2A_coord_3-211	#8DA0CB	Tub2
CcpTub2A_coord_3-211	#8DA0CB	Tub2
MraTub2A_coord_3-211	#8DA0CB	Tub2
AitTub2A_coord_3-211	#8DA0CB	Tub2
EpbTub2A_coord_3-211	#8DA0CB	Tub2
EiaTub2A_coord_3-211	#8DA0CB	Tub2
EpgTub2A_coord_3-211	#8DA0CB	Tub2
EptTub2A_coord_3-211	#8DA0CB	Tub2
NegTub2A_coord_3-211	#8DA0CB	Tub2
GzTub2A_coord_3-211	#8DA0CB	Tub2
GlgTub2B_coord_3-211	#8DA0CB	Tub2
CehTub2A_coord_3-211	#8DA0CB	Tub2
TitTub2_coord_3-211	#8DA0CB	Tub2
ThTub2_coord_3-211	#8DA0CB	Tub2
ChgTub2_coord_3-211	#8DA0CB	Tub2
CrpTub2_coord_3-211	#8DA0CB	Tub2
PoaTub2_coord_3-211	#8DA0CB	Tub2
AalTub2_coord_3-211	#8DA0CB	Tub2
ExdTub2_coord_3-211	#8DA0CB	Tub2
GllTub2_coord_3-211	#8DA0CB	Tub2
ClgTub2_coord_3-211	#8DA0CB	Tub2
ComTub2B_coord_3-210	#8DA0CB	Tub2
ComTub2A_coord_3-211	#8DA0CB	Tub2
TraTub2A_coord_3-211	#8DA0CB	Tub2
HpvTub2A_coord_3-211	#8DA0CB	Tub2
HjTub2A_coord_3-211	#8DA0CB	Tub2
VdTub2B_coord_3-211	#8DA0CB	Tub2
BodTub2B_coord_3-211	#8DA0CB	Tub2
AstTub2B_coord_3-212	#8DA0CB	Tub2
NefTub2B_coord_3-211	#8DA0CB	Tub2
Asf_bTub2B_coord_3-211	#8DA0CB	Tub2
Asf_aTub2B_coord_3-211	#8DA0CB	Tub2
AscTub2B_coord_3-211	#8DA0CB	Tub2
EnTub2B_coord_3-211	#8DA0CB	Tub2
ApaTub2B_coord_3-212	#8DA0CB	Tub2
AoTub2B_coord_3-211	#8DA0CB	Tub2
AfTub2B_coord_3-211	#8DA0CB	Tub2
AgsTub2B_coord_3-211	#8DA0CB	Tub2
PeiTub2B_coord_3-212	#8DA0CB	Tub2
NegTub2B_coord_3-212	#8DA0CB	Tub2
EptTub2B_coord_3-212	#8DA0CB	Tub2
EiaTub2B_coord_3-212	#8DA0CB	Tub2
EpgTub2B_coord_3-212	#8DA0CB	Tub2
EpbTub2B_coord_3-212	#8DA0CB	Tub2
EcfTub2B_coord_3-212	#8DA0CB	Tub2
AitTub2B_coord_3-212	#8DA0CB	Tub2
CvfTub2B_coord_3-212	#8DA0CB	Tub2
CcpTub2B_coord_3-212	#8DA0CB	Tub2
EptTub2C_coord_3-211	#8DA0CB	Tub2
MtaTub2B_coord_3-212	#8DA0CB	Tub2
MraTub2B_coord_3-212	#8DA0CB	Tub2
NhTub2B_coord_3-211	#8DA0CB	Tub2
GzTub2B_coord_3-211	#8DA0CB	Tub2
GimTub2B_coord_3-217	#8DA0CB	Tub2
FoTub2B_coord_3-217	#8DA0CB	Tub2
NhTub2C_coord_3-212	#8DA0CB	Tub2
TraTub2B_coord_3-211	#8DA0CB	Tub2
HpvTub2B_coord_3-211	#8DA0CB	Tub2
HjTub2B_coord_3-211	#8DA0CB	Tub2
ZrTub2_coord_3-211	#8DA0CB	Tub2
CglTub2_coord_3-212	#8DA0CB	Tub2
TtpTub2_coord_3-212	#8DA0CB	Tub2
VpTub2_coord_3-212	#8DA0CB	Tub2
TodTub2_coord_3-212	#8DA0CB	Tub2
TtbTub2_coord_3-212	#8DA0CB	Tub2
Lak_aTub2_coord_3-212	#8DA0CB	Tub2
KmmTub2_coord_3-212	#8DA0CB	Tub2
KaTub2_coord_3-212	#8DA0CB	Tub2
KlwTub2_coord_3-212	#8DA0CB	Tub2
KlTub2_coord_3-212	#8DA0CB	Tub2
ErgTub2_coord_3-212	#8DA0CB	Tub2
ErcTub2_coord_3-212	#8DA0CB	Tub2
LwTub2_coord_3-212	#8DA0CB	Tub2
LatTub2_coord_3-212	#8DA0CB	Tub2
SmiTub2_coord_3-212	#8DA0CB	Tub2
Sc_cTub2_coord_3-212	#8DA0CB	Tub2
Sc_bTub2_coord_3-212	#8DA0CB	Tub2
Sc_aTub2_coord_3-212	#8DA0CB	Tub2
SaaTub2_coord_3-212	#8DA0CB	Tub2
SakTub2_coord_3-212	#8DA0CB	Tub2
Sap_aTub2_coord_3-212	#8DA0CB	Tub2
ScpTub2B_coord_3-212	#8DA0CB	Tub2
ScpTub2A_coord_3-212	#8DA0CB	Tub2
Sab_bTub2_coord_3-212	#8DA0CB	Tub2
Sab_aTub2_coord_3-212	#8DA0CB	Tub2
KaaTub2_coord_3-212	#8DA0CB	Tub2
KnTub2_coord_3-212	#8DA0CB	Tub2
NadTub2_coord_3-214	#8DA0CB	Tub2
NacTub2_coord_3-214	#8DA0CB	Tub2
HnvTub2_coord_3-212	#8DA0CB	Tub2
WicTub2_coord_3-211	#8DA0CB	Tub2
WaTub2Beta_coord_3-211	#8DA0CB	Tub2
WaTub2Alpha_coord_3-211	#8DA0CB	Tub2
CyjTub2_coord_3-211	#8DA0CB	Tub2
MrgTub2_coord_3-212	#8DA0CB	Tub2
ShpTub2_coord_3-212	#8DA0CB	Tub2
ShsTub2_coord_3-212	#8DA0CB	Tub2
DehTub2_coord_3-212	#8DA0CB	Tub2
CatTub2_coord_3-212	#8DA0CB	Tub2
MefTub2_coord_3-212	#8DA0CB	Tub2
MbbTub2_coord_3-212	#8DA0CB	Tub2
CllTub2_coord_3-212	#8DA0CB	Tub2
LoeTub2_coord_3-212	#8DA0CB	Tub2
Ct_aTub2_coord_3-212	#8DA0CB	Tub2
Ca_bTub2_coord_3-212	#8DA0CB	Tub2
Ca_aTub2Beta_coord_3-212	#8DA0CB	Tub2
Ca_aTub2Alpha_coord_3-212	#8DA0CB	Tub2
CadTub2_coord_3-212	#8DA0CB	Tub2
CapTub2_coord_3-212	#8DA0CB	Tub2
CaoTub2_coord_3-212	#8DA0CB	Tub2
HybTub2_coord_3-212	#8DA0CB	Tub2
MifTub2_coord_3-212	#8DA0CB	Tub2
CntTub2_coord_3-212	#8DA0CB	Tub2
OgpTub2_coord_3-211	#8DA0CB	Tub2
OgaTub2_coord_3-211	#8DA0CB	Tub2
CdaTub2_coord_3-211	#8DA0CB	Tub2
PiuTub2_coord_3-211	#8DA0CB	Tub2
PhmTub2_coord_3-211	#8DA0CB	Tub2
DebTub2_coord_3-211	#8DA0CB	Tub2
PtaTub2B_coord_3-211	#8DA0CB	Tub2
PtaTub2A_coord_3-211	#8DA0CB	Tub2
Kop_bTub2_coord_3-211	#8DA0CB	Tub2
Kop_aTub2_coord_3-211	#8DA0CB	Tub2
BaiTub2_coord_3-211	#8DA0CB	Tub2
AcrTub2_coord_3-211	#8DA0CB	Tub2
CacTub2B_coord_3-211	#8DA0CB	Tub2
YlTub2A_coord_3-211	#8DA0CB	Tub2
NfeTub2A_coord_3-211	#8DA0CB	Tub2
SacTub2_coord_3-211	#8DA0CB	Tub2
LmsTub2A_coord_3-211	#8DA0CB	Tub2
WsTub2B_coord_4-212	#8DA0CB	Tub2
WsTub2A_coord_4-212	#8DA0CB	Tub2
MvTub2B_coord_3-211	#8DA0CB	Tub2
RhgTub2B_coord_4-212	#8DA0CB	Tub2
RgTub2B_coord_3-211	#8DA0CB	Tub2
MvTub2A_coord_3-211	#8DA0CB	Tub2
SprTub2_coord_3-209	#8DA0CB	Tub2
RgTub2A_coord_3-211	#8DA0CB	Tub2
RhgTub2A_coord_3-211	#8DA0CB	Tub2
PrsTub2C_coord_3-211	#8DA0CB	Tub2
SppTub2C_coord_3-211	#8DA0CB	Tub2
SppTub2A_coord_3-211	#8DA0CB	Tub2
RisTub2A_coord_3-211	#8DA0CB	Tub2
AlmTub2Cbeta_coord_3-211	#8DA0CB	Tub2
AlmTub2Calpha_coord_3-211	#8DA0CB	Tub2
AlmTub2Abeta_coord_3-211	#8DA0CB	Tub2
AlmTub2Aalpha_coord_3-211	#8DA0CB	Tub2
PrsTub2A_coord_3-211	#8DA0CB	Tub2
Bad_bTub2B_coord_3-211	#8DA0CB	Tub2
Bad_aTub2B_coord_3-211	#8DA0CB	Tub2
Bad_bTub2A_coord_3-211	#8DA0CB	Tub2
Bad_aTub2A_coord_3-211	#8DA0CB	Tub2
MovTub2B_coord_3-211	#8DA0CB	Tub2
MovTub2A_coord_3-211	#8DA0CB	Tub2
MolTub2C_coord_3-211	#8DA0CB	Tub2
MolTub2A_coord_3-211	#8DA0CB	Tub2
Um_aTub2A_coord_3-211	#8DA0CB	Tub2
SorTub2A_coord_3-211	#8DA0CB	Tub2
MlgTub2A_coord_3-211	#8DA0CB	Tub2
WcTub2A_coord_3-211	#8DA0CB	Tub2
PplTub2A_coord_3-211	#8DA0CB	Tub2
FpTub2A_coord_3-211	#8DA0CB	Tub2
FrTub2A_coord_3-211	#8DA0CB	Tub2
GesTub2A_coord_3-211	#8DA0CB	Tub2
JaTub2A_coord_3-211	#8DA0CB	Tub2
GltTub2A_coord_3-211	#8DA0CB	Tub2
GasTub2A_coord_3-211	#8DA0CB	Tub2
TavTub2A_coord_3-211	#8DA0CB	Tub2
DisTub2A_coord_3-211	#8DA0CB	Tub2
PlbTub2A_coord_3-211	#8DA0CB	Tub2
PhcTub2A_coord_3-211	#8DA0CB	Tub2
PcaTub2A_coord_3-211	#8DA0CB	Tub2
PhgTub2A_coord_3-211	#8DA0CB	Tub2
BjaTub2A_coord_3-211	#8DA0CB	Tub2
FmTub2C_coord_3-211	#8DA0CB	Tub2
FmTub2A_coord_3-211	#8DA0CB	Tub2
AgbTub2C_coord_3-211	#8DA0CB	Tub2
AbbTub2C_coord_3-211	#8DA0CB	Tub2
AgbTub2A_coord_3-211	#8DA0CB	Tub2
AbbTub2A_coord_3-211	#8DA0CB	Tub2
SllTub2A_coord_3-211	#8DA0CB	Tub2
PiTub2A_coord_3-211	#8DA0CB	Tub2
HdpTub2A_coord_3-211	#8DA0CB	Tub2
ChpTub2A_coord_3-211	#8DA0CB	Tub2
SccTub2A_coord_3-211	#8DA0CB	Tub2
PloTub2A_coord_3-211	#8DA0CB	Tub2
SthTub2A_coord_3-210	#8DA0CB	Tub2
HtaTub2A_coord_3-210	#8DA0CB	Tub2
PtcTub2A_coord_3-211	#8DA0CB	Tub2
LabTub2A_coord_3-211	#8DA0CB	Tub2
CpcTub2A_coord_3-211	#8DA0CB	Tub2
GamTub2A_coord_3-211	#8DA0CB	Tub2
GylTub2A_coord_3-211	#8DA0CB	Tub2
PiiTub2_coord_3-211	#8DA0CB	Tub2
HysTub2A_coord_3-211	#8DA0CB	Tub2
HecTub2A_coord_3-211	#8DA0CB	Tub2
AudTub2A_coord_3-211	#8DA0CB	Tub2
HecTub2C_coord_3-211	#8DA0CB	Tub2
PusTub2C_coord_3-211	#8DA0CB	Tub2
PusTub2A_coord_3-211	#8DA0CB	Tub2
DasTub2A_coord_3-211	#8DA0CB	Tub2
TemTub2_coord_3-211	#8DA0CB	Tub2
Fnd_cTub2_coord_3-211	#8DA0CB	Tub2
Fnd_bTub2_coord_3-211	#8DA0CB	Tub2
Fnb_cTub2_coord_3-211	#8DA0CB	Tub2
Fnb_bTub2_coord_3-211	#8DA0CB	Tub2
Fna_bTub2_coord_3-211	#8DA0CB	Tub2
PutTub2_coord_3-211	#8DA0CB	Tub2
PugTub2_coord_3-211	#8DA0CB	Tub2
MlpTub2_coord_3-211	#8DA0CB	Tub2
BobTub2B_coord_3-211	#8DA0CB	Tub2
BobTub2A_coord_3-211	#8DA0CB	Tub2
VicTub2_coord_3-211	#8DA0CB	Tub2
OcbTub2_coord_3-212	#8DA0CB	Tub2
NscTub2_coord_3-211	#8DA0CB	Tub2
EniTub2_coord_3-211	#8DA0CB	Tub2
EnhTub2_coord_3-211	#8DA0CB	Tub2
EcTub2_coord_3-211	#8DA0CB	Tub2
tPr-orf110_coord_2-210	#66C2A5	Tardigrade
ThpTub2_coord_3-212	#8DA0CB	Tub2
PhtTub2_coord_3-211	#8DA0CB	Tub2
FrcTub2B_coord_3-211	#8DA0CB	Tub2
FrcTub2A_coord_3-211	#8DA0CB	Tub2
CoTub2B_coord_4-212	#8DA0CB	Tub2
CoTub2A_coord_5-212	#8DA0CB	Tub2
TetTub2F_coord_3-211	#8DA0CB	Tub2
TetTub2E_coord_3-211	#8DA0CB	Tub2
TetTub2D_coord_3-211	#8DA0CB	Tub2
TetTub2C_coord_3-211	#8DA0CB	Tub2
AypTub2B_coord_3-212	#8DA0CB	Tub2
ActTub2A_coord_3-211	#8DA0CB	Tub2
tEs-orf189_coord_12-220	#66C2A5	Tardigrade
NvTub2E_coord_3-213	#8DA0CB	Tub2
PtTub2D_coord_3-211	#8DA0CB	Tub2
BhTub2B_coord_3-208	#8DA0CB	Tub2
BhTub2A_coord_3-208	#8DA0CB	Tub2
GrnTub2B_coord_4-212	#8DA0CB	Tub2
NgTub2E_coord_4-212	#8DA0CB	Tub2
NgTub2D_coord_3-211	#8DA0CB	Tub2
NvTub2F_coord_3-211	#8DA0CB	Tub2
PrsTub2B_coord_3-211	#8DA0CB	Tub2
NfeTub2B_coord_3-212	#8DA0CB	Tub2
YlTub2B_coord_3-211	#8DA0CB	Tub2
CacTub2A_coord_3-211	#8DA0CB	Tub2
LmsTub2B_coord_3-212	#8DA0CB	Tub2
PtcTub2B_coord_7-219	#8DA0CB	Tub2
PloTub2B_coord_5-216	#8DA0CB	Tub2
TavTub2B_coord_4-215	#8DA0CB	Tub2
GasTub2B_coord_4-216	#8DA0CB	Tub2
DisTub2B_coord_4-216	#8DA0CB	Tub2
PplTub2B_coord_4-215	#8DA0CB	Tub2
WcTub2B_coord_4-215	#8DA0CB	Tub2
FrTub2B_coord_4-215	#8DA0CB	Tub2
FpTub2B_coord_4-214	#8DA0CB	Tub2
PlbTub2B_coord_4-216	#8DA0CB	Tub2
BjaTub2B_coord_4-214	#8DA0CB	Tub2
PhgTub2B_coord_4-216	#8DA0CB	Tub2
PhcTub2B_coord_4-216	#8DA0CB	Tub2
PcaTub2B_coord_4-216	#8DA0CB	Tub2
GesTub2B_coord_4-216	#8DA0CB	Tub2
JaTub2B_coord_4-216	#8DA0CB	Tub2
SllTub2B_coord_4-215	#8DA0CB	Tub2
PiTub2B_coord_4-215	#8DA0CB	Tub2
HdpTub2B_coord_4-215	#8DA0CB	Tub2
ChpTub2B_coord_4-215	#8DA0CB	Tub2
AgbTub2B_coord_6-218	#8DA0CB	Tub2
AbbTub2B_coord_6-218	#8DA0CB	Tub2
PusTub2B_coord_4-216	#8DA0CB	Tub2
LabTub2B_coord_6-217	#8DA0CB	Tub2
HysTub2B_coord_6-217	#8DA0CB	Tub2
HecTub2B_coord_6-217	#8DA0CB	Tub2
GamTub2B_coord_6-217	#8DA0CB	Tub2
GylTub2B_coord_5-216	#8DA0CB	Tub2
SthTub2B_coord_5-217	#8DA0CB	Tub2
HtaTub2B_coord_4-216	#8DA0CB	Tub2
SccTub2B_coord_6-217	#8DA0CB	Tub2
GltTub2B_coord_4-216	#8DA0CB	Tub2
FmTub2B_coord_4-215	#8DA0CB	Tub2
CpcTub2B_coord_6-219	#8DA0CB	Tub2
AudTub2B_coord_5-216	#8DA0CB	Tub2
DasTub2B_coord_4-211	#8DA0CB	Tub2
Um_aTub2B_coord_3-214	#8DA0CB	Tub2
SorTub2B_coord_3-214	#8DA0CB	Tub2
MlgTub2B_coord_3-213	#8DA0CB	Tub2
NvTub2G_coord_4-212	#8DA0CB	Tub2
EtiTub2B_coord_3-210	#8DA0CB	Tub2
EhTub2A_coord_3-210	#8DA0CB	Tub2
EdTub2A_coord_3-210	#8DA0CB	Tub2
EhTub2B_coord_3-210	#8DA0CB	Tub2
EdTub2B_coord_3-210	#8DA0CB	Tub2
EtiTub2A_coord_3-210	#8DA0CB	Tub2
CpqTub2B_coord_3-211	#8DA0CB	Tub2
AeaTub2B_coord_3-211	#8DA0CB	Tub2
AngTub2B_coord_3-211	#8DA0CB	Tub2
CorTub2B_coord_3-211	#8DA0CB	Tub2
TetTub2J_coord_3-209	#8DA0CB	Tub2
TetTub2H_coord_3-209	#8DA0CB	Tub2
GomTub2B_coord_3-210	#8DA0CB	Tub2
DrbTub2B_coord_3-211	#8DA0CB	Tub2
DkTub2B_coord_3-211	#8DA0CB	Tub2
DaTub2B_coord_3-211	#8DA0CB	Tub2
DwTub2B_coord_3-211	#8DA0CB	Tub2
DvTub2B_coord_3-211	#8DA0CB	Tub2
DmoTub2B_coord_3-211	#8DA0CB	Tub2
DyTub2B_coord_3-211	#8DA0CB	Tub2
DerTub2B_coord_3-211	#8DA0CB	Tub2
DtTub2B_coord_3-211	#8DA0CB	Tub2
DrfTub2B_coord_3-211	#8DA0CB	Tub2
DreTub2B_coord_3-211	#8DA0CB	Tub2
DbTub2B_coord_3-211	#8DA0CB	Tub2
DssTub2B_coord_3-211	#8DA0CB	Tub2
DseTub2B_coord_3-211	#8DA0CB	Tub2
DmTub2B_coord_3-211	#8DA0CB	Tub2
DeTub2B_coord_3-211	#8DA0CB	Tub2
DrpTub2B_coord_3-211	#8DA0CB	Tub2
DpTub2B_coord_3-211	#8DA0CB	Tub2
DgTub2B_coord_3-211	#8DA0CB	Tub2
PtTub2K_coord_3-203	#8DA0CB	Tub2
PtTub2J_coord_3-205	#8DA0CB	Tub2
PtTub2F_coord_3-189	#8DA0CB	Tub2
PtTub2E_coord_3-189	#8DA0CB	Tub2
OxtTub2I_coord_3-233	#8DA0CB	Tub2
TnTub4_coord_2-206	#A6D854	Tub4
TarTub4_coord_2-206	#A6D854	Tub4
OrnTub4_coord_3-206	#A6D854	Tub4
Ol_aTub4_coord_3-206	#A6D854	Tub4
GaTub4_coord_2-206	#A6D854	Tub4
BrTub4_coord_3-206	#A6D854	Tub4
XtTub4_coord_3-213	#A6D854	Tub4
XlTub4_coord_3-213	#A6D854	Tub4
SrhTub4_coord_2-213	#A6D854	Tub4
MdTub4_coord_3-213	#A6D854	Tub4
OtgTub4_coord_2-213	#A6D854	Tub4
MfTub4_coord_2-213	#A6D854	Tub4
PnaTub4_coord_2-213	#A6D854	Tub4
NolTub4_coord_2-213	#A6D854	Tub4
PatTub4_coord_2-213	#A6D854	Tub4
HsTub4_coord_2-213	#A6D854	Tub4
CajTub4_coord_2-213	#A6D854	Tub4
RnTub4_coord_2-213	#A6D854	Tub4
MmTub4_coord_2-213	#A6D854	Tub4
CrgTub4_coord_2-213	#A6D854	Tub4
HtgTub4_coord_2-212	#A6D854	Tub4
CvpTub4_coord_2-212	#A6D854	Tub4
OcdTub4_coord_2-212	#A6D854	Tub4
EctTub4_coord_2-213	#A6D854	Tub4
TmlTub4_coord_2-213	#A6D854	Tub4
LaTub4_coord_2-213	#A6D854	Tub4
DnTub4_coord_2-213	#A6D854	Tub4
SoaTub4_coord_2-213	#A6D854	Tub4
ClcTub4_coord_2-213	#A6D854	Tub4
OcpTub4_coord_3-213	#A6D854	Tub4
OcTub4_coord_2-213	#A6D854	Tub4
PeaTub4_coord_2-213	#A6D854	Tub4
SsTub4_coord_2-213	#A6D854	Tub4
TutTub4_coord_2-213	#A6D854	Tub4
OroTub4_coord_2-213	#A6D854	Tub4
EqcTub4_coord_2-213	#A6D854	Tub4
CsiTub4_coord_2-213	#A6D854	Tub4
OaTub4_coord_2-213	#A6D854	Tub4
BtTub4_coord_2-213	#A6D854	Tub4
AimTub4_coord_2-213	#A6D854	Tub4
OrdTub4_coord_2-213	#A6D854	Tub4
CafTub4_coord_3-213	#A6D854	Tub4
ModTub4_coord_2-213	#A6D854	Tub4
OraTub4_coord_3-213	#A6D854	Tub4
TagTub4_coord_2-213	#A6D854	Tub4
AnpTub4_coord_3-213	#A6D854	Tub4
MegTub4_coord_2-213	#A6D854	Tub4
GgTub4_coord_2-213	#A6D854	Tub4
ChmTub4_coord_2-213	#A6D854	Tub4
AocTub4_coord_2-213	#A6D854	Tub4
ClmTub4_coord_3-212	#A6D854	Tub4
SckTub4_coord_2-218	#A6D854	Tub4
BfTub4_coord_3-225	#A6D854	Tub4
CagTub4_coord_3-218	#A6D854	Tub4
CptTub4_coord_3-215	#A6D854	Tub4
NvTub4_coord_2-218	#A6D854	Tub4
ScmTub4_coord_2-218	#A6D854	Tub4
SmTub4_coord_2-217	#A6D854	Tub4
EmTub4_coord_3-195	#A6D854	Tub4
EcgTub4_coord_3-198	#A6D854	Tub4
CiTub4_coord_4-213	#A6D854	Tub4
AypTub4_coord_3-212	#A6D854	Tub4
PvTub4_coord_207-339	#A6D854	Tub4
PlyTub4_coord_4-113	#A6D854	Tub4
PlcTub4_coord_4-115	#A6D854	Tub4
BamTub4_coord_108-231	#A6D854	Tub4
PbTub4_coord_4-115	#A6D854	Tub4
Pf_aTub4_coord_4-144	#A6D854	Tub4
PkTub4_coord_3-104	#A6D854	Tub4
PmcTub4_coord_3-246	#A6D854	Tub4
PkTub4_coord_193-326	#A6D854	Tub4
PlyTub4_coord_163-348	#A6D854	Tub4
PbTub4_coord_191-367	#A6D854	Tub4
PlcTub4_coord_234-370	#A6D854	Tub4
Pf_aTub4_coord_268-402	#A6D854	Tub4
NavTub4_coord_2-211	#A6D854	Tub4
PobTub4_coord_2-211	#A6D854	Tub4
AeTub4_coord_2-211	#A6D854	Tub4
AacTub4_coord_2-211	#A6D854	Tub4
CmfTub4_coord_2-210	#A6D854	Tub4
LhTub4_coord_2-211	#A6D854	Tub4
HrsTub4_coord_2-213	#A6D854	Tub4
MerTub4_coord_2-211	#A6D854	Tub4
BotTub4_coord_2-211	#A6D854	Tub4
BoiTub4_coord_2-211	#A6D854	Tub4
ApfTub4_coord_2-211	#A6D854	Tub4
AmTub4_coord_2-211	#A6D854	Tub4
AmqTub4_coord_4-215	#A6D854	Tub4
TiaTub4_coord_2-219	#A6D854	Tub4
Tv_aTub4_coord_4-204	#A6D854	Tub4
PrsTub4_coord_2-104	#A6D854	Tub4
Tg_aTub4_coord_3-133	#A6D854	Tub4
HahTub4_coord_3-132	#A6D854	Tub4
Tg_aTub4_coord_166-303	#A6D854	Tub4
HahTub4_coord_165-303	#A6D854	Tub4
NcaTub4_coord_167-296	#A6D854	Tub4
BbTub4_coord_113-244	#A6D854	Tub4
TbTub4_coord_4-219	#A6D854	Tub4
LeiTub4_coord_152-277	#A6D854	Tub4
LemTub4_coord_150-274	#A6D854	Tub4
LbTub4_coord_155-279	#A6D854	Tub4
CrfTub4B_coord_4-298	#A6D854	Tub4
CrfTub4A_coord_4-299	#A6D854	Tub4
EdmTub4_coord_151-277	#A6D854	Tub4
BdsTub4_coord_6-263	#A6D854	Tub4
MbTub4_coord_3-203	#A6D854	Tub4
AuaTub4_coord_5-188	#A6D854	Tub4
VcTub4_coord_3-205	#A6D854	Tub4
CrTub4_coord_3-204	#A6D854	Tub4
Mip_aTub4_coord_5-219	#A6D854	Tub4
TctTub4_coord_9-205	#A6D854	Tub4
NgTub4_coord_3-229	#A6D854	Tub4
SrpTub4_coord_2-195	#A6D854	Tub4
PuTub4_coord_2-220	#A6D854	Tub4
PhrTub4_coord_2-208	#A6D854	Tub4
PhiTub4_coord_2-212	#A6D854	Tub4
PhsTub4_coord_2-206	#A6D854	Tub4
AllTub4_coord_2-204	#A6D854	Tub4
TetTub4_coord_2-208	#A6D854	Tub4
PtTub4_coord_5-199	#A6D854	Tub4
ImTub4_coord_2-203	#A6D854	Tub4
OxtTub4_coord_2-210	#A6D854	Tub4
OidTub4_coord_3-195	#A6D854	Tub4
PtTub6_coord_96-226	#E5C494	Tub6
ImTub6_coord_104-236	#E5C494	Tub6
CisTub6_coord_3-211	#E5C494	Tub6
CiTub6_coord_100-216	#E5C494	Tub6
BbTub4_coord_4-94	#A6D854	Tub4
BabTub4_coord_3-237	#A6D854	Tub4
OxtTub6_coord_3-204	#E5C494	Tub6
LopTub6_coord_4-190	#E5C494	Tub6
AjTub6_coord_3-196	#E5C494	Tub6
AaTub6_coord_3-196	#E5C494	Tub6
IpTub6_coord_3-192	#E5C494	Tub6
SrhTub6_coord_3-194	#E5C494	Tub6
MaeTub6_coord_3-195	#E5C494	Tub6
MdTub6_coord_3-195	#E5C494	Tub6
CpbTub6_coord_4-195	#E5C494	Tub6
AocTub6_coord_2-127	#E5C494	Tub6
XtTub6_coord_3-192	#E5C494	Tub6
XlTub6_coord_3-192	#E5C494	Tub6
NvTub6_coord_4-192	#E5C494	Tub6
BfTub6_coord_4-191	#E5C494	Tub6
StpTub6_coord_3-187	#E5C494	Tub6
CagTub6_coord_3-190	#E5C494	Tub6
PvTub4_coord_3-138	#A6D854	Tub4
TtmTub6_coord_153-253	#E5C494	Tub6
TetTub6_coord_153-253	#E5C494	Tub6
NcaTub4_coord_3-142	#A6D854	Tub4
TeeTub6_coord_153-253	#E5C494	Tub6
PtTub2L_coord_83-168	#8DA0CB	Tub2
BamTub4_coord_3-103	#A6D854	Tub4
PtTub2L_coord_3-86	#8DA0CB	Tub2
PhsTub6_coord_143-243	#E5C494	Tub6
CiTub6_coord_3-94	#E5C494	Tub6
PhiTub6_coord_143-243	#E5C494	Tub6
TbTub6_coord_3-91	#E5C494	Tub6
TyvTub6_coord_3-94	#E5C494	Tub6
LemTub6_coord_3-107	#E5C494	Tub6
LeiTub6_coord_3-107	#E5C494	Tub6
CrfTub6_coord_3-118	#E5C494	Tub6
Candidatus_Nitrosoarchaeum_limnia_SFB1_coord_12-230	#B3B3B3	Bacteria
Candidatus_Nitrosoarchaeum_koreensis_MY1_coord_12-230	#B3B3B3	Bacteria
EdmTub6_coord_3-107	#E5C494	Tub6
CorTub3_coord_74-167	#E78AC3	Tub3
BdsTub6_coord_4-93	#E5C494	Tub6
TrcTub6_coord_3-90	#E5C494	Tub6
BdsTub6_coord_149-257	#E5C494	Tub6
PhsTub6_coord_3-123	#E5C494	Tub6
PhiTub6_coord_3-123	#E5C494	Tub6
AmqTub6_coord_3-177	#E5C494	Tub6
TiaTub6_coord_6-197	#E5C494	Tub6
CptTub6_coord_3-195	#E5C494	Tub6
NgTub6_coord_3-212	#E5C494	Tub6
TctTub6_coord_3-187	#E5C494	Tub6
EmhTub6_coord_2-195	#E5C494	Tub6
GtTub6_coord_6-206	#E5C494	Tub6
VcTub6_coord_3-200	#E5C494	Tub6
CrTub6_coord_3-208	#E5C494	Tub6
TtmTub6_coord_5-99	#E5C494	Tub6
TeeTub6_coord_5-98	#E5C494	Tub6
TetTub6_coord_5-99	#E5C494	Tub6
TebTub6_coord_5-93	#E5C494	Tub6
TyvTub6_coord_133-253	#E5C494	Tub6
ImTub6_coord_5-105	#E5C494	Tub6
TbTub6_coord_133-250	#E5C494	Tub6
PtTub6_coord_4-94	#E5C494	Tub6
EdmTub6_coord_156-265	#E5C494	Tub6
TrcTub6_coord_122-252	#E5C494	Tub6
EdmTub4_coord_4-121	#A6D854	Tub4
LemTub4_coord_4-123	#A6D854	Tub4
TebTub6_coord_125-253	#E5C494	Tub6
LbTub4_coord_3-138	#A6D854	Tub4
LeiTub4_coord_4-125	#A6D854	Tub4
LeiTub6_coord_135-265	#E5C494	Tub6
LemTub6_coord_136-265	#E5C494	Tub6
CrfTub6_coord_144-273	#E5C494	Tub6
tEs-orf187_coord_42-254	#66C2A5	Tardigrade
tEt-orf142_coord_26-210	#66C2A5	Tardigrade
tHe-orf14_coord_5-216	#66C2A5	Tardigrade
TiaTub5_coord_5-222	#FFD92F	Tub5
StpTub5_coord_5-222	#FFD92F	Tub5
AmqTub5_coord_5-215	#FFD92F	Tub5
BfTub5_coord_5-216	#FFD92F	Tub5
NvTub5_coord_5-219	#FFD92F	Tub5
SckTub5_coord_5-221	#FFD92F	Tub5
CptTub5_coord_5-222	#FFD92F	Tub5
CagTub5_coord_5-222	#FFD92F	Tub5
XtTub5_coord_5-219	#FFD92F	Tub5
XlTub5_coord_5-219	#FFD92F	Tub5
TagTub5_coord_5-219	#FFD92F	Tub5
GgTub5_coord_5-219	#FFD92F	Tub5
TchTub5_coord_5-218	#FFD92F	Tub5
CvpTub5_coord_5-218	#FFD92F	Tub5
JjTub5_coord_5-218	#FFD92F	Tub5
OtgTub5_coord_5-218	#FFD92F	Tub5
OcpTub5_coord_5-218	#FFD92F	Tub5
CafTub5_coord_5-218	#FFD92F	Tub5
TutTub5_coord_5-218	#FFD92F	Tub5
OroTub5_coord_5-218	#FFD92F	Tub5
SsTub5_coord_5-217	#FFD92F	Tub5
OaTub5_coord_5-218	#FFD92F	Tub5
BtTub5_coord_5-218	#FFD92F	Tub5
BgmTub5_coord_5-218	#FFD92F	Tub5
FcTub5_coord_5-218	#FFD92F	Tub5
ModTub5_coord_5-218	#FFD92F	Tub5
AimTub5_coord_5-218	#FFD92F	Tub5
SibTub5_coord_5-218	#FFD92F	Tub5
CajTub5_coord_5-218	#FFD92F	Tub5
PanTub5_coord_5-218	#FFD92F	Tub5
MamTub5_coord_5-218	#FFD92F	Tub5
PnaTub5_coord_5-218	#FFD92F	Tub5
PatTub5_coord_5-218	#FFD92F	Tub5
GggTub5_coord_5-218	#FFD92F	Tub5
HsTub5_coord_5-218	#FFD92F	Tub5
NolTub5_coord_5-218	#FFD92F	Tub5
CsiTub5_coord_5-218	#FFD92F	Tub5
MpfTub5_coord_5-218	#FFD92F	Tub5
OrdTub5_coord_5-218	#FFD92F	Tub5
SptTub5_coord_5-218	#FFD92F	Tub5
TmlTub5_coord_5-218	#FFD92F	Tub5
LaTub5_coord_5-218	#FFD92F	Tub5
RnTub5_coord_5-218	#FFD92F	Tub5
MmTub5_coord_5-218	#FFD92F	Tub5
CrgTub5_coord_5-218	#FFD92F	Tub5
ClcTub5_coord_5-218	#FFD92F	Tub5
EctTub5_coord_5-218	#FFD92F	Tub5
OcTub5_coord_5-218	#FFD92F	Tub5
DnTub5_coord_5-218	#FFD92F	Tub5
SrhTub5_coord_5-218	#FFD92F	Tub5
MdTub5_coord_5-214	#FFD92F	Tub5
AocTub5_coord_5-218	#FFD92F	Tub5
TarTub5_coord_5-219	#FFD92F	Tub5
OrnTub5_coord_5-219	#FFD92F	Tub5
Mz_aTub5_coord_5-219	#FFD92F	Tub5
GaTub5_coord_5-217	#FFD92F	Tub5
BrTub5_coord_5-217	#FFD92F	Tub5
CisTub5_coord_5-220	#FFD92F	Tub5
CiTub5_coord_5-220	#FFD92F	Tub5
SmTub5_coord_5-213	#FFD92F	Tub5
ClsTub5_coord_5-212	#FFD92F	Tub5
EcgTub5_coord_5-208	#FFD92F	Tub5
HmTub5_coord_5-215	#FFD92F	Tub5
VcTub5_coord_4-223	#FFD92F	Tub5
CrTub5_coord_4-223	#FFD92F	Tub5
OxtTub5_coord_4-220	#FFD92F	Tub5
TetTub5_coord_3-217	#FFD92F	Tub5
ImTub5_coord_4-216	#FFD92F	Tub5
PtTub5_coord_4-216	#FFD92F	Tub5
NgTub5_coord_4-222	#FFD92F	Tub5
SemTub5_coord_4-222	#FFD92F	Tub5
PhpTub5_coord_4-222	#FFD92F	Tub5
Mip_aTub5_coord_4-220	#FFD92F	Tub5
EmhTub5_coord_4-221	#FFD92F	Tub5
Tv_aTub5_coord_3-211	#FFD92F	Tub5
TctTub5_coord_4-228	#FFD92F	Tub5
SppTub5_coord_5-220	#FFD92F	Tub5
Bad_bTub5_coord_5-220	#FFD92F	Tub5
AlmTub5_coord_5-222	#FFD92F	Tub5
SrpTub5_coord_4-214	#FFD92F	Tub5
PuTub5_coord_4-222	#FFD92F	Tub5
PhsTub5_coord_4-222	#FFD92F	Tub5
PhiTub5_coord_4-222	#FFD92F	Tub5
EcsTub5_coord_4-220	#FFD92F	Tub5
Tg_aTub5_coord_4-237	#FFD92F	Tub5
HahTub5_coord_4-237	#FFD92F	Tub5
NcaTub5_coord_4-239	#FFD92F	Tub5
AuaTub5_coord_4-227	#FFD92F	Tub5
OidTub5_coord_5-217	#FFD92F	Tub5
ProTub5_coord_5-220	#FFD92F	Tub5
MbTub5_coord_5-221	#FFD92F	Tub5
TicTub5_coord_3-226	#FFD92F	Tub5
MerTub5_coord_6-235	#FFD92F	Tub5
ApfTub5_coord_5-236	#FFD92F	Tub5
AmTub5_coord_5-236	#FFD92F	Tub5
BotTub5_coord_5-235	#FFD92F	Tub5
BoiTub5_coord_5-235	#FFD92F	Tub5
NavTub5_coord_4-235	#FFD92F	Tub5
PobTub5_coord_4-235	#FFD92F	Tub5
AeTub5_coord_4-235	#FFD92F	Tub5
AacTub5_coord_4-235	#FFD92F	Tub5
LhTub5_coord_4-235	#FFD92F	Tub5
CmfTub5_coord_4-235	#FFD92F	Tub5
HrsTub5_coord_4-233	#FFD92F	Tub5
TrcTub5_coord_4-207	#FFD92F	Tub5
TbTub5_coord_4-215	#FFD92F	Tub5
CrfTub5_coord_4-204	#FFD92F	Tub5
LemTub5_coord_4-204	#FFD92F	Tub5
LeiTub5_coord_4-204	#FFD92F	Tub5
LbTub5_coord_4-204	#FFD92F	Tub5
EdmTub5_coord_4-204	#FFD92F	Tub5
BdsTub5_coord_4-210	#FFD92F	Tub5
TepTub5_coord_2-208	#FFD92F	Tub5
BbTub5_coord_4-217	#FFD92F	Tub5
BabTub5_coord_3-218	#FFD92F	Tub5
BamTub5_coord_3-212	#FFD92F	Tub5
PvTub5_coord_4-221	#FFD92F	Tub5
PkTub5_coord_4-221	#FFD92F	Tub5
PlyTub5_coord_4-222	#FFD92F	Tub5
PbTub5_coord_4-222	#FFD92F	Tub5
Pf_aTub5_coord_4-222	#FFD92F	Tub5
Pyrococcus_yayanosii_CH1_coord_4-168	#B3B3B3	Bacteria
Thermococcus_litoralis_DSM_5473_coord_21-169	#B3B3B3	Bacteria
Thermococcus_kodakarensis_KOD1_coord_5-168	#B3B3B3	Bacteria
Thermococcus_gammatolerans_EJ3_coord_44-204	#B3B3B3	Bacteria
Paenibacillus_sp._FSL_H8-237_coord_28-174	#B3B3B3	Bacteria
Paenibacillus_alvei_coord_29-174	#B3B3B3	Bacteria
Desulfosporosinus_sp._OT_coord_108-280	#B3B3B3	Bacteria
Methanosalsum_zhilinae_DSM_4017_coord_3-182	#B3B3B3	Bacteria
Methanolobus_psychrophilus_R15_coord_3-182	#B3B3B3	Bacteria
Methanohalophilus_mahii_DSM_5219_coord_3-182	#B3B3B3	Bacteria
Methanosarcina_acetivorans_C2A_coord_39-221	#B3B3B3	Bacteria
Methanohalobium_evestigatum_Z-7303_coord_4-182	#B3B3B3	Bacteria
Methanosaeta_concilii_GP6_coord_4-185	#B3B3B3	Bacteria
Methanosaeta_harundinacea_6Ac_coord_3-182	#B3B3B3	Bacteria
FtsZ_Methanosaeta_Thermophila_coord_4-182	#B3B3B3	Bacteria
Natronobacterium_gregoryi_SP2_coord_5-171	#B3B3B3	Bacteria
Natrialba_aegyptia_DSM_13077_coord_3-171	#B3B3B3	Bacteria
Halobiforma_lacisalsi_AJ5_coord_3-171	#B3B3B3	Bacteria
Haloarcula_japonica_DSM_6131_coord_3-169	#B3B3B3	Bacteria
Bacillus_phage_G_coord_30-166	#B3B3B3	Bacteria
Paenibacillus_sp._oral_taxon_786_coord_69-179	#B3B3B3	Bacteria
Lysinibacillus_sphaericus_C3-41_coord_12-181	#B3B3B3	Bacteria
Bacillus_sp._2_A_57_CT2_coord_58-203	#B3B3B3	Bacteria
Bacillus_Cereus_TubZ_coord_20-190	#B3B3B3	Bacteria
Bacillus_oceanisediminis_coord_81-218	#B3B3B3	Bacteria
Anaeromusa_acidaminophila_coord_22-169	#B3B3B3	Bacteria
PrdeTub1B_coord_6-214	#FC8D62	Tub1
PrvaTub1_coord_6-214	#FC8D62	Tub1
PrdjTub1_coord_6-215	#FC8D62	Tub1
EtiTub1B_coord_3-219	#FC8D62	Tub1
EhTub1B_coord_3-219	#FC8D62	Tub1
EdTub1B_coord_3-219	#FC8D62	Tub1
EhTub1A_coord_3-219	#FC8D62	Tub1
EdTub1A_coord_3-219	#FC8D62	Tub1
EtiTub1A_coord_3-218	#FC8D62	Tub1
RhpTub1S_coord_3-210	#FC8D62	Tub1
RhpTub1O_coord_3-218	#FC8D62	Tub1
RhpTub1Q_coord_3-240	#FC8D62	Tub1
RhpTub1P_coord_3-224	#FC8D62	Tub1
RhpTub1R_coord_3-237	#FC8D62	Tub1
RhpTub1N_coord_3-213	#FC8D62	Tub1
AypTub1M_coord_6-217	#FC8D62	Tub1
tEs-orf27_coord_4-214	#66C2A5	Tardigrade
TicTub1B_coord_6-216	#FC8D62	Tub1
MerTub1B_coord_6-214	#FC8D62	Tub1
ApfTub1B_coord_6-214	#FC8D62	Tub1
AmTub1B_coord_6-214	#FC8D62	Tub1
BotTub1B_coord_6-214	#FC8D62	Tub1
BoiTub1B_coord_6-214	#FC8D62	Tub1
LhTub1B_coord_6-213	#FC8D62	Tub1
CmfTub1B_coord_6-214	#FC8D62	Tub1
GomTub1B_coord_6-214	#FC8D62	Tub1
DyTub1B_coord_6-214	#FC8D62	Tub1
DerTub1B_coord_6-214	#FC8D62	Tub1
DssTub1B_coord_6-214	#FC8D62	Tub1
DseTub1B_coord_6-214	#FC8D62	Tub1
DmTub1B_coord_6-214	#FC8D62	Tub1
DeTub1B_coord_6-214	#FC8D62	Tub1
DrrTub1B_coord_6-214	#FC8D62	Tub1
DtTub1B_coord_6-214	#FC8D62	Tub1
DbTub1B_coord_6-214	#FC8D62	Tub1
DrfTub1B_coord_6-213	#FC8D62	Tub1
DrpTub1B_coord_6-214	#FC8D62	Tub1
DpTub1B_coord_6-214	#FC8D62	Tub1
DrbTub1B_coord_6-214	#FC8D62	Tub1
DaTub1B_coord_6-214	#FC8D62	Tub1
DreTub1B_coord_6-214	#FC8D62	Tub1
DkTub1B_coord_6-214	#FC8D62	Tub1
DwTub1B_coord_6-214	#FC8D62	Tub1
DvTub1B_coord_6-214	#FC8D62	Tub1
DmoTub1B_coord_6-214	#FC8D62	Tub1
DgTub1B_coord_6-213	#FC8D62	Tub1
CpqTub1B_coord_6-213	#FC8D62	Tub1
AeaTub1B_coord_10-217	#FC8D62	Tub1
AngTub1B_coord_6-213	#FC8D62	Tub1
RhpTub1B_coord_1-206	#FC8D62	Tub1
TiaTub1F_coord_3-218	#FC8D62	Tub1
OxtTub1B_coord_3-213	#FC8D62	Tub1
EcgTub1H_coord_6-214	#FC8D62	Tub1
VvTub1Bb_coord_3-213	#FC8D62	Tub1
MigTub1Bc_coord_3-213	#FC8D62	Tub1
SobTub1Bb_coord_3-214	#FC8D62	Tub1
BdTub1Ba_coord_3-214	#FC8D62	Tub1
Os_aTub1Bb_coord_3-214	#FC8D62	Tub1
MtTub1Bb_coord_3-213	#FC8D62	Tub1
MtTub1Bc_coord_3-214	#FC8D62	Tub1
GlmTub1Be_coord_3-212	#FC8D62	Tub1
GlmTub1Bd_coord_3-213	#FC8D62	Tub1
GlmTub1Bc_coord_3-213	#FC8D62	Tub1
AtTub1Bc_coord_3-213	#FC8D62	Tub1
ArlTub1Bc_coord_3-213	#FC8D62	Tub1
RicTub1Bb_coord_3-213	#FC8D62	Tub1
MeTub1Bc_coord_3-213	#FC8D62	Tub1
PotTub1Bc_coord_3-213	#FC8D62	Tub1
PotTub1Bd_coord_3-213	#FC8D62	Tub1
CusTub1Bb_coord_3-213	#FC8D62	Tub1
CipTub1Bb_coord_3-213	#FC8D62	Tub1
PupTub1Ba_coord_3-213	#FC8D62	Tub1
PotTub1Bb_coord_3-213	#FC8D62	Tub1
PupTub1Bb_coord_3-213	#FC8D62	Tub1
PotTub1Ba_coord_3-213	#FC8D62	Tub1
MigTub1Bb_coord_3-213	#FC8D62	Tub1
MeTub1Bb_coord_3-213	#FC8D62	Tub1
MeTub1Ba_coord_3-213	#FC8D62	Tub1
CusTub1Ba_coord_3-213	#FC8D62	Tub1
RicTub1Ba_coord_3-213	#FC8D62	Tub1
MtTub1Ba_coord_3-213	#FC8D62	Tub1
GlmTub1Bb_coord_3-213	#FC8D62	Tub1
GlmTub1Ba_coord_3-213	#FC8D62	Tub1
CipTub1Ba_coord_3-213	#FC8D62	Tub1
Os_aTub1Ba_coord_3-213	#FC8D62	Tub1
OrgTub1Ba_coord_3-213	#FC8D62	Tub1
SobTub1Ba_coord_3-213	#FC8D62	Tub1
BdTub1Bb_coord_3-213	#FC8D62	Tub1
VvTub1Ba_coord_3-213	#FC8D62	Tub1
MigTub1Ba_coord_3-213	#FC8D62	Tub1
AtTub1Bb_coord_3-213	#FC8D62	Tub1
AtTub1Ba_coord_3-213	#FC8D62	Tub1
ArlTub1Ba_coord_3-213	#FC8D62	Tub1
ArlTub1Bb_coord_3-213	#FC8D62	Tub1
PhpTub1Bc_coord_3-213	#FC8D62	Tub1
PhpTub1Bb_coord_3-213	#FC8D62	Tub1
PhpTub1Ba_coord_3-213	#FC8D62	Tub1
BinTub1C_coord_3-213	#FC8D62	Tub1
OstTub1B_coord_3-213	#FC8D62	Tub1
OstTub1A_coord_3-213	#FC8D62	Tub1
VcTub1B_coord_3-213	#FC8D62	Tub1
VcTub1A_coord_3-213	#FC8D62	Tub1
CrTub1A_coord_3-213	#FC8D62	Tub1
CrTub1B_coord_3-213	#FC8D62	Tub1
BinTub1B_coord_3-213	#FC8D62	Tub1
BinTub1A_coord_3-213	#FC8D62	Tub1
CypTub1B_coord_3-213	#FC8D62	Tub1
CypTub1A_coord_3-213	#FC8D62	Tub1
SemTub1Gbeta_coord_3-213	#FC8D62	Tub1
SemTub1Galpha_coord_3-213	#FC8D62	Tub1
SemTub1Ebeta_coord_3-213	#FC8D62	Tub1
SemTub1Ealpha_coord_3-213	#FC8D62	Tub1
VvTub1Ac_coord_3-213	#FC8D62	Tub1
SemTub1Cbeta_coord_3-213	#FC8D62	Tub1
SemTub1Calpha_coord_3-213	#FC8D62	Tub1
PupTub1Ad_coord_3-213	#FC8D62	Tub1
SemTub1Bbeta_coord_3-213	#FC8D62	Tub1
SemTub1Balpha_coord_3-213	#FC8D62	Tub1
SemTub1A_coord_3-213	#FC8D62	Tub1
CusTub1Ac_coord_3-213	#FC8D62	Tub1
MigTub1Ab_coord_3-213	#FC8D62	Tub1
MigTub1Aa_coord_3-213	#FC8D62	Tub1
PotTub1Aa_coord_3-214	#FC8D62	Tub1
Os_aTub1Aa_coord_3-213	#FC8D62	Tub1
OrgTub1Aa_coord_3-213	#FC8D62	Tub1
MtTub1Ab_coord_3-213	#FC8D62	Tub1
VvTub1Ab_coord_3-213	#FC8D62	Tub1
PupTub1Ac_coord_3-213	#FC8D62	Tub1
CipTub1Ab_coord_3-213	#FC8D62	Tub1
SobTub1Ab_coord_3-213	#FC8D62	Tub1
BdTub1Ab_coord_3-213	#FC8D62	Tub1
SobTub1Aa_coord_3-213	#FC8D62	Tub1
Os_aTub1Ab_coord_3-213	#FC8D62	Tub1
OrgTub1Ab_coord_3-213	#FC8D62	Tub1
MtTub1Aa_coord_3-213	#FC8D62	Tub1
GlmTub1Af_coord_3-213	#FC8D62	Tub1
GlmTub1Ae_coord_3-213	#FC8D62	Tub1
VvTub1Aa_coord_3-213	#FC8D62	Tub1
GlmTub1Ac_coord_3-213	#FC8D62	Tub1
GlmTub1Aa_coord_3-213	#FC8D62	Tub1
PotTub1Ab_coord_3-213	#FC8D62	Tub1
GlmTub1Ah_coord_3-213	#FC8D62	Tub1
GlmTub1Ag_coord_3-213	#FC8D62	Tub1
PupTub1Ab_coord_3-213	#FC8D62	Tub1
MigTub1Ac_coord_3-213	#FC8D62	Tub1
SobTub1Ac_coord_3-213	#FC8D62	Tub1
AtTub1Ab_coord_3-213	#FC8D62	Tub1
AtTub1Aa_coord_3-213	#FC8D62	Tub1
ArlTub1Aa_coord_3-213	#FC8D62	Tub1
ArlTub1Ab_coord_3-213	#FC8D62	Tub1
RicTub1Ac_coord_3-213	#FC8D62	Tub1
PotTub1Ad_coord_3-216	#FC8D62	Tub1
BdTub1Aa_coord_3-213	#FC8D62	Tub1
AtTub1Ac_coord_3-213	#FC8D62	Tub1
CusTub1Aa_coord_3-213	#FC8D62	Tub1
GlmTub1Ad_coord_3-213	#FC8D62	Tub1
GlmTub1Ab_coord_3-213	#FC8D62	Tub1
PotTub1Ac_coord_3-214	#FC8D62	Tub1
PupTub1Aa_coord_3-213	#FC8D62	Tub1
RicTub1Aa_coord_3-213	#FC8D62	Tub1
RicTub1Ab_coord_3-213	#FC8D62	Tub1
MeTub1Aa_coord_3-213	#FC8D62	Tub1
MeTub1Ab_coord_3-213	#FC8D62	Tub1
CipTub1Aa_coord_3-213	#FC8D62	Tub1
CusTub1Ab_coord_3-213	#FC8D62	Tub1
PhpTub1Aa_coord_3-213	#FC8D62	Tub1
SemTub1Dbeta_coord_3-213	#FC8D62	Tub1
SemTub1Dalpha_coord_3-213	#FC8D62	Tub1
SemTub1Fbeta_coord_3-213	#FC8D62	Tub1
SemTub1Falpha_coord_3-213	#FC8D62	Tub1
SemTub1Ibeta_coord_3-213	#FC8D62	Tub1
SemTub1Ialpha_coord_3-213	#FC8D62	Tub1
PhpTub1Ab_coord_3-213	#FC8D62	Tub1
SemTub1Lbeta_coord_3-213	#FC8D62	Tub1
SemTub1Lalpha_coord_3-213	#FC8D62	Tub1
SemTub1K_coord_3-213	#FC8D62	Tub1
SemTub1Jbeta_coord_3-213	#FC8D62	Tub1
SemTub1Jalpha_coord_3-213	#FC8D62	Tub1
SemTub1Halpha_coord_3-213	#FC8D62	Tub1
SemTub1Hbeta_coord_3-213	#FC8D62	Tub1
PhpTub1Ae_coord_3-213	#FC8D62	Tub1
PhpTub1Af_coord_3-213	#FC8D62	Tub1
PhpTub1Ad_coord_3-213	#FC8D62	Tub1
PhpTub1Ac_coord_3-213	#FC8D62	Tub1
Mip_aTub1B_coord_3-213	#FC8D62	Tub1
Mip_aTub1A_coord_3-213	#FC8D62	Tub1
OxtTub1A_coord_3-213	#FC8D62	Tub1
ChvTub1B_coord_3-213	#FC8D62	Tub1
ChvTub1A_coord_3-213	#FC8D62	Tub1
ThpTub1_coord_3-213	#FC8D62	Tub1
PhtTub1_coord_3-213	#FC8D62	Tub1
FrcTub1B_coord_3-214	#FC8D62	Tub1
FrcTub1A_coord_3-214	#FC8D62	Tub1
EcsTub1C_coord_3-213	#FC8D62	Tub1
EcsTub1B_coord_3-213	#FC8D62	Tub1
EcsTub1A_coord_3-213	#FC8D62	Tub1
AuaTub1E_coord_3-213	#FC8D62	Tub1
AuaTub1D_coord_3-213	#FC8D62	Tub1
AuaTub1C_coord_3-213	#FC8D62	Tub1
AuaTub1B_coord_3-213	#FC8D62	Tub1
AuaTub1A_coord_3-213	#FC8D62	Tub1
EmhTub1H_coord_3-213	#FC8D62	Tub1
EmhTub1F_coord_3-213	#FC8D62	Tub1
EmhTub1C_coord_3-213	#FC8D62	Tub1
EmhTub1G_coord_3-213	#FC8D62	Tub1
EmhTub1E_coord_3-213	#FC8D62	Tub1
EmhTub1D_coord_3-213	#FC8D62	Tub1
EmhTub1B_coord_3-213	#FC8D62	Tub1
EmhTub1A_coord_3-213	#FC8D62	Tub1
SrpTub1C_coord_3-214	#FC8D62	Tub1
SrpTub1B_coord_3-214	#FC8D62	Tub1
SrpTub1D_coord_3-213	#FC8D62	Tub1
PuTub1B_coord_3-212	#FC8D62	Tub1
PuTub1A_coord_3-213	#FC8D62	Tub1
PhsTub1D_coord_3-213	#FC8D62	Tub1
PhiTub1C_coord_3-213	#FC8D62	Tub1
HyaTub1A_coord_3-213	#FC8D62	Tub1
PhsTub1H_coord_3-212	#FC8D62	Tub1
PhsTub1G_coord_3-212	#FC8D62	Tub1
PhrTub1D_coord_3-212	#FC8D62	Tub1
PhiTub1B_coord_3-212	#FC8D62	Tub1
PhsTub1F_coord_3-212	#FC8D62	Tub1
PhrTub1G_coord_3-212	#FC8D62	Tub1
PhrTub1F_coord_3-212	#FC8D62	Tub1
PhrTub1C_coord_3-212	#FC8D62	Tub1
PhrTub1E_coord_3-212	#FC8D62	Tub1
HyaTub1B_coord_3-212	#FC8D62	Tub1
PhiTub1D_coord_3-212	#FC8D62	Tub1
PhsTub1C_coord_3-212	#FC8D62	Tub1
PuTub1C_coord_3-213	#FC8D62	Tub1
SrpTub1A_coord_3-213	#FC8D62	Tub1
PhsTub1B_coord_3-213	#FC8D62	Tub1
PhrTub1A_coord_3-213	#FC8D62	Tub1
PhrTub1B_coord_3-213	#FC8D62	Tub1
PhiTub1E_coord_3-213	#FC8D62	Tub1
PhsTub1A_coord_3-213	#FC8D62	Tub1
PhiTub1A_coord_3-213	#FC8D62	Tub1
GtTub1B_coord_3-213	#FC8D62	Tub1
PtTub1D_coord_3-213	#FC8D62	Tub1
PtTub1E_coord_3-213	#FC8D62	Tub1
PtTub1B_coord_3-213	#FC8D62	Tub1
PtTub1A_coord_3-213	#FC8D62	Tub1
PtTub1C_coord_3-213	#FC8D62	Tub1
TetTub1A_coord_3-213	#FC8D62	Tub1
ImTub1_coord_3-213	#FC8D62	Tub1
TbTub1A_coord_3-212	#FC8D62	Tub1
TbTub1D_coord_3-212	#FC8D62	Tub1
TrcTub1A_coord_3-212	#FC8D62	Tub1
TbTub1C_coord_3-212	#FC8D62	Tub1
TbTub1B_coord_3-212	#FC8D62	Tub1
LemTub1L_coord_3-212	#FC8D62	Tub1
LemTub1K_coord_3-212	#FC8D62	Tub1
LemTub1J_coord_3-212	#FC8D62	Tub1
LemTub1I_coord_3-212	#FC8D62	Tub1
LemTub1H_coord_3-212	#FC8D62	Tub1
LemTub1G_coord_3-212	#FC8D62	Tub1
LemTub1F_coord_3-212	#FC8D62	Tub1
LemTub1E_coord_3-212	#FC8D62	Tub1
LemTub1D_coord_3-212	#FC8D62	Tub1
LemTub1C_coord_3-212	#FC8D62	Tub1
LemTub1B_coord_3-212	#FC8D62	Tub1
LemTub1A_coord_3-212	#FC8D62	Tub1
LeiTub1B_coord_3-212	#FC8D62	Tub1
LeiTub1A_coord_3-212	#FC8D62	Tub1
LbTub1B_coord_3-212	#FC8D62	Tub1
LbTub1A_coord_3-212	#FC8D62	Tub1
EdmTub1_coord_3-212	#FC8D62	Tub1
NgTub1D_coord_3-212	#FC8D62	Tub1
NgTub1C_coord_3-213	#FC8D62	Tub1
NgTub1B_coord_3-213	#FC8D62	Tub1
NgTub1A_coord_3-213	#FC8D62	Tub1
HmaTub1_coord_3-214	#FC8D62	Tub1
CmeTub1_coord_3-214	#FC8D62	Tub1
CtpTub1_coord_3-214	#FC8D62	Tub1
GtTub1A_coord_3-214	#FC8D62	Tub1
PpuTub1_coord_4-214	#FC8D62	Tub1
CmTub1_coord_3-215	#FC8D62	Tub1
GsTub1_coord_3-212	#FC8D62	Tub1
CncTub1B_coord_3-213	#FC8D62	Tub1
CncTub1A_coord_3-213	#FC8D62	Tub1
SemTub1Mbeta_coord_3-213	#FC8D62	Tub1
SemTub1Malpha_coord_3-213	#FC8D62	Tub1
BinTub1D_coord_3-210	#FC8D62	Tub1
GrnTub1A_coord_3-214	#FC8D62	Tub1
GrnTub1B_coord_3-219	#FC8D62	Tub1
BamTub1A_coord_3-213	#FC8D62	Tub1
ThaTub1B_coord_3-213	#FC8D62	Tub1
TepTub1B_coord_3-213	#FC8D62	Tub1
Tg_aTub1A_coord_3-213	#FC8D62	Tub1
HahTub1A_coord_3-213	#FC8D62	Tub1
PvTub1A_coord_3-214	#FC8D62	Tub1
Pf_iTub1A_coord_3-214	#FC8D62	Tub1
Pf_aTub1A_coord_3-214	#FC8D62	Tub1
PkTub1A_coord_3-214	#FC8D62	Tub1
PlyTub1A_coord_3-214	#FC8D62	Tub1
PbTub1A_coord_3-214	#FC8D62	Tub1
PlyTub1B_coord_3-214	#FC8D62	Tub1
PbTub1B_coord_3-214	#FC8D62	Tub1
PvTub1B_coord_3-214	#FC8D62	Tub1
PkTub1B_coord_3-214	#FC8D62	Tub1
Pf_aTub1B_coord_3-213	#FC8D62	Tub1
CrmTub1_coord_3-215	#FC8D62	Tub1
CpTub1_coord_3-214	#FC8D62	Tub1
ChTub1_coord_3-214	#FC8D62	Tub1
ActTub1A_coord_3-212	#FC8D62	Tub1
BbTub1A_coord_3-213	#FC8D62	Tub1
BabTub1A_coord_3-213	#FC8D62	Tub1
ThaTub1A_coord_3-216	#FC8D62	Tub1
TepTub1A_coord_3-216	#FC8D62	Tub1
BbTub1B_coord_3-216	#FC8D62	Tub1
BabTub1B_coord_3-216	#FC8D62	Tub1
BamTub1B_coord_3-216	#FC8D62	Tub1
Tg_aTub1B_coord_3-216	#FC8D62	Tub1
HahTub1B_coord_3-216	#FC8D62	Tub1
PtTub1G_coord_3-213	#FC8D62	Tub1
PtTub1F_coord_3-213	#FC8D62	Tub1
TetTub1D_coord_3-211	#FC8D62	Tub1
TetTub1C_coord_3-213	#FC8D62	Tub1
TetTub1B_coord_3-210	#FC8D62	Tub1
OxtTub1D_coord_3-229	#FC8D62	Tub1
OxtTub1C_coord_3-229	#FC8D62	Tub1
PtTub1R_coord_5-195	#FC8D62	Tub1
PtTub1Q_coord_5-197	#FC8D62	Tub1
PtTub1P_coord_5-197	#FC8D62	Tub1
PtTub1M_coord_4-197	#FC8D62	Tub1
PtTub1N_coord_4-196	#FC8D62	Tub1
PtTub1O_coord_5-198	#FC8D62	Tub1
NgTub1M_coord_3-231	#FC8D62	Tub1
NgTub1J_coord_3-222	#FC8D62	Tub1
NgTub1L_coord_3-228	#FC8D62	Tub1
NgTub1I_coord_3-214	#FC8D62	Tub1
PtTub1L_coord_4-192	#FC8D62	Tub1
NgTub1O_coord_3-245	#FC8D62	Tub1
NgTub1K_coord_8-218	#FC8D62	Tub1
NgTub1N_coord_3-220	#FC8D62	Tub1
NgTub1H_coord_5-218	#FC8D62	Tub1
NgTub1G_coord_3-209	#FC8D62	Tub1
BinTub1E_coord_3-220	#FC8D62	Tub1
NgTub1F_coord_3-212	#FC8D62	Tub1
NgTub1E_coord_3-209	#FC8D62	Tub1
BhTub1_coord_3-210	#FC8D62	Tub1
DiiTub1B_coord_3-214	#FC8D62	Tub1
DcfTub1B_coord_3-214	#FC8D62	Tub1
DdTub1B_coord_3-214	#FC8D62	Tub1
DcpTub1B_coord_3-213	#FC8D62	Tub1
PppTub1B_coord_3-223	#FC8D62	Tub1
PppTub1A_coord_3-215	#FC8D62	Tub1
PovTub1_coord_6-223	#FC8D62	Tub1
DcpTub1A_coord_4-217	#FC8D62	Tub1
DdTub1A_coord_4-221	#FC8D62	Tub1
DccTub1A_coord_4-221	#FC8D62	Tub1
DiiTub1A_coord_4-221	#FC8D62	Tub1
DcfTub1A_coord_4-221	#FC8D62	Tub1
DifTub1B_coord_5-218	#FC8D62	Tub1
DifTub1A_coord_4-225	#FC8D62	Tub1
MovTub1C_coord_3-210	#FC8D62	Tub1
MolTub1C_coord_3-212	#FC8D62	Tub1
MovTub1B_coord_3-213	#FC8D62	Tub1
MovTub1A_coord_3-213	#FC8D62	Tub1
MolTub1A_coord_3-214	#FC8D62	Tub1
MolTub1B_coord_3-213	#FC8D62	Tub1
AudTub1B_coord_3-213	#FC8D62	Tub1
GesTub1B_coord_3-211	#FC8D62	Tub1
BjaTub1B_coord_3-213	#FC8D62	Tub1
PlbTub1B_coord_3-212	#FC8D62	Tub1
PhcTub1B_coord_3-213	#FC8D62	Tub1
PcaTub1B_coord_3-213	#FC8D62	Tub1
PhgTub1B_coord_3-213	#FC8D62	Tub1
GltTub1B_coord_3-214	#FC8D62	Tub1
WcTub1B_coord_3-210	#FC8D62	Tub1
PplTub1B_coord_3-212	#FC8D62	Tub1
FrTub1B_coord_3-212	#FC8D62	Tub1
FpTub1B_coord_3-210	#FC8D62	Tub1
JaTub1B_coord_3-215	#FC8D62	Tub1
SllTub1B_coord_3-211	#FC8D62	Tub1
PiTub1B_coord_3-212	#FC8D62	Tub1
HdpTub1B_coord_3-212	#FC8D62	Tub1
ChpTub1B_coord_3-211	#FC8D62	Tub1
PtcTub1B_coord_3-213	#FC8D62	Tub1
LabTub1B_coord_3-213	#FC8D62	Tub1
HecTub1B_coord_3-213	#FC8D62	Tub1
GamTub1B_coord_3-213	#FC8D62	Tub1
HysTub1B_coord_3-213	#FC8D62	Tub1
CpcTub1B_coord_3-213	#FC8D62	Tub1
GylTub1B_coord_3-213	#FC8D62	Tub1
SccTub1B_coord_3-213	#FC8D62	Tub1
PloTub1C_coord_3-213	#FC8D62	Tub1
PloTub1B_coord_3-213	#FC8D62	Tub1
TavTub1B_coord_3-213	#FC8D62	Tub1
GasTub1B_coord_3-213	#FC8D62	Tub1
DisTub1B_coord_3-213	#FC8D62	Tub1
SthTub1B_coord_3-212	#FC8D62	Tub1
HtaTub1C_coord_3-214	#FC8D62	Tub1
HtaTub1B_coord_3-212	#FC8D62	Tub1
PusTub1B_coord_3-214	#FC8D62	Tub1
PiiTub1_coord_3-212	#FC8D62	Tub1
WsTub1_coord_3-212	#FC8D62	Tub1
DasTub1A_coord_3-212	#FC8D62	Tub1
TemTub1_coord_3-210	#FC8D62	Tub1
Fnd_cTub1_coord_3-212	#FC8D62	Tub1
Fna_bTub1_coord_3-212	#FC8D62	Tub1
Fnb_bTub1_coord_3-212	#FC8D62	Tub1
Fnd_bTub1_coord_3-212	#FC8D62	Tub1
Fnb_cTub1_coord_3-212	#FC8D62	Tub1
FpTub1A_coord_3-211	#FC8D62	Tub1
GesTub1A_coord_3-213	#FC8D62	Tub1
TavTub1A_coord_3-213	#FC8D62	Tub1
DisTub1A_coord_3-213	#FC8D62	Tub1
GasTub1A_coord_3-213	#FC8D62	Tub1
PplTub1A_coord_3-213	#FC8D62	Tub1
WcTub1A_coord_3-213	#FC8D62	Tub1
PlbTub1A_coord_3-213	#FC8D62	Tub1
PcaTub1A_coord_3-213	#FC8D62	Tub1
PhcTub1A_coord_3-213	#FC8D62	Tub1
PhgTub1A_coord_3-213	#FC8D62	Tub1
BjaTub1A_coord_3-213	#FC8D62	Tub1
FrTub1A_coord_3-213	#FC8D62	Tub1
SllTub1A_coord_3-213	#FC8D62	Tub1
PiTub1A_coord_3-213	#FC8D62	Tub1
HdpTub1A_coord_3-213	#FC8D62	Tub1
ChpTub1A_coord_3-213	#FC8D62	Tub1
LabTub1A_coord_3-213	#FC8D62	Tub1
HysTub1A_coord_3-213	#FC8D62	Tub1
HecTub1A_coord_3-213	#FC8D62	Tub1
GamTub1A_coord_3-213	#FC8D62	Tub1
CpcTub1A_coord_3-213	#FC8D62	Tub1
AgbTub1_coord_3-213	#FC8D62	Tub1
AbbTub1_coord_3-213	#FC8D62	Tub1
GylTub1A_coord_3-212	#FC8D62	Tub1
PusTub1A_coord_3-213	#FC8D62	Tub1
JaTub1A_coord_3-212	#FC8D62	Tub1
GltTub1A_coord_3-215	#FC8D62	Tub1
SthTub1A_coord_3-213	#FC8D62	Tub1
HtaTub1A_coord_3-213	#FC8D62	Tub1
SccTub1A_coord_3-213	#FC8D62	Tub1
PloTub1A_coord_3-213	#FC8D62	Tub1
PtcTub1A_coord_3-213	#FC8D62	Tub1
FmTub1_coord_3-213	#FC8D62	Tub1
AudTub1A_coord_3-213	#FC8D62	Tub1
BobTub1_coord_3-211	#FC8D62	Tub1
DasTub1B_coord_3-214	#FC8D62	Tub1
SprTub1_coord_3-214	#FC8D62	Tub1
RgTub1_coord_3-214	#FC8D62	Tub1
MvTub1B_coord_3-214	#FC8D62	Tub1
MvTub1A_coord_3-214	#FC8D62	Tub1
MlpTub1B_coord_3-212	#FC8D62	Tub1
PutTub1B_coord_3-212	#FC8D62	Tub1
PctTub1B_coord_3-212	#FC8D62	Tub1
PutTub1A_coord_3-211	#FC8D62	Tub1
PugTub1_coord_3-211	#FC8D62	Tub1
PctTub1A_coord_3-211	#FC8D62	Tub1
MlpTub1A_coord_3-211	#FC8D62	Tub1
Um_aTub1_coord_3-212	#FC8D62	Tub1
SorTub1_coord_3-212	#FC8D62	Tub1
MlgTub1_coord_3-213	#FC8D62	Tub1
SacTub1_coord_3-212	#FC8D62	Tub1
AtoTub1B_coord_4-214	#FC8D62	Tub1
TumTub1B_coord_4-217	#FC8D62	Tub1
UrTub1B_coord_4-214	#FC8D62	Tub1
Cop_aTub1B_coord_4-214	#FC8D62	Tub1
Coi_dTub1B_coord_4-214	#FC8D62	Tub1
Coi_cTub1B_coord_4-214	#FC8D62	Tub1
Coi_aTub1B_coord_4-214	#FC8D62	Tub1
TrtTub1B_coord_4-214	#FC8D62	Tub1
TrrTub1B_coord_4-214	#FC8D62	Tub1
ThvTub1B_coord_4-214	#FC8D62	Tub1
TeTub1B_coord_4-214	#FC8D62	Tub1
ArbTub1B_coord_4-214	#FC8D62	Tub1
AroTub1B_coord_4-214	#FC8D62	Tub1
ArgTub1B_coord_4-214	#FC8D62	Tub1
Pab_cTub1B_coord_4-214	#FC8D62	Tub1
Pab_aTub1B_coord_4-214	#FC8D62	Tub1
Pab_bTub1B_coord_4-214	#FC8D62	Tub1
Ajd_bTub1B_coord_4-214	#FC8D62	Tub1
Ajd_aTub1B_coord_4-214	#FC8D62	Tub1
Ajc_cTub1B_coord_4-214	#FC8D62	Tub1
Ajc_eTub1B_coord_4-214	#FC8D62	Tub1
Ajc_dTub1B_coord_4-214	#FC8D62	Tub1
Ajc_aTub1B_coord_4-214	#FC8D62	Tub1
Ajc_bTub1B_coord_4-214	#FC8D62	Tub1
HypTub1B_coord_4-214	#FC8D62	Tub1
PytTub1B_coord_4-214	#FC8D62	Tub1
PtrTub1B_coord_4-214	#FC8D62	Tub1
AlbTub1B_coord_4-214	#FC8D62	Tub1
SetTub1B_coord_4-214	#FC8D62	Tub1
CohTub1B_coord_4-214	#FC8D62	Tub1
ChsTub1B_coord_4-214	#FC8D62	Tub1
LpmTub1B_coord_4-214	#FC8D62	Tub1
PnTub1B_coord_4-214	#FC8D62	Tub1
ScsTub1B_coord_5-215	#FC8D62	Tub1
BofTub1B_coord_5-215	#FC8D62	Tub1
OimTub1B_coord_5-215	#FC8D62	Tub1
AmrTub1B_coord_5-215	#FC8D62	Tub1
GllTub1B_coord_5-215	#FC8D62	Tub1
ErpTub1B_coord_5-215	#FC8D62	Tub1
ExdTub1B_coord_4-213	#FC8D62	Tub1
VdTub1B_coord_4-214	#FC8D62	Tub1
VaTub1B_coord_4-214	#FC8D62	Tub1
NhTub1B_coord_4-214	#FC8D62	Tub1
GzTub1B_coord_4-214	#FC8D62	Tub1
GimTub1B_coord_4-214	#FC8D62	Tub1
FoTub1B_coord_4-214	#FC8D62	Tub1
ComTub1B_coord_5-215	#FC8D62	Tub1
PeiTub1B_coord_4-214	#FC8D62	Tub1
NegTub1B_coord_4-214	#FC8D62	Tub1
EptTub1B_coord_4-214	#FC8D62	Tub1
EpgTub1B_coord_4-214	#FC8D62	Tub1
EpbTub1B_coord_4-214	#FC8D62	Tub1
EcfTub1B_coord_4-214	#FC8D62	Tub1
EiaTub1B_coord_4-214	#FC8D62	Tub1
CcpTub1B_coord_4-214	#FC8D62	Tub1
AitTub1B_coord_4-214	#FC8D62	Tub1
CvfTub1B_coord_4-214	#FC8D62	Tub1
MtaTub1B_coord_4-214	#FC8D62	Tub1
MraTub1B_coord_4-214	#FC8D62	Tub1
TraTub1B_coord_4-214	#FC8D62	Tub1
HjTub1B_coord_4-215	#FC8D62	Tub1
HpvTub1B_coord_4-214	#FC8D62	Tub1
AalTub1B_coord_4-214	#FC8D62	Tub1
MapTub1B_coord_4-214	#FC8D62	Tub1
GgtTub1B_coord_4-214	#FC8D62	Tub1
MagTub1B_coord_4-214	#FC8D62	Tub1
GlgTub1B_coord_4-214	#FC8D62	Tub1
CrpTub1B_coord_4-214	#FC8D62	Tub1
TitTub1B_coord_4-214	#FC8D62	Tub1
ThTub1B_coord_4-214	#FC8D62	Tub1
ChgTub1B_coord_4-214	#FC8D62	Tub1
CttTub1B_coord_4-214	#FC8D62	Tub1
PoaTub1B_coord_4-213	#FC8D62	Tub1
GrcTub1B_coord_4-221	#FC8D62	Tub1
SomTub1B_coord_4-214	#FC8D62	Tub1
NetTub1B_coord_4-214	#FC8D62	Tub1
NedTub1B_coord_4-214	#FC8D62	Tub1
NcTub1B_coord_4-214	#FC8D62	Tub1
PchTub1C_coord_4-216	#FC8D62	Tub1
PchTub1B_coord_4-215	#FC8D62	Tub1
TlsTub1B_coord_4-215	#FC8D62	Tub1
PcmTub1B_coord_4-215	#FC8D62	Tub1
AstTub1B_coord_4-215	#FC8D62	Tub1
NefTub1B_coord_4-215	#FC8D62	Tub1
Asf_bTub1B_coord_4-215	#FC8D62	Tub1
Asf_aTub1B_coord_4-215	#FC8D62	Tub1
AscTub1B_coord_4-215	#FC8D62	Tub1
EnTub1B_coord_4-215	#FC8D62	Tub1
AoTub1B_coord_4-215	#FC8D62	Tub1
AfTub1B_coord_4-215	#FC8D62	Tub1
AgsTub1B_coord_4-215	#FC8D62	Tub1
AskTub1B_coord_4-215	#FC8D62	Tub1
An_bTub1B_coord_4-215	#FC8D62	Tub1
An_aTub1B_coord_4-215	#FC8D62	Tub1
AecTub1B_coord_4-215	#FC8D62	Tub1
ApaTub1B_coord_4-215	#FC8D62	Tub1
BodTub1B_coord_4-214	#FC8D62	Tub1
GedTub1B_coord_4-214	#FC8D62	Tub1
TumTub1A_coord_3-213	#FC8D62	Tub1
TlsTub1A_coord_3-213	#FC8D62	Tub1
PcmTub1A_coord_3-213	#FC8D62	Tub1
PchTub1A_coord_3-213	#FC8D62	Tub1
NefTub1A_coord_3-213	#FC8D62	Tub1
Asf_aTub1A_coord_3-213	#FC8D62	Tub1
Asf_bTub1A_coord_3-213	#FC8D62	Tub1
AscTub1A_coord_3-213	#FC8D62	Tub1
AstTub1A_coord_3-213	#FC8D62	Tub1
ApaTub1A_coord_3-213	#FC8D62	Tub1
AskTub1A_coord_3-213	#FC8D62	Tub1
An_bTub1A_coord_3-213	#FC8D62	Tub1
An_aTub1A_coord_3-213	#FC8D62	Tub1
AecTub1A_coord_3-213	#FC8D62	Tub1
AoTub1A_coord_3-213	#FC8D62	Tub1
AfTub1A_coord_3-213	#FC8D62	Tub1
AgsTub1A_coord_3-213	#FC8D62	Tub1
EnTub1A_coord_3-213	#FC8D62	Tub1
UrTub1A_coord_3-214	#FC8D62	Tub1
Cop_aTub1A_coord_3-213	#FC8D62	Tub1
Coi_dTub1A_coord_3-213	#FC8D62	Tub1
Coi_cTub1A_coord_3-213	#FC8D62	Tub1
Coi_bTub1A_coord_3-213	#FC8D62	Tub1
Coi_aTub1A_coord_3-213	#FC8D62	Tub1
Pab_cTub1A_coord_3-213	#FC8D62	Tub1
Pab_aTub1A_coord_3-213	#FC8D62	Tub1
Pab_bTub1A_coord_3-213	#FC8D62	Tub1
Ajd_bTub1A_coord_3-213	#FC8D62	Tub1
Ajd_aTub1A_coord_3-213	#FC8D62	Tub1
Ajc_dTub1A_coord_3-213	#FC8D62	Tub1
Ajc_cTub1A_coord_3-213	#FC8D62	Tub1
Ajc_bTub1A_coord_3-213	#FC8D62	Tub1
Ajc_aTub1A_coord_3-213	#FC8D62	Tub1
ExdTub1A_coord_3-213	#FC8D62	Tub1
XpTub1_coord_3-213	#FC8D62	Tub1
SetTub1A_coord_3-213	#FC8D62	Tub1
CohTub1A_coord_3-213	#FC8D62	Tub1
AlbTub1A_coord_3-213	#FC8D62	Tub1
PytTub1A_coord_3-213	#FC8D62	Tub1
PtrTub1A_coord_3-213	#FC8D62	Tub1
ChsTub1A_coord_3-213	#FC8D62	Tub1
LpmTub1A_coord_3-213	#FC8D62	Tub1
PnTub1A_coord_3-213	#FC8D62	Tub1
RhrTub1_coord_3-213	#FC8D62	Tub1
HypTub1A_coord_3-213	#FC8D62	Tub1
BodTub1A_coord_3-213	#FC8D62	Tub1
SepTub1_coord_3-213	#FC8D62	Tub1
MgTub1_coord_3-213	#FC8D62	Tub1
MyfTub1_coord_3-213	#FC8D62	Tub1
ClgTub1_coord_3-213	#FC8D62	Tub1
MspTub1_coord_3-213	#FC8D62	Tub1
MppTub1_coord_3-213	#FC8D62	Tub1
CzTub1_coord_3-213	#FC8D62	Tub1
McpTub1_coord_3-213	#FC8D62	Tub1
BcTub1_coord_3-212	#FC8D62	Tub1
PoaTub1A_coord_3-213	#FC8D62	Tub1
SomTub1A_coord_3-213	#FC8D62	Tub1
NcTub1A_coord_3-213	#FC8D62	Tub1
NedTub1A_coord_3-213	#FC8D62	Tub1
NetTub1A_coord_3-213	#FC8D62	Tub1
ThTub1A_coord_3-213	#FC8D62	Tub1
TitTub1A_coord_3-213	#FC8D62	Tub1
ChgTub1A_coord_3-213	#FC8D62	Tub1
CttTub1A_coord_3-213	#FC8D62	Tub1
VdTub1A_coord_3-213	#FC8D62	Tub1
VaTub1A_coord_3-213	#FC8D62	Tub1
GlgTub1A_coord_3-213	#FC8D62	Tub1
CehTub1A_coord_3-213	#FC8D62	Tub1
AalTub1A_coord_3-213	#FC8D62	Tub1
TraTub1A_coord_3-213	#FC8D62	Tub1
AitTub1A_coord_3-213	#FC8D62	Tub1
PeiTub1A_coord_3-213	#FC8D62	Tub1
NegTub1A_coord_3-213	#FC8D62	Tub1
MraTub1A_coord_3-213	#FC8D62	Tub1
MtaTub1A_coord_3-213	#FC8D62	Tub1
CcpTub1A_coord_3-213	#FC8D62	Tub1
EiaTub1A_coord_3-213	#FC8D62	Tub1
EptTub1A_coord_3-213	#FC8D62	Tub1
EpgTub1A_coord_3-213	#FC8D62	Tub1
CvfTub1A_coord_3-213	#FC8D62	Tub1
EpbTub1A_coord_3-213	#FC8D62	Tub1
EcfTub1A_coord_3-213	#FC8D62	Tub1
HpvTub1A_coord_3-213	#FC8D62	Tub1
HjTub1A_coord_3-213	#FC8D62	Tub1
NhTub1A_coord_3-213	#FC8D62	Tub1
GimTub1A_coord_3-213	#FC8D62	Tub1
FoTub1A_coord_3-213	#FC8D62	Tub1
GzTub1A_coord_3-213	#FC8D62	Tub1
ComTub1A_coord_3-213	#FC8D62	Tub1
GrcTub1A_coord_3-213	#FC8D62	Tub1
MapTub1A_coord_3-213	#FC8D62	Tub1
GgtTub1A_coord_3-213	#FC8D62	Tub1
MagTub1A_coord_3-213	#FC8D62	Tub1
CrpTub1A_coord_3-213	#FC8D62	Tub1
OimTub1A_coord_3-213	#FC8D62	Tub1
AmrTub1A_coord_3-213	#FC8D62	Tub1
GllTub1A_coord_3-213	#FC8D62	Tub1
ErpTub1A_coord_3-213	#FC8D62	Tub1
BgTub1A_coord_3-213	#FC8D62	Tub1
ScsTub1A_coord_3-213	#FC8D62	Tub1
BofTub1A_coord_3-213	#FC8D62	Tub1
OimTub1C_coord_3-214	#FC8D62	Tub1
GedTub1A_coord_3-213	#FC8D62	Tub1
AtoTub1A_coord_3-213	#FC8D62	Tub1
TrtTub1A_coord_3-214	#FC8D62	Tub1
ArbTub1A_coord_3-214	#FC8D62	Tub1
TrrTub1A_coord_3-214	#FC8D62	Tub1
ThvTub1A_coord_3-214	#FC8D62	Tub1
TeTub1A_coord_3-214	#FC8D62	Tub1
ArgTub1A_coord_3-214	#FC8D62	Tub1
AroTub1A_coord_3-214	#FC8D62	Tub1
YlTub1_coord_3-213	#FC8D62	Tub1
NfeTub1_coord_3-215	#FC8D62	Tub1
CacTub1A_coord_3-213	#FC8D62	Tub1
WaTub1Beta_coord_3-214	#FC8D62	Tub1
WaTub1Alpha_coord_3-214	#FC8D62	Tub1
WicTub1_coord_3-214	#FC8D62	Tub1
CyjTub1_coord_3-214	#FC8D62	Tub1
TtbTub1_coord_3-215	#FC8D62	Tub1
VpTub1B_coord_3-215	#FC8D62	Tub1
CglTub1_coord_3-215	#FC8D62	Tub1
ZrTub1_coord_3-215	#FC8D62	Tub1
TodTub1_coord_3-215	#FC8D62	Tub1
VpTub1A_coord_3-215	#FC8D62	Tub1
KmmTub1_coord_3-215	#FC8D62	Tub1
KlTub1_coord_3-215	#FC8D62	Tub1
KaTub1_coord_3-215	#FC8D62	Tub1
KlwTub1_coord_3-215	#FC8D62	Tub1
TtpTub1B_coord_3-215	#FC8D62	Tub1
TtpTub1A_coord_3-215	#FC8D62	Tub1
Lak_aTub1_coord_3-215	#FC8D62	Tub1
ErgTub1_coord_3-215	#FC8D62	Tub1
ErcTub1_coord_3-215	#FC8D62	Tub1
LwTub1_coord_3-215	#FC8D62	Tub1
LatTub1_coord_3-215	#FC8D62	Tub1
NacTub1B_coord_3-215	#FC8D62	Tub1
NacTub1A_coord_3-215	#FC8D62	Tub1
KaaTub1A_coord_3-215	#FC8D62	Tub1
NadTub1_coord_3-215	#FC8D62	Tub1
SmiTub1B_coord_3-215	#FC8D62	Tub1
Sap_aTub1B_coord_3-214	#FC8D62	Tub1
Sc_cTub1B_coord_3-215	#FC8D62	Tub1
Sc_bTub1B_coord_3-215	#FC8D62	Tub1
Sc_aTub1B_coord_3-215	#FC8D62	Tub1
ScpTub1D_coord_3-215	#FC8D62	Tub1
ScpTub1C_coord_3-215	#FC8D62	Tub1
Sab_bTub1B_coord_3-215	#FC8D62	Tub1
Sab_aTub1B_coord_3-215	#FC8D62	Tub1
SaaTub1B_coord_3-215	#FC8D62	Tub1
SmiTub1A_coord_3-215	#FC8D62	Tub1
Sc_cTub1A_coord_3-215	#FC8D62	Tub1
Sc_bTub1A_coord_3-215	#FC8D62	Tub1
Sc_aTub1A_coord_3-215	#FC8D62	Tub1
Sap_aTub1A_coord_3-215	#FC8D62	Tub1
ScpTub1A_coord_3-215	#FC8D62	Tub1
ScpTub1B_coord_3-215	#FC8D62	Tub1
Sab_bTub1A_coord_3-215	#FC8D62	Tub1
Sab_aTub1A_coord_3-215	#FC8D62	Tub1
SakTub1B_coord_3-215	#FC8D62	Tub1
SakTub1A_coord_3-215	#FC8D62	Tub1
SaaTub1A_coord_3-215	#FC8D62	Tub1
HnvTub1_coord_3-215	#FC8D62	Tub1
KnTub1_coord_3-214	#FC8D62	Tub1
KaaTub1B_coord_3-215	#FC8D62	Tub1
AcrTub1B_coord_3-214	#FC8D62	Tub1
MrgTub1_coord_3-214	#FC8D62	Tub1
MifTub1_coord_3-214	#FC8D62	Tub1
ShpTub1_coord_3-214	#FC8D62	Tub1
CllTub1_coord_3-214	#FC8D62	Tub1
CntTub1_coord_3-214	#FC8D62	Tub1
MbbTub1_coord_3-214	#FC8D62	Tub1
DehTub1_coord_3-215	#FC8D62	Tub1
HybTub1_coord_3-214	#FC8D62	Tub1
ShsTub1_coord_3-214	#FC8D62	Tub1
Ca_bTub1_coord_3-214	#FC8D62	Tub1
Ca_aTub1_coord_3-214	#FC8D62	Tub1
CadTub1_coord_3-214	#FC8D62	Tub1
CapTub1_coord_3-214	#FC8D62	Tub1
CaoTub1_coord_3-214	#FC8D62	Tub1
MefTub1_coord_3-214	#FC8D62	Tub1
Ct_aTub1_coord_3-214	#FC8D62	Tub1
LoeTub1_coord_3-214	#FC8D62	Tub1
CatTub1_coord_3-214	#FC8D62	Tub1
PtaTub1B_coord_3-214	#FC8D62	Tub1
OgpTub1_coord_3-214	#FC8D62	Tub1
OgaTub1_coord_3-214	#FC8D62	Tub1
CdaTub1_coord_3-214	#FC8D62	Tub1
DebTub1_coord_3-214	#FC8D62	Tub1
PiuTub1_coord_3-214	#FC8D62	Tub1
PhmTub1_coord_3-214	#FC8D62	Tub1
Kop_bTub1B_coord_3-214	#FC8D62	Tub1
Kop_aTub1B_coord_3-214	#FC8D62	Tub1
BaiTub1_coord_3-214	#FC8D62	Tub1
PtaTub1A_coord_3-213	#FC8D62	Tub1
Kop_bTub1A_coord_3-212	#FC8D62	Tub1
Kop_aTub1A_coord_3-212	#FC8D62	Tub1
AcrTub1A_coord_3-213	#FC8D62	Tub1
LmsTub1_coord_3-213	#FC8D62	Tub1
SpTub1B_coord_3-213	#FC8D62	Tub1
ShcTub1B_coord_3-213	#FC8D62	Tub1
ShoTub1B_coord_3-213	#FC8D62	Tub1
SjTub1B_coord_3-213	#FC8D62	Tub1
SpTub1A_coord_3-217	#FC8D62	Tub1
ShoTub1A_coord_3-218	#FC8D62	Tub1
ShcTub1A_coord_3-218	#FC8D62	Tub1
SjTub1A_coord_3-217	#FC8D62	Tub1
RhaTub1C_coord_3-216	#FC8D62	Tub1
MucTub1C_coord_3-211	#FC8D62	Tub1
PhbTub1C_coord_3-212	#FC8D62	Tub1
RhaTub1Ab_coord_3-211	#FC8D62	Tub1
RhaTub1Aa_coord_3-211	#FC8D62	Tub1
MucTub1A_coord_3-211	#FC8D62	Tub1
PhbTub1A_coord_3-211	#FC8D62	Tub1
RhaTub1Bb_coord_3-211	#FC8D62	Tub1
RhaTub1Ba_coord_3-211	#FC8D62	Tub1
PhbTub1B_coord_3-211	#FC8D62	Tub1
MucTub1B_coord_3-211	#FC8D62	Tub1
tMt-orf117_coord_17-185	#66C2A5	Tardigrade
CorTub1_coord_3-212	#FC8D62	Tub1
VicTub1_coord_3-211	#FC8D62	Tub1
NscTub1_coord_3-211	#FC8D62	Tub1
EniTub1_coord_3-210	#FC8D62	Tub1
EnhTub1_coord_3-210	#FC8D62	Tub1
EcTub1_coord_3-210	#FC8D62	Tub1
XtTub1M_coord_3-213	#FC8D62	Tub1
XtTub1L_coord_3-214	#FC8D62	Tub1
MerTub1H_coord_3-211	#FC8D62	Tub1
ApfTub1H_coord_3-211	#FC8D62	Tub1
AmTub1H_coord_3-211	#FC8D62	Tub1
BotTub1H_coord_3-211	#FC8D62	Tub1
BoiTub1H_coord_3-211	#FC8D62	Tub1
PobTub1H_coord_3-211	#FC8D62	Tub1
AeTub1H_coord_3-211	#FC8D62	Tub1
HrsTub1H_coord_3-211	#FC8D62	Tub1
AacTub1H_coord_3-211	#FC8D62	Tub1
CmfTub1H_coord_3-211	#FC8D62	Tub1
LhTub1H_coord_3-211	#FC8D62	Tub1
AmqTub1D_coord_3-212	#FC8D62	Tub1
AmqTub1C_coord_3-212	#FC8D62	Tub1
AmqTub1B_coord_3-213	#FC8D62	Tub1
SckTub1Q_coord_4-213	#FC8D62	Tub1
SckTub1P_coord_4-213	#FC8D62	Tub1
LolTub1E_coord_3-215	#FC8D62	Tub1
BrmTub1F_coord_3-215	#FC8D62	Tub1
BrmTub1E_coord_3-215	#FC8D62	Tub1
CptTub1M_coord_3-212	#FC8D62	Tub1
CiTub1G_coord_3-209	#FC8D62	Tub1
GgTub1H_coord_3-221	#FC8D62	Tub1
AocTub1H_coord_3-221	#FC8D62	Tub1
BrTub1L_coord_3-213	#FC8D62	Tub1
XtTub1Hc_coord_3-214	#FC8D62	Tub1
XtTub1Hb_coord_3-214	#FC8D62	Tub1
XtTub1Ha_coord_3-213	#FC8D62	Tub1
XtTub1G_coord_3-213	#FC8D62	Tub1
OraTub1G_coord_3-213	#FC8D62	Tub1
RnTub1G_coord_3-213	#FC8D62	Tub1
OcTub1G_coord_3-213	#FC8D62	Tub1
MmTub1G_coord_3-213	#FC8D62	Tub1
SptTub1G_coord_3-213	#FC8D62	Tub1
EqcTub1G_coord_3-213	#FC8D62	Tub1
MamTub1G_coord_3-213	#FC8D62	Tub1
HsTub1G_coord_3-213	#FC8D62	Tub1
BtTub1G_coord_3-213	#FC8D62	Tub1
LaTub1G_coord_3-213	#FC8D62	Tub1
TmlTub1G_coord_3-213	#FC8D62	Tub1
MpfTub1G_coord_3-213	#FC8D62	Tub1
CafTub1G_coord_3-213	#FC8D62	Tub1
CrgTub1G_coord_3-213	#FC8D62	Tub1
CvpTub1G_coord_3-213	#FC8D62	Tub1
MdTub1G_coord_3-213	#FC8D62	Tub1
AocTub1Ga_coord_3-213	#FC8D62	Tub1
GgTub1Gb_coord_3-213	#FC8D62	Tub1
GgTub1Ga_coord_3-210	#FC8D62	Tub1
AocTub1Gb_coord_3-212	#FC8D62	Tub1
TicTub1I_coord_3-212	#FC8D62	Tub1
CptTub1K_coord_3-213	#FC8D62	Tub1
MiTub1B_coord_2-223	#FC8D62	Tub1
MhTub1B_coord_3-224	#FC8D62	Tub1
HegTub1B_coord_3-236	#FC8D62	Tub1
CejTub1H_coord_7-215	#FC8D62	Tub1
CeTub1H_coord_7-216	#FC8D62	Tub1
LolTub1G_coord_2-218	#FC8D62	Tub1
tEt-orf141_coord_1-118	#66C2A5	Tardigrade
SmTub1C_coord_3-213	#FC8D62	Tub1
TarTub1N_coord_3-214	#FC8D62	Tub1
tEt-orf158_coord_24-122	#66C2A5	Tardigrade
tEt-orf160_coord_17-119	#66C2A5	Tardigrade
SmTub1D_coord_3-213	#FC8D62	Tub1
OidTub1P_coord_3-209	#FC8D62	Tub1
OidTub1O_coord_3-209	#FC8D62	Tub1
OidTub1M_coord_3-209	#FC8D62	Tub1
OidTub1J_coord_3-209	#FC8D62	Tub1
OidTub1N_coord_3-209	#FC8D62	Tub1
OidTub1K_coord_3-209	#FC8D62	Tub1
OidTub1Q_coord_3-217	#FC8D62	Tub1
OidTub1I_coord_3-212	#FC8D62	Tub1
OidTub1L_coord_3-211	#FC8D62	Tub1
OidTub1G_coord_3-212	#FC8D62	Tub1
OidTub1F_coord_3-212	#FC8D62	Tub1
OidTub1H_coord_3-213	#FC8D62	Tub1
CptTub1J_coord_3-213	#FC8D62	Tub1
tRc-orf185_coord_14-224	#66C2A5	Tardigrade
SmTub1B_coord_3-213	#FC8D62	Tub1
EcgTub1A_coord_3-213	#FC8D62	Tub1
SmTub1A_coord_3-213	#FC8D62	Tub1
HerTub1A_coord_3-213	#FC8D62	Tub1
SckTub1N_coord_3-213	#FC8D62	Tub1
SckTub1K_coord_3-213	#FC8D62	Tub1
SckTub1L_coord_3-213	#FC8D62	Tub1
NvTub1B_coord_3-213	#FC8D62	Tub1
SckTub1M_coord_3-213	#FC8D62	Tub1
SckTub1G_coord_3-213	#FC8D62	Tub1
OidTub1E_coord_3-213	#FC8D62	Tub1
OidTub1D_coord_3-213	#FC8D62	Tub1
OidTub1C_coord_3-213	#FC8D62	Tub1
OidTub1B_coord_3-213	#FC8D62	Tub1
CptTub1C_coord_3-213	#FC8D62	Tub1
CptTub1H_coord_3-213	#FC8D62	Tub1
CptTub1B_coord_3-213	#FC8D62	Tub1
CptTub1A_coord_3-213	#FC8D62	Tub1
CagTub1E_coord_3-213	#FC8D62	Tub1
CagTub1D_coord_3-213	#FC8D62	Tub1
EcgTub1B_coord_3-213	#FC8D62	Tub1
AeTub1D_coord_3-213	#FC8D62	Tub1
LhTub1D_coord_3-213	#FC8D62	Tub1
CmfTub1D_coord_3-213	#FC8D62	Tub1
PobTub1D_coord_3-213	#FC8D62	Tub1
HrsTub1D_coord_3-213	#FC8D62	Tub1
MerTub1D_coord_3-213	#FC8D62	Tub1
BotTub1D_coord_3-213	#FC8D62	Tub1
BoiTub1D_coord_3-213	#FC8D62	Tub1
ApfTub1D_coord_3-213	#FC8D62	Tub1
AmTub1D_coord_3-213	#FC8D62	Tub1
SckTub1J_coord_3-213	#FC8D62	Tub1
CptTub1E_coord_3-213	#FC8D62	Tub1
CiTub1B_coord_3-213	#FC8D62	Tub1
BrTub1I_coord_3-213	#FC8D62	Tub1
AypTub1L_coord_3-213	#FC8D62	Tub1
AypTub1C_coord_3-211	#FC8D62	Tub1
CiTub1F_coord_3-213	#FC8D62	Tub1
EqcTub1E_coord_3-213	#FC8D62	Tub1
TmlTub1D_coord_3-213	#FC8D62	Tub1
SptTub1D_coord_3-213	#FC8D62	Tub1
MpfTub1D_coord_3-213	#FC8D62	Tub1
MmTub1D_coord_3-213	#FC8D62	Tub1
MmTub1E_coord_3-213	#FC8D62	Tub1
OcTub1D_coord_3-213	#FC8D62	Tub1
OcTub1E_coord_3-213	#FC8D62	Tub1
LaTub1E_coord_2-210	#FC8D62	Tub1
AocTub1E_coord_3-213	#FC8D62	Tub1
BtTub1E_coord_3-213	#FC8D62	Tub1
BtTub1D_coord_3-213	#FC8D62	Tub1
CafTub1E_coord_3-213	#FC8D62	Tub1
CvpTub1E_coord_3-213	#FC8D62	Tub1
CvpTub1D_coord_3-213	#FC8D62	Tub1
EqcTub1J_coord_3-213	#FC8D62	Tub1
RnTub1D_coord_3-213	#FC8D62	Tub1
HsTub1J_coord_3-213	#FC8D62	Tub1
LaTub1D_coord_3-213	#FC8D62	Tub1
HsTub1E_coord_3-213	#FC8D62	Tub1
MamTub1E_coord_3-213	#FC8D62	Tub1
MamTub1D_coord_3-213	#FC8D62	Tub1
MdTub1E_coord_3-213	#FC8D62	Tub1
MdTub1D_coord_3-213	#FC8D62	Tub1
RnTub1E_coord_3-213	#FC8D62	Tub1
HsTub1D_coord_3-213	#FC8D62	Tub1
GgTub1E_coord_3-213	#FC8D62	Tub1
CrgTub1D_coord_3-213	#FC8D62	Tub1
EqcTub1D_coord_3-213	#FC8D62	Tub1
CafTub1D_coord_3-213	#FC8D62	Tub1
OidTub1A_coord_3-213	#FC8D62	Tub1
CagTub1B_coord_3-213	#FC8D62	Tub1
CiTub1A_coord_3-213	#FC8D62	Tub1
MydTub1C_coord_3-213	#FC8D62	Tub1
DyTub1C_coord_3-213	#FC8D62	Tub1
DtTub1A_coord_3-213	#FC8D62	Tub1
DmTub1A_coord_3-213	#FC8D62	Tub1
DerTub1C_coord_3-213	#FC8D62	Tub1
DbTub1A_coord_3-213	#FC8D62	Tub1
RhpTub1L_coord_3-213	#FC8D62	Tub1
DaTub1A_coord_3-213	#FC8D62	Tub1
DeTub1A_coord_3-213	#FC8D62	Tub1
DeTub1C_coord_3-213	#FC8D62	Tub1
DbTub1C_coord_3-213	#FC8D62	Tub1
DgTub1A_coord_3-213	#FC8D62	Tub1
DerTub1A_coord_3-213	#FC8D62	Tub1
DmTub1C_coord_3-213	#FC8D62	Tub1
DkTub1C_coord_3-213	#FC8D62	Tub1
DpTub1A_coord_3-213	#FC8D62	Tub1
DmoTub1A_coord_3-213	#FC8D62	Tub1
DreTub1C_coord_3-213	#FC8D62	Tub1
DreTub1A_coord_3-213	#FC8D62	Tub1
DrbTub1A_coord_3-213	#FC8D62	Tub1
DrfTub1C_coord_3-213	#FC8D62	Tub1
DrpTub1C_coord_3-213	#FC8D62	Tub1
DwTub1A_coord_3-213	#FC8D62	Tub1
DvTub1A_coord_3-213	#FC8D62	Tub1
DtTub1C_coord_3-213	#FC8D62	Tub1
DssTub1A_coord_3-213	#FC8D62	Tub1
DssTub1C_coord_3-213	#FC8D62	Tub1
DseTub1A_coord_3-213	#FC8D62	Tub1
DseTub1C_coord_3-213	#FC8D62	Tub1
DrrTub1C_coord_3-213	#FC8D62	Tub1
DrrTub1A_coord_3-213	#FC8D62	Tub1
DyTub1A_coord_3-213	#FC8D62	Tub1
GomTub1C_coord_3-213	#FC8D62	Tub1
TicTub1A_coord_3-213	#FC8D62	Tub1
PobTub1C_coord_3-213	#FC8D62	Tub1
AacTub1C_coord_3-213	#FC8D62	Tub1
AeTub1C_coord_3-213	#FC8D62	Tub1
LhTub1C_coord_3-213	#FC8D62	Tub1
HrsTub1G_coord_3-213	#FC8D62	Tub1
CmfTub1C_coord_3-213	#FC8D62	Tub1
NavTub1C_coord_3-213	#FC8D62	Tub1
CpqTub1A_coord_3-213	#FC8D62	Tub1
CpqTub1G_coord_3-213	#FC8D62	Tub1
RhpTub1A_coord_3-213	#FC8D62	Tub1
AngTub1C_coord_3-213	#FC8D62	Tub1
AeaTub1A_coord_3-213	#FC8D62	Tub1
AypTub1A_coord_3-213	#FC8D62	Tub1
TicTub1D_coord_3-213	#FC8D62	Tub1
AypTub1D_coord_3-213	#FC8D62	Tub1
DyTub1D_coord_3-213	#FC8D62	Tub1
DtTub1D_coord_3-213	#FC8D62	Tub1
DssTub1D_coord_3-213	#FC8D62	Tub1
DseTub1D_coord_3-213	#FC8D62	Tub1
DbTub1D_coord_3-213	#FC8D62	Tub1
DmTub1D_coord_3-213	#FC8D62	Tub1
DerTub1D_coord_3-213	#FC8D62	Tub1
DreTub1D_coord_3-213	#FC8D62	Tub1
DwTub1D_coord_3-213	#FC8D62	Tub1
DeTub1D_coord_3-213	#FC8D62	Tub1
DrrTub1D_coord_3-213	#FC8D62	Tub1
DkTub1D_coord_3-213	#FC8D62	Tub1
DaTub1D_coord_3-213	#FC8D62	Tub1
DrbTub1D_coord_3-213	#FC8D62	Tub1
DrfTub1D_coord_3-213	#FC8D62	Tub1
DmoTub1D_coord_3-213	#FC8D62	Tub1
DvTub1D_coord_3-213	#FC8D62	Tub1
DgTub1D_coord_3-213	#FC8D62	Tub1
RhpTub1D_coord_3-213	#FC8D62	Tub1
GomTub1D_coord_3-213	#FC8D62	Tub1
AeaTub1D_coord_3-213	#FC8D62	Tub1
CpqTub1D_coord_3-213	#FC8D62	Tub1
CpqTub1C_coord_3-213	#FC8D62	Tub1
AngTub1G_coord_3-213	#FC8D62	Tub1
AngTub1A_coord_3-213	#FC8D62	Tub1
AeaTub1C_coord_3-213	#FC8D62	Tub1
NvTub1E_coord_3-213	#FC8D62	Tub1
SckTub1F_coord_3-213	#FC8D62	Tub1
tEs-orf25_coord_13-223	#66C2A5	Tardigrade
MydTub1A_coord_3-213	#FC8D62	Tub1
CptTub1D_coord_3-213	#FC8D62	Tub1
CagTub1F_coord_3-213	#FC8D62	Tub1
CiTub1C_coord_3-213	#FC8D62	Tub1
CagTub1A_coord_3-213	#FC8D62	Tub1
CagTub1C_coord_3-213	#FC8D62	Tub1
MerTub1G_coord_3-213	#FC8D62	Tub1
BoiTub1G_coord_3-213	#FC8D62	Tub1
BotTub1G_coord_3-213	#FC8D62	Tub1
AmTub1G_coord_3-213	#FC8D62	Tub1
HrsTub1A_coord_3-213	#FC8D62	Tub1
PobTub1A_coord_3-213	#FC8D62	Tub1
NavTub1G_coord_3-213	#FC8D62	Tub1
NavTub1A_coord_3-213	#FC8D62	Tub1
MerTub1A_coord_3-213	#FC8D62	Tub1
LhTub1G_coord_3-213	#FC8D62	Tub1
HrsTub1C_coord_3-213	#FC8D62	Tub1
AacTub1A_coord_3-213	#FC8D62	Tub1
CmfTub1A_coord_3-213	#FC8D62	Tub1
AeTub1A_coord_3-213	#FC8D62	Tub1
BoiTub1A_coord_3-213	#FC8D62	Tub1
BotTub1A_coord_3-213	#FC8D62	Tub1
ApfTub1A_coord_3-213	#FC8D62	Tub1
AmTub1A_coord_3-213	#FC8D62	Tub1
LhTub1A_coord_3-213	#FC8D62	Tub1
tEt-orf161_coord_44-254	#66C2A5	Tardigrade
tEt-orf159_coord_32-242	#66C2A5	Tardigrade
CptTub1G_coord_3-213	#FC8D62	Tub1
CptTub1F_coord_3-213	#FC8D62	Tub1
RhpTub1M_coord_3-213	#FC8D62	Tub1
EcgTub1G_coord_3-213	#FC8D62	Tub1
EcgTub1C_coord_3-213	#FC8D62	Tub1
EcgTub1D_coord_3-213	#FC8D62	Tub1
EcgTub1E_coord_3-213	#FC8D62	Tub1
EcgTub1F_coord_3-213	#FC8D62	Tub1
SppTub1_coord_3-213	#FC8D62	Tub1
RisTub1_coord_3-213	#FC8D62	Tub1
Bad_aTub1_coord_3-213	#FC8D62	Tub1
Bad_bTub1_coord_3-213	#FC8D62	Tub1
AlmTub1_coord_3-213	#FC8D62	Tub1
PrsTub1_coord_3-213	#FC8D62	Tub1
Tv_aTub1G_coord_3-213	#FC8D62	Tub1
Tv_aTub1F_coord_3-213	#FC8D62	Tub1
Tv_aTub1E_coord_3-213	#FC8D62	Tub1
Tv_aTub1D_coord_3-213	#FC8D62	Tub1
Tv_aTub1C_coord_3-213	#FC8D62	Tub1
Tv_aTub1B_coord_3-213	#FC8D62	Tub1
Tv_aTub1A_coord_3-213	#FC8D62	Tub1
GiiTub1_coord_3-213	#FC8D62	Tub1
ProTub1_coord_3-213	#FC8D62	Tub1
MbTub1_coord_3-213	#FC8D62	Tub1
SckTub1B_coord_3-213	#FC8D62	Tub1
SckTub1A_coord_3-213	#FC8D62	Tub1
SckTub1D_coord_3-213	#FC8D62	Tub1
SckTub1H_coord_3-213	#FC8D62	Tub1
AocTub1K_coord_3-213	#FC8D62	Tub1
XtTub1Kb_coord_3-213	#FC8D62	Tub1
XtTub1Ka_coord_3-213	#FC8D62	Tub1
MdTub1K_coord_3-213	#FC8D62	Tub1
EqcTub1K_coord_3-213	#FC8D62	Tub1
SptTub1K_coord_3-213	#FC8D62	Tub1
CafTub1K_coord_3-213	#FC8D62	Tub1
BtTub1K_coord_3-213	#FC8D62	Tub1
LaTub1K_coord_3-213	#FC8D62	Tub1
XtTub1C_coord_3-213	#FC8D62	Tub1
TarTub1C_coord_3-213	#FC8D62	Tub1
TarTub1B_coord_3-213	#FC8D62	Tub1
TarTub1A_coord_3-213	#FC8D62	Tub1
BrTub1C_coord_3-213	#FC8D62	Tub1
CvpTub1B_coord_3-213	#FC8D62	Tub1
CvpTub1A_coord_3-213	#FC8D62	Tub1
EqcTub1C_coord_3-213	#FC8D62	Tub1
EqcTub1B_coord_3-213	#FC8D62	Tub1
EqcTub1A_coord_3-213	#FC8D62	Tub1
CrgTub1A_coord_3-213	#FC8D62	Tub1
AocTub1C_coord_3-213	#FC8D62	Tub1
AocTub1B_coord_3-213	#FC8D62	Tub1
AocTub1A_coord_3-213	#FC8D62	Tub1
BtTub1B_coord_3-213	#FC8D62	Tub1
BtTub1A_coord_3-213	#FC8D62	Tub1
BrTub1B_coord_3-213	#FC8D62	Tub1
BrTub1A_coord_3-213	#FC8D62	Tub1
CafTub1C_coord_3-213	#FC8D62	Tub1
CafTub1B_coord_3-213	#FC8D62	Tub1
CafTub1A_coord_3-213	#FC8D62	Tub1
HsTub1C_coord_3-213	#FC8D62	Tub1
HsTub1B_coord_3-213	#FC8D62	Tub1
HsTub1A_coord_3-213	#FC8D62	Tub1
MamTub1B_coord_3-213	#FC8D62	Tub1
MamTub1A_coord_3-213	#FC8D62	Tub1
LaTub1C_coord_3-213	#FC8D62	Tub1
LaTub1B_coord_3-213	#FC8D62	Tub1
LaTub1A_coord_3-213	#FC8D62	Tub1
OraTub1B_coord_3-213	#FC8D62	Tub1
OraTub1A_coord_3-213	#FC8D62	Tub1
MdTub1B_coord_3-213	#FC8D62	Tub1
RnTub1C_coord_3-213	#FC8D62	Tub1
RnTub1A_coord_3-213	#FC8D62	Tub1
SptTub1C_coord_3-213	#FC8D62	Tub1
SptTub1A_coord_3-213	#FC8D62	Tub1
OcTub1C_coord_3-213	#FC8D62	Tub1
OcTub1Bb_coord_3-213	#FC8D62	Tub1
OcTub1Ba_coord_3-213	#FC8D62	Tub1
OcTub1A_coord_3-213	#FC8D62	Tub1
XtTub1B_coord_3-213	#FC8D62	Tub1
XtTub1A_coord_3-213	#FC8D62	Tub1
MmTub1C_coord_3-213	#FC8D62	Tub1
MmTub1B_coord_3-213	#FC8D62	Tub1
MmTub1A_coord_3-213	#FC8D62	Tub1
TmlTub1C_coord_3-213	#FC8D62	Tub1
TmlTub1A_coord_3-213	#FC8D62	Tub1
CvpTub1C_coord_3-213	#FC8D62	Tub1
GaTub1C_coord_3-213	#FC8D62	Tub1
TarTub1F_coord_3-213	#FC8D62	Tub1
TarTub1D_coord_3-213	#FC8D62	Tub1
GaTub1N_coord_3-213	#FC8D62	Tub1
GaTub1K_coord_3-213	#FC8D62	Tub1
GaTub1E_coord_3-213	#FC8D62	Tub1
GaTub1B_coord_3-213	#FC8D62	Tub1
GaTub1D_coord_3-213	#FC8D62	Tub1
GaTub1A_coord_3-213	#FC8D62	Tub1
BrTub1D_coord_3-213	#FC8D62	Tub1
BtTub1Cb_coord_3-213	#FC8D62	Tub1
BtTub1Ca_coord_3-213	#FC8D62	Tub1
SckTub1C_coord_3-213	#FC8D62	Tub1
TarTub1G_coord_3-213	#FC8D62	Tub1
TarTub1E_coord_3-213	#FC8D62	Tub1
SckTub1I_coord_2-212	#FC8D62	Tub1
GaTub1F_coord_3-213	#FC8D62	Tub1
BrTub1H_coord_3-213	#FC8D62	Tub1
TarTub1H_coord_3-213	#FC8D62	Tub1
GaTub1G_coord_3-213	#FC8D62	Tub1
TarTub1J_coord_3-214	#FC8D62	Tub1
BrTub1G_coord_3-213	#FC8D62	Tub1
GaTub1I_coord_3-213	#FC8D62	Tub1
BrTub1F_coord_3-213	#FC8D62	Tub1
GaTub1J_coord_3-213	#FC8D62	Tub1
GaTub1O_coord_3-213	#FC8D62	Tub1
TarTub1I_coord_3-213	#FC8D62	Tub1
GaTub1H_coord_3-213	#FC8D62	Tub1
BrTub1E_coord_3-213	#FC8D62	Tub1
AocTub1Fb_coord_3-213	#FC8D62	Tub1
AocTub1Fa_coord_3-213	#FC8D62	Tub1
TmlTub1F_coord_3-213	#FC8D62	Tub1
OcTub1F_coord_3-213	#FC8D62	Tub1
MpfTub1F_coord_3-213	#FC8D62	Tub1
MmTub1F_coord_3-213	#FC8D62	Tub1
MdTub1F_coord_3-213	#FC8D62	Tub1
MamTub1F_coord_3-213	#FC8D62	Tub1
CrgTub1F_coord_3-213	#FC8D62	Tub1
CvpTub1F_coord_3-213	#FC8D62	Tub1
BtTub1F_coord_3-213	#FC8D62	Tub1
CafTub1F_coord_3-213	#FC8D62	Tub1
EqcTub1F_coord_3-213	#FC8D62	Tub1
LaTub1F_coord_3-213	#FC8D62	Tub1
HsTub1F_coord_3-213	#FC8D62	Tub1
RnTub1F_coord_3-213	#FC8D62	Tub1
SptTub1F_coord_3-213	#FC8D62	Tub1
XtTub1F_coord_3-213	#FC8D62	Tub1
GgTub1Fb_coord_3-213	#FC8D62	Tub1
GgTub1Fa_coord_3-213	#FC8D62	Tub1
GaTub1L_coord_3-213	#FC8D62	Tub1
BrTub1J_coord_3-213	#FC8D62	Tub1
TarTub1M_coord_3-213	#FC8D62	Tub1
TarTub1L_coord_3-213	#FC8D62	Tub1
GaTub1M_coord_3-213	#FC8D62	Tub1
TarTub1K_coord_3-213	#FC8D62	Tub1
CptTub1I_coord_3-212	#FC8D62	Tub1
XtTub1I_coord_3-213	#FC8D62	Tub1
GgTub1I_coord_3-213	#FC8D62	Tub1
SptTub1I_coord_3-213	#FC8D62	Tub1
CvpTub1M_coord_3-214	#FC8D62	Tub1
CvpTub1L_coord_3-214	#FC8D62	Tub1
CafTub1I_coord_3-213	#FC8D62	Tub1
MpfTub1I_coord_3-213	#FC8D62	Tub1
MdTub1I_coord_3-213	#FC8D62	Tub1
AocTub1I_coord_3-213	#FC8D62	Tub1
BrTub1K_coord_3-213	#FC8D62	Tub1
NvTub1T_coord_3-213	#FC8D62	Tub1
NvTub1K_coord_3-213	#FC8D62	Tub1
TiaTub1D_coord_3-213	#FC8D62	Tub1
TiaTub1C_coord_3-213	#FC8D62	Tub1
TiaTub1A_coord_3-213	#FC8D62	Tub1
TiaTub1B_coord_3-213	#FC8D62	Tub1
NvTub1L_coord_3-213	#FC8D62	Tub1
NvTub1A_coord_3-213	#FC8D62	Tub1
NvTub1H_coord_3-213	#FC8D62	Tub1
NvTub1O_coord_3-213	#FC8D62	Tub1
CiTub1E_coord_3-213	#FC8D62	Tub1
CiTub1D_coord_3-213	#FC8D62	Tub1
NvTub1F_coord_3-213	#FC8D62	Tub1
NvTub1N_coord_3-213	#FC8D62	Tub1
NvTub1I_coord_3-213	#FC8D62	Tub1
NvTub1J_coord_3-213	#FC8D62	Tub1
NvTub1G_coord_3-213	#FC8D62	Tub1
NvTub1C_coord_3-213	#FC8D62	Tub1
NvTub1D_coord_3-213	#FC8D62	Tub1
tRv-orf130_coord_3-213	#66C2A5	Tardigrade
tPr-orf114_coord_9-219	#66C2A5	Tardigrade
tPr-orf100_coord_15-225	#66C2A5	Tardigrade
tPr-orf85_coord_15-225	#66C2A5	Tardigrade
tMp-orf38_coord_6-216	#66C2A5	Tardigrade
tMp-orf45_coord_19-229	#66C2A5	Tardigrade
tHe-orf9_coord_3-213	#66C2A5	Tardigrade
tPr-orf101_coord_16-226	#66C2A5	Tardigrade
tRv-orf137_coord_3-213	#66C2A5	Tardigrade
tEs-orf23_coord_11-221	#66C2A5	Tardigrade
tHe-orf2_coord_3-213	#66C2A5	Tardigrade
tMt-orf119_coord_49-259	#66C2A5	Tardigrade
tMt-orf118_coord_1-145	#66C2A5	Tardigrade
MerTub1J_coord_3-214	#FC8D62	Tub1
BotTub1J_coord_3-212	#FC8D62	Tub1
BoiTub1J_coord_3-212	#FC8D62	Tub1
ApfTub1J_coord_3-212	#FC8D62	Tub1
AmTub1J_coord_3-212	#FC8D62	Tub1
tRv-orf139_coord_3-212	#66C2A5	Tardigrade
tPr-orf65_coord_4-213	#66C2A5	Tardigrade
tRc-orf191_coord_11-220	#66C2A5	Tardigrade
tMp-orf42_coord_23-231	#66C2A5	Tardigrade
tHe-orf4_coord_3-215	#66C2A5	Tardigrade
HerTub1C_coord_3-213	#FC8D62	Tub1
HerTub1B_coord_3-213	#FC8D62	Tub1
MhTub1C_coord_3-213	#FC8D62	Tub1
OvTub1C_coord_3-213	#FC8D62	Tub1
WbTub1C_coord_3-213	#FC8D62	Tub1
BrmTub1C_coord_3-213	#FC8D62	Tub1
LolTub1C_coord_3-213	#FC8D62	Tub1
PspTub1D_coord_3-213	#FC8D62	Tub1
PspTub1G_coord_3-213	#FC8D62	Tub1
PspTub1B_coord_3-213	#FC8D62	Tub1
CejTub1E_coord_3-213	#FC8D62	Tub1
CeTub1E_coord_3-213	#FC8D62	Tub1
PspTub1F_coord_3-208	#FC8D62	Tub1
CeTub1F_coord_9-219	#FC8D62	Tub1
CejTub1I_coord_3-213	#FC8D62	Tub1
CeTub1I_coord_3-213	#FC8D62	Tub1
WbTub1B_coord_2-212	#FC8D62	Tub1
BrmTub1B_coord_3-213	#FC8D62	Tub1
LolTub1B_coord_3-213	#FC8D62	Tub1
CejTub1C_coord_3-213	#FC8D62	Tub1
CeTub1C_coord_3-213	#FC8D62	Tub1
TrsTub1D_coord_3-213	#FC8D62	Tub1
TrsTub1C_coord_3-213	#FC8D62	Tub1
TrsTub1B_coord_3-213	#FC8D62	Tub1
TrsTub1A_coord_3-213	#FC8D62	Tub1
WbTub1A_coord_3-201	#FC8D62	Tub1
LolTub1A_coord_3-212	#FC8D62	Tub1
BrmTub1A_coord_3-212	#FC8D62	Tub1
LolTub1D_coord_3-212	#FC8D62	Tub1
BrmTub1D_coord_3-213	#FC8D62	Tub1
CejTub1G_coord_3-212	#FC8D62	Tub1
CeTub1G_coord_3-210	#FC8D62	Tub1
CeTub1D_coord_3-212	#FC8D62	Tub1
CejTub1B_coord_3-211	#FC8D62	Tub1
CeTub1B_coord_3-211	#FC8D62	Tub1
CejTub1A_coord_3-211	#FC8D62	Tub1
CeTub1A_coord_3-211	#FC8D62	Tub1
PspTub1C_coord_3-210	#FC8D62	Tub1
PspTub1A_coord_3-210	#FC8D62	Tub1
MiTub1A_coord_3-211	#FC8D62	Tub1
MhTub1A_coord_3-211	#FC8D62	Tub1
CoTub1_coord_3-212	#FC8D62	Tub1
tEt-orf143_coord_8-218	#66C2A5	Tardigrade
PobTub1I_coord_3-212	#FC8D62	Tub1
AacTub1I_coord_3-212	#FC8D62	Tub1
HrsTub1I_coord_3-212	#FC8D62	Tub1
LhTub1I_coord_3-212	#FC8D62	Tub1
CmfTub1I_coord_3-212	#FC8D62	Tub1
MerTub1I_coord_3-212	#FC8D62	Tub1
BoiTub1I_coord_3-212	#FC8D62	Tub1
BotTub1I_coord_3-212	#FC8D62	Tub1
ApfTub1I_coord_3-212	#FC8D62	Tub1
AmTub1I_coord_3-212	#FC8D62	Tub1
NavTub1I_coord_3-212	#FC8D62	Tub1
NvTub1S_coord_3-213	#FC8D62	Tub1
NvTub1R_coord_3-213	#FC8D62	Tub1
HerTub1D_coord_3-211	#FC8D62	Tub1
OcTub1H_coord_3-220	#FC8D62	Tub1
EqcTub1H_coord_3-220	#FC8D62	Tub1
MpfTub1H_coord_3-220	#FC8D62	Tub1
CafTub1H_coord_3-220	#FC8D62	Tub1
MamTub1H_coord_3-221	#FC8D62	Tub1
HsTub1H_coord_3-220	#FC8D62	Tub1
SptTub1H_coord_3-220	#FC8D62	Tub1
RnTub1H_coord_3-220	#FC8D62	Tub1
MmTub1H_coord_3-221	#FC8D62	Tub1
CrgTub1H_coord_3-220	#FC8D62	Tub1
BtTub1H_coord_3-220	#FC8D62	Tub1
OraTub1H_coord_3-220	#FC8D62	Tub1
FoaTub1_coord_1-196	#FC8D62	Tub1
MydTub1E_coord_3-206	#FC8D62	Tub1
GomTub1E_coord_3-224	#FC8D62	Tub1
DrpTub1E_coord_3-225	#FC8D62	Tub1
DpTub1E_coord_3-225	#FC8D62	Tub1
DtTub1E_coord_3-225	#FC8D62	Tub1
DyTub1E_coord_3-225	#FC8D62	Tub1
DerTub1E_coord_3-225	#FC8D62	Tub1
DrrTub1E_coord_3-225	#FC8D62	Tub1
DbTub1E_coord_3-225	#FC8D62	Tub1
DeTub1E_coord_3-225	#FC8D62	Tub1
DssTub1E_coord_3-225	#FC8D62	Tub1
DseTub1E_coord_3-225	#FC8D62	Tub1
DmTub1E_coord_3-225	#FC8D62	Tub1
DrfTub1E_coord_3-225	#FC8D62	Tub1
DreTub1E_coord_3-225	#FC8D62	Tub1
DrbTub1E_coord_3-225	#FC8D62	Tub1
DaTub1E_coord_3-225	#FC8D62	Tub1
DwTub1E_coord_3-225	#FC8D62	Tub1
DkTub1E_coord_3-225	#FC8D62	Tub1
DvTub1E_coord_3-225	#FC8D62	Tub1
DmoTub1E_coord_3-225	#FC8D62	Tub1
DgTub1E_coord_3-225	#FC8D62	Tub1
CpqTub1Eb_coord_3-197	#FC8D62	Tub1
AeaTub1E_coord_11-218	#FC8D62	Tub1
CpqTub1Ea_coord_3-210	#FC8D62	Tub1
AngTub1E_coord_3-210	#FC8D62	Tub1
TiaTub1E_coord_3-212	#FC8D62	Tub1
CpqTub1Ka_coord_8-224	#FC8D62	Tub1
CpqTub1Kb_coord_8-221	#FC8D62	Tub1
AeaTub1K_coord_7-220	#FC8D62	Tub1
AngTub1K_coord_7-219	#FC8D62	Tub1
PtTub1J_coord_3-212	#FC8D62	Tub1
PtTub1H_coord_3-214	#FC8D62	Tub1
PtTub1I_coord_3-216	#FC8D62	Tub1
AypTub1N_coord_7-210	#FC8D62	Tub1
CacTub1B_coord_6-211	#FC8D62	Tub1
Tg_aTub1C_coord_4-214	#FC8D62	Tub1
HahTub1C_coord_4-215	#FC8D62	Tub1
PrvaTub2_coord_3-212	#8DA0CB	Tub2
PrdeTub2A_coord_3-212	#8DA0CB	Tub2
PrdeTub2B_coord_3-212	#8DA0CB	Tub2
VicTub3_coord_3-204	#E78AC3	Tub3
tPr-orf77_coord_9-216	#66C2A5	Tardigrade
EnhTub3_coord_3-204	#E78AC3	Tub3
EniTub3_coord_3-204	#E78AC3	Tub3
EcTub3_coord_3-204	#E78AC3	Tub3
NscTub3_coord_3-205	#E78AC3	Tub3
OcbTub3_coord_3-203	#E78AC3	Tub3
HmaTub3_coord_4-213	#E78AC3	Tub3
CmeTub3_coord_4-213	#E78AC3	Tub3
GtTub3A_coord_4-208	#E78AC3	Tub3
CtpTub3_coord_6-205	#E78AC3	Tub3
BhTub3_coord_4-214	#E78AC3	Tub3
FoaTub3_coord_4-227	#E78AC3	Tub3
SemTub3Beta_coord_4-214	#E78AC3	Tub3
SemTub3Alpha_coord_4-214	#E78AC3	Tub3
PhpTub3B_coord_4-214	#E78AC3	Tub3
PhpTub3A_coord_4-214	#E78AC3	Tub3
MtTub3_coord_4-214	#E78AC3	Tub3
MeTub3B_coord_4-214	#E78AC3	Tub3
PotTub3B_coord_4-214	#E78AC3	Tub3
PotTub3A_coord_4-214	#E78AC3	Tub3
CusTub3_coord_4-214	#E78AC3	Tub3
VvTub3_coord_4-214	#E78AC3	Tub3
MeTub3A_coord_4-214	#E78AC3	Tub3
PupTub3A_coord_4-214	#E78AC3	Tub3
PupTub3C_coord_8-213	#E78AC3	Tub3
PupTub3B_coord_4-214	#E78AC3	Tub3
CipTub3_coord_4-213	#E78AC3	Tub3
GlmTub3B_coord_4-214	#E78AC3	Tub3
GlmTub3A_coord_4-214	#E78AC3	Tub3
AtTub3B_coord_4-214	#E78AC3	Tub3
ArlTub3B_coord_4-214	#E78AC3	Tub3
AtTub3A_coord_4-213	#E78AC3	Tub3
ArlTub3A_coord_4-213	#E78AC3	Tub3
MigTub3_coord_4-214	#E78AC3	Tub3
Os_aTub3_coord_4-214	#E78AC3	Tub3
OrgTub3_coord_4-214	#E78AC3	Tub3
BdTub3_coord_4-214	#E78AC3	Tub3
SobTub3_coord_4-214	#E78AC3	Tub3
Mip_aTub3_coord_4-216	#E78AC3	Tub3
VcTub3A_coord_4-214	#E78AC3	Tub3
CrTub3_coord_4-214	#E78AC3	Tub3
ChvTub3_coord_4-216	#E78AC3	Tub3
CypTub3_coord_4-214	#E78AC3	Tub3
OxtTub3_coord_4-212	#E78AC3	Tub3
TetTub3_coord_5-213	#E78AC3	Tub3
ImTub3_coord_4-213	#E78AC3	Tub3
PtTub3B_coord_4-214	#E78AC3	Tub3
PtTub3A_coord_4-214	#E78AC3	Tub3
EmhTub3B_coord_4-214	#E78AC3	Tub3
EmhTub3A_coord_4-214	#E78AC3	Tub3
EcsTub3_coord_4-215	#E78AC3	Tub3
FrcTub3A_coord_4-292	#E78AC3	Tub3
ThpTub3_coord_4-251	#E78AC3	Tub3
GtTub3B_coord_4-216	#E78AC3	Tub3
AuaTub3_coord_3-214	#E78AC3	Tub3
PhtTub3_coord_4-248	#E78AC3	Tub3
SrpTub3_coord_4-215	#E78AC3	Tub3
PuTub3_coord_4-215	#E78AC3	Tub3
PhsTub3_coord_4-215	#E78AC3	Tub3
HyaTub3_coord_4-215	#E78AC3	Tub3
PhiTub3_coord_4-215	#E78AC3	Tub3
BinTub3_coord_4-214	#E78AC3	Tub3
TrcTub3_coord_4-216	#E78AC3	Tub3
TbTub3_coord_4-216	#E78AC3	Tub3
LemTub3_coord_4-216	#E78AC3	Tub3
LeiTub3_coord_4-216	#E78AC3	Tub3
LbTub3_coord_4-216	#E78AC3	Tub3
TctTub3_coord_4-214	#E78AC3	Tub3
GiiTub3_coord_4-212	#E78AC3	Tub3
PppTub3_coord_4-211	#E78AC3	Tub3
PovTub3_coord_4-211	#E78AC3	Tub3
DiiTub3_coord_4-211	#E78AC3	Tub3
DdTub3_coord_4-211	#E78AC3	Tub3
DccTub3_coord_4-211	#E78AC3	Tub3
DcfTub3_coord_4-211	#E78AC3	Tub3
DcpTub3_coord_4-211	#E78AC3	Tub3
DifTub3_coord_4-211	#E78AC3	Tub3
YlTub3_coord_4-217	#E78AC3	Tub3
NfeTub3_coord_4-231	#E78AC3	Tub3
LmsTub3_coord_4-216	#E78AC3	Tub3
CacTub3_coord_4-212	#E78AC3	Tub3
XpTub3_coord_4-213	#E78AC3	Tub3
ClgTub3_coord_4-214	#E78AC3	Tub3
UrTub3_coord_4-213	#E78AC3	Tub3
Cop_aTub3_coord_4-213	#E78AC3	Tub3
Coi_dTub3_coord_4-213	#E78AC3	Tub3
Coi_bTub3_coord_4-213	#E78AC3	Tub3
Coi_aTub3_coord_4-213	#E78AC3	Tub3
Coi_cTub3_coord_4-213	#E78AC3	Tub3
TrrTub3_coord_4-213	#E78AC3	Tub3
TrtTub3_coord_4-213	#E78AC3	Tub3
TeTub3_coord_4-213	#E78AC3	Tub3
ArgTub3_coord_4-213	#E78AC3	Tub3
ThvTub3_coord_4-213	#E78AC3	Tub3
AroTub3_coord_4-213	#E78AC3	Tub3
ArbTub3_coord_4-213	#E78AC3	Tub3
TlsTub3_coord_4-213	#E78AC3	Tub3
PcmTub3_coord_4-213	#E78AC3	Tub3
Pab_aTub3_coord_4-213	#E78AC3	Tub3
Pab_cTub3_coord_4-213	#E78AC3	Tub3
Pab_bTub3_coord_4-213	#E78AC3	Tub3
Ajc_aTub3_coord_4-213	#E78AC3	Tub3
Ajc_bTub3_coord_4-213	#E78AC3	Tub3
Ajc_cTub3_coord_4-213	#E78AC3	Tub3
Ajc_dTub3_coord_4-213	#E78AC3	Tub3
Ajc_eTub3_coord_4-213	#E78AC3	Tub3
Ajd_aTub3_coord_4-213	#E78AC3	Tub3
Ajd_bTub3_coord_4-213	#E78AC3	Tub3
PchTub3_coord_4-214	#E78AC3	Tub3
NefTub3_coord_4-213	#E78AC3	Tub3
AscTub3_coord_4-213	#E78AC3	Tub3
Asf_bTub3_coord_4-213	#E78AC3	Tub3
Asf_aTub3_coord_4-213	#E78AC3	Tub3
EnTub3_coord_4-213	#E78AC3	Tub3
AstTub3_coord_4-213	#E78AC3	Tub3
AskTub3_coord_4-213	#E78AC3	Tub3
An_bTub3_coord_4-213	#E78AC3	Tub3
An_aTub3_coord_4-213	#E78AC3	Tub3
AecTub3_coord_4-213	#E78AC3	Tub3
ApaTub3_coord_4-213	#E78AC3	Tub3
AoTub3_coord_4-213	#E78AC3	Tub3
AgsTub3_coord_4-213	#E78AC3	Tub3
AfTub3_coord_4-213	#E78AC3	Tub3
ExdTub3_coord_4-213	#E78AC3	Tub3
GrcTub3_coord_4-214	#E78AC3	Tub3
TitTub3_coord_4-214	#E78AC3	Tub3
ThTub3_coord_4-214	#E78AC3	Tub3
CttTub3_coord_4-214	#E78AC3	Tub3
PoaTub3_coord_4-214	#E78AC3	Tub3
ComTub3_coord_4-214	#E78AC3	Tub3
MtaTub3_coord_4-214	#E78AC3	Tub3
MraTub3_coord_4-214	#E78AC3	Tub3
PeiTub3_coord_4-214	#E78AC3	Tub3
CcpTub3_coord_4-214	#E78AC3	Tub3
CvfTub3_coord_4-214	#E78AC3	Tub3
AitTub3_coord_4-214	#E78AC3	Tub3
NegTub3_coord_4-214	#E78AC3	Tub3
EptTub3_coord_4-214	#E78AC3	Tub3
EpgTub3_coord_4-214	#E78AC3	Tub3
EpbTub3_coord_4-214	#E78AC3	Tub3
EcfTub3_coord_4-214	#E78AC3	Tub3
EiaTub3_coord_4-214	#E78AC3	Tub3
NhTub3_coord_4-214	#E78AC3	Tub3
TraTub3_coord_4-213	#E78AC3	Tub3
HpvTub3_coord_4-214	#E78AC3	Tub3
HjTub3_coord_4-214	#E78AC3	Tub3
GimTub3_coord_4-214	#E78AC3	Tub3
FoTub3_coord_4-214	#E78AC3	Tub3
GzTub3_coord_4-214	#E78AC3	Tub3
GedTub3_coord_4-214	#E78AC3	Tub3
ErpTub3_coord_4-214	#E78AC3	Tub3
BgTub3_coord_4-214	#E78AC3	Tub3
OimTub3_coord_3-213	#E78AC3	Tub3
AmrTub3_coord_4-214	#E78AC3	Tub3
ScsTub3_coord_4-214	#E78AC3	Tub3
BofTub3_coord_4-214	#E78AC3	Tub3
GllTub3_coord_4-214	#E78AC3	Tub3
MapTub3_coord_4-214	#E78AC3	Tub3
MagTub3_coord_4-214	#E78AC3	Tub3
GgtTub3_coord_4-214	#E78AC3	Tub3
CrpTub3_coord_4-214	#E78AC3	Tub3
VdTub3_coord_4-214	#E78AC3	Tub3
VaTub3_coord_4-214	#E78AC3	Tub3
AalTub3_coord_4-214	#E78AC3	Tub3
GlgTub3_coord_4-212	#E78AC3	Tub3
CehTub3_coord_4-214	#E78AC3	Tub3
SomTub3_coord_4-214	#E78AC3	Tub3
NetTub3_coord_4-214	#E78AC3	Tub3
NedTub3_coord_4-214	#E78AC3	Tub3
NcTub3_coord_4-214	#E78AC3	Tub3
ChgTub3_coord_4-213	#E78AC3	Tub3
SetTub3_coord_4-213	#E78AC3	Tub3
PytTub3_coord_4-213	#E78AC3	Tub3
PtrTub3_coord_4-213	#E78AC3	Tub3
CohTub3_coord_4-213	#E78AC3	Tub3
ChsTub3_coord_4-213	#E78AC3	Tub3
AlbTub3_coord_4-213	#E78AC3	Tub3
LpmTub3_coord_4-213	#E78AC3	Tub3
PnTub3_coord_4-213	#E78AC3	Tub3
HypTub3_coord_4-214	#E78AC3	Tub3
RhrTub3_coord_4-214	#E78AC3	Tub3
BodTub3_coord_4-214	#E78AC3	Tub3
SepTub3_coord_4-216	#E78AC3	Tub3
MgTub3_coord_4-216	#E78AC3	Tub3
MyfTub3_coord_4-214	#E78AC3	Tub3
McpTub3_coord_4-214	#E78AC3	Tub3
MspTub3_coord_4-214	#E78AC3	Tub3
MppTub3_coord_4-214	#E78AC3	Tub3
CzTub3_coord_4-214	#E78AC3	Tub3
BcTub3_coord_4-214	#E78AC3	Tub3
TumTub3_coord_4-213	#E78AC3	Tub3
AtoTub3_coord_4-214	#E78AC3	Tub3
SacTub3_coord_4-214	#E78AC3	Tub3
SjTub3_coord_4-214	#E78AC3	Tub3
SpTub3_coord_4-214	#E78AC3	Tub3
ShoTub3_coord_4-214	#E78AC3	Tub3
ShcTub3_coord_4-214	#E78AC3	Tub3
SppTub3_coord_4-214	#E78AC3	Tub3
RisTub3_coord_4-216	#E78AC3	Tub3
Bad_bTub3_coord_4-214	#E78AC3	Tub3
Bad_aTub3_coord_4-214	#E78AC3	Tub3
AlmTub3_coord_4-214	#E78AC3	Tub3
MovTub3_coord_4-214	#E78AC3	Tub3
MolTub3_coord_4-214	#E78AC3	Tub3
RhaTub3_coord_4-214	#E78AC3	Tub3
MucTub3_coord_4-214	#E78AC3	Tub3
PhbTub3_coord_4-214	#E78AC3	Tub3
WsTub3_coord_4-215	#E78AC3	Tub3
HysTub3B_coord_5-213	#E78AC3	Tub3
LabTub3A_coord_4-213	#E78AC3	Tub3
HecTub3B_coord_4-213	#E78AC3	Tub3
FmTub3_coord_4-212	#E78AC3	Tub3
PusTub3_coord_4-213	#E78AC3	Tub3
WcTub3_coord_4-213	#E78AC3	Tub3
FrTub3_coord_4-213	#E78AC3	Tub3
FpTub3_coord_4-213	#E78AC3	Tub3
GesTub3_coord_4-213	#E78AC3	Tub3
PiTub3_coord_4-213	#E78AC3	Tub3
SllTub3_coord_4-213	#E78AC3	Tub3
HdpTub3_coord_4-213	#E78AC3	Tub3
ChpTub3_coord_4-213	#E78AC3	Tub3
PlbTub3_coord_4-213	#E78AC3	Tub3
PhcTub3_coord_4-213	#E78AC3	Tub3
PcaTub3_coord_4-213	#E78AC3	Tub3
PhgTub3_coord_4-213	#E78AC3	Tub3
PtcTub3_coord_4-213	#E78AC3	Tub3
GylTub3_coord_4-213	#E78AC3	Tub3
PiiTub3_coord_4-213	#E78AC3	Tub3
BjaTub3_coord_4-213	#E78AC3	Tub3
PplTub3B_coord_4-213	#E78AC3	Tub3
PplTub3A_coord_4-213	#E78AC3	Tub3
GasTub3_coord_4-213	#E78AC3	Tub3
DisTub3_coord_4-213	#E78AC3	Tub3
TavTub3_coord_4-213	#E78AC3	Tub3
SthTub3_coord_4-213	#E78AC3	Tub3
HtaTub3_coord_4-213	#E78AC3	Tub3
JaTub3_coord_4-213	#E78AC3	Tub3
GltTub3_coord_4-213	#E78AC3	Tub3
AgbTub3_coord_4-213	#E78AC3	Tub3
AbbTub3_coord_4-213	#E78AC3	Tub3
HecTub3A_coord_4-213	#E78AC3	Tub3
GamTub3_coord_4-213	#E78AC3	Tub3
HysTub3A_coord_4-213	#E78AC3	Tub3
PloTub3_coord_4-213	#E78AC3	Tub3
CpcTub3_coord_4-213	#E78AC3	Tub3
SccTub3_coord_4-212	#E78AC3	Tub3
BobTub3_coord_4-214	#E78AC3	Tub3
DasTub3_coord_4-214	#E78AC3	Tub3
AudTub3B_coord_4-213	#E78AC3	Tub3
AudTub3A_coord_4-211	#E78AC3	Tub3
RhgTub3_coord_4-242	#E78AC3	Tub3
SprTub3_coord_4-217	#E78AC3	Tub3
RgTub3_coord_4-236	#E78AC3	Tub3
MvTub3_coord_4-214	#E78AC3	Tub3
PctTub3_coord_4-232	#E78AC3	Tub3
PutTub3_coord_4-232	#E78AC3	Tub3
PugTub3_coord_4-232	#E78AC3	Tub3
MlpTub3_coord_4-227	#E78AC3	Tub3
TemTub3_coord_4-213	#E78AC3	Tub3
Fnd_cTub3_coord_4-213	#E78AC3	Tub3
Fnd_bTub3_coord_4-213	#E78AC3	Tub3
Fnb_cTub3_coord_4-213	#E78AC3	Tub3
Fnb_bTub3_coord_4-213	#E78AC3	Tub3
Fna_bTub3_coord_4-213	#E78AC3	Tub3
Um_aTub3_coord_4-216	#E78AC3	Tub3
SorTub3_coord_4-216	#E78AC3	Tub3
MlgTub3_coord_4-216	#E78AC3	Tub3
NgTub3_coord_4-214	#E78AC3	Tub3
ProTub3_coord_4-214	#E78AC3	Tub3
MbTub3_coord_4-214	#E78AC3	Tub3
XtTub3_coord_4-214	#E78AC3	Tub3
BrTub3_coord_4-214	#E78AC3	Tub3
TmlTub3B_coord_4-214	#E78AC3	Tub3
CvpTub3B_coord_4-214	#E78AC3	Tub3
SptTub3B_coord_4-214	#E78AC3	Tub3
OcTub3B_coord_4-214	#E78AC3	Tub3
RnTub3B_coord_4-214	#E78AC3	Tub3
MmTub3B_coord_4-214	#E78AC3	Tub3
SptTub3A_coord_4-213	#E78AC3	Tub3
MmTub3A_coord_4-213	#E78AC3	Tub3
RnTub3Aa_coord_4-213	#E78AC3	Tub3
CrgTub3A_coord_4-213	#E78AC3	Tub3
CvpTub3A_coord_4-213	#E78AC3	Tub3
OcTub3A_coord_4-213	#E78AC3	Tub3
HsTub3B_coord_4-214	#E78AC3	Tub3
BtTub3A_coord_4-214	#E78AC3	Tub3
BtTub3B_coord_4-214	#E78AC3	Tub3
BtTub3C_coord_4-214	#E78AC3	Tub3
CafTub3A_coord_4-214	#E78AC3	Tub3
CafTub3B_coord_4-214	#E78AC3	Tub3
EqcTub3A_coord_4-214	#E78AC3	Tub3
EqcTub3B_coord_4-214	#E78AC3	Tub3
HsTub3A_coord_4-214	#E78AC3	Tub3
LaTub3B_coord_4-214	#E78AC3	Tub3
MamTub3A_coord_4-214	#E78AC3	Tub3
MdTub3A_coord_4-214	#E78AC3	Tub3
MpfTub3A_coord_4-214	#E78AC3	Tub3
MpfTub3B_coord_4-214	#E78AC3	Tub3
TarTub3_coord_4-214	#E78AC3	Tub3
GaTub3_coord_4-214	#E78AC3	Tub3
CagTub3_coord_4-214	#E78AC3	Tub3
SckTub3_coord_4-214	#E78AC3	Tub3
HerTub3_coord_4-214	#E78AC3	Tub3
CptTub3_coord_4-214	#E78AC3	Tub3
TiaTub3_coord_4-214	#E78AC3	Tub3
NvTub3_coord_4-214	#E78AC3	Tub3
SmTub3_coord_5-214	#E78AC3	Tub3
EcgTub3_coord_5-214	#E78AC3	Tub3
TicTub3_coord_4-214	#E78AC3	Tub3
PobTub3_coord_4-213	#E78AC3	Tub3
AeTub3_coord_4-214	#E78AC3	Tub3
NavTub3_coord_4-214	#E78AC3	Tub3
HrsTub3_coord_4-214	#E78AC3	Tub3
MerTub3_coord_4-214	#E78AC3	Tub3
ApfTub3_coord_4-214	#E78AC3	Tub3
BotTub3_coord_4-214	#E78AC3	Tub3
BoiTub3_coord_4-214	#E78AC3	Tub3
AmTub3_coord_4-214	#E78AC3	Tub3
CmfTub3_coord_4-214	#E78AC3	Tub3
LhTub3_coord_4-214	#E78AC3	Tub3
RhpTub3_coord_4-214	#E78AC3	Tub3
AypTub3_coord_4-215	#E78AC3	Tub3
GomTub3_coord_4-214	#E78AC3	Tub3
MydTub3_coord_4-215	#E78AC3	Tub3
AngTub3_coord_5-214	#E78AC3	Tub3
CpqTub3_coord_4-214	#E78AC3	Tub3
AeaTub3A_coord_4-214	#E78AC3	Tub3
AeaTub3B_coord_4-214	#E78AC3	Tub3
DkTub3A_coord_4-214	#E78AC3	Tub3
DaTub3A_coord_4-214	#E78AC3	Tub3
DyTub3A_coord_4-214	#E78AC3	Tub3
DerTub3A_coord_4-214	#E78AC3	Tub3
DssTub3A_coord_4-214	#E78AC3	Tub3
DseTub3A_coord_4-214	#E78AC3	Tub3
DmTub3A_coord_4-214	#E78AC3	Tub3
DtTub3A_coord_4-214	#E78AC3	Tub3
DrfTub3A_coord_4-214	#E78AC3	Tub3
DrrTub3A_coord_4-214	#E78AC3	Tub3
DeTub3A_coord_4-214	#E78AC3	Tub3
DreTub3A_coord_4-214	#E78AC3	Tub3
DrbTub3A_coord_4-214	#E78AC3	Tub3
DvTub3A_coord_4-214	#E78AC3	Tub3
DmoTub3A_coord_4-214	#E78AC3	Tub3
DgTub3A_coord_4-214	#E78AC3	Tub3
DbTub3A_coord_4-214	#E78AC3	Tub3
DrpTub3A_coord_4-214	#E78AC3	Tub3
DpTub3A_coord_4-214	#E78AC3	Tub3
DwTub3A_coord_4-214	#E78AC3	Tub3
DkTub3B_coord_4-214	#E78AC3	Tub3
DwTub3B_coord_4-214	#E78AC3	Tub3
DrfTub3B_coord_4-214	#E78AC3	Tub3
DeTub3B_coord_4-214	#E78AC3	Tub3
DrrTub3B_coord_4-214	#E78AC3	Tub3
DyTub3B_coord_4-214	#E78AC3	Tub3
DerTub3B_coord_4-214	#E78AC3	Tub3
DmTub3B_coord_4-214	#E78AC3	Tub3
DseTub3B_coord_4-214	#E78AC3	Tub3
DssTub3B_coord_4-214	#E78AC3	Tub3
DbTub3B_coord_4-214	#E78AC3	Tub3
DtTub3B_coord_4-214	#E78AC3	Tub3
DgTub3B_coord_4-214	#E78AC3	Tub3
DvTub3B_coord_4-214	#E78AC3	Tub3
DmoTub3B_coord_4-214	#E78AC3	Tub3
DreTub3B_coord_4-214	#E78AC3	Tub3
DrpTub3B_coord_4-214	#E78AC3	Tub3
DpTub3B_coord_4-214	#E78AC3	Tub3
DrbTub3B_coord_4-214	#E78AC3	Tub3
DaTub3B_coord_4-214	#E78AC3	Tub3
TrsTub3_coord_4-214	#E78AC3	Tub3
CoTub3_coord_4-214	#E78AC3	Tub3
AmqTub3_coord_4-214	#E78AC3	Tub3
CiTub3_coord_4-214	#E78AC3	Tub3
OidTub3B_coord_4-216	#E78AC3	Tub3
OidTub3A_coord_4-216	#E78AC3	Tub3
OstTub3_coord_4-212	#E78AC3	Tub3
Tv_aTub3_coord_4-213	#E78AC3	Tub3
EtiTub3_coord_4-209	#E78AC3	Tub3
EhTub3_coord_4-209	#E78AC3	Tub3
CrmTub3_coord_4-214	#E78AC3	Tub3
CpTub3_coord_4-215	#E78AC3	Tub3
ChTub3_coord_4-215	#E78AC3	Tub3
PvTub3_coord_4-214	#E78AC3	Tub3
PkTub3_coord_4-214	#E78AC3	Tub3
PbTub3_coord_4-214	#E78AC3	Tub3
PlyTub3_coord_4-214	#E78AC3	Tub3
Pf_aTub3_coord_4-214	#E78AC3	Tub3
ThaTub3_coord_4-210	#E78AC3	Tub3
TepTub3_coord_4-211	#E78AC3	Tub3
Tg_aTub3_coord_4-217	#E78AC3	Tub3
HahTub3_coord_4-217	#E78AC3	Tub3
BbTub3_coord_4-215	#E78AC3	Tub3
BabTub3_coord_4-215	#E78AC3	Tub3
PpuTub3_coord_5-229	#E78AC3	Tub3
GsTub3_coord_4-214	#E78AC3	Tub3
CncTub3_coord_3-214	#E78AC3	Tub3
WbTub3_coord_4-216	#E78AC3	Tub3
LolTub3_coord_4-216	#E78AC3	Tub3
BrmTub3_coord_4-216	#E78AC3	Tub3
OvTub3_coord_4-216	#E78AC3	Tub3
PspTub3_coord_5-214	#E78AC3	Tub3
CeTub3_coord_7-215	#E78AC3	Tub3
tEs-orf194_coord_8-219	#66C2A5	Tardigrade
tEt-orf156_coord_32-243	#66C2A5	Tardigrade
tEt-orf152_coord_15-181	#66C2A5	Tardigrade
tEt-orf155_coord_40-251	#66C2A5	Tardigrade
tEt-orf154_coord_18-229	#66C2A5	Tardigrade
tMt-orf124_coord_5-221	#66C2A5	Tardigrade
tRc-orf182_coord_35-250	#66C2A5	Tardigrade
tPr-orf89_coord_19-233	#66C2A5	Tardigrade
tMp-orf34_coord_14-227	#66C2A5	Tardigrade
tRv-orf135_coord_4-218	#66C2A5	Tardigrade
tHe-orf15_coord_4-217	#66C2A5	Tardigrade
CmTub3_coord_4-212	#E78AC3	Tub3
GrnTub3_coord_4-213	#E78AC3	Tub3
BamTub3_coord_2-206	#E78AC3	Tub3
AcrTub3_coord_4-232	#E78AC3	Tub3
TtbTub3_coord_5-210	#E78AC3	Tub3
SmiTub3_coord_4-213	#E78AC3	Tub3
Sc_cTub3_coord_4-213	#E78AC3	Tub3
Sc_bTub3_coord_4-213	#E78AC3	Tub3
Sc_aTub3_coord_4-213	#E78AC3	Tub3
SakTub3_coord_4-213	#E78AC3	Tub3
ScpTub3A_coord_4-213	#E78AC3	Tub3
Sab_bTub3_coord_4-213	#E78AC3	Tub3
Sab_aTub3_coord_4-213	#E78AC3	Tub3
SaaTub3_coord_4-213	#E78AC3	Tub3
KnTub3_coord_4-213	#E78AC3	Tub3
KaaTub3_coord_4-213	#E78AC3	Tub3
LwTub3_coord_4-214	#E78AC3	Tub3
LatTub3_coord_4-214	#E78AC3	Tub3
Lak_aTub3_coord_4-214	#E78AC3	Tub3
ErgTub3_coord_4-213	#E78AC3	Tub3
ErcTub3_coord_4-213	#E78AC3	Tub3
KmmTub3_coord_4-214	#E78AC3	Tub3
KlTub3_coord_4-214	#E78AC3	Tub3
KlwTub3_coord_4-214	#E78AC3	Tub3
KaTub3_coord_4-214	#E78AC3	Tub3
NadTub3_coord_4-222	#E78AC3	Tub3
NacTub3_coord_4-212	#E78AC3	Tub3
ZrTub3_coord_4-213	#E78AC3	Tub3
