# Supplementary material for: Phylogenetic and functional characterization of water bears (Tardigrada) tubulins
Source: Sci Rep. 2023 Mar 30;13:5194. doi: 10.1038/s41598-023-31992-z (PMC10063605; doi:10.1038/s41598-023-31992-z)
Supplement: Supplementary file 1 — Supplementary Information. [file 41598_2023_31992_MOESM1_ESM.zip › Novotna Floriancicova_Supplementary data/Supplementary data 2/UJEP dataset_tubulin_alignment_Findeisen_Tardi_duplclean.decoded.dpa_100.MAFFT-GINSI.with.CLUSTALO.tree.phylip_fastme_tree.nwk]

(((((MbTub4:1.236626,(((((Mip_aTub4:0.598144,(VcTub4:0.104411,CrTub4:0.256029)100:0.512316)94:0.242817,((SrpTub4:0.535717,((PuTub4:0.228692,(PhiTub4:0.14489,(PhrTub4:0.070884,PhsTub4:0.101223)88:0.031997)98:0.209502)97:0.126261,AllTub4:0.721631)40:0.157698)59:0.09754,NgTub4:0.938347)13:0.08307)3:0.047571,TctTub4:0.903846)2:0.028883,(AuaTub4:1.49705,((Tg_aTub4:0.059825,HahTub4:0.060836)100:0.28308,NcaTub4:0.221926)100:1.42603)68:0.24128)8:0.092126,((((((AmqTub4:0.539431,PrsTub4:1.476904)3:0.201227,(CiTub4:0.76199,(AypTub4:2.14067,(NavTub4:0.410409,((HrsTub4:0.264536,((PobTub4:0.111659,(AacTub4:0.041965,AeTub4:0.029448)100:0.071537)89:0.033169,(CmfTub4:0.16464,LhTub4:0.092652)71:0.019671)96:0.050787)100:0.213647,(MerTub4:0.199952,((BoiTub4:0.011987,BotTub4:0.014725)100:0.061833,(AmTub4:0.013821,ApfTub4:0.021794)100:0.086636)100:0.087365)98:0.143243)78:0.081661)100:0.85212)19:0.171905)5:0.051301)0:0.039422,((TiaTub4:0.720521,((NvTub4:0.476381,(CptTub4:0.536544,((CagTub4:0.326634,BfTub4:0.307461)46:0.021631,SckTub4:0.291474)30:0.031745)14:0.004584)20:0.032918,((((XlTub4:0.042361,XtTub4:0.03237)100:0.168537,(((ChmTub4:0.078429,(TagTub4:0.073429,((GgTub4:0.00837,MegTub4:0.013634)100:0.029818,AnpTub4:0.054282)99:0.023602)100:0.040389)70:0.013558,AocTub4:0.163303)59:0.012134,(((MdTub4:0.05158,SrhTub4:0.066551)100:0.048452,((((CajTub4:0.027752,(((NolTub4:0.004369,(PatTub4:-0.000148,HsTub4:0.004438)100:0.015333)88:0.004352,PnaTub4:0.009934)46:0.002869,MfTub4:0.01476)81:0.006558)100:0.021992,OtgTub4:0.04027)35:0.007449,(DnTub4:0.035502,((TmlTub4:0.03048,LaTub4:0.046106)32:0.002637,EctTub4:0.086619)78:0.010789)48:0.007185)17:0.003882,((((CvpTub4:0.035532,OcdTub4:0.052726)65:0.01099,HtgTub4:0.053011)100:0.032542,((RnTub4:0.031973,MmTub4:0.027612)100:0.03068,CrgTub4:0.049158)96:0.038961)39:0.004585,(((((((EqcTub4:0.029301,CsiTub4:0.018786)76:0.006447,((OaTub4:0.013818,BtTub4:0.019987)100:0.027939,(SsTub4:0.028368,(TutTub4:0.002125,OroTub4:0.002214)100:0.012463)76:0.002615)50:0.009848)16:0.001655,(OrdTub4:0.016306,(AimTub4:0.017078,CafTub4:0.028356)32:0.002712)98:0.020342)2:0.001951,(PeaTub4:0.021454,ClcTub4:0.07547)15:0.002431)4:0.00208,ModTub4:0.03812)16:0.003782,(OcpTub4:0.063703,OcTub4:0.031739)92:0.02737)13:0.002737,SoaTub4:0.080212)12:0.001056)14:0.001832)100:0.068387)95:0.021883,OraTub4:0.106955)100:0.057741)95:0.033762)100:0.095963,ClmTub4:0.268593)90:0.029633,(BrTub4:0.225797,((TarTub4:0.112301,TnTub4:0.128027)97:0.039914,(GaTub4:0.115101,(Ol_aTub4:0.163854,OrnTub4:0.057263)84:0.008047)44:0.013992)100:0.115595)93:0.084081)96:0.135169)36:0.084217)16:0.052241,((SmTub4:0.600249,(EcgTub4:0.01287,EmTub4:0.00921)100:0.887644)97:0.356484,ScmTub4:0.596778)100:0.56611)5:0.029369)2:0.072988,OidTub4:1.418065)0:0.06036,Tv_aTub4:1.692206)2:0.112815,((((((((((((((AmqTub5:0.337944,TiaTub5:0.251921)21:0.021481,(((NvTub5:0.142004,(BfTub5:0.197776,SckTub5:0.121481)17:0.006997)19:0.027305,(CagTub5:0.16651,CptTub5:0.183519)37:0.016902)34:0.018196,StpTub5:0.225728)9:0.022052)2:0.010129,((HmTub5:0.381217,((NavTub5:0.261116,((MerTub5:0.182614,((ApfTub5:0.011153,AmTub5:0.02448)100:0.063143,(BoiTub5:0.009307,BotTub5:0.028634)100:0.083901)98:0.037472)100:0.143269,(HrsTub5:0.144909,((PobTub5:0.067955,(AacTub5:0.022688,AeTub5:0.019551)100:0.041217)76:0.015505,(CmfTub5:0.060395,LhTub5:0.06013)53:0.007333)87:0.017451)97:0.083783)72:0.025878)98:0.233357,TicTub5:0.74833)100:0.556839)14:0.026997,((SmTub5:0.309283,ClsTub5:0.286162)94:0.108736,EcgTub5:0.56795)52:0.068737)10:0.035709)2:0.007675,(CisTub5:0.072749,CiTub5:0.143335)99:0.257643)2:0.012464,(((XlTub5:0.00849,XtTub5:0.01723)100:0.062966,(((TagTub5:0.028325,GgTub5:0.026307)100:0.03923,AocTub5:0.076977)46:0.010526,((((((ClcTub5:0.055312,(LaTub5:0.024996,TmlTub5:0.024766)62:0.006968)9:0.002403,((((SibTub5:0.016324,CajTub5:0.011694)87:0.005294,(((PnaTub5:0.015405,((PatTub5:2.6e-05,GggTub5:0.00204)47:0.000578,HsTub5:0.001493)45:0.001516)0:0.001125,NolTub5:0.006253)20:0.002536,(PanTub5:0.000121,MamTub5:0.001949)95:0.008679)55:0.003752)95:0.015917,(TchTub5:0.023407,OtgTub5:0.036619)2:0.001662)0:0.00107,((DnTub5:0.026421,SptTub5:0.032627)49:0.00327,((CsiTub5:0.017329,(FcTub5:0.0122,(CafTub5:0.028987,((AimTub5:0.009706,OrdTub5:0.006999)0:0.002346,MpfTub5:0.015746)0:0.001184)34:0.001621)61:0.010712)47:0.002013,(ModTub5:0.012835,((OaTub5:0.008791,(BtTub5:0.008616,BgmTub5:0.001884)62:0.006053)100:0.01461,(SsTub5:0.030751,(TutTub5:0.002153,OroTub5:-8.9e-05)99:0.021417)46:0.001739)35:0.002252)35:0.0042)24:0.005624)2:0.000899)0:0.000958)0:0.000707,EctTub5:0.051038)0:0.003499,((JjTub5:0.086666,CvpTub5:0.046427)19:0.004863,((RnTub5:0.024115,MmTub5:0.015261)91:0.012813,CrgTub5:0.021359)94:0.024427)15:0.004372)0:0.00127,(OcTub5:0.041348,OcpTub5:0.061886)25:0.011448)96:0.047892,(MdTub5:0.045633,SrhTub5:0.052219)100:0.058604)90:0.023556)93:0.01962)93:0.036038,(BrTub5:0.144483,(TarTub5:0.082807,(GaTub5:0.06044,(OrnTub5:0.005682,Mz_aTub5:0.017727)100:0.056289)83:0.013606)100:0.049665)100:0.044503)94:0.107142)10:0.018849,(OidTub5:0.551933,(ProTub5:0.268376,MbTub5:0.367159)94:0.156792)50:0.041496)24:0.045402,((((((SemTub5:0.456042,PhpTub5:0.300237)99:0.162088,Mip_aTub5:0.49322)36:0.046246,(VcTub5:0.064279,CrTub5:0.068972)100:0.328072)30:0.076269,(((NgTub5:0.274787,tEs-Unigene6310_Echiniscoides:3.255307)5:0.221039,((PtTub5:0.330957,TetTub5:0.130204)39:0.059448,ImTub5:0.17081)99:0.114542)1:0.120333,OxtTub5:0.509727)0:0.098903)0:0.038266,(EcsTub5:0.436242,(SrpTub5:0.311967,(PuTub5:0.169111,(PhiTub5:0.107876,PhsTub5:0.091601)95:0.087373)94:0.081931)92:0.083617)85:0.09417)0:0.028046,(TctTub5:0.455348,((SppTub5:0.323597,Bad_bTub5:0.333157)69:0.024494,AlmTub5:0.532144)79:0.087667)25:0.0056)0:0.023053)3:0.081292,((AuaTub5:0.865122,EmhTub5:0.577467)29:0.087436,Tv_aTub5:1.24246)14:0.01869)3:0.049599,((((TbTub5:0.135702,TrcTub5:0.174973)98:0.091119,((EdmTub5:0.045215,(LbTub5:0.055116,(LemTub5:0.004905,LeiTub5:0.008183)100:0.041311)88:0.017773)100:0.028339,CrfTub5:0.064864)100:0.149423)99:0.163109,BdsTub5:0.390351)100:0.609229,(((Tg_aTub5:0.044935,HahTub5:0.034049)100:0.109729,NcaTub5:0.259885)100:0.678505,(((TepTub5:1.798602,BamTub5:0.736615)39:0.219432,(BbTub5:0.460172,BabTub5:0.456504)100:0.797965)99:0.869013,(((PlyTub5:0.008784,PbTub5:0.018824)98:0.084261,Pf_aTub5:0.136953)20:0.021816,(PvTub5:0.020562,PkTub5:0.009267)98:0.04908)99:0.624857)77:0.194479)9:0.113625)0:0.020666)2:0.135528,tHe-BV898_10989.p01:0.976018)5:0.159142,tEs-Unigene6309_Echiniscoides:0.241465)15:0.310373,(((((((((EcgTub2J:0.305695,RhpTub2B:0.420151)90:0.060207,(MerTub2B:0.143015,((BoiTub2B:0.01887,BotTub2B:0.018169)99:0.093989,AmTub2B:0.243576)100:0.103843)100:0.252553)40:0.039078,(((CpqTub2B:0.134975,AeaTub2B:0.11289)100:0.098392,AngTub2B:0.208286)100:0.299953,(GomTub2B:0.20306,(((((DrbTub2B:0.018516,DaTub2B:0.014945)15:0.009344,DkTub2B:0.047604)9:0.00264,(((DwTub2B:0.024044,DvTub2B:0.020791)86:0.009095,DmoTub2B:0.042278)2:0.008061,((DpTub2B:-0.000499,DrpTub2B:0.002642)100:0.051775,DgTub2B:0.105285)18:0.007241)5:0.006696)18:0.004537,(((DtTub2B:0.026332,(DbTub2B:0.01093,DreTub2B:0.008874)66:0.003843)17:0.00548,(DerTub2B:0.022385,(DyTub2B:0.017014,((DseTub2B:-0.000346,DssTub2B:0.006853)70:0.003569,DmTub2B:0.007378)79:0.014989)43:0.00333)8:0.012223)14:0.00177,DrfTub2B:0.053433)8:0.004753)11:0.014798,DeTub2B:0.091621)97:0.072118)97:0.520794)56:0.040981)38:0.076591,((NvTub2G:0.407767,CorTub2B:0.419699)34:0.030358,((((((FoaTub2:0.172588,((((((((((((SemTub2Ibeta:0,SemTub2Ialpha:0)44:0.001135,(SemTub2Hbeta:0,SemTub2Halpha:0)55:0.00112)100:0.01312,(PhpTub2H:0.021307,PhpTub2G:0.010978)80:0.007789)44:0.003574,(((SemTub2Jbeta:0,SemTub2Jalpha:0)100:0.013023,(SemTub2Ebeta:0,SemTub2Ealpha:0)97:0.009941)29:0.002485,((SemTub2Gbeta:0,SemTub2Galpha:0)100:0.013548,(SemTub2Bbeta:0,SemTub2Balpha:-0)97:0.006967)3:0.0022)65:0.003144)65:0.007719,((PhpTub2A:0.022153,((SemTub2Dbeta:0,SemTub2Dalpha:-0)99:0.011772,((SemTub2Abeta:0.000788,SemTub2Aalpha:0.001448)93:0.009007,(SemTub2Cbeta:0.002265,SemTub2Calpha:-2.7e-05)95:0.022586)67:0.003898)52:0.003473)38:0.003029,((((((GlmTub2Cf:0.007825,GlmTub2Cd:0.008072)100:0.014901,((GlmTub2Ce:0.010048,GlmTub2Ca:0.005967)99:0.012809,MtTub2Cb:0.031516)89:0.003771)65:0.009089,(((PupTub2Cb:0.019764,(VvTub2Cb:0.015172,(MeTub2Ca:0.009599,RicTub2Ca:0.004077)0:0.006752)34:0.002264)15:0.002374,(((PotTub2Cc:0.008812,PotTub2Cb:0.013923)99:0.021733,(MigTub2Cc:0.007834,MigTub2Cb:0.018052)95:0.017727)31:0.002937,((ArlTub2Cd:0.002042,AtTub2Cd:0.009147)97:0.010738,(AtTub2Cc:0.005787,ArlTub2Cc:0.003344)100:0.019913)48:0.010637)11:0.001175)20:0.004558,CusTub2Cb:0.02942)29:0.003439)45:0.003752,((((PupTub2Ca:0.013324,((AtTub2Cb:0.002315,ArlTub2Cb:-7e-05)100:0.016252,(ArlTub2Ca:0.005025,AtTub2Ca:0.001718)96:0.01407)99:0.022822)14:0.002422,MigTub2Ca:0.011435)0:0.001803,((((((SobTub2Cc:0.009281,BdTub2Cb:0.01395)5:0.001544,BdTub2Cc:0.016723)17:0.002275,Os_aTub2Ca:0.006202)0:0.000752,((Os_aTub2Cb:0,OrgTub2Cb:0)78:0.010243,SobTub2Cb:0.003346)2:0.001734)14:0.002134,((Os_aTub2Cc:-0.000286,OrgTub2Ca:0.000286)87:0.006736,(SobTub2Ca:0.001252,BdTub2Ca:0.014715)51:0.003042)51:0.011248)20:0.004884,(((GlmTub2Ch:0.00453,GlmTub2Cg:-3.3e-05)91:0.004875,MtTub2Ca:0.006647)49:0.003239,((PotTub2Cd:0.012786,((CipTub2Ab:0.031132,(MeTub2Cc:0.015119,MeTub2Cb:0.000803)22:0.004157)0:0.00224,RicTub2Cc:0.000438)0:0.001498)0:0.000278,((((GlmTub2Cc:0.002073,CusTub2Ca:0.002434)24:0.001437,GlmTub2Cb:0.00081)67:0.002634,PotTub2Ca:0.011014)8:0.001011,VvTub2Ca:0.006346)0:0.001008)0:0.001207)0:0.000288)2:0.001433)2:0.003519,ArlTub2Ce:0.022568)3:0.004364)4:0.002832,((((SobTub2D:0.020703,BdTub2D:0.026006)53:0.010347,(Os_aTub2D:0.002215,OrgTub2D:1.4e-05)100:0.024715)92:0.021592,(((GlmTub2Db:0.009682,MtTub2D:0.022384)1:0.006613,GlmTub2Da:0.016176)98:0.020046,((CipTub2D:0.031876,CusTub2D:0.023739)63:0.002725,((MeTub2D:0.017281,RicTub2D:0.010646)6:0.004557,(((MigTub2D:0.031703,(PotTub2Db:0.018962,PotTub2Da:0.009181)10:0.001622)2:0.002995,PupTub2D:0.033241)0:0.003051,VvTub2D:0.018992)0:0.002697)4:0.002281)4:0.003803)95:0.023571)22:0.005365,(((CusTub2Aa:0.02527,(VvTub2Aa:0.025642,(RicTub2Ab:0.039698,(((GlmTub2Ad:0.004471,GlmTub2Ac:0.004586)100:0.018175,MtTub2Ab:0.036929)96:0.021322,CipTub2Aa:0.033846)30:0.005879)18:0.001125)4:0.001003)2:0.002836,((PotTub2Ah:0.01775,PupTub2Aa:0.032066)55:0.004099,(MeTub2Ad:0.020518,PotTub2Ag:0.022205)52:0.002671)8:0.00415)10:0.006115,(((MtTub2Bb:0.00828,MtTub2Ba:0.012928)67:0.016641,(((((PotTub2Be:0.02522,(MeTub2Bd:0.016597,PotTub2Bd:0.013813)15:0.003824)22:0.001919,RicTub2Bd:0.024469)25:0.004545,(GlmTub2Bd:0.002427,GlmTub2Bc:0.00202)85:0.009029)0:0.004135,(((((MigTub2Bc:0.020339,((PotTub2Bf:0.007454,PotTub2Bb:0.006207)46:0.005005,(((VvTub2Bb:0.006659,RicTub2Ba:0.004625)37:0.004145,((MtTub2Bc:0.005635,(((GlmTub2Bb:0.000553,GlmTub2Ba:0.00167)37:0.005763,PupTub2Ba:0.00097)61:0.001085,(RicTub2Bb:0.002225,MeTub2Ba:0.002231)16:0.002292)11:0.001643)0:0.001982,MigTub2Bb:0.015961)0:0.000552)0:0.001555,VvTub2Ba:0.003484)0:0.000835)0:0.002165)0:0.001033,CipTub2Ba:0.003926)0:0.000589,(AtTub2Bc:-7.4e-05,ArlTub2Bc:0.004501)70:0.013357)4:0.003118,CipTub2Bb:0.014282)0:0.00328,(((CusTub2Bb:0.028596,CusTub2Ba:0.016855)5:0.007927,CipTub2Bc:0.012011)1:0.00114,PupTub2Bc:0.017318)0:0.002005)0:0.001542)0:0.000506,((VvTub2Bd:0.020603,(((MigTub2Ba:0.004494,((SobTub2B:0.002612,Os_aTub2B:0.006414)49:0.000674,BdTub2B:0.003808)56:0.010003)10:0.002057,(((AtTub2Bb:-0,AtTub2Ba:0)24:0.000516,ArlTub2Bb:0.001706)44:0.002049,ArlTub2Ba:0.000182)97:0.010157)0:0.000936,((PotTub2Bc:0.007887,PotTub2Ba:0.008035)42:0.00554,(RicTub2Bc:0.011069,(MeTub2Bc:0.01244,MeTub2Bb:0.007879)50:0.007853)0:0.00309)2:0.001461)0:0.000397)2:0.002348,(PupTub2Bb:0.015773,((AtTub2Bd:0.005715,ArlTub2Bd:0.003456)98:0.018478,VvTub2Bc:0.018138)23:0.001754)15:0.004957)0:0.002297)0:0.002542)21:0.006577,((PotTub2Af:0.011872,PotTub2Ae:0.010776)81:0.00592,(((((((BdTub2Ac:0.010684,((OrgTub2Ac:0,Os_aTub2Ab:-0)58:0.006411,SobTub2Ab:0.004843)0:0.002877)0:0.001354,((BdTub2Ad:0.009581,(BdTub2Ab:0.015657,(CusTub2Ab:0.027171,(AtTub2A:0,ArlTub2A:0)95:0.016432)26:0.002208)0:0.002126)0:0.002709,(MigTub2Ab:0.014996,MigTub2Aa:0.010849)3:0.003454)0:0.000838)0:0.000699,Os_aTub2Ac:0.015201)0:0.001174,((((OrgTub2Ab:-1.5e-05,Os_aTub2Aa:1.5e-05)10:1.5e-05,OrgTub2Aa:-1.5e-05)57:0.007542,SobTub2Aa:0.008501)24:0.002049,BdTub2Aa:0.008112)38:0.002692)0:0.001331,((PotTub2Ad:0.011219,PotTub2Ac:0.006761)5:0.003653,(MeTub2Ac:0.014964,PupTub2Ab:0.010197)12:0.004603)0:0.000504)0:0.00084,((VvTub2Ac:0.007452,(PotTub2Ab:0.007781,PotTub2Aa:0.001233)24:0.007484)4:0.002809,((GlmTub2Ab:0.002991,GlmTub2Aa:0.008351)60:0.007963,MtTub2Aa:0.01052)12:0.002764)0:0.000471)0:0.000938,(VvTub2Ab:0.008385,((MeTub2Ab:0.004489,MeTub2Aa:0.002239)15:0.004045,RicTub2Aa:0.009542)53:0.004289)4:0.00185)6:0.004742)26:0.00493)6:0.005456)7:0.004128)3:0.001027)30:0.004958,((SemTub2Fbeta:0,SemTub2Falpha:0)100:0.034796,((PhpTub2F:-0,PhpTub2D:0)75:0.002656,((PhpTub2E:-0,PhpTub2B:0)70:0.002097,((PhpTub2J:-0,PhpTub2I:0)100:0.030173,PhpTub2C:0.002321)0:0.000145)9:0.00252)75:0.012812)33:0.005859)65:0.010333)60:0.006724)29:0.00229,((((Mip_aTub2:0.01821,(ChvTub2B:0.036732,ChvTub2A:0.015673)70:0.008047)6:0.003414,OstTub2A:0.034876)7:0.001292,((VcTub2B:0,VcTub2A:-0)20:0.001408,(CrTub2B:0,CrTub2A:-0)31:0.000884)100:0.015246)7:0.006374,(((SemTub2Mbeta:0.001608,SemTub2Malpha:0.000632)100:0.077352,((SemTub2Lbeta:0.009913,SemTub2Lalpha:0.001355)100:0.056056,(SemTub2Kbeta:0,SemTub2Kalpha:0)100:0.035354)86:0.019563)17:0.005129,OstTub2B:0.063371)2:0.003896)11:0.002175)100:0.021908,(((((((SrpTub2:-0,(PhiTub2:0,(PhrTub2:0,PhsTub2:0)31:0)31:0)38:0.000313,HyaTub2:0.006455)66:0.000725,PuTub2:0.003787)100:0.039791,((((((OxtTub2H:0.011524,OxtTub2E:-0.000109)41:0.000101,(OxtTub2G:0,OxtTub2F:-0)63:0.002173)65:0.00185,OxtTub2D:0.00041)85:0.004027,((OxtTub2C:-0,OxtTub2A:0)12:-0,OxtTub2B:0)83:0.000539)100:0.020739,(((((PtTub2C:-0,PtTub2B:0)8:-0,PtTub2A:0)23:3.2e-05,(TetTub2B:-0,TetTub2A:0)17:0.002236)56:0.002326,((ImTub2B:-0,ImTub2A:0)2:0.002906,ImTub2C:0.008633)66:0.002248)97:0.009484,((((Tg_aTub2C:0,HahTub2C:0)99:0.016834,(Tg_aTub2B:0.000619,HahTub2B:0.001612)99:0.014028)56:0.002968,((((PlyTub2:0,PbTub2:0)80:0.002059,(PkTub2:0.00227,PvTub2:-2.3e-05)83:0.002442)60:0.001095,Pf_aTub2:0.001164)93:0.014369,(BamTub2:0.033139,((BbTub2:0.013329,BabTub2:0.007678)78:0.008807,(TepTub2:0.003706,ThaTub2:0.007616)100:0.033291)35:0.011522)30:0.013816)53:0.010315)27:0.004345,(Tg_aTub2A:0,HahTub2A:0)100:0.016027)44:0.012804)13:0.006745)8:0.005684,CypTub2:0.033339)12:0.007909)2:0.003187,((NgTub2C:0,(NgTub2B:0,NgTub2A:-0)46:-0)100:0.031358,TctTub2:0.033946)32:0.006349)0:0.004183,(GtTub2C:0.00452,GtTub2B:0.004519)100:0.033229)0:0.002413,((EmhTub2E:0,(EmhTub2D:0,((EmhTub2C:0,EmhTub2A:-0)9:0,EmhTub2B:-0)24:-0)23:-0)100:0.089919,((((LeiTub2C:0,LemTub2A:-0)34:0.000506,EdmTub2A:0.001756)21:0.001223,(((LeiTub2D:0.000523,(((((((((LemTub2R:0,(LemTub2Q:0,(LemTub2P:0,(LemTub2O:0,(LemTub2N:0,(LemTub2L:0,(LemTub2K:0,(LemTub2J:0,(LemTub2E:0,LeiTub2B:-0)0:-0)0:-0)0:-0)0:-0)0:-0)0:-0)0:-0)0:-0)0:0,LemTub2M:-0)0:-0,LemTub2H:0)0:0,LemTub2D:-0)0:-0,LemTub2I:0)0:-0,LemTub2F:0)0:-0,LemTub2G:0)2:0,LemTub2C:-0)14:0.001207,((LbTub2D:0,LbTub2B:-0)48:0.001157,LbTub2C:0.003351)87:0.003317)7:0.0006)79:0.002881,(LemTub2B:0.002299,LeiTub2A:0.002221)46:0.003951)40:0.001953,LbTub2A:0.01378)13:0.001287)100:0.017586,((((TbTub2D:0,TbTub2C:-0)30:-0,TbTub2A:0)18:0,TbTub2B:-0)97:0.011267,(TrcTub2B:-0.000119,TrcTub2A:0.002377)1:0.002437)100:0.020639)100:0.047566)22:0.009937)0:0.005521)1:0.009941,((BinTub2D:0.105285,BinTub2C:0.038499)99:0.039801,(BinTub2B:0.001643,BinTub2A:0.002859)80:0.030924)87:0.04128)0:0.005711,((((((AuaTub2E:-1.4e-05,AuaTub2D:1.4e-05)30:1.4e-05,AuaTub2C:-1.4e-05)20:1.4e-05,AuaTub2B:-1.4e-05)26:1.4e-05,AuaTub2A:-1.4e-05)100:0.033739,(((EcsTub2E:0.020678,EcsTub2C:0.000508)56:0.004172,EcsTub2B:0.002852)47:0.003826,(EcsTub2D:0.005122,EcsTub2A:0.006125)27:0.001693)99:0.027892)52:0.030098,(ThpTub2:0.101476,(PhtTub2:0.051006,(FrcTub2B:0.068845,FrcTub2A:0.031978)100:0.038515)65:0.01881)100:0.094211)66:0.030993)1:0.011473,(GrnTub2A:0.176441,(CrmTub2:0.027105,(ChTub2:0,CpTub2:0)100:0.01921)100:0.096725)32:0.008955)32:0.032481,(AlmTub2Bbeta:0.004052,AlmTub2Balpha:0.00899)100:0.144644)0:0.006056,(((MolTub2C:0.02564,(MolTub2A:0.014096,(MovTub2B:0.034168,MovTub2A:0.011627)66:0.007523)17:0.0141)100:0.023915,MolTub2B:0.148763)50:0.02474,((((AlmTub2Cbeta:0.002193,(AlmTub2Calpha:0,AlmTub2Aalpha:-0)9:4.6e-05)13:0.000314,AlmTub2Abeta:0.004219)95:0.011318,(((SppTub2C:0,SppTub2A:-0)21:0.002039,(RisTub2A:8.6e-05,((Bad_aTub2A:0,Bad_bTub2A:0)58:0.00011,(Bad_aTub2B:0,Bad_bTub2B:0)78:0.002119)61:0.002145)8:0.000195)49:0.001509,PrsTub2A:0.018965)25:0.007262)60:0.019872,PrsTub2C:0.088559)19:0.01361)4:0.006207)0:0.005012)0:0.005497,((((((EcgTub2G:0.172758,EcgTub2F:0.07268)9:0.012577,(((HerTub2E:0.300987,HerTub2D:0.163388)69:0.035617,(((tEt-TRINITY_DN54803_c0_g16_i18:0.011203,(((tEt-TRINITY_DN54803_c0_g16_i15:0.006593,tEt-TRINITY_DN54803_c0_g16_i17:0.003997)0:0.005795,tEt-TRINITY_DN54803_c0_g16_i14:-0.003358)0:0.002444,tEt-TRINITY_DN54803_c0_g16_i11:0.007623)0:0.021599)4:0.027554,tEt-TRINITY_DN54803_c0_g16_i4:-0.018584)41:0.023222,tEt-TRINITY_DN54803_c0_g16_i16:-0.011443)99:0.13175)4:0.021628,(EcgTub2H:0.160561,EcgTub2I:0.274917)93:0.049859)1:0.015358)0:0.007174,((((((((((NavTub2E:0.014221,(((HrsTub2E:7e-06,(AacTub2E:0,AeTub2E:0)66:0.002185)10:0.001676,((PobTub2E:-0,LhTub2E:0)11:0.000204,CmfTub2E:0.004139)4:0.000536)3:0.00084,(MerTub2E:0,(BoiTub2E:0,(BotTub2E:0,(ApfTub2E:0,AmTub2E:0)18:0)15:0)15:0)24:0.001341)23:0.002483)100:0.037518,((((CpqTub2E:0.004614,AeaTub2E:0.00205)73:0.005154,AngTub2E:0.009335)79:0.008885,(GomTub2E:0.003965,(DwTub2E:0.003753,(((DbTub2E:0.00215,(DtTub2E:0.002211,DreTub2E:0.002194)2:4.1e-05)1:0.001109,((DerTub2E:-1.1e-05,(DseTub2E:0.002191,DmTub2E:0.002189)23:9e-06)8:7.2e-05,DyTub2E:0.002119)6:0.001092)67:0.001405,((((DrrTub2E:-0,(DkTub2E:-0,DeTub2E:0)6:0)8:1.5e-05,DrfTub2E:0.002172)20:0.000104,((DrbTub2E:-0,(DaTub2E:-0,(DgTub2E:0.004386,DmoTub2E:-0)6:0)8:0)31:1.8e-05,DvTub2E:0.002169)62:0.002089)0:0.000258,DpTub2E:0.008527)0:0.000813)0:0.001751)31:0.002796)81:0.020583)73:0.007894,MydTub2E:0.050805)77:0.015698)37:0.00436,TicTub2E:0.039196)82:0.014656,(AypTub2E:0.064207,RhpTub2E:0.072881)60:0.007625)84:0.022844,OidTub2F:0.075627)8:0.000794,((((BrTub2G:0.022066,(XtTub2G:0.01413,((GgTub2G:0.001593,((((HsTub2G:0.000584,MamTub2G:0.001649)94:0.015232,CafTub2G:0.005249)52:0.001899,(RnTub2G:-3e-05,MmTub2G:0.002258)81:0.006032)19:0.002251,MpfTub2G:0.002777)43:0.000637)40:0.001836,(MdTub2G:0.004008,(TmlTub2G:0.001207,LaTub2G:0.007834)95:0.007391)41:0.002276)64:0.002796)89:0.010141)1:0.00317,TarTub2G:0.028015)95:0.023134,((((BtTub2F:-6e-06,(CafTub2F:-6e-06,(HsTub2F:-6e-06,((((((EqcTub2F:0.000277,MpfTub2F:-0.000277)1:0.000277,OcTub2F:-0.000277)1:0.000277,CvpTub2F:-0.000277)68:0.000284,LaTub2F:-6e-06)17:6e-06,MamTub2F:-6e-06)1:6e-06,SptTub2F:-6e-06)1:6e-06)1:6e-06)1:6e-06)6:0.000176,(RnTub2F:0,(MmTub2F:0,CrgTub2F:0)3:0)8:0.00203)8:0.000234,MdTub2F:0.001976)10:0.00043,TmlTub2F:0.001778)100:0.040223)99:0.016037,(((GgTub2H:0.034577,AocTub2H:0.076436)97:0.017306,((MdTub2H:0.034189,OraTub2H:0.041772)77:0.020114,(((((RnTub2H:0.015195,MmTub2H:0.007876)100:0.017451,CrgTub2H:0.032875)38:0.016804,((SptTub2H:0.038491,((HsTub2H:0.005899,MamTub2H:0.007551)100:0.026091,CvpTub2H:0.050214)62:0.004236)6:0.004059,OcTub2H:0.043044)46:0.003248)90:0.01585,LaTub2H:0.067373)32:0.003394,(BtTub2H:0.059057,(MpfTub2H:0.062957,CafTub2H:0.042548)100:0.088303)87:0.02301)89:0.018127)99:0.049225)95:0.022249,(BrTub2H:0.073684,(TarTub2H:0.064106,GaTub2H:0.057865)77:0.015542)99:0.037042)98:0.049367)8:0.009314)0:0.004221,(((((((tHe-BV898_09557.p01:0.007713,tPr-GFGY01009871.1:0.017619)86:0.006256,tRv-RvY_13916-1:0.013456)62:0.00168,tRc-CL227.Contig1_Richtersius:0.009199)89:0.01605,(tRv-RvY_09966-1:0.009926,(tRc-CL227.Contig5_Richtersius:0.008437,(tPr-GFGY01007097.1:0.010076,tMp-DN12242_c0_g1_i2:0.00804)42:0.004108)43:0.003805)98:0.017576)81:0.014687,(tMp-DN1784_c0_g1_i1:0.019999,((tPr-GFGY01006227.1:0.017967,tRc-CL227.Contig2_Richtersius:0.029249)21:0.001217,tHe-BV898_03597.p01:0.027847)59:0.011177)77:0.020469)20:0.006864,((((AeaTub2Cb:0.087377,MydTub2C:0.079242)47:0.01141,((AeaTub2Ca:0.015755,CpqTub2C:0.019451)95:0.01213,AngTub2C:0.029308)100:0.028243)51:0.012,((((((((DtTub2C:0.001168,((DerTub2C:-0,(DseTub2C:0,DyTub2C:0)16:0)11:0.002113,DmTub2C:0.002262)64:0.0032)59:0.001018,(DbTub2C:0,DrfTub2C:-0)10:9.3e-05)38:0.001917,DreTub2C:0.002469)46:0.001846,DaTub2C:0.0092)0:0.001235,(DrbTub2C:0.001973,DkTub2C:0.006819)1:0.001885)0:0.00054,(DrrTub2C:0.002559,DeTub2C:0.001787)88:0.011732)3:0.002902,(DwTub2C:0.011583,(DgTub2C:0.00508,(DmoTub2C:0.009273,DvTub2C:0.012934)78:0.005973)24:0.00494)1:0.002899)32:0.010802,(DrpTub2C:0,DpTub2C:0)100:0.041444)100:0.041179)74:0.016248,(AypTub2C:0.041219,RhpTub2C:0.064045)89:0.016226)38:0.01017)1:0.001997,((tEs-CL4874.Contig3_Echiniscoides:0.027754,tEs-CL4874.Contig2_Echiniscoides:0.015791)81:0.044879,(((tEt-TRINITY_DN50820_c1_g1_i3:0.039637,(tEt-TRINITY_DN50820_c1_g1_i2:0.005965,tEt-TRINITY_DN50820_c1_g1_i1:-0.002499)96:0.0647)54:0.023361,(((tRc-Unigene5565_Richtersius:0.03071,tMp-DN12255_c0_g1_i2:0.040619)6:0.003432,tHe-BV898_06814.p01:0.054208)4:0.011575,tPr-GFGY01015094.1:0.01469)98:0.044552)4:0.012262,(NvTub2E:0.241367,(tEt-TRINITY_DN53444_c3_g1_i5:-0.002537,tEt-TRINITY_DN53444_c3_g1_i4:0.049435)33:0.072122)3:0.027001)0:0.007131)0:0.001513)0:0.003094)0:0.001468,(((SmTub2F:0.052893,SmTub2E:0.001087)86:0.022155,((PspTub2E:0.042078,((WbTub2C:0.005143,LolTub2C:0.006129)75:0.021389,(((CeTub2D:-2.5e-05,CejTub2D:2.5e-05)97:0.008876,PspTub2A:0.004672)71:0.008084,(MiTub2A:0.001982,MhTub2A:0.002477)100:0.025494)25:0.000646)75:0.007956)14:0.006996,(((((((HerTub2C:0.042584,TarTub2X:0.031883)8:0.003502,GaTub2Ab:0.011299)0:0.002529,((((((MmTub2A:-1e-06,(MdTub2A:-1e-06,(BtTub2A:-1e-06,(CafTub2A:-1e-06,(HsTub2A:-1e-06,(MamTub2A:-1e-06,(((TmlTub2A:1e-06,CvpTub2A:-1e-06)10:1e-06,SptTub2A:-1e-06)0:1e-06,RnTub2A:-1e-06)0:1e-06)0:1e-06)0:1e-06)0:1e-06)0:1e-06)0:1e-06)9:0.000899,(GgTub2A:0.002178,AocTub2A:7.1e-05)1:0.001351)7:0.000783,XtTub2A:0.005006)15:0.000793,(((BtTub2B:-0,(CafTub2B:0,(HsTub2B:0,(SptTub2B:0,(RnTub2B:0,(MmTub2B:0,(CrgTub2B:0,OcTub2B:-0)30:-0)30:-0)30:-0)30:-0)30:-0)30:0)32:0.00076,MpfTub2B:0.003742)21:0.000984,CvpTub2B:0.005989)95:0.00976)8:0.001813,(AocTub2B:0.002782,XtTub2B:0.008506)9:0.002192)1:0.000513,(((BrTub2Aa:0.002663,(TarTub2A:0.002206,(BrTub2Ac:3e-05,GaTub2Aa:0.002217)40:4.4e-05)97:0.00865)21:0.001153,BrTub2Ab:0.003359)0:0.001469,(((XtTub2C:0.001167,(MamTub2C:-2e-06,((HsTub2C:-2e-06,(CafTub2C:-2e-06,((MdTub2C:-3e-06,(AocTub2C:-3e-06,OcTub2C:0.004527)2:3e-06)1:2e-06,((RnTub2C:-3e-06,(EqcTub2C:-3e-06,MpfTub2C:0.004521)11:3e-06)0:2e-06,(MmTub2C:-2e-06,(CrgTub2C:-2e-06,((CvpTub2C:-2e-06,BtTub2C:0.01372)9:2e-06,TmlTub2C:-2e-06)12:2e-06)10:2e-06)9:1e-06)0:0)0:0)1:2e-06)1:2e-06,SptTub2C:-2e-06)1:2e-06)12:0.001084)49:0.006063,((BrTub2C:0,GaTub2C:-0)25:0.002214,TarTub2C:3.4e-05)75:0.00427)80:0.009082,(((BrTub2Bc:0.010471,TarTub2B:0.001425)65:0.000697,GaTub2Ba:0.002412)68:0.004875,((BrTub2Bb:0,BrTub2Ba:-0)73:0.001827,GaTub2Bb:0.004944)45:0.001197)30:0.002758)27:0.002414)4:0.001665)0:0.002336)0:0.00201,(CptTub2J:0.038199,((((SptTub2L:0.052256,(SptTub2K:0.00217,SptTub2J:0.004582)100:0.031726)61:0.005477,((HsTub2Ib:0.006466,HsTub2Ia:0.0332)71:0.011317,MamTub2I:0.020925)100:0.073548)21:0.013164,(((CrgTub2D:0.010669,(((GgTub2D:0,AocTub2D:0)6:0.000976,GgTub2E:0.001263)3:0.00288,((MdTub2E:-0,(EqcTub2E:-0,(BtTub2E:-0,(HsTub2E:-0,(SptTub2E:-0,(RnTub2E:-0,(MmTub2E:-0,(((((CrgTub2E:0.002233,TmlTub2E:0)24:0,OraTub2E:-0)20:0,LaTub2E:-0)19:0,OcTub2E:-0)18:0,CvpTub2E:-0)34:0)34:0)35:0)35:0)35:0)35:0)35:0)69:0.003457,(XtTub2D:0.004431,(MdTub2D:0,(EqcTub2D:0,(BtTub2D:0,(MpfTub2D:0,(CafTub2D:0,(HsTub2D:0,(MamTub2D:0,(SptTub2D:0,(RnTub2D:0,(MmTub2D:0,(CvpTub2D:0,(OcTub2D:0,TmlTub2D:0)4:0)4:-0)0:-0)0:-0)0:-0)0:-0)0:-0)0:-0)0:-0)0:-0)0:-0)0:4.5e-05)0:0.001046)0:0.000558)0:0.000418)15:0.002352,AocTub2E:0.014933)23:0.005227,((BrTub2D:0.006764,TarTub2D:0.008804)84:0.002408,GaTub2D:0.012095)100:0.020501)25:0.007252)3:0.001349,HerTub2B:0.034815)0:0.001342)0:0.000912)0:0.002106,((((tRv-RvY_09976-1:0.000267,(tRc-Unigene12545_Richtersius:0.002866,(tHe-BV898_14575.p01:0.002493,tHe-BV898_06836.p01:-0.000249)69:0.001561)0:0.000497)0:0.001983,tPr-GFGY01010670.1:0.002325)5:0.018344,(EcgTub2D:0.012872,EcgTub2B:0.024666)68:0.002126)0:0.003338,(((((MbTub2B:0.002239,MbTub2A:9e-06)99:0.013257,TicTub2A:0.022103)12:0.001771,(ProTub2C:0.014304,(ProTub2B:0.003711,ProTub2A:0.003086)83:0.004071)91:0.014104)2:0.001989,((RhpTub2X:0.02705,(((AypTub2Z:0.004891,AypTub2X:0.008626)86:0.006987,AypTub2Y:0.006887)98:0.011814,AypTub2W:0.119315)87:0.033689)32:0.011022,(((CpqTub2A:0.014534,AeaTub2A:0.006289)86:0.007113,AngTub2A:0.046436)28:0.013708,(((GomTub2Ah:0.033302,(((GomTub2Af:0.002766,GomTub2Ad:0.001737)79:0.003778,GomTub2Aa:0.003012)90:0.00575,((GomTub2Ae:0,GomTub2Ac:-0)83:0.002181,GomTub2Ab:0.002332)95:0.009727)100:0.011463)47:0.00408,GomTub2Ag:0.036667)22:0.004384,(DvTub2A:-0,((DgTub2A:-0,(DaTub2A:-0,(DrbTub2A:-0,(DeTub2A:-0,(DreTub2A:-0,(DrfTub2A:-0,(DmTub2A:-0,(DyTub2A:-0,(DseTub2A:-0,(DerTub2A:-0,(DssTub2A:-0,(DkTub2A:-0,(DrrTub2A:-0,(DbTub2A:-0,(DtTub2A:-0,(DwTub2A:-0,(DrpTub2A:0.023354,DpTub2A:-0)51:0)29:0)27:0)27:0)27:0)27:0)27:0)27:0)27:0)27:0)27:0)27:0)27:0)27:0)27:0)27:0)26:0,DmoTub2A:-0)28:0)99:0.0071)49:0.019909)2:0.003288)0:0.0014)0:0.002848,(((CptTub2F:0.012328,CptTub2B:0.008164)12:0.004344,((SckTub2C:0.013135,(EcgTub2A:0.018482,(SmTub2C:0.008805,((SmTub2B:0.000503,SmTub2A:0.004004)11:0.001624,SmTub2D:0.024855)38:0.001457)48:0.005829)3:0.00212)0:0.001215,((TiaTub2A:0.010383,((SckTub2F:0.002108,SckTub2D:0.002454)9:0.00624,SckTub2E:0.007519)36:0.00125)0:0.000974,((NvTub2A:0.00318,(CptTub2A:0.007163,CiTub2A:0.0019)0:0.001371)0:0.001696,(HerTub2A:0.005357,((CagTub2C:0.033669,(OidTub2C:0.01455,CiTub2B:0.006013)17:0.002504)0:0.001603,CagTub2A:0.005047)0:0.001145)0:0.000794)0:0.001532)0:0.000945)0:0.00097)0:0.000611,((CptTub2D:0.007904,(CptTub2E:0.013306,CptTub2C:0.002525)4:0.003543)25:0.003843,((SckTub2G:0.007381,(SckTub2B:0.017347,CagTub2B:0.01732)42:0.00081)2:0.00299,(((NvTub2C:0.016061,NvTub2B:0.010082)11:0.00469,SckTub2A:0.02177)0:0.001919,(CptTub2I:0.014673,CptTub2G:0.013453)47:0.009011)0:0.000133)0:0.001538)0:0.0011)0:0.000813)0:0.000831)0:0.001152)0:0.000354,((AmqTub2:0.008358,(((OidTub2B:0,OidTub2A:-0)92:0.003873,OidTub2E:0.021284)21:0.00274,OidTub2D:0.022376)21:0.004668)0:0.002887,(((NavTub2F:0.018257,(((HrsTub2F:0.001666,(LhTub2F:0.006826,PobTub2F:-3.3e-05)13:0.00059)10:0.000876,(AacTub2F:0,AeTub2F:0)1:0.003638)11:0.003055,(MerTub2F:0.003411,(BoiTub2F:-1.7e-05,(BotTub2F:-1.7e-05,(AmTub2F:0.002275,ApfTub2F:-1.7e-05)22:1.7e-05)25:1.7e-05)31:0.001096)67:0.00502)41:0.003797)98:0.023232,(((((AacTub2G:0.005341,AeTub2G:0.006015)85:0.011558,(HrsTub2G:0.01365,CmfTub2G:0.011668)54:0.004191)0:0.001146,PobTub2G:0.009614)55:0.003157,LhTub2G:0.029783)41:0.011293,(MerTub2G:0.00479,((AmTub2G:0,ApfTub2G:0)78:0.001549,(BoiTub2G:0,BotTub2G:0)84:0.00751)91:0.003598)95:0.006336)46:0.003777)16:0.001793,(AypTub2D:0.003144,(((RhpTub2Dc:0.002859,(RhpTub2Da:0.000323,RhpTub2Db:0.008623)49:0.003877)30:0.001033,((PobTub2D:-0,(AacTub2D:-0,(AeTub2D:-0,(CmfTub2D:-0,(LhTub2D:-0,((((HrsTub2D:0.002225,AmTub2D:-0)21:0,ApfTub2D:-0)8:0,BoiTub2D:-0)5:0,BotTub2D:-0)20:0)17:0)17:0)17:0)17:0)60:0.000301,MerTub2D:0.004152)76:0.005216)21:0.00208,((((CpqTub2D:0,AeaTub2D:0)41:8.6e-05,AngTub2D:0.002142)54:0.000627,((GomTub2D:0.002183,(DwTub2D:0,(DpTub2D:0,(DrpTub2D:0,(DtTub2D:0,(DbTub2D:0,(DrrTub2D:0,(DkTub2D:0,(DssTub2D:0,(DerTub2D:0,(DyTub2D:0,(DseTub2D:0,(DmTub2D:0,(DrfTub2D:0,(DreTub2D:0,(DeTub2D:0,(DrbTub2D:0,(DaTub2D:0,(DgTub2D:0,(DvTub2D:0,DmoTub2D:0)41:0)41:0)41:0)41:0)41:0)41:0)41:0)41:0)41:0)41:0)41:0)41:0)41:0)41:0)41:0)41:0)41:0)41:0)41:4e-05)38:0.002183,MydTub2D:4.4e-05)66:0.001606)65:0.003336,TicTub2D:0.001138)0:0.001163)0:0.000696)71:0.016098)2:0.005252)0:0.001696)0:0.005297,(CptTub2K:0.07095,(EcgTub2E:0.041839,EcgTub2C:0.02335)5:0.005008)0:0.002192)0:0.000585)0:0.003833)0:0.001606,TrsTub2:0.039316)0:0.003383)0:0.002478,((LolTub2D:0.051187,((CeTub2C:0.006423,CejTub2C:0.002655)99:0.01442,PspTub2B:0.018577)77:0.012517)46:0.007057,NavTub2X:0.238374)11:0.00945)0:0.004748,((((((((MiTub2I:0.022315,(MhTub2F:0.017037,MhTub2E:0.012531)78:0.015509)98:0.009433,MiTub2G:0.026848)49:0.008142,(MhTub2C:0.003948,MiTub2B:0.002697)100:0.031531)15:0.00658,MhTub2D:0.03968)73:0.00216,(HegTub2B:0.019204,(MiTub2D:0.001962,MhTub2B:0.000254)100:0.013298)29:0.008445)97:0.024578,(((CeTub2E:0.009078,CejTub2E:0.023521)34:0.002276,(PspTub2C:0.020552,PspTub2D:0.037637)79:0.010405)22:0.005881,((CeTub2B:0.00107,CejTub2A:0.001156)98:0.014204,(CejTub2B:0.019516,CeTub2A:0.010269)0:0.001588)100:0.036866)21:0.002752)14:0.000574,((WbTub2A:0,BrmTub2A:-0)100:0.008686,(OvTub2A:0.003166,LolTub2A:0.001302)97:0.002648)100:0.04213)72:0.006174,((OvTub2B:0.028293,LolTub2B:0.018974)64:0.007351,BrmTub2B:0.050636)100:0.060309)70:0.023584)0:0.002801)1:0.003023,(NavTub2Y:0.306059,(TiaTub2B:0.154888,((CoTub2B:0.025932,CoTub2A:0.035986)100:0.120478,NvTub2F:0.471598)2:0.013708)0:0.002781)0:0.009761)0:0.009605,(((EmhTub2F:0.708969,tEs-Unigene7075_Echiniscoides:-0.115005)47:0.09701,((Tv_aTub2F:0.148678,((((Tv_aTub2E:0.004646,Tv_aTub2C:-0.000115)25:0.000115,Tv_aTub2B:-0.000115)27:0.000115,Tv_aTub2A:-0.000115)71:0.000938,Tv_aTub2D:0.005858)98:0.048033)83:0.155594,(AypTub2B:1.323864,tEt-TRINITY_DN53444_c4_g4_i1:-0.095685)7:0.049514)5:0.062685)1:0.021824,(CeTub2F:0.587259,((LolTub2G:0.421245,LolTub2F:0.365457)100:0.121348,LolTub2E:0.077812)86:0.083854)41:0.06111)1:0.015958)0:0.011826,(SppTub2B:0.150407,(((((PhbTub2Ac:0.026673,MucTub2Aa:0.01857)36:0.005265,(RhaTub2Ab:0.005865,RhaTub2Aa:0.009659)98:0.008056)79:0.012078,PhbTub2Aa:0.055672)47:0.005766,((((PhbTub2Bb:0.02005,PhbTub2Ba:0.023686)66:0.003378,MucTub2Bb:0.016843)33:0.006003,(MucTub2Ba:0.049902,(RhaTub2Bb:0.017613,RhaTub2Ba:0.025522)92:0.019538)62:0.008158)87:0.027724,(RhaTub2C:0.03467,(MucTub2Ab:0.037522,PhbTub2Ab:0.04014)38:0.007394)27:0.003337)32:0.006176)100:0.121188,((Bad_bTub2C:0,Bad_aTub2C:0)100:0.1952,RisTub2B:0.162086)100:0.038911)32:0.012367)19:0.006302)0:0.005799)0:0.007036,(((OcbTub2:0.131316,(VicTub2:0.15583,(((EnhTub2:0.011093,EcTub2:0.006989)61:0.001773,EniTub2:0.007328)99:0.03641,NscTub2:0.103107)92:0.039274)75:0.016572)93:0.028123,tPr-GFGY01017783.1:0.100427)82:0.018837,((((MvTub2B:0.108151,((SprTub2:0.137093,(RgTub2A:0.069693,RhgTub2A:0.060755)75:0.014616)76:0.020939,(MvTub2A:0.074145,(RgTub2B:0.071393,RhgTub2B:0.076965)84:0.036812)80:0.026737)48:0.007576)34:0.005086,(WsTub2B:0.13378,WsTub2A:0.104621)64:0.010431)41:0.016561,((((PutTub2:0.013361,PugTub2:0.000465)100:0.01733,MlpTub2:0.008941)100:0.050101,((((((PiiTub2:0.031811,((FmTub2C:0.057387,FmTub2A:0.014434)79:0.017389,(((((CpcTub2A:0.015976,(AgbTub2A:0,AbbTub2A:0)100:0.019089)7:0.001237,PloTub2A:0.022253)3:0.00263,(((((FrTub2A:0.012401,GesTub2A:0.010578)38:0.00079,WcTub2A:0.01189)29:0.002291,(PplTub2A:0.009029,FpTub2A:0.011361)62:0.004156)52:0.006696,((GasTub2A:0.006118,(DisTub2A:0.011492,TavTub2A:0.016331)50:0.000636)93:0.00823,((BjaTub2A:0.01236,PlbTub2A:0.008047)77:0.001892,(PhgTub2A:0.005604,(PhcTub2A:0.00225,PcaTub2A:-1.9e-05)96:0.005689)60:0.002706)46:0.007234)25:0.002024)17:0.003091,((JaTub2A:0.018702,GltTub2A:0.015942)32:0.002772,(PusTub2C:0.022436,PusTub2A:0.031991)95:0.020751)2:0.001352)9:0.002419)0:0.000244,(((LabTub2A:0.007055,GylTub2A:0.03845)2:0.000945,((HtaTub2A:0.004069,SthTub2A:0.020956)94:0.020852,PtcTub2A:0.012039)37:0.001531)1:0.001222,((SllTub2A:0.00437,((PiTub2A:0.007157,HdpTub2A:0.001799)94:0.015289,ChpTub2A:0.005307)19:0.003659)65:0.006689,SccTub2A:0.029246)45:0.004504)0:0.001837)1:0.001804,((((HysTub2A:0.004083,HecTub2A:0.002651)90:0.003166,GamTub2A:0.003701)78:0.011194,HecTub2C:0.033859)63:0.013807,(AgbTub2C:0.00093,AbbTub2C:0.003462)100:0.085858)0:0.002071)16:0.003907)32:0.005354)23:0.006338,AudTub2A:0.060888)27:0.005007,DasTub2A:0.054312)43:0.009917,BobTub2C:0.113378)4:0.005055,(BobTub2B:0.044518,BobTub2A:0.019684)91:0.013494)12:0.019555,(MlgTub2A:0.091624,(Um_aTub2A:0.001935,SorTub2A:0.000273)100:0.114972)94:0.022537)0:0.001416)1:0.006277,(TemTub2:0.033484,(((Fnd_cTub2:0,Fnd_bTub2:0)71:0.001578,(Fna_bTub2:7.4e-05,Fnb_cTub2:0.002157)45:0.000654)45:0.001174,Fnb_bTub2:0.001068)98:0.029295)100:0.081885)16:0.0065)44:0.019848,((((SacTub2:0.070318,LmsTub2A:0.061665)49:0.011816,((SpTub2:0.015008,(ShoTub2:0.00794,ShcTub2:0.007829)90:0.017336)97:0.015626,SjTub2:0.025521)100:0.148588)49:0.009021,((((((((OgpTub2:0.001524,OgaTub2:0.005057)100:0.022518,CdaTub2:0.054588)81:0.013998,(DebTub2:0.068321,(PiuTub2:0.087726,PhmTub2:0.038729)89:0.052012)61:0.015324)50:0.009363,((Kop_aTub2:0.004394,Kop_bTub2:5.4e-05)100:0.059645,(BaiTub2:0.049231,(PtaTub2B:0,PtaTub2A:-0)100:0.031643)38:0.007581)61:0.008623)6:0.003602,((((((((ZrTub2:0.050679,TodTub2:0.013698)16:0.005076,((ErgTub2:0.013177,ErcTub2:0.01928)92:0.01447,(((LwTub2:0.012514,LatTub2:0.005222)77:0.01461,(KmmTub2:0.009948,(KaTub2:0.014146,(KlwTub2:0.014415,KlTub2:0.005492)18:0.001631)8:0.002068)100:0.047267)3:0.001941,Lak_aTub2:0.020967)22:0.007613)18:0.00858)8:0.002055,(VpTub2:0.027223,TtpTub2:0.027842)68:0.004635)4:0.00277,((((((Sap_aTub2:-0,(SmiTub2:-0,(Sc_cTub2:0,Sc_aTub2:0)21:0)9:0)10:-0,SaaTub2:0)22:8.9e-05,ScpTub2B:0.00206)4:0.000196,Sc_bTub2:0.00196)51:0.001041,SakTub2:0.001109)77:0.005202,((Sab_bTub2:0,Sab_aTub2:0)46:0.000643,ScpTub2A:0.001503)95:0.003542)98:0.037859)1:0.006048,(KaaTub2:0.03804,KnTub2:0.076261)86:0.014352)4:0.003996,(CglTub2:0.053537,TtbTub2:0.059298)4:0.00258)44:0.017326,(HnvTub2:0.19758,(NadTub2:0.028916,NacTub2:0.020794)100:0.138447)41:0.013935)35:0.013033,(((((ShsTub2:0.026921,CntTub2:0.031921)10:0.006056,(DehTub2:0.028699,((((((CaoTub2:0.00372,CapTub2:0.005038)100:0.016753,(Ct_aTub2:0.021692,(CadTub2:0.002896,((Ca_bTub2:0,Ca_aTub2Beta:-0)31:0,Ca_aTub2Alpha:-0)97:0.005855)70:0.012727)88:0.006393)52:0.002784,ShpTub2:0.055277)36:0.002675,LoeTub2:0.029172)27:0.006491,CatTub2:0.054118)34:0.001756,(HybTub2:0.039516,((MefTub2:0.016748,MbbTub2:0.013003)96:0.017885,CllTub2:0.020208)87:0.014221)11:0.005716)1:0.002249)3:0.002523)3:0.003122,MifTub2:0.041289)20:0.001558,MrgTub2:0.122089)61:0.015957,((WicTub2:0.031954,(WaTub2Beta:0,WaTub2Alpha:-0)100:0.016544)97:0.023278,CyjTub2:0.029974)68:0.021454)14:0.004446)23:0.00654)41:0.014074,AcrTub2:0.082121)94:0.027147,CacTub2B:0.291703)63:0.016855,(YlTub2A:0.118282,NfeTub2A:0.136074)49:0.009436)72:0.024488)11:0.001094,((((((((((BodTub2A:0.004201,(((HypTub2:0.006471,RhrTub2:0.000245)20:0.002077,((SetTub2:0.006492,(PtrTub2:-4e-06,(PytTub2:-4e-06,(CohTub2:-4e-06,(AlbTub2:0.004458,ChsTub2A:-4e-06)20:4e-06)19:4e-06)18:4e-06)32:0.000374)88:0.007232,LpmTub2:0.006422)0:0.002011)0:0.001677,((MyfTub2:0.0086,((CzTub2:-7e-05,(BcTub2:0.02286,McpTub2A:-7e-05)2:7e-05)2:0.000186,(MspTub2:0,MppTub2:0)16:0.008851)3:0.000424)0:0.001123,(MgTub2:0,SepTub2:0)26:0.005605)86:0.012196)0:0.001091)0:0.00322,((AmrTub2:0.001014,OimTub2A:0.001207)47:0.003267,(((ScsTub2:0.002768,BofTub2:0.003927)20:0.003037,ErpTub2:0.014085)26:0.001651,(ExdTub2:0.016068,GllTub2:0.004683)3:0.003343)1:0.00363)0:0.001449)0:0.001194,(OimTub2B:0.031035,(XpTub2:0.038426,ClgTub2:0.019897)3:0.001073)1:0.002149)0:0.00375,(((PnTub2:0.021564,ChsTub2B:0.043121)0:0.0106,AtoTub2:0.029067)0:0.004558,((TlsTub2:0.004763,PcmTub2:0.001911)100:0.034538,(((((ThvTub2:-0,(TrtTub2:-0,(TrrTub2:-0,(TeTub2:-0,ArbTub2:0)30:0)30:0)30:0)30:0.00327,AroTub2:0.003378)37:0.002254,ArgTub2:0.006695)100:0.062175,((((AstTub2A:0.01021,((((An_aTub2:0,An_bTub2:0)83:0.002374,AskTub2:0.002107)73:0.006909,(AecTub2:-0.002655,ApaTub2A:0.01179)14:0.002307)23:0.001512,(AoTub2A:-9.4e-05,(AgsTub2A:0.002224,AfTub2A:2.3e-05)43:8.2e-05)65:0.005328)5:0.001348)21:0.001224,EnTub2A:0.009945)34:0.00186,(((NefTub2A:0,Asf_bTub2A:-0)49:0,Asf_aTub2A:-0)92:0.008239,AscTub2A:0.005397)97:0.005734)55:0.010226,((UrTub2:0.026458,(Coi_aTub2:0,(Coi_cTub2:0,Cop_aTub2:0)100:0)100:0.024359)28:0.003633,((Pab_bTub2:0,Pab_cTub2:0)99:0.013829,((Ajd_bTub2:0.000289,Ajd_aTub2:-0.000289)93:0.014198,(Ajc_eTub2:0,(Ajc_dTub2:0,(Ajc_bTub2:0,Ajc_aTub2:0)10:0)8:0)18:0.002138)100:0.010617)67:0.008179)36:0.003372)1:0.003129)14:0.004321,PchTub2:0.049173)7:0.0017)7:0.004042)0:0.001354)0:0.000968,(GedTub2:0.012612,TumTub2A:0.033301)40:0.005948)0:0.003735,((((TitTub2:0.008196,(((((SomTub2:0,NcTub2:-0)20:0.000842,(NetTub2:0.002246,NedTub2:-2.2e-05)29:0.001389)94:0.007414,PoaTub2:0.005285)10:0.000753,CttTub2:0.007158)0:0.000993,(ThTub2:0.005446,ChgTub2:0.001269)23:0.000952)0:0.002987)7:0.00195,CrpTub2:0.019923)44:0.004055,((((MapTub2:0.002381,GgtTub2:0.004349)16:0.005311,MagTub2:0.001459)87:0.009825,((NhTub2A:0.006435,(GzTub2A:0.002035,(FoTub2A:0.002258,GimTub2A:-2.3e-05)29:0.000202)28:0.000284)46:0.007669,((ComTub2A:0.045712,((HjTub2A:0.009196,HpvTub2A:-0.000148)100:0.011564,TraTub2A:0.009144)100:0.035727)9:0.001964,(((CcpTub2A:0.00562,AitTub2A:0.017339)12:0.002244,CvfTub2A:0.008455)53:0.002474,(((PeiTub2A:0.006853,MtaTub2A:0.002176)20:0.00161,(NegTub2A:0.002132,(EiaTub2A:0,(EptTub2A:0,(EpgTub2A:0,(EcfTub2A:0,EpbTub2A:0)0:0)0:0)0:0)11:9.1e-05)19:0.0029)1:0.001337,MraTub2A:0.004262)3:0.002908)23:0.001462)1:0.001157)4:0.005957)2:0.004684,(((VdTub2B:0.044974,VaTub2:0.010914)39:0.004879,AalTub2:0.018625)34:0.005058,(GlgTub2B:0.003043,CehTub2A:0.001411)98:0.008295)1:0.005141)0:0.00015)1:0.002517,GrcTub2A:0.030045)4:0.0112)1:0.010861,(((NhTub2C:0.09484,(((EptTub2C:0.20189,(((((PeiTub2B:0.030181,((((NegTub2B:-5e-06,(EpbTub2B:-5e-06,EcfTub2B:0.002177)26:5e-06)23:5e-06,EpgTub2B:-5e-06)23:5e-06,EptTub2B:-5e-06)72:0.000916,EiaTub2B:0.005601)92:0.013069)87:0.011906,CvfTub2B:0.043435)34:0.001167,AitTub2B:0.068878)84:0.009232,CcpTub2B:0.054678)85:0.019227,(MraTub2B:0.002459,MtaTub2B:0.010957)100:0.044394)55:0.012532)97:0.069504,ComTub2B:0.109021)14:0.00474,(NhTub2B:0.129113,(GzTub2B:0.029871,(FoTub2B:0,GimTub2B:0)100:0.035589)100:0.111063)100:0.089167)4:0.016379)2:0.006259,(GrcTub2B:0.055388,GlgTub2A:0.037356)72:0.012399)2:0.00675,((HjTub2B:0.006258,HpvTub2B:0.009894)97:0.009355,TraTub2B:0.01314)100:0.041959)0:0.008401)0:0.005196,(AstTub2B:0.182886,TumTub2B:0.058926)22:0.010676)0:0.002841,(BodTub2B:0.144896,((((NefTub2B:0.0058,(Asf_aTub2B:0,Asf_bTub2B:0)93:0.007457)100:0.045559,AscTub2B:0.056737)79:0.015902,(EnTub2B:0.071007,ApaTub2B:0.058019)60:0.009719)81:0.027365,(AgsTub2B:0.001951,(AoTub2B:0,AfTub2B:-0)94:0.002463)100:0.077748)94:0.024305)1:0.005504)10:0.004672,(((GlgTub2C:0.011201,CehTub2B:0.013936)100:0.147363,NhTub2D:0.107329)95:0.042991,McpTub2B:0.094056)40:0.008416)79:0.02539)57:0.029204)14:0.014674)20:0.004449)0:0.010201,(((CmTub2:0.17607,((PpuTub2:0.140602,(CncTub2B:0.212162,CncTub2A:0.186605)99:0.059126)88:0.040404,((((CmeTub2:0.026364,HmaTub2:0.044598)92:0.024904,GtTub2A:0.07997)82:0.011231,CtpTub2:0.11106)99:0.06075,((GsTub2D:0.012411,(GsTub2F:0.021531,GsTub2A:0.008723)65:0.006703)100:0.117332,(GsTub2E:0.031535,(GsTub2C:0.02687,GsTub2B:0.024345)46:0.003406)99:0.047782)91:0.029274)57:0.005754)50:0.013485)32:0.009911,((GrnTub2B:0.314308,(BhTub2B:0.006274,BhTub2A:0.002433)100:0.353385)43:0.02718,(NgTub2E:0.204428,NgTub2D:0.175701)100:0.170585)11:0.024329)0:0.005128,(((PovTub2:0.061621,((DdTub2:0.014259,DcfTub2:0.013103)100:0.03436,DcpTub2:0.067914)76:0.021444)100:0.042328,PppTub2:0.113384)51:0.015508,DifTub2A:0.11136)99:0.101236)3:0.020981)0:0.007984,CorTub2A:0.225668)0:0.023098,(((((NfeTub2B:0.194156,YlTub2B:0.131293)64:0.044585,LmsTub2B:0.184381)43:0.020937,CacTub2A:0.220852)100:0.088772,(((Um_aTub2B:0.021447,SorTub2B:0.021802)100:0.125834,MlgTub2B:0.156498)100:0.177065,(DasTub2B:0.193911,(AudTub2B:0.233789,(((((JaTub2B:0.112249,(GltTub2B:0.141219,PusTub2B:0.178271)10:0.006783)18:0.007531,(SthTub2B:0.098611,HtaTub2B:0.116653)98:0.064553)1:0.005254,((((((FrTub2B:0.06443,WcTub2B:0.109057)65:0.016579,PplTub2B:0.093217)54:0.020166,FpTub2B:0.11227)87:0.019153,((BjaTub2B:0.100339,(PhgTub2B:0.082109,(PhcTub2B:0.03266,PcaTub2B:0.047706)100:0.053202)55:0.010633)48:0.017691,PlbTub2B:0.096111)63:0.021489)21:0.002946,GesTub2B:0.145292)62:0.023051,((DisTub2B:0.086932,GasTub2B:0.052411)100:0.066706,TavTub2B:0.146875)95:0.02977)67:0.018612)11:0.010862,(((((LabTub2B:0.11404,(GamTub2B:0.059918,(HysTub2B:0.079927,HecTub2B:0.065765)21:0.003584)95:0.046286)90:0.032695,((GylTub2B:0.170441,SccTub2B:0.197856)62:0.02926,(CpcTub2B:0.153741,(AgbTub2B:0,AbbTub2B:0)100:0.212877)14:0.006987)10:0.013394)6:0.015084,PloTub2B:0.147386)3:0.0057,PtcTub2B:0.150011)2:0.005861,(((PiTub2B:0.053285,HdpTub2B:0.059279)98:0.037149,SllTub2B:0.106689)97:0.015864,ChpTub2B:0.212418)64:0.041532)8:0.004732)22:0.021424,FmTub2B:0.248148)84:0.03445)92:0.028384)100:0.158897)74:0.029062)83:0.038795,((TicTub2X:0.291569,tEs-Unigene6361_Echiniscoides:0.318659)36:0.033815,PrsTub2B:0.387822)5:0.017436)0:0.014479)0:0.024721)0:0.023842)7:0.017072,(EtiTub2B:0.203459,((EdTub2A:0.010169,EhTub2A:0.000649)100:0.117466,((EdTub2B:0.017308,EhTub2B:0.027798)100:0.128998,EtiTub2A:0.305863)22:0.023867)37:0.036383)100:0.344167)7:0.042039,(((((((OxtTub2K:0.31877,OxtTub2J:0.329278)100:1.480842,((NgTub2I:0.721248,NgTub2H:0.377792)100:0.568234,(NgTub2G:0.884953,NgTub2F:0.934146)9:0.054657)18:0.135367)2:0.047035,(((TetTub2K:0.550477,TetTub2I:0.759612)100:0.76594,TetTub2G:1.318021)92:0.571129,((NgTub2J:2.254399,DifTub2B:1.305721)21:0.275699,(PtTub2I:1.414041,(PtTub2H:1.450984,PtTub2G:0.482672)100:0.780675)80:0.437752)9:0.040457)6:0.062161)3:0.113818,(((PtTub2K:0.338565,PtTub2J:0.369365)100:1.802329,(PtTub2L:2.613186,(PtTub1L:1.688766,((((((((((((((PpuTub1:0.204828,GsTub1:0.097572)14:0.005912,(CmTub1:0.101929,(CncTub1B:0.051561,CncTub1A:0.069279)100:0.158355)6:0.005299)9:0.0084,((CtpTub1:0.07733,((CmeTub1:0.03026,HmaTub1:0.043397)95:0.027738,GtTub1A:0.103734)70:0.007001)96:0.056297,(BinTub1C:0.127105,(((((((((((((((SemTub1Lbeta:0,SemTub1Lalpha:0)38:-0,SemTub1K:0)70:0.003987,(SemTub1Jbeta:0.003808,SemTub1Jalpha:0.000682)61:0.001671)8:0.000344,(SemTub1Hbeta:0,SemTub1Halpha:0)39:0.000191)97:0.015231,((SemTub1Gbeta:0,SemTub1Galpha:0)91:0.005651,(SemTub1Ebeta:0,SemTub1Ealpha:0)87:0.003333)95:0.007437)41:0.004209,(SemTub1Dbeta:0,SemTub1Dalpha:0)100:0.014028)35:0.005073,(SemTub1Ibeta:0,SemTub1Ialpha:0)100:0.022062)52:0.004032,(SemTub1Fbeta:0,SemTub1Falpha:0)100:0.019034)61:0.00668,PhpTub1Ab:0.041052)2:0.001274,(((((((SemTub1Cbeta:0,SemTub1Calpha:0)74:0.003513,(SemTub1Bbeta:-0,SemTub1Balpha:0)25:0.003268)77:0.0051,PupTub1Ad:0.003978)57:0.002577,VvTub1Ac:0.003053)28:0.002558,(PotTub1Ad:0.008834,RicTub1Ac:0.009256)24:0.001912)6:0.000858,((((PotTub1Ac:0.006673,CusTub1Aa:0.009241)20:0.001615,(((VvTub1Aa:0.008779,VvTub1Ab:0.00252)0:0.000568,((((GlmTub1Ad:6e-05,GlmTub1Ab:0.002187)63:0.005194,RicTub1Ab:0.001734)2:0.00211,PupTub1Ab:0.011652)0:0.000805,((PupTub1Ac:0.00768,((((SobTub1Ab:0.002434,(SobTub1Aa:0.001649,(BdTub1Ab:0.001625,(Os_aTub1Aa:0,OrgTub1Aa:0)75:0.012106)2:0.002904)1:0.000956)10:0.002292,(Os_aTub1Ab:0,OrgTub1Ab:0)100:0.015766)19:0.008161,((GlmTub1Af:0.00388,GlmTub1Ae:0.002822)93:0.011351,MtTub1Aa:0.006856)23:0.003222)0:0.000811,((((GlmTub1Ac:0.002265,GlmTub1Aa:-3.4e-05)15:0.002867,MtTub1Ab:0.006303)2:0.001628,PotTub1Ab:0.005229)3:0.001982,(((((((GlmTub1Ah:0.00283,GlmTub1Ag:-0.00283)100:0.021947,(MigTub1Ac:0.030547,CusTub1Ab:0.014067)49:0.002679)0:0.003724,SobTub1Ac:0.060086)0:0.003055,(AtTub1Ac:0.002168,(ArlTub1Ab:0,(AtTub1Ab:0,(AtTub1Aa:0,ArlTub1Aa:0)49:-0)46:-0)89:0.002328)93:0.010037)1:0.006139,BdTub1Aa:0.023196)0:0.005568,CipTub1Ab:0.008886)0:0.00037,CipTub1Aa:0.007033)0:0.000976)0:0.001878)0:0.000873)0:0.001179,(PupTub1Aa:0.000949,RicTub1Aa:0.001285)6:0.000685)0:0.000774)0:0.001036)0:0.000934,(MeTub1Ab:0,MeTub1Aa:-0)5:0.005336)0:0.000705)0:0.000537,SemTub1A:0.007261)0:0.000538,(PhpTub1Aa:0.004917,PotTub1Aa:0.00873)0:0.003327)0:0.0009)9:0.003282,((MigTub1Ab:0.012391,MigTub1Aa:0.005718)98:0.01151,CusTub1Ac:0.020962)29:0.004477)72:0.007992)10:0.005694,(((MigTub1Bc:0.038069,((((((AtTub1Bb:0,(ArlTub1Bb:0,(ArlTub1Ba:0,AtTub1Ba:0)53:-0)52:-0)99:0.006776,((GlmTub1Bb:0.00073,GlmTub1Ba:0.001502)85:0.003776,MtTub1Ba:0.002993)56:0.009145)58:0.003916,((MeTub1Bb:0.011232,MeTub1Ba:0.012043)58:0.003235,RicTub1Ba:0.005648)21:0.002014)3:0.001386,VvTub1Ba:0.008944)0:0.000495,(CusTub1Ba:0.013993,CipTub1Ba:0.013913)3:0.002962)0:0.000547,((BdTub1Bb:0.008498,(SobTub1Ba:0.004801,(Os_aTub1Ba:0,OrgTub1Ba:0)90:0.006418)58:0.00052)67:0.010781,(((MigTub1Bb:0.012365,CusTub1Bb:0.024293)2:0.002645,((((PotTub1Bd:0.024331,PotTub1Bc:0.009161)51:0.010088,(MeTub1Bc:0.017501,RicTub1Bb:0.017755)26:0.004923)52:0.004518,PupTub1Ba:0.021223)5:0.001361,(((((GlmTub1Be:0.039231,MtTub1Bc:0.064639)99:0.04296,(GlmTub1Bd:0.005567,GlmTub1Bc:0.011618)72:0.014908)56:0.005169,(((SobTub1Bb:0.010187,Os_aTub1Bb:0.0243)31:0.007216,BdTub1Ba:0.017832)100:0.038875,MtTub1Bb:0.02984)63:0.005601)40:0.008593,(AtTub1Bc:0.008199,ArlTub1Bc:0.002992)100:0.046607)40:0.009154,CipTub1Bb:0.038121)6:0.0016)6:0.003224)0:0.002279,(((PupTub1Bb:0.01583,PotTub1Ba:0.018653)8:0.002364,PotTub1Bb:0.025946)4:0.001194,MigTub1Ba:0.014144)2:0.002841)1:0.001045)0:0.0007)3:0.001698)16:0.004641,VvTub1Bb:0.097481)45:0.01079,(PhpTub1Bc:0.003859,(PhpTub1Bb:-0,PhpTub1Ba:0)42:0.00291)96:0.010426)96:0.025472)7:0.007185,(((((PuTub1B:0.030142,((((((((PhsTub1H:0,PhsTub1G:-0)100:0.013805,PhsTub1C:0.004414)34:0.002979,((PhrTub1E:0.000794,PhrTub1C:0.001427)73:0.001984,HyaTub1B:0.004693)68:0.004503)0:0.004661,PhrTub1D:0.023324)16:0.005107,(((PhrTub1G:-0,PhrTub1F:0)100:0.032047,PhsTub1F:0.036564)100:0.04482,PhiTub1B:0.034781)54:0.004229)11:0.002695,PhiTub1D:0.008763)45:0.006043,(PhsTub1D:0.017158,PhiTub1C:0.017519)28:0.002949)6:0.00197,HyaTub1A:0.031649)85:0.016047)21:0.006354,PuTub1A:0.017306)71:0.004509,((SrpTub1D:0.063926,SrpTub1C:0.027255)65:0.026596,SrpTub1B:0.024711)52:0.00506)93:0.021834,(((((((PhiTub1E:-0,PhsTub1B:0)11:-0,PhrTub1B:0)22:0,PhrTub1A:-0)12:0,SrpTub1A:-0)36:0.000285,PuTub1C:0.00417)61:0.000768,PhsTub1A:0.001473)81:0.003098,PhiTub1A:0.000248)100:0.010575)87:0.028072,(((((ChvTub1B:0.005949,ChvTub1A:0.000778)94:0.005343,(Mip_aTub1B:-0,Mip_aTub1A:0)100:0.0151)12:0.003825,(CypTub1B:0.003178,CypTub1A:0.003546)92:0.010064)7:0.000554,(((VcTub1B:-0,VcTub1A:0)82:0.000817,(CrTub1B:-0,CrTub1A:0)84:0.003665)94:0.020153,(BinTub1B:0.000154,BinTub1A:0.002076)100:0.023956)24:0.002379)8:0.004476,(((OxtTub1A:0.014009,((((CrmTub1:0.009465,(ChTub1:0,CpTub1:0)100:0.013314)100:0.06478,((ActTub1A:0.034746,GrnTub1A:0.393843)69:0.018711,(BamTub1A:0.158755,((TepTub1B:0.004293,ThaTub1B:0.004852)100:0.055252,(BbTub1A:0.004394,BabTub1A:0.004656)100:0.037619)92:0.01811)17:0.009824)3:0.005726)16:0.020336,(((PlyTub1B:0,PbTub1B:0)95:0.007228,((PvTub1B:0.000491,PkTub1B:0.001719)92:0.001583,Pf_aTub1B:0.009532)47:0.000643)100:0.026585,((PvTub1A:0,PkTub1A:0)44:0.001493,((PlyTub1A:0,PbTub1A:0)69:0.00222,(Pf_aTub1A:0,Pf_iTub1A:0)46:0.002232)9:0.000736)100:0.019817)42:0.010679)16:0.013147,(Tg_aTub1A:0,HahTub1A:0)100:0.009953)38:0.016889)0:0.002513,((ImTub1:0.010607,(PtTub1D:0.00564,((PtTub1C:1.8e-05,PtTub1B:-1.8e-05)25:0.001744,(PtTub1E:-2.9e-05,PtTub1A:2.9e-05)2:0.000517)86:0.001137)78:0.005593)28:0.002168,TetTub1A:0.002854)89:0.018707)2:0.00879,GtTub1B:0.080188)0:0.005611)0:0.000966)0:0.002795)0:0.004263,(((((((PrsTub1:0.017997,((((SppTub1:4e-06,AlmTub1:-4e-06)57:4e-06,Bad_bTub1:-4e-06)67:4e-06,Bad_aTub1:-4e-06)69:4e-06,RisTub1:-4e-06)99:0.004893)97:0.023897,(((((((SckTub1J:0.027522,CptTub1H:0.021677)0:0.003568,(CagTub1E:0.006827,CagTub1D:0.006765)38:0.004681)0:0.001633,(((HerTub1A:0.004257,CagTub1C:0.011664)15:0.002205,((SmTub1B:0.030075,SmTub1A:0.004632)24:0.003183,EcgTub1A:0.013192)16:0.002438)0:0.001438,((((((((NvTub1J:0.000147,NvTub1I:0.00438)46:0.003153,NvTub1C:0.003649)4:0.001371,NvTub1G:0.006563)1:0.000919,NvTub1D:0.003019)0:0.001636,(NvTub1E:0.007929,CiTub1C:0.001115)34:0.001505)0:0.000183,((CptTub1G:0.004522,CptTub1F:-1.8e-05)72:0.00873,CagTub1A:0.000424)7:9.1e-05)0:0.001168,(((SckTub1I:0.010939,SckTub1C:0.002712)22:0.000966,(SckTub1H:0.00808,(SckTub1D:0.003043,(SckTub1A:0.000535,(SckTub1B:0.005111,NvTub1B:0.015352)8:0.001698)5:0.001492)2:0.002767)0:0.001515)0:0.001769,(CagTub1F:0.070389,SckTub1F:0.011313)2:0.000287)0:0.000895)0:0.001349,(CptTub1E:0.016795,(CptTub1D:0.006721,(CptTub1C:0.009084,(CptTub1B:0.001738,CptTub1A:0.000527)63:0.00116)36:0.00303)12:0.00289)0:0.001208)0:0.000606)0:0.00089)0:0.002231,((((AypTub1D:0.013873,RhpTub1D:0.00441)66:0.002724,TicTub1D:0.004551)1:0.003163,(CpqTub1D:0.009967,((AeaTub1D:0.004034,GomTub1D:0.002794)64:0.001484,(DwTub1D:0.00192,(((((((((DbTub1D:0,DmTub1D:-0)16:0,DseTub1D:-0)13:0,DyTub1D:-0)12:0,DerTub1D:-0)9:0,DssTub1D:-0)61:0.0005,(DtTub1D:0.000286,DreTub1D:0.011241)47:0.001783)63:0.003672,((((DrrTub1D:1e-06,DrfTub1D:-1e-06)8:1e-06,DaTub1D:-1e-06)4:1e-06,DrbTub1D:-1e-06)4:1e-06,DeTub1D:-1e-06)28:0.000915)2:0.000793,DkTub1D:0.001183)49:0.008986,((DvTub1D:0.008426,DgTub1D:0.005286)61:0.002358,DmoTub1D:0.003256)68:0.005562)63:0.00129)68:0.007913)1:0.00092)1:0.002571)78:0.011365,((((((((MydTub1C:0.004063,MydTub1A:0.021751)0:0.002306,(((((((DrpTub1C:-0,(DtTub1C:-0,(DbTub1C:-0,(DkTub1C:-0,(DmTub1C:-0,(DssTub1C:-0,(DrfTub1C:-0,(DreTub1C:-0,(DwTub1A:0,(DpTub1A:0,(DrrTub1A:-0,(DerTub1A:-0,(DyTub1A:-0,(DseTub1A:-0,(DrbTub1A:0,(DaTub1A:0,(DgTub1A:0,(DvTub1A:0,DmoTub1A:0)12:0)11:0)11:0)11:0)6:0)6:0)6:0)5:-0)5:-0)10:0)0:0)0:0)0:0)0:0)0:0)0:0)0:0)0:0,GomTub1C:-0)4:-0,DeTub1C:0)16:9.5e-05,(((((DrrTub1C:0,DseTub1C:-0)17:-0,DssTub1A:0)8:-0,DeTub1A:0)8:-0,DreTub1A:0)33:0.000111,((((DerTub1C:0,DyTub1C:0)30:0,DmTub1A:-0)14:0,DtTub1A:-0)35:4.6e-05,DbTub1A:0.002205)39:0.002142)47:0.002166)11:0.003516,AngTub1C:0.003266)1:0.00114,((((CpqTub1G:0,AeaTub1A:-0)4:0,CpqTub1A:-0)7:0.000436,RhpTub1A:0.004081)15:0.000561,((((AngTub1G:-0,(AeaTub1C:-0,AngTub1A:0)11:0)23:0.000869,CpqTub1C:0.00142)50:0.00074,AypTub1A:0.011929)28:0.001576,TicTub1A:0.003018)0:0.000569)0:0.000461)0:0.000415,(NavTub1C:0.004267,((((HrsTub1G:0.001043,LhTub1C:0.003498)31:0.00103,CmfTub1C:0.004644)55:0.003927,PobTub1C:0.000588)1:0.001668,(AacTub1C:0,AeTub1C:0)38:0.000605)52:0.008677)66:0.001221)0:0.00035)0:0.000887,(((((LhTub1G:-0,(PobTub1A:0,(AacTub1A:0,(AeTub1A:0,CmfTub1A:0)8:0)7:0)7:0)9:0.000103,HrsTub1A:0.00214)10:0.000749,(MerTub1G:0.004016,(BoiTub1G:0,(BotTub1G:0,AmTub1G:0)21:0)21:0.000489)42:0.00151)2:0.000869,((((((HrsTub1C:-1e-06,LhTub1A:0.002255)4:1e-06,AmTub1A:-1e-06)1:1e-06,ApfTub1A:-1e-06)1:1e-06,BotTub1A:-1e-06)2:1e-06,BoiTub1A:-1e-06)3:0.000531,MerTub1A:0.001721)9:0.000824)1:0.000257,(NavTub1G:0.003863,NavTub1A:0.000646)2:0.001176)26:0.003373)0:0.000947,AypTub1L:0.029412)0:0.001844,RhpTub1L:0.012217)0:0.001477,((((EqcTub1J:-1e-06,(HsTub1J:-1e-06,(AocTub1E:-1e-06,(MdTub1E:-1e-06,((((BtTub1D:-1e-06,MdTub1D:0.00453)0:1e-06,EqcTub1D:-1e-06)0:1e-06,OcTub1E:-1e-06)0:0,((((((TmlTub1D:0.004528,LaTub1D:-0)7:0,OcTub1D:-0)6:0,HsTub1D:-0)0:0,MpfTub1D:-0)0:0,(((BtTub1E:-1e-06,SptTub1D:0.002261)0:1e-06,EqcTub1E:-1e-06)0:1e-06,(MamTub1D:-1e-06,(RnTub1D:-1e-06,(MmTub1D:-1e-06,((LaTub1E:0.004623,CrgTub1D:-1e-06)1:1e-06,CvpTub1D:-1e-06)1:1e-06)0:1e-06)0:1e-06)1:0)0:0)0:0,(CafTub1E:-1e-06,(((CvpTub1E:-1e-06,(HsTub1E:0.013875,MmTub1E:-1e-06)4:1e-06)3:1e-06,RnTub1E:-1e-06)3:1e-06,MamTub1E:-1e-06)3:1e-06)3:0)0:0)2:0)3:1e-06)6:1e-06)6:1e-06)29:0.000197,CafTub1D:0.002053)39:0.005108,GgTub1E:0.003971)47:0.002861,((CagTub1B:0.001906,(CiTub1B:0.004464,OidTub1A:3.1e-05)1:0.000366)5:0.000486,CiTub1A:0.004024)9:0.002339)9:0.0043)0:1.6e-05,(((MerTub1J:0.045951,((BoiTub1J:0.003944,BotTub1J:0.000808)97:0.013286,(AmTub1J:0,ApfTub1J:0)100:0.014391)79:0.003721)66:0.01881,AypTub1C:0.025738)5:0.002971,(BrTub1I:0.042157,CiTub1F:0.027543)6:0.004357)2:0.002145)0:0.001982,(tEt-TRINITY_DN52690_c0_g2_i8:0.003717,tEs-CL227.Contig4_Echiniscoides:0.025753)0:0.006301)0:0.001433)0:0.001349)0:0.001448,((((((SckTub1N:0.004261,SckTub1L:0.011605)27:0.001813,SckTub1K:0.007252)100:0.021911,(((OidTub1E:0.009837,OidTub1D:0.001545)99:0.001728,(OidTub1C:0,OidTub1B:-0)98:0.007377)81:0.012746,SckTub1G:0.018169)1:0.001299)0:0.003048,(((((CiTub1E:0.01418,CiTub1D:0.013385)97:0.017245,NvTub1O:0.046956)22:0.005841,(((NvTub1T:0.032323,NvTub1K:0.009177)87:0.013132,((NvTub1L:0.0445,TiaTub1D:0.05451)30:0.003137,(TiaTub1B:0.005231,(TiaTub1C:0.009498,TiaTub1A:0.00426)52:0.001558)95:0.024006)9:0.002477)3:0.00148,((NvTub1A:0.01057,NvTub1H:0.012759)47:0.004301,NvTub1F:0.019418)29:0.002531)0:0.000676)1:0.002444,NvTub1N:0.047854)6:0.002939,SckTub1M:0.048792)0:0.002857)0:0.001909,(((CptTub1I:0.062877,(((CptTub1M:0.117781,(HerTub1C:0.020219,HerTub1B:0.015764)99:0.030301)9:0.00753,(((((((TiaTub1E:0.150019,(((CoTub1:0.108528,((OidTub1Q:0.144845,((((OidTub1O:0.000211,OidTub1J:-0.000211)43:0.000598,OidTub1P:0.006224)20:0.000739,(OidTub1N:0.000151,OidTub1K:-0.000151)62:0.001531)24:0.008699,OidTub1M:-0.00921)100:0.121539)25:0.013866,(OidTub1L:0.111938,OidTub1I:0.066071)41:0.030083)16:0.010812)6:0.008782,((((((((Um_aTub1:0,SorTub1:0)100:0.065988,MlgTub1:0.073822)99:0.041251,(((((PugTub1:0.002385,PutTub1A:0.002277)98:0.009796,PctTub1A:0.016046)51:0.008345,MlpTub1A:0.020135)100:0.030905,((PutTub1B:0.020681,PctTub1B:0.045418)99:0.022411,MlpTub1B:0.026025)100:0.02379)99:0.029617,((SprTub1:0.014964,RgTub1:0.013701)100:0.061607,(MvTub1B:0.114314,MvTub1A:0.117968)66:0.018054)99:0.028507)75:0.021188)23:0.001906,(((TemTub1:0.03834,((Fna_bTub1:-0,(Fnd_cTub1:-0,(Fnd_bTub1:-0,Fnb_bTub1:0)24:0)22:0)59:0.000372,Fnb_cTub1:0.001867)100:0.042287)96:0.031303,(WsTub1:0.05024,DasTub1A:0.068509)27:0.004459)43:0.007316,(((((GylTub1A:0.028487,(((LabTub1A:0.006187,(GamTub1A:0.006574,(HysTub1A:0.00695,HecTub1A:0.002147)44:0.000241)77:0.00466)50:0.002192,((AgbTub1:0,AbbTub1:0)100:0.016424,CpcTub1A:0.016249)29:0.000663)74:0.004827,(PloTub1A:0.034975,(((ChpTub1A:0.012071,((PiTub1A:0.005031,HdpTub1A:0.003938)82:0.006841,SllTub1A:0.011633)63:0.002509)46:0.001722,(FmTub1:0.027806,((FrTub1A:0.007918,(PlbTub1A:0.011599,((PhgTub1A:0.009388,BjaTub1A:0.015821)80:0.003448,(PcaTub1A:0.012416,PhcTub1A:0.003367)81:0.001129)57:0.00377)38:0.004028)18:0.001855,((GesTub1A:0.01419,WcTub1A:0.016198)7:0.000955,(FpTub1A:0.010166,(((DisTub1A:0.006827,GasTub1A:0.002236)96:0.011743,TavTub1A:0.014258)77:0.007844,PplTub1A:0.010366)82:0.00835)19:0.002483)7:0.001898)46:0.004407)37:0.009431)10:0.002322,((((JaTub1A:0.015432,PusTub1A:0.037124)30:0.004319,GltTub1A:0.012763)48:0.008141,(SthTub1A:0.024553,HtaTub1A:0.022372)77:0.01147)10:0.002213,PtcTub1A:0.042569)16:0.001973)2:0.002572)13:0.00429)14:0.003812)33:0.006368,SccTub1A:0.060457)74:0.014459,BobTub1:0.057901)66:0.008068,AudTub1A:0.065866)51:0.007614,((PiiTub1:0.059785,AudTub1B:0.114617)27:0.006968,((PloTub1C:0.032251,PloTub1B:0.04985)99:0.036234,((((HtaTub1C:0.094134,HtaTub1B:0.03885)14:0.00929,SthTub1B:0.045001)31:0.01449,((JaTub1B:0.048991,GltTub1B:0.072024)18:0.009036,(((((PiTub1B:0.018356,HdpTub1B:0.017567)80:0.009726,ChpTub1B:0.028963)74:0.006624,SllTub1B:0.023036)66:0.007434,((((LabTub1B:0.00414,(CpcTub1B:0.044422,HysTub1B:0.00382)36:0.003984)22:0.001987,(GamTub1B:0.000966,HecTub1B:0.003592)88:0.00465)66:0.010929,PtcTub1B:0.030323)31:0.003383,GylTub1B:0.035783)33:0.005762)18:0.003183,SccTub1B:0.040795)17:0.005495)1:0.002307)1:0.001395,((PusTub1B:0.08863,(((PhgTub1B:0.04061,(PhcTub1B:0.011947,PcaTub1B:0.039907)42:0.004982)74:0.009253,PlbTub1B:0.048146)82:0.004926,BjaTub1B:0.074595)81:0.016033)5:0.002251,(((((FrTub1B:0.064856,WcTub1B:0.096563)60:0.012584,PplTub1B:0.110189)50:0.009075,FpTub1B:0.108607)90:0.026299,GesTub1B:0.106874)42:0.014221,((DisTub1B:0.003756,GasTub1B:0.007649)96:0.012532,TavTub1B:0.014353)100:0.053828)26:0.009918)2:0.003598)2:0.005668)38:0.014478)50:0.010165)35:0.006515)34:0.009805)30:0.013557,DasTub1B:0.190954)97:0.056795,((SacTub1:0.172512,((GedTub1B:0.100736,(((((((UrTub1B:0.028877,(Coi_dTub1B:0.009101,(Cop_aTub1B:0,(Coi_aTub1B:0,Coi_cTub1B:0)30:0)49:0.000263)100:0.022296)52:0.002937,(((Pab_bTub1B:0,(Pab_cTub1B:0,Pab_aTub1B:0)92:0)97:0.00669,((Ajd_bTub1B:0,Ajd_aTub1B:0)40:0.000184,((Ajc_cTub1B:-1e-05,(Ajc_dTub1B:-0,(Ajc_eTub1B:-0,Ajc_aTub1B:0)47:0)69:0.002261)25:1e-05,Ajc_bTub1B:-1e-05)76:0.002067)57:0.002422)92:0.006626,(AroTub1B:0.001481,((ThvTub1B:-0,(TrtTub1B:-0,(TrrTub1B:-0,(TeTub1B:-0,ArbTub1B:0)38:0)39:0)39:0)73:0.001028,ArgTub1B:0.010362)73:0.003107)99:0.019748)43:0.006882)100:0.022251,((PchTub1C:0.137424,PchTub1B:0.140171)93:0.023023,(((((An_bTub1B:0,An_aTub1B:0)100:0.007185,AskTub1B:0.004095)100:0.014728,AecTub1B:0.027805)88:0.012432,ApaTub1B:0.077591)90:0.023349,((((NefTub1B:0.003197,(Asf_bTub1B:0,Asf_aTub1B:0)94:0.003598)98:0.018168,AscTub1B:0.02834)90:0.013956,(AstTub1B:0.032866,(AgsTub1B:0.002074,(AoTub1B:-0,AfTub1B:0)91:0.002411)100:0.039079)19:0.003136)11:0.002237,EnTub1B:0.059659)32:0.00514)64:0.008322)37:0.007004)21:0.001846,(TlsTub1B:0.008169,PcmTub1B:0.021726)100:0.049821)26:0.006762,((((((OimTub1B:0.011083,AmrTub1B:0.004642)96:0.010651,ErpTub1B:0.036395)38:0.004313,(ScsTub1B:0.008093,BofTub1B:0.003057)94:0.015336)31:0.004174,GllTub1B:0.023215)100:0.044139,ExdTub1B:0.076956)28:0.005781,(((PoaTub1B:0.03723,((TitTub1B:0.035577,(ThTub1B:0.01903,ChgTub1B:0.030524)44:0.006099)60:0.006522,CttTub1B:0.049274)49:0.002627)91:0.018051,((GrcTub1B:0.052128,(SomTub1B:0.002004,(NedTub1B:0.003469,(NetTub1B:-0,NcTub1B:0)74:0.000994)61:0.002487)100:0.103166)15:0.008653,((((MapTub1B:0.002322,GgtTub1B:0.008981)98:0.015638,MagTub1B:0.030965)30:0.001131,CrpTub1B:0.031924)40:0.005107,(GlgTub1B:0.023842,((((NhTub1B:0.014911,(GzTub1B:0.018782,(FoTub1B:0,GimTub1B:0)99:0.004522)80:0.014191)68:0.011406,(ComTub1B:0.074258,((((NegTub1B:0.005926,((EcfTub1B:0.002182,EiaTub1B:4.3e-05)2:0.001187,((EptTub1B:0.002246,EpgTub1B:-1.8e-05)15:1.8e-05,EpbTub1B:-1.8e-05)22:0.001042)57:0.002055)100:0.0165,(CvfTub1B:0.016798,AitTub1B:0.019853)33:0.004129)4:0.001517,(PeiTub1B:0.020521,CcpTub1B:0.045589)39:0.001786)54:0.007168,(MraTub1B:0.003646,MtaTub1B:0.00083)98:0.015929)98:0.029506)57:0.018128)4:0.007128,AalTub1B:0.029835)9:0.004966,(VdTub1B:-0.000114,VaTub1B:0.002364)100:0.032511)29:0.003765)16:0.008959)14:0.00913)1:0.003136)23:0.013205,((PnTub1B:0.017078,((((PtrTub1B:0,PytTub1B:0)24:0.003145,AlbTub1B:0.010523)47:0.001311,((SetTub1B:0.00734,CohTub1B:0.001699)82:0.002416,ChsTub1B:0.004413)62:0.001297)100:0.013003,LpmTub1B:0.022381)53:0.004924)68:0.005425,HypTub1B:0.01654)98:0.034051)6:0.003431)1:0.001708)0:0.005618,(TumTub1B:0.084325,BodTub1B:0.035501)70:0.013427)7:0.013036,AtoTub1B:0.138532)2:0.003967)36:0.018259,((HjTub1B:0.067997,HpvTub1B:0.064096)60:0.011271,TraTub1B:0.088282)98:0.062748)100:0.093979)91:0.052354,((((((((((((XpTub1:0.021685,ClgTub1:0.021276)27:0.003957,ExdTub1A:0.033079)38:0.001827,(BcTub1:0.015272,(((MgTub1:0,SepTub1:0)88:0.008903,(((MspTub1:0,MppTub1:0)47:0.00211,CzTub1:0.00237)86:0.002124,MyfTub1:0.00237)21:0.000176)42:0.000927,McpTub1:0.008194)65:0.004091)67:0.007844)31:0.005582,((GedTub1A:0.01662,(OimTub1C:0.088844,(OimTub1A:0.046621,(AmrTub1A:0.010289,(((ErpTub1A:0.015525,BgTub1A:0.06191)91:0.01863,(ScsTub1A:0.006581,BofTub1A:0.009247)82:0.01167)30:0.003174,GllTub1A:0.019659)2:0.003243)20:0.002328)7:0.004817)32:0.001883)39:0.003772,(((((ThTub1A:0.003424,(((SomTub1A:-0,NedTub1A:0)24:0.001131,(NetTub1A:0,NcTub1A:-0)36:0.001114)98:0.006232,PoaTub1A:0.00512)49:0.002253)24:0.003408,ChgTub1A:0.017576)25:0.000482,TitTub1A:0.028742)36:0.005811,CttTub1A:0.022628)76:0.006888,(((GrcTub1A:0.017444,((MapTub1A:0.005058,GgtTub1A:0.008507)100:0.015663,MagTub1A:0.038918)53:0.009814)24:0.003393,CrpTub1A:0.030996)24:0.003312,((((HpvTub1A:0.002127,(HjTub1A:0.002227,TraTub1A:0.002268)8:0.000113)87:0.009597,((NhTub1A:0.003479,(GzTub1A:0.010528,(FoTub1A:0,GimTub1A:0)90:0.003003)21:0.001064)9:0.003828,((((NegTub1A:-1e-06,(EptTub1A:-1e-06,(EpgTub1A:-1e-06,(EcfTub1A:-1e-06,((PeiTub1A:0.002244,EpbTub1A:-1e-06)8:1e-06,EiaTub1A:-1e-06)9:1e-06)8:1e-06)5:1e-06)4:1e-06)7:5.6e-05,(MraTub1A:0,MtaTub1A:0)4:0.002182)13:0.000316,(CcpTub1A:0.015972,CvfTub1A:-2.2e-05)21:0.00197)87:0.001014,AitTub1A:0.008079)84:0.008323)33:0.001553)71:0.005586,ComTub1A:0.037904)54:0.01222,(AalTub1A:0.028267,((VdTub1A:0.00221,VaTub1A:3.2e-05)100:0.029076,(GlgTub1A:0,CehTub1A:0)97:0.011121)40:0.000581)48:0.006389)49:0.006319)14:0.003842)63:0.011364)46:0.005415)14:0.001437,(((RhrTub1:0.017755,HypTub1A:0.021369)56:0.003258,(PnTub1A:0.006079,(((SetTub1A:0.003061,(CohTub1A:0.001765,ChsTub1A:0.002707)52:0.002593)62:0.006013,(AlbTub1A:0.008546,(PtrTub1A:0,PytTub1A:0)94:0.007339)44:0.000402)81:0.005636,LpmTub1A:0.004394)61:0.003314)77:0.01221)90:0.010006,BodTub1A:0.017893)35:0.004721)40:0.007514,((((Pab_bTub1A:0.002294,Pab_aTub1A:-5.4e-05)39:5.4e-05,Pab_cTub1A:-5.4e-05)97:0.013052,((Ajd_aTub1A:0,Ajd_bTub1A:0)97:0.008676,(Ajc_dTub1A:0,(Ajc_aTub1A:0,(Ajc_bTub1A:0,Ajc_cTub1A:0)98:0)98:0)100:0.011796)93:0.005212)100:0.019666,((PchTub1A:0.049199,((((NefTub1A:0,Asf_bTub1A:-0)48:0,Asf_aTub1A:-0)97:0.010126,AscTub1A:0.005717)94:0.00839,(((AstTub1A:0.007392,(((An_bTub1A:0,An_aTub1A:0)44:0,AskTub1A:-0)96:0.004833,(AecTub1A:0.006544,ApaTub1A:0.009479)15:0.000895)24:0.00224)44:0.003525,((AgsTub1A:0,AoTub1A:0)38:0,AfTub1A:-0)98:0.009175)17:0.000885,EnTub1A:0.025096)24:0.003318)32:0.001174)59:0.006046,(TlsTub1A:0.003145,PcmTub1A:0.003582)100:0.026393)79:0.006502)23:0.002456)40:0.00559,(UrTub1A:0.045496,(Coi_aTub1A:0,(Coi_bTub1A:0,(Coi_dTub1A:0,(Coi_cTub1A:0,Cop_aTub1A:0)100:0)100:0)100:0)100:0.034013)99:0.037356)69:0.010331,AtoTub1A:0.082274)53:0.004045,TumTub1A:0.048037)73:0.013549,((((ThvTub1A:0.001893,ArbTub1A:0.002578)49:0.003624,(TrrTub1A:0.006364,(TrtTub1A:0.000141,TeTub1A:0.002096)66:0.000398)48:0.002019)97:0.018559,ArgTub1A:0.0122)98:0.019557,AroTub1A:0.032849)100:0.263845)86:0.032719,((((NfeTub1:0.024634,YlTub1:0.041522)95:0.025295,((PtaTub1A:0.096075,((((((DebTub1:0.042998,(Kop_aTub1B:0,Kop_bTub1B:0)100:0.072437)40:0.005669,((OgpTub1:0,OgaTub1:0)100:0.028105,CdaTub1:0.029295)97:0.01738)21:0.00226,(PiuTub1:0.062873,PhmTub1:0.042324)100:0.04778)87:0.031908,(((((WicTub1:0.052798,(WaTub1Beta:-0.000448,WaTub1Alpha:0.002707)100:0.029559)89:0.010528,CyjTub1:0.052656)97:0.030855,((((((Ct_aTub1:0.003606,(CadTub1:-0,(Ca_bTub1:0,Ca_aTub1:0)60:0)100:0.009992)21:0.001933,LoeTub1:0.023611)6:0.001335,(CaoTub1:-0,CapTub1:0)100:0.01606)32:0.001838,ShpTub1:0.022037)65:0.007932,((((CntTub1:0.013397,(MifTub1:0.015419,DehTub1:0.024155)43:0.006874)11:0.001249,(((MefTub1:0.009174,MbbTub1:0.012144)60:0.005949,HybTub1:0.033246)48:0.004891,CllTub1:0.014649)16:0.008513)26:0.003585,ShsTub1:0.018316)5:0.001344,MrgTub1:0.05387)16:0.002367)39:0.002843,CatTub1:0.06259)77:0.021733)24:0.003233,BaiTub1:0.060902)65:0.012329,((HnvTub1:0.136453,(((KnTub1:0.071911,KaaTub1B:0.041837)95:0.025259,(((NadTub1:0.030592,(NacTub1B:0.001883,NacTub1A:0.000384)100:0.019199)46:0.005366,((((((ZrTub1:0.011407,TodTub1:0.014341)94:0.007367,CglTub1:0.04655)11:0.003598,(((LwTub1:0.006965,LatTub1:0.004401)95:0.013515,(Lak_aTub1:0.005491,(ErgTub1:0.003626,ErcTub1:0.031854)65:0.006121)71:0.00467)54:0.000384,(((KlTub1:0.002644,KlwTub1:0.02981)44:0.001818,KmmTub1:0.00868)24:0.002408,KaTub1:0.006129)99:0.03004)62:0.012815)7:0.002487,(VpTub1B:0.02053,VpTub1A:0.013105)83:0.005609)3:0.003118,(TtpTub1B:0.062651,TtpTub1A:0.017509)81:0.013773)4:0.000805,TtbTub1:0.055641)16:0.007366)11:0.006068,KaaTub1A:0.037906)40:0.004887)22:0.006049,(((((Sap_aTub1B:0.006079,(ScpTub1D:-0.00056,(Sc_bTub1B:0,(Sc_aTub1B:0,Sc_cTub1B:0)32:0)36:0.00056)94:0.005417)5:0.000905,SmiTub1B:0.003096)27:0.005117,(ScpTub1C:0.002677,(Sab_aTub1B:0,Sab_bTub1B:0)75:0.001887)85:0.008297)69:0.00232,SaaTub1B:0.008667)100:0.046851,((ScpTub1B:-0,(Sab_bTub1A:0,Sab_aTub1A:0)52:0)99:0.009401,(((SakTub1B:-0,SakTub1A:0)83:0.003626,(ScpTub1A:-0,(Sap_aTub1A:-0,(SmiTub1A:-0,(Sc_bTub1A:0,(Sc_aTub1A:0,Sc_cTub1A:0)39:0)42:0)31:0)32:0)66:0.000932)18:0.001362,SaaTub1A:0.003209)40:0.000934)100:0.032219)71:0.01387)58:0.013666)59:0.012448,AcrTub1B:0.142103)30:0.009045)10:0.001561)21:0.021657,PtaTub1B:0.084049)100:0.046901,(Kop_bTub1A:0.001905,Kop_aTub1A:0.00262)100:0.158512)42:0.002878)67:0.028742,AcrTub1A:0.083351)94:0.0194)76:0.01551,CacTub1A:0.103219)69:0.006236,LmsTub1:0.076623)92:0.023733)55:0.007656,(((SpTub1B:0.016977,(ShoTub1B:0.016647,ShcTub1B:0.017735)98:0.012085)100:0.01735,SjTub1B:0.02413)100:0.046639,((SpTub1A:0.043504,(ShoTub1A:0.013901,ShcTub1A:0.013373)100:0.036698)99:0.022321,SjTub1A:0.057412)94:0.022743)100:0.049684)74:0.02977)32:0.008057)68:0.012579,((MolTub1C:0.149778,MovTub1C:0.11883)100:0.069187,(((MolTub1B:0.022205,MovTub1A:0.011749)65:0.009702,MolTub1A:0.035828)90:0.01117,MovTub1B:0.052051)100:0.057117)93:0.03387)15:0.006692,(CorTub1:0.163403,(((((((EnhTub1:0.011388,EniTub1:0.002258)64:0.003542,EcTub1:0.014884)100:0.08016,NscTub1:0.106439)82:0.030838,VicTub1:0.16768)87:0.027976,tPr-GFGY01000407.1:0.166312)100:0.108408,tMt-GFGZ01009017.1:0.186453)40:0.024932,(PhbTub1C:0.102985,((RhaTub1C:0.070938,MucTub1C:0.038111)91:0.015423,(((RhaTub1Bb:0.012213,RhaTub1Ba:0.017818)91:0.01877,PhbTub1B:0.048174)76:0.008268,(MucTub1B:0.037516,(((RhaTub1Ab:0.012311,RhaTub1Aa:0.008069)71:0.006937,MucTub1A:0.01535)97:0.012577,PhbTub1A:0.015026)99:0.018706)18:0.00893)90:0.02338)36:0.006312)62:0.022222)11:0.009065)33:0.007442)22:0.014057)1:0.005819,((((((CpqTub1Eb:0.117178,AeaTub1E:0.068161)100:0.06655,CpqTub1Ea:0.125709)73:0.00844,AngTub1E:0.15838)100:0.134484,(MydTub1E:0.341702,(GomTub1E:0.07966,(((((DrpTub1E:0,DpTub1E:0)100:0.032852,DwTub1E:0.037848)17:0.003328,((((((DtTub1E:0.015641,DbTub1E:0.012996)3:0.001826,(((DssTub1E:0,DseTub1E:0)26:0,DmTub1E:-0)69:0.001871,(DyTub1E:0.00176,DerTub1E:0.002513)79:0.006715)2:0.001348)1:0.002745,(DrrTub1E:0.007782,DeTub1E:0.009711)0:0.004874)30:0.00246,DrfTub1E:0.015665)64:0.004727,DreTub1E:0.02399)70:0.008816,(DrbTub1E:0.005281,DaTub1E:0.003288)100:0.026817)60:0.003792)59:0.010028,DkTub1E:0.031302)81:0.006708,(DgTub1E:0.03397,(DvTub1E:0.012801,DmoTub1E:0.024679)100:0.050121)100:0.052989)100:0.066403)100:0.1134)29:0.018192)90:0.063952,CiTub1G:0.169228)12:0.018793,((AmqTub1D:0.140701,AmqTub1C:0.107762)91:0.028126,AmqTub1B:0.155257)56:0.016011)1:0.003854)0:0.005157)0:0.00618,(((RhpTub1N:0.23029,(((((RhpTub1S:0.721484,(((RhpTub1R:0.443696,RhpTub1O:0.405059)18:0.01342,RhpTub1P:0.394269)6:0.020636,RhpTub1Q:0.359956)27:0.070705)71:0.088436,(((EtiTub1B:0.231528,((EdTub1A:0.011036,(EdTub1B:0.010171,EhTub1B:0.011715)85:0.006352)33:0.002627,EhTub1A:0.005632)100:0.104251)31:0.026223,EtiTub1A:0.193152)100:0.470809,CacTub1B:1.142911)3:0.027751)17:0.068766,((CpqTub1Kb:0.184636,(CpqTub1Ka:0.096833,AeaTub1K:0.144014)27:0.018777)100:0.141319,AngTub1K:0.524028)66:0.066851)22:0.049759,AypTub1M:0.559552)13:0.022947,tEs-CL227.Contig5_Echiniscoides:0.202671)0:0.021908)5:0.020593,(((((((AypTub1N:1.148116,(GomTub1B:0.255737,((DwTub1B:0.034615,(((DrbTub1B:0.012454,DaTub1B:0.019111)99:0.031227,((((((DtTub1B:0.007864,DbTub1B:0.012298)22:0.0016,DrrTub1B:0.003966)26:0.001781,((DerTub1B:0.003114,DyTub1B:0.014718)94:0.006332,((DseTub1B:-0,DssTub1B:0)84:0.012419,DmTub1B:0.000881)83:0.001736)89:0.007782)6:0.001501,(DeTub1B:0.024779,DrfTub1B:0.035951)40:0.005278)11:0.001375,DreTub1B:0.03283)92:0.021335,DkTub1B:0.05548)67:0.00471)79:0.008063,(DrpTub1B:0,DpTub1B:0)100:0.072435)62:0.013245)76:0.008987,((DvTub1B:0.026224,DmoTub1B:0.042829)67:0.008854,DgTub1B:0.081773)56:0.015817)100:0.16095)100:0.272389)7:0.054918,((CmfTub1B:0.238408,LhTub1B:0.391201)88:0.087955,(MerTub1B:0.143556,((BoiTub1B:0.011041,BotTub1B:0.012102)100:0.103615,(ApfTub1B:0.051296,AmTub1B:0.023086)100:0.129891)79:0.029246)100:0.168856)100:0.157199)1:0.022602,((CpqTub1B:0.089742,AeaTub1B:0.069392)100:0.081338,AngTub1B:0.251705)100:0.221082)1:0.02539,RhpTub1B:0.478181)26:0.039547,TicTub1B:0.214873)53:0.075382,TiaTub1F:0.275062)12:0.018014,(EcgTub1H:0.3697,OxtTub1B:0.325331)30:0.045389)5:0.007509)0:0.005258,(((HrsTub1H:0.022118,LhTub1H:0.023454)15:0.003532,(((AacTub1H:0.00502,AeTub1H:0.006464)82:0.013777,CmfTub1H:0.038309)43:0.003151,PobTub1H:0.055239)12:0.000865)28:0.006999,(MerTub1H:0.007195,((BoiTub1H:0.000222,BotTub1H:0.002045)90:0.006053,(AmTub1H:0,ApfTub1H:0)75:0.000788)72:0.006204)99:0.028896)100:0.10744)0:0.009629)0:0.004606,(((((CejTub1H:0.010319,CeTub1H:0.017065)100:0.123286,LolTub1G:0.085725)26:0.013069,((MiTub1B:0.004265,MhTub1B:0.002386)100:0.059801,HegTub1B:0.069264)97:0.045032)98:0.050726,HerTub1D:0.128983)8:0.008283,((FoaTub1:0.199044,(((tRc-Unigene7884_Richtersius:0.027985,tMp-DN11560_c0_g2_i1:0.026426)73:0.004884,tPr-GFGY01000052.1:0.019047)77:0.016454,(tRv-RvY_15460-1:0.036204,tHe-BV898_03794.p01:0.022622)45:0.008749)100:0.066308)13:0.011611,((NavTub1I:0.121537,((HrsTub1I:0.023081,((LhTub1I:0.021686,(PobTub1I:0.015961,AacTub1I:0.018451)54:0.007378)35:0.001688,CmfTub1I:0.013966)51:0.002932)90:0.021194,(MerTub1I:0.008909,((AmTub1I:0,ApfTub1I:0)95:0.001302,(BoiTub1I:0.001873,BotTub1I:0.002607)52:0.00093)76:0.006461)100:0.024862)100:0.037924)94:0.033677,TicTub1I:0.168807)89:0.048885)1:0.004585)0:0.003691)0:0.002173,(((TarTub1N:0.142031,(CptTub1K:0.078561,tMt-GFGZ01017492.1:-0.021751)25:0.007101)14:0.008698,(((XtTub1M:0.04214,XtTub1L:0.044894)100:0.089024,((CvpTub1M:0.060546,CvpTub1L:0.038075)100:0.106581,((((GgTub1Gb:0.036834,(GgTub1Ga:0.087816,AocTub1Gb:0.073224)47:0.005613)7:0.007942,AocTub1Ga:0.023517)17:0.00578,((MdTub1G:0.014604,(((BtTub1G:0.004097,((EqcTub1G:0.003363,(HsTub1G:0,MamTub1G:0)87:0.003394)60:0.001041,SptTub1G:5.8e-05)19:0.000391)30:0.000836,(((((MpfTub1G:-1e-06,CafTub1G:0.002237)46:0.000257,TmlTub1G:0.004218)46:0.000997,LaTub1G:0.001239)7:0.000241,CrgTub1G:0.00088)47:0.001219,((RnTub1G:0.00224,MmTub1G:-9e-06)30:9e-06,OcTub1G:-9e-06)39:0.000768)8:0.000572)71:0.003656,CvpTub1G:0.01072)51:0.002304)93:0.010984,OraTub1G:0.040482)44:0.004995)63:0.021916,XtTub1G:0.082609)78:0.030484)1:0.003425)0:0.006593,((BrTub1L:0.067992,((XtTub1Hc:0.002606,XtTub1Hb:-0.000376)100:0.035961,XtTub1Ha:0.021278)98:0.025962)60:0.010629,((GgTub1H:0.030341,AocTub1H:0.0336)99:0.022555,(((((EqcTub1H:0.036296,(MpfTub1H:0.061282,CafTub1H:0.064799)84:0.012878)70:0.006285,(HsTub1H:0.022153,MamTub1H:0.017528)100:0.076716)11:0.002271,(OcTub1H:0.072982,(SptTub1H:0.053581,((RnTub1H:0.03876,MmTub1H:0.040271)81:0.017121,CrgTub1H:0.035759)100:0.052059)35:0.015733)19:0.005121)50:0.016529,BtTub1H:0.153133)100:0.090712,OraTub1H:0.178198)60:0.037007)56:0.018826)49:0.010824)0:0.003112)0:0.00266,(SmTub1D:0.12003,SmTub1C:0.111603)2:0.007643)0:0.002825)0:0.003224,((OidTub1G:0.011008,OidTub1F:0.009546)100:0.06058,(NvTub1S:0.131891,NvTub1R:0.071705)3:0.00397)1:0.002683)0:0.003273,((((CeTub1I:0.00885,CejTub1I:0.006972)100:0.074395,(CeTub1F:0.059553,PspTub1F:0.052704)100:0.091421)89:0.01682,(((CejTub1E:0.00474,CeTub1E:0.008993)100:0.054495,(PspTub1G:0.128127,(PspTub1D:0.02597,PspTub1B:0.06013)66:0.007895)85:0.011447)98:0.030191,(MhTub1C:0.083835,(((WbTub1C:0.017866,BrmTub1C:0.001188)93:0.007097,LolTub1C:0.00943)74:0.002027,OvTub1C:0.0144)100:0.035401)54:0.004132)100:0.027193)90:0.023804,OidTub1H:0.121021)1:0.006014)0:0.001415,((((((((CeTub1G:0.045423,CejTub1G:0.052458)100:0.074455,(CeTub1D:0.017894,((CeTub1A:0.000558,CejTub1A:0.006189)99:0.010759,(CejTub1B:0.000314,CeTub1B:0.004197)96:0.01068)25:0.007185)86:0.009767)92:0.027638,PspTub1C:0.098579)56:0.007498,PspTub1A:0.025734)61:0.010297,((((BrmTub1F:0.096955,BrmTub1E:0.065907)99:0.101492,LolTub1E:0.05912)100:0.189253,(LolTub1D:0.049347,BrmTub1D:0.054542)99:0.035512)26:0.015482,((WbTub1A:0.00107,BrmTub1A:-0.00107)60:0.00107,LolTub1A:-0.00107)100:0.030887)22:0.01105)16:0.012368,(MiTub1A:0,MhTub1A:0)100:0.043828)14:0.008359,((CejTub1C:0.004578,CeTub1C:0.004394)76:0.004729,((WbTub1B:8.1e-05,BrmTub1B:-8.1e-05)91:0.001543,LolTub1B:0.002949)98:0.01275)100:0.034442)9:0.005611,((TrsTub1D:0.054187,(TrsTub1C:0.032835,TrsTub1B:0.027122)100:0.028771)95:0.019759,TrsTub1A:0.03554)86:0.009025)15:0.014101)0:0.002879)0:0.002719,CptTub1J:0.059847)0:0.005657)0:0.001413,((((((HrsTub1D:0.00694,AeTub1D:0.004602)29:0.000578,LhTub1D:0.008946)36:0.002122,CmfTub1D:0.012411)77:0.007197,PobTub1D:0.004728)100:0.026785,(MerTub1D:0.034986,((BoiTub1D:0.001498,BotTub1D:0.003021)100:0.016785,(ApfTub1D:0.007824,AmTub1D:0.003527)93:0.011227)44:0.006754)85:0.009741)100:0.11897,EcgTub1B:0.029518)21:0.00721)0:0.00387,((((((GaTub1G:0.007801,(((GaTub1J:0.002833,((GaTub1O:0.044943,TarTub1I:0.006764)25:0.001917,GaTub1H:0.003673)3:0.000635)35:0.003523,(BrTub1F:0.002644,(TarTub1J:0.008927,(BrTub1G:0.006423,GaTub1I:0.009494)0:0.001921)52:0.00584)48:0.002482)19:0.000935,TarTub1G:0.011804)2:0.001141)4:0.002493,BrTub1E:0.00312)2:0.002131,(GaTub1F:0.001693,TarTub1E:0.002813)38:0.000813)4:0.005343,(BrTub1H:0.0319,TarTub1H:0.013417)49:0.006258)4:0.003905,((((((GaTub1N:0.048112,GaTub1K:0.049288)45:0.005305,(GaTub1E:0.007206,(GaTub1A:0.008755,(GaTub1C:0.011208,(GaTub1D:0.00157,GaTub1B:0.00292)55:0.004997)50:0.00141)8:0.002034)21:0.004022)26:0.005164,(TarTub1F:0.016801,TarTub1D:0.008379)97:0.011328)14:0.003424,BrTub1D:0.01004)4:0.001612,((((RnTub1C:0.00227,MmTub1C:-1.7e-05)4:0.000876,(BtTub1Cb:0.007059,BtTub1Ca:0.001984)84:0.008207)0:0.001562,(((EqcTub1C:0.004703,HsTub1C:0.002087)9:0.001094,((SptTub1C:0.002259,(AocTub1C:-2e-05,(CafTub1C:-2e-05,CvpTub1C:0.006841)1:2e-05)0:8e-06)0:0.001335,(LaTub1C:0.000117,OcTub1C:0.002133)2:0.000922)0:0.001178)0:0.000583,TmlTub1C:0.000533)0:0.000159)0:0.001075,XtTub1C:0.010307)0:0.002034)0:0.002248,((((AocTub1B:0.003977,BrTub1B:0.000523)2:0.000997,BrTub1A:0.001264)0:0.000822,((((BrTub1C:0.014859,((TarTub1C:0,TarTub1B:-0)70:0.002223,TarTub1A:1.7e-05)60:0.00112)42:0.003208,((((((((XtTub1B:-0,BtTub1B:0.00224)0:0,OraTub1B:-0)0:0,(((OcTub1Bb:0.002241,OcTub1Ba:-0)0:0,MdTub1B:-0)0:0,LaTub1B:-0)0:0)1:0,CvpTub1B:-0)1:0,MmTub1B:-0)1:0,MamTub1B:-0)1:0,HsTub1B:-0)1:0,CafTub1B:-0)4:0.000135)0:0.00161,(EqcTub1A:-5e-06,(SptTub1A:-5e-06,(CrgTub1A:-5e-06,TmlTub1A:0.004502)10:5e-06)10:5e-06)16:0.000676)0:0.001133,((((((((((((EqcTub1B:-0,AocTub1A:0)0:-0,XtTub1A:0)0:-0,MamTub1A:0)0:-0,HsTub1A:0)0:-0,CafTub1A:0)0:-0,BtTub1A:0)0:-0,MmTub1A:0)0:-0,RnTub1A:0)0:0,OraTub1A:-0)0:0,LaTub1A:-0)0:-0,OcTub1A:0)0:-0,CvpTub1A:0)2:0.001122)0:0.000303)0:0.002202,((XtTub1Kb:0,XtTub1Ka:0)93:0.007929,(AocTub1K:0.009879,(MdTub1K:0.002705,((EqcTub1K:0.00391,(CafTub1K:0.00036,SptTub1K:0.001892)57:0.000597)67:0.00521,(BtTub1K:-0,LaTub1K:0)83:0.001589)18:0.002398)15:0.002743)5:0.000638)10:0.00335)0:0.003863)0:0.001752)0:0.000884,(((GaTub1L:0.010043,BrTub1J:0.006608)94:0.005324,(((TarTub1M:0.068674,TarTub1L:0.009304)100:0.024068,GaTub1M:0.017286)94:0.012954,TarTub1K:0.021891)35:0.00164)98:0.021501,(((GgTub1Fb:0.015971,GgTub1Fa:0.00449)76:0.008322,(AocTub1Fb:0.004427,AocTub1Fa:7.9e-05)100:0.015653)46:0.002732,(XtTub1F:0.008789,(MdTub1F:0.001129,((EqcTub1F:0.002256,((((((((((LaTub1F:0,(CvpTub1F:0,OcTub1F:0)6:-0)6:0,CrgTub1F:-0)6:0,MmTub1F:-0)6:0,RnTub1F:-0)6:0,SptTub1F:-0)6:0,MamTub1F:-0)6:0,HsTub1F:-0)6:0,CafTub1F:-0)6:0,MpfTub1F:-0)6:0,BtTub1F:-0)7:6e-06)17:4.5e-05,TmlTub1F:0.002226)66:0.001131)93:0.007505)41:0.005458)40:0.00499)27:0.008408)0:0.004112)0:0.001589)0:0.001668,(((BrTub1K:0.027072,XtTub1I:0.013039)2:0.000625,((GgTub1I:0.005662,AocTub1I:0.007889)16:0.002921,(MdTub1I:0.025199,((MpfTub1I:0.011879,SptTub1I:0.035222)21:0.000637,CafTub1I:0.067788)38:0.010833)42:0.014779)11:0.004659)39:0.01366,((((tEt-TRINITY_DN49704_c0_g1_i1:0.058384,tEs-CL227.Contig3_Echiniscoides:0.031035)19:0.011382,(tRv-RvY_15459-1:0.008689,(tHe-BV898_03793.p01:0.002117,(tRc-Unigene2001_Richtersius:0.002986,tPr-GFGY01012659.1:0.008724)51:0.003383)12:0.001815)19:0.00358)10:0.001371,tMt-GFGZ01017493.1:0.02544)4:0.00557,((((tRv-RvY_10073-1:-0.000276,tRc-Unigene1916_Richtersius:0.000276)64:0.000667,tHe-BV898_07340.p01:0.002088)39:0.002698,(((tPr-GFGY01019737.1:-0.001152,tPr-GFGY01009567.1:0.001152)21:0.000793,tPr-GFGY01011756.1:0.000328)64:0.002082,tMp-DN9104_c0_g1_i1:0.002015)41:0.002292)0:0.000524,tMp-DN11770_c0_g1_i2:-0.00079)65:0.009189)11:0.006951)4:0.005045)0:0.000941)1:0.007985,(((SckTub1Q:0.015117,SckTub1P:0.019829)100:0.139281,(((EcgTub1G:0.073848,(EcgTub1F:0.083616,EcgTub1E:0.066475)69:0.007878)31:0.00705,EcgTub1D:0.064504)36:0.003064,EcgTub1C:0.059905)87:0.018555)22:0.00803,RhpTub1M:0.041408)12:0.005474)3:0.003266,(ProTub1:0.017811,MbTub1:0.012169)100:0.029772)5:0.003586)6:0.018575,(((Tv_aTub1G:-0,((Tv_aTub1F:-0,Tv_aTub1C:0)3:0,Tv_aTub1D:-0)4:0)5:0,Tv_aTub1E:-0)55:0.000526,(Tv_aTub1B:-0,Tv_aTub1A:0)69:0.001718)100:0.096678)1:0.002362,GiiTub1:0.097943)36:0.041689,((((AuaTub1E:-0,(AuaTub1D:-0,(AuaTub1B:-0,AuaTub1A:0)25:0)6:0)5:0,AuaTub1C:-0)100:0.036649,((ThpTub1:0.011933,(EcsTub1C:0.004458,(EcsTub1B:-0,EcsTub1A:0)86:7.6e-05)100:0.01563)27:0.010338,(PhtTub1:0.052838,(FrcTub1B:0.0008,FrcTub1A:0.001442)100:0.060274)100:0.041692)90:0.010687)85:0.031893,(((((EmhTub1H:0.002322,EmhTub1F:-6.8e-05)74:0.002331,EmhTub1G:0.009045)4:0.001457,EmhTub1C:0.005309)51:0.002396,(EmhTub1E:0.002301,EmhTub1D:-4.7e-05)87:0.004471)92:0.006435,(EmhTub1B:-0,EmhTub1A:0)98:0.008403)100:0.076024)76:0.012104)6:0.013109,(((PhpTub1Af:0.014673,PhpTub1Ae:0.022007)60:0.00341,PhpTub1Ad:0.012492)100:0.054791,PhpTub1Ac:0.078351)95:0.031334)0:0.004949,(((EdmTub1:0.002465,(LbTub1B:-0,LbTub1A:0)78:0.002035)78:0.001518,(((((((LemTub1L:-0,((LemTub1K:-0,((((LemTub1I:-0,LemTub1F:0)0:-0,LemTub1E:0)0:-0,LemTub1G:0)1:-0,LemTub1H:0)1:0)0:0,LemTub1J:-0)0:0)8:-0,LemTub1D:0)13:0,LemTub1C:-0)24:0,LeiTub1B:-0)15:0,LemTub1B:-0)33:0,LeiTub1A:-0)27:0,LemTub1A:-0)92:0.002994)100:0.051929,((((TbTub1D:0,TbTub1C:-0)4:0,TbTub1B:-0)4:0,TbTub1A:-0)5:0.000864,TrcTub1A:0.005866)100:0.030575)98:0.038108)0:0.009414)2:0.005749,(NgTub1D:0.106338,((NgTub1C:0,NgTub1B:-0)36:0,NgTub1A:-0)100:0.03044)48:0.011955)0:0.00659,(OstTub1B:0.03185,OstTub1A:0.027189)96:0.031303)1:0.004873)4:0.031157)0:0.001924)2:0.025857,((((PovTub1:0.080856,((DiiTub1A:0.018444,((DdTub1A:0.004846,DccTub1A:0.006096)100:0.02195,DcfTub1A:0.021058)51:0.007413)100:0.061551,DcpTub1A:0.052653)73:0.016604)100:0.086326,((DdTub1B:0.055932,(DiiTub1B:0.027197,DcfTub1B:0.016701)81:0.012164)100:0.10088,DcpTub1B:0.111476)100:0.101561)49:0.029933,((DifTub1B:0.278236,DifTub1A:0.082028)98:0.061151,(PppTub1B:0.065125,PppTub1A:0.055103)100:0.062735)15:0.001937)99:0.096762,(SemTub1Mbeta:0,SemTub1Malpha:0)100:0.179198)5:0.007967)2:0.005084,((BinTub1D:0.327457,GrnTub1B:0.400938)26:0.017405,((Tg_aTub1B:0.005137,HahTub1B:0.001445)100:0.33181,(BamTub1B:0.121764,((BbTub1B:0.032272,BabTub1B:0.033774)100:0.083381,(TepTub1A:0.026669,ThaTub1A:0.035034)100:0.127939)93:0.036214)100:0.102875)88:0.032882)12:0.021583)7:0.02253,((NgTub1F:0.224432,NgTub1E:0.155978)100:0.233121,BhTub1:0.242524)10:0.005322)7:0.028999,((PtTub1G:0.540245,PtTub1F:0.393262)60:0.079555,TetTub1D:0.878575)65:0.092571)22:0.037715,((NgTub1O:2.010163,BinTub1E:0.853126)21:0.100097,(NgTub1H:0.293351,NgTub1G:0.216166)100:0.712602)13:0.114185)2:0.027186,(TetTub1C:1.135195,TetTub1B:0.994284)85:0.30587)5:0.051985,(Tg_aTub1C:0.024374,HahTub1C:0.019099)100:1.444308)3:0.16574,((PtTub1J:0.808631,PtTub1I:0.623957)46:0.130774,PtTub1H:0.986092)100:0.681241)1:0.083535,NgTub1N:1.400519)4:0.183763,((((PtTub1R:0.415058,PtTub1P:0.284328)82:0.240751,PtTub1Q:0.623044)66:0.185744,(PtTub1O:0.629584,(PtTub1N:0.162718,PtTub1M:0.084787)97:0.409917)27:0.115712)100:1.278068,((NgTub1K:1.500504,((NgTub1M:0.374616,NgTub1J:0.29736)100:0.489335,NgTub1L:0.989778)35:0.145354)74:0.14245,NgTub1I:1.124393)91:0.272239)32:0.086581)14:0.207268,(OxtTub1D:1.464752,OxtTub1C:1.497229)63:0.514314)0:0.229324)14:0.28571)0:0.128669)0:0.140184,(PtTub2F:0.034608,PtTub2E:0.057654)100:1.794407)0:0.165851)0:0.024278,OxtTub2I:0.718348)0:0.038903,(TetTub2J:0.790536,TetTub2H:0.608375)100:0.856176)0:0.025037,((((TetTub2F:0,TetTub2E:-0)100:0.592429,TetTub2D:0.367022)97:0.155476,TetTub2C:0.368485)22:0.020819,PtTub2D:0.454874)35:0.068323)0:0.03984)0:0.053804,ActTub2A:0.690355)7:0.392591,(((PrvaTub2:0.076767,PrdeTub2A:0.046653)92:0.04425,PrdeTub2B:0.063672)100:0.746963,((PrvaTub1:0.04006,PrdjTub1:0.060319)66:0.071874,PrdeTub1B:0.176142)100:1.107623)13:0.118783)22:0.100756,(((((((((LmsTub3:0.156929,((((AtoTub3:0.10723,TumTub3:0.112012)98:0.023725,(((((((SomTub3:0.005325,((NetTub3:-0,NcTub3:0)31:0.001207,NedTub3:0.003065)71:0.00328)100:0.040186,(PoaTub3:0.020937,((TitTub3:0.011529,(ThTub3:0.01073,CttTub3:0.036942)92:0.003749)73:0.003368,ChgTub3:0.07075)3:0.006059)29:0.012544)6:0.001587,((((ComTub3:0.04991,((((HjTub3:0.002666,HpvTub3:0.005906)97:0.003756,TraTub3:0.011388)97:0.021763,(NhTub3:0.01255,(GzTub3:0.005942,(FoTub3:0,GimTub3:0)90:0.002932)62:0.00287)19:0.008239)36:0.00409,((((PeiTub3:0.00929,(NegTub3:0.001302,(EptTub3:-7e-06,(EcfTub3:-7e-06,((EpbTub3:-7e-06,EpgTub3:0.002144)2:7e-06,EiaTub3:-7e-06)26:7e-06)45:7e-06)68:0.002994)43:0.005931)2:0.004959,(CvfTub3:0.008883,CcpTub3:0.020511)8:0.002515)30:0.000241,AitTub3:0.015426)27:0.008153,(MraTub3:0.0033,MtaTub3:0.000996)78:0.009833)67:0.007209)75:0.002282)69:0.009038,((MapTub3:0.002511,GgtTub3:0.01049)83:0.023607,MagTub3:0.028401)86:0.002584)0:0.000783,((GlgTub3:0.001153,CehTub3:0.000998)100:0.024522,((VdTub3:0.003218,VaTub3:0.001052)100:0.020567,AalTub3:0.026352)77:0.007835)76:0.012072)7:0.002709,CrpTub3:0.028309)19:0.003809)10:0.007446,GrcTub3:0.062859)63:0.009311,(GedTub3:0.046048,(((OimTub3:0.017877,AmrTub3:0.009617)95:0.00801,((ScsTub3:0.009605,BofTub3:0.00114)96:0.019034,GllTub3:0.060089)47:0.002639)3:0.002521,(ErpTub3:0.023947,BgTub3:0.037366)91:0.013623)63:0.007735)45:0.011063)98:0.050238,(((XpTub3:0.030247,ClgTub3:0.026119)100:0.047947,ExdTub3:0.085578)1:0.002329,((((UrTub3:0.019013,((Coi_cTub3:0,(Coi_bTub3:0,(Coi_dTub3:0,Coi_aTub3:0)55:0)55:0)58:0.002154,Cop_aTub3:4.1e-05)100:0.022234)93:0.015579,(((AroTub3:0.003447,(ThvTub3:-0,ArbTub3:0)35:0.000922)71:0.001879,(ArgTub3:0.001317,(TrtTub3:-0,TeTub3:0)41:0.003058)72:0.00144)1:0.00036,TrrTub3:0.002365)100:0.047304)60:0.005963,(((Pab_bTub3:0.004294,Pab_cTub3:9.3e-05)66:0.002411,Pab_aTub3:0.004235)99:0.018879,((Ajd_aTub3:0,Ajd_bTub3:0)87:0.004422,(Ajc_eTub3:0,(Ajc_dTub3:0,(Ajc_cTub3:0,(Ajc_bTub3:0,Ajc_aTub3:0)90:0)90:0)90:0)90:0.008842)50:0.000929)100:0.06409)67:0.031023,((TlsTub3:0.000343,PcmTub3:0.004018)100:0.060888,(PchTub3:0.056386,((((((Asf_aTub3:0,Asf_bTub3:0)36:0.003698,(NefTub3:0.000545,AscTub3:0.02164)12:0.00073)87:0.007764,EnTub3:0.021907)37:0.003331,AstTub3:0.022091)55:0.00275,(((An_bTub3:0,An_aTub3:0)14:0.001069,AskTub3:0.003279)33:0.003299,(ApaTub3:0.024407,AecTub3:0.009842)12:0.000962)95:0.008243)43:0.003834,(AgsTub3:-0,(AoTub3:-0,AfTub3:0)57:0)100:0.040208)58:0.010559)83:0.012492)32:0.008063)90:0.014053)82:0.018338)31:0.010155,((BodTub3:0.048218,((RhrTub3:0.041233,HypTub3:0.013814)44:0.0253,((((SetTub3:0.008062,((CohTub3:0.000146,ChsTub3:0.002004)30:0.00112,(PtrTub3:3.2e-05,PytTub3:0.002115)37:0.001037)89:0.004959)68:0.002933,AlbTub3:0.009968)63:0.007788,LpmTub3:0.024224)83:0.010099,PnTub3:0.023595)100:0.06759)100:0.015563)57:0.009733,(BcTub3:0.094349,((MgTub3:0.000993,SepTub3:0.007596)100:0.071694,(MyfTub3:0.031313,(McpTub3:0.041171,((MspTub3:0.000305,MppTub3:0.001808)91:0.009147,CzTub3:0.019137)100:0.032229)16:0.006505)94:0.028992)54:0.009244)100:0.050423)62:0.017012)31:0.007084)99:0.057532,(SacTub3:0.128183,(SpTub3:0.057163,((ShoTub3:0.0038,ShcTub3:0.002794)100:0.043765,SjTub3:0.052758)35:0.009057)100:0.088132)12:0.009874)27:0.009904,((((((MolTub3:0.002393,MovTub3:0.006561)100:0.08835,(PhbTub3:0.126097,(RhaTub3:0.042338,MucTub3:0.041154)100:0.045147)99:0.029341)27:0.006277,AlmTub3:0.152199)12:0.009458,(SppTub3:0.049447,(RisTub3:0.05816,(Bad_aTub3:0.012712,Bad_bTub3:0.014289)100:0.052393)100:0.043392)91:0.04054)91:0.028351,(((Um_aTub3:0.006538,SorTub3:0.004472)100:0.058199,MlgTub3:0.100848)100:0.091962,(((((SprTub3:0.079637,(RgTub3:0.12645,RhgTub3:0.183332)79:0.010782)100:0.135354,MvTub3:0.136277)98:0.070526,(((PutTub3:0.009871,PugTub3:0.006506)70:0.007347,PctTub3:0.013675)100:0.062976,MlpTub3:0.061165)100:0.111317)90:0.021302,(DasTub3:0.117905,(BobTub3:0.156274,((AudTub3B:0.112475,((HecTub3B:0.037369,LabTub3A:0.052367)96:0.112358,HysTub3B:0.298228)48:0.022913)17:0.014551,(((FmTub3:0.053,(((((PtcTub3:0.02334,GylTub3:0.051781)20:0.005556,(((GesTub3:0.031954,((DisTub3:0.005471,GasTub3:0.005571)98:0.020721,TavTub3:0.029891)49:0.013302)0:0.002535,((PlbTub3:0.022428,(PhgTub3:0.015431,((PcaTub3:0.010934,PhcTub3:0.006728)61:0.00293,BjaTub3:0.019773)7:0.002552)38:0.006545)42:0.011024,((FrTub3:0.009935,FpTub3:0.021848)16:0.002056,(PplTub3B:-0,PplTub3A:0)100:0.014843)0:0.001957)0:0.001138)1:0.002477,WcTub3:0.018586)2:0.004093)1:0.002818,((((PiTub3:0.01407,HdpTub3:0.008541)62:0.007429,SllTub3:0.018045)78:0.009164,ChpTub3:0.036237)67:0.007106,(((CpcTub3:0.037812,(SccTub3:0.046222,PloTub3:0.013232)20:0.001633)17:0.008857,((AgbTub3:0,AbbTub3:0)100:0.030085,(HecTub3A:0.009348,(GamTub3:0.009352,HysTub3A:0.02506)80:0.004498)52:0.006122)24:0.004361)1:0.001606,(HtaTub3:0.018908,SthTub3:0.02892)91:0.017)1:0.003558)0:0.000957)0:0.003726,PusTub3:0.022833)0:0.003868,(JaTub3:0.022809,GltTub3:0.030878)44:0.004398)1:0.015471)23:0.007022,PiiTub3:0.071784)23:0.007777,AudTub3A:0.062305)2:0.007227)18:0.00846)79:0.015348)74:0.037105)8:0.003359,(WsTub3:0.139456,(TemTub3:0.063793,((Fnd_bTub3:0,Fnd_cTub3:0)33:0.00012,(Fnb_bTub3:0.002165,(Fna_bTub3:0,Fnb_cTub3:-0)25:4.3e-05)27:0.002094)100:0.069722)100:0.084546)52:0.011718)15:0.007869)45:0.011359)35:0.011858,CorTub3:0.200402)13:0.006442)18:0.016004)26:0.046121,((NfeTub3:0.314513,YlTub3:0.200542)92:0.086527,CacTub3:0.362858)53:0.013695)71:0.081848,(((GiiTub3:0.67479,(NgTub3:0.272614,(Tv_aTub3:0.583374,(EtiTub3:0.245209,EhTub3:0.153043)100:0.750537)45:0.064881)1:0.021433)0:0.025674,(((OxtTub3:0.251309,((TetTub3:0.136293,ImTub3:0.093617)100:0.139939,(PtTub3B:0.001379,PtTub3A:0.005045)100:0.161543)83:0.013162)55:0.026301,((PovTub3:0.103421,(((DdTub3:0.00714,DccTub3:0.005539)100:0.013997,(DiiTub3:0.019179,DcfTub3:0.014676)73:0.00496)100:0.051545,DcpTub3:0.059173)97:0.048089)98:0.072014,(PppTub3:0.15905,DifTub3:0.148988)11:0.024599)98:0.109105)14:0.023194,(((((BinTub3:0.217727,CypTub3:0.054954)9:0.014794,((EmhTub3B:0,EmhTub3A:-0)100:0.228842,TctTub3:0.260802)2:0.018276)2:0.002363,(((EcsTub3:0.105655,AuaTub3:0.219572)18:0.002827,((ThpTub3:0.185146,PhtTub3:0.035659)83:0.074609,FrcTub3A:0.207541)56:0.029312)82:0.030165,((SrpTub3:0.051436,PuTub3:0.05293)42:0.00461,(PhiTub3:0.005841,(PhsTub3:0.008937,HyaTub3:0.015058)62:0.002931)100:0.048645)100:0.071415)85:0.035509)1:0.007165,(((((((SobTub3:0.01184,((OrgTub3:0,Os_aTub3:0)96:0.005848,BdTub3:0.013429)30:0.003078)100:0.030943,((MtTub3:0.011759,(GlmTub3B:0.007903,GlmTub3A:0.002466)99:0.021957)49:0.010568,((((ArlTub3A:0,AtTub3A:0)98:0.007093,(AtTub3B:0.003816,ArlTub3B:0.000348)91:0.007761)70:0.016014,(((VvTub3:0.003301,(MeTub3A:0.002901,(MeTub3B:0.018307,(CipTub3:0.024986,((PupTub3C:0.001939,PupTub3B:0.004325)50:0.003909,PupTub3A:0.006541)16:0.009717)54:0.006087)0:0.00055)0:0.000481)3:0.002419,CusTub3:0.005471)0:0.001939,(PotTub3B:0.005002,PotTub3A:0.007578)5:0.006085)6:0.003194)24:0.001309,MigTub3:0.039609)16:0.004984)52:0.008178)95:0.020921,((SemTub3Beta:0,SemTub3Alpha:-0)99:0.032677,(PhpTub3B:0.002602,PhpTub3A:0.003619)100:0.018601)80:0.01467)100:0.066261,(ChvTub3:0.142079,(CrTub3:0.023999,VcTub3A:0.01575)100:0.170803)47:0.030114)12:0.015022,(OstTub3:0.407024,Mip_aTub3:0.095326)3:0.024611)2:0.028304,((PpuTub3:0.345693,CncTub3:0.173518)41:0.032163,GsTub3:0.16275)53:0.048456)0:0.002814,((((CoTub3:0.201615,((AmqTub3:0.233685,((((SckTub3:0.076428,(CagTub3:0.058239,(HerTub3:0.081331,CptTub3:0.116939)89:0.024659)33:0.007705)18:0.005865,((SmTub3:0.065253,EcgTub3:0.094564)100:0.112036,((TrsTub3:0.280602,((tEs-Unigene10414_Echiniscoides:0.114526,(tEt-TRINITY_DN52157_c0_g1_i3:0.001407,tEt-TRINITY_DN52157_c0_g1_i1:0.025238)100:0.138493)6:0.160788,((tRv-RvY_14597-1:0.18949,(((tRc-Unigene1699_Richtersius:0.08159,tPr-GFGY01009901.1:0.199726)49:0.016018,tMp-DN5370_c0_g1_i2:0.161256)92:0.0569,tHe-BV898_11421.p01:0.267258)13:0.007895)96:0.060869,tMt-GFGZ01021881.1:0.150495)98:0.081215)0:0.048007)0:0.011611,((RhpTub3:0.124643,AypTub3:0.152844)29:0.008357,(((((((CpqTub3:0.001435,(AeaTub3B:0,AeaTub3A:-0)81:0.000721)97:0.022064,AngTub3:0.058207)98:0.041544,MydTub3:0.052641)81:0.010252,GomTub3:0.026914)70:0.008682,(((((((DtTub3A:0.006441,DbTub3A:0.016539)41:0.006291,DreTub3A:0.02033)2:0.003189,((DyTub3A:0.001775,DerTub3A:0.002347)98:0.0098,((DssTub3A:-0,DseTub3A:0)77:0.004171,DmTub3A:0.006222)100:0.013531)74:0.004708)6:0.003188,(DrfTub3A:0.02615,(DrrTub3A:0.018273,DeTub3A:0.019911)64:0.012861)43:0.002353)37:0.013337,((DpTub3A:0,DrpTub3A:0)100:0.040807,(DkTub3A:0.028956,(DaTub3A:0.006306,DrbTub3A:0.032442)16:0.008085)4:0.00684)18:0.001338)86:0.016155,(DgTub3A:0.030718,(DvTub3A:0.014508,DmoTub3A:0.019638)66:0.004495)100:0.031946)67:0.004833,DwTub3A:0.063518)85:0.013699)98:0.034037,((((DreTub3B:0.034406,(((DbTub3B:0.009349,DtTub3B:0.019418)61:0.00316,(((DyTub3B:0.00491,DerTub3B:0.010183)34:0.001263,((DseTub3B:0.00221,DmTub3B:-6.3e-05)57:6.3e-05,DssTub3B:-6.3e-05)72:0.00635)97:0.022035,(DrrTub3B:0.004973,DeTub3B:0.019202)14:0.008615)0:0.000885)0:0.000956,DrfTub3B:0.014493)2:0.002685)94:0.017989,(DrbTub3B:0.004681,DaTub3B:0.003982)100:0.030189)20:0.004385,(DwTub3B:0.048891,((DrpTub3B:0,DpTub3B:0)100:0.034606,(DgTub3B:0.051884,(DvTub3B:0.015106,DmoTub3B:0.010279)52:0.008478)70:0.014362)45:0.005237)12:0.004358)82:0.017222,DkTub3B:0.130477)93:0.050267)77:0.037176,((((((NavTub3:0.010403,CmfTub3:0.011791)21:0.000812,HrsTub3:0.0059)28:0.001409,((PobTub3:0.011471,AeTub3:0.02021)64:0.002813,MerTub3:0.014108)1:0.000939)7:0.001043,LhTub3:0.028074)11:0.002134,((BoiTub3:0.00231,BotTub3:-0.000136)90:0.009873,(AmTub3:0.00052,ApfTub3:0.001662)1:0.003385)86:0.00715)100:0.06799,TicTub3:0.08413)37:0.008358)22:0.002297)59:0.020919)0:0.013375)0:0.017461)0:0.008583,(TiaTub3:0.078299,NvTub3:0.090574)74:0.017281)0:0.003589,((TarTub3:0.008619,GaTub3:0.002371)100:0.0133,((XtTub3:0.007402,((((BtTub3C:0,BtTub3A:-0)2:0,EqcTub3A:-0)2:0.001034,(((((MpfTub3B:0,CafTub3B:0)0:0,LaTub3B:-0)0:0,TmlTub3B:-0)3:0.00037,(EqcTub3B:0.000252,(BtTub3B:-2.9e-05,(((((MmTub3B:0.004317,RnTub3B:7.9e-05)59:0.004594,OcTub3B:0.004247)9:0.000439,SptTub3B:0.001744)1:0.000416,CvpTub3B:0.006489)42:0.004726,HsTub3B:0.009162)12:0.004109)2:0.00196)1:0.001859)1:0.008473,(MpfTub3A:0,CafTub3A:0)0:0.002679)0:0.00114)0:0.001165,(((((RnTub3Aa:-0.000149,((SptTub3A:-0.000149,CrgTub3A:0.000149)37:0.000149,MmTub3A:-0.000149)38:0.000149)59:0.001229,CvpTub3A:0.003234)48:0.001142,OcTub3A:0.00215)39:0.006706,(HsTub3A:0,MamTub3A:0)9:0.002174)1:0.002051,MdTub3A:0.00014)1:0.00069)66:0.003619)48:0.004011,BrTub3:0.006539)86:0.002359)100:0.054974)0:0.004485)0:0.011601,CiTub3:0.150833)0:0.008619)0:0.016504,(ProTub3:0.177601,MbTub3:0.141824)98:0.050727)0:0.015509,(OidTub3B:0.00305,OidTub3A:-0.0009)100:0.453883)0:0.011979,GtTub3B:0.268)0:0.030037)0:0.004099)0:0.002374,((TbTub3:0.009447,TrcTub3:0.024174)88:0.027102,(LemTub3:0.000992,(LbTub3:0.002714,LeiTub3:0.001686)54:0.001214)100:0.059553)99:0.258149)0:0.009542)0:0.012285)0:0.003548,(((Tg_aTub3:0,HahTub3:0)100:0.157007,(((PlyTub3:0.001632,PbTub3:0.000476)99:0.013812,((PvTub3:0.002132,PkTub3:0.002105)99:0.020678,Pf_aTub3:0.014555)65:0.001385)100:0.165976,(((TepTub3:0.093082,ThaTub3:0.059073)100:0.522344,BamTub3:0.558474)56:0.07575,(BbTub3:0.045574,BabTub3:0.039421)100:0.167906)17:0.055216)10:0.023267)17:0.02588,(CrmTub3:0.096068,(ChTub3:0,CpTub3:0)100:0.105633)100:0.192196)38:0.111669)0:0.028845)0:0.020151,BhTub3:0.566494)0:0.028504,(CmTub3:0.520102,GrnTub3:0.833125)10:0.110332)0:0.02707,(((LolTub3:0.005364,(WbTub3:-0.000469,BrmTub3:0.004884)45:0.001312)84:0.015697,OvTub3:0.002368)100:0.458102,(CeTub3:0.570839,PspTub3:0.44517)91:0.250824)97:0.262987)0:0.053665,(((OcbTub3:0.496572,(((EnhTub3:0.063436,(EcTub3:0.08051,EniTub3:0.054866)59:0.007681)100:0.266894,NscTub3:0.336938)57:0.074408,VicTub3:0.476689)56:0.071734)38:0.054634,tPr-GFGY01002531.1:0.580038)75:0.14231,(((((((((((MefTub3:0.050462,MbbTub3:0.053056)100:0.239104,CllTub3:0.295176)100:0.112798,HybTub3:0.19055)61:0.030135,(MifTub3:0.236506,DehTub3:0.109742)96:0.06875)40:0.027615,((CntTub3:0.184774,ShsTub3:0.207501)79:0.052657,(ShpTub3:0.369824,((Ct_aTub3:0.125367,(CadTub3:0.016609,((Ca_bTub3:0.003376,Ca_aTub3Alpha:0.002494)72:0.002914,Ca_aTub3Beta:3.9e-05)95:0.025516)100:0.09349)100:0.142181,((CaoTub3:0.043129,CapTub3:0.087517)100:0.132367,LoeTub3:0.294191)100:0.117073)71:0.045456)52:0.040631)50:0.029173)20:0.00819,MrgTub3:0.317448)44:0.034274,CatTub3:0.427613)99:0.402965,(((((KnTub3:0.290354,KaaTub3:0.243078)100:0.090906,(NadTub3:0.16348,NacTub3:0.132803)98:0.145086)4:0.020935,(((SakTub3:0.027721,(SaaTub3:0.022777,((Sab_aTub3:0,Sab_bTub3:0)95:0.007833,ScpTub3A:0.010903)96:0.011517)21:0.000888)25:0.005683,(SmiTub3:0.020151,(Sc_cTub3:0,(Sc_bTub3:0,Sc_aTub3:0)66:0)98:0.013451)94:0.005919)100:0.309907,CglTub3:0.343216)5:0.034352)32:0.017158,(((ZrTub3:0.153828,TodTub3:0.152948)69:0.04459,(VpTub3:0.141423,TtpTub3:0.194469)39:0.025606)92:0.041285,((((LwTub3:0.065947,LatTub3:0.074229)100:0.118016,Lak_aTub3:0.087474)45:0.00918,(ErgTub3:0.063866,ErcTub3:0.070864)100:0.082219)74:0.026273,((KlwTub3:0.094579,(KmmTub3:0.072981,KlTub3:0.048506)94:0.034419)42:0.003352,KaTub3:0.13386)100:0.164356)99:0.119437)39:0.029063)93:0.15691,TtbTub3:0.63631)98:0.238531)40:0.071673,((PtaTub3:0.288008,((WicTub3:0.103925,(WaTub3Beta:0.001877,WaTub3Alpha:0.004535)100:0.058854)82:0.044592,CyjTub3:0.148892)100:0.252345)87:0.053088,(((((OgpTub3:0.004468,OgaTub3:0.010265)100:0.143566,CdaTub3:0.183723)96:0.096482,DebTub3:0.417651)78:0.024525,(PiuTub3:0.204444,PhmTub3:0.294205)100:0.202844)87:0.077769,(Kop_bTub3:0.016091,Kop_aTub3:0.007814)100:0.491133)60:0.057439)79:0.053901)5:0.003523,BaiTub3:0.523108)77:0.075637,AcrTub3:0.598618)95:0.243997)24:0.031177)0:0.057033,((((CmeTub3:0.393301,HmaTub3:0.453663)76:0.203595,CtpTub3:1.011791)72:0.290338,GtTub3A:1.740965)96:0.932332,tEt-TRINITY_DN52157_c0_g1_i4:-0.105365)0:0.121326)12:0.111165,FoaTub3:1.55588)37:0.264424)11:0.346807)10:0.212526,((((Anaeromusa_acidaminophila:2.38475,((Bacillus_oceanisediminis:2.27705,(((Paenibacillus_sp._oral_taxon_786:0.688808,((Lysinibacillus_sphaericus_C3-41:0.572709,Bacillus_sp._2_A_57_CT2:0.484533)98:0.38712,Bacillus_Cereus_TubZ:0.574937)56:0.302735)100:1.014884,(Desulfosporosinus_sp._OT:1.590001,(Bacillus_thuringiensis_serovar_israelensis:0.019175,Bacillus_cereus:0.01453)100:2.373209)62:0.254135)48:0.327113,(Paenibacillus_sp._FSL_H8-237:0.523545,Paenibacillus_alvei:0.173651)98:1.948184)26:0.110213)20:0.265764,Bacillus_phage_G:2.049116)26:0.343513)65:0.802485,Thermococcus_gammatolerans_EJ3:1.936454)12:0.754194,(((Haloarcula_japonica_DSM_6131:0.278404,((Halobiforma_lacisalsi_AJ5:0.045679,Natrialba_aegyptia_DSM_13077:0.082642)91:0.07149,Natronobacterium_gregoryi_SP2:0.258323)53:0.134696)99:0.836174,(tPr-GFGY01000052.1x:6.317313,(Pyrococcus_yayanosii_CH1:0.063068,(Thermococcus_litoralis_DSM_5473:0.081891,Thermococcus_kodakarensis_KOD1:0.084349)14:0.029492)86:0.485533)20:0.766179)8:0.803259,((((Methanolobus_psychrophilus_R15:0.192536,Methanohalophilus_mahii_DSM_5219:0.143565)82:0.031868,(Methanosarcina_acetivorans_C2A:0.18395,Methanohalobium_evestigatum_Z-7303:0.153009)46:0.016062)26:0.019455,Methanosalsum_zhilinae_DSM_4017:0.099163)97:0.294401,((Methanosaeta_concilii_GP6:0.214216,Methanosaeta_harundinacea_6Ac:0.178743)33:0.042969,FtsZ_Methanosaeta_Thermophila:0.172223)70:0.103297)97:0.944865)10:0.201103)47:1.888972,(Candidatus_Nitrosoarchaeum_koreensis_MY1:0.033045,Candidatus_Nitrosoarchaeum_limnia_SFB1:0.007139)100:3.207499)16:0.603846)42:0.512362,((OxtTub4:1.099891,(PtTub4:0.611766,(TetTub4:0.336887,ImTub4:0.434538)52:0.085368)91:0.290652)57:0.199812,(((((PlyTub4:0.07403,PbTub4:0.04329)34:0.014435,PlcTub4:0.07143)100:0.341326,(PmcTub4:-0.006647,(PvTub4:0.117166,PkTub4:0.103878)60:0.020019)100:0.393732)57:0.099599,Pf_aTub4:0.36787)100:0.979669,(BamTub4:1.509654,(BbTub4:0.520493,BabTub4:0.716452)100:1.432503)80:0.740473)6:0.264322)4:0.092246)5:0.09391)7:0.161887)8:0.054533)29:0.127392,((TbTub4:0.573586,(((LbTub4:0.136977,(LemTub4:0.015107,LeiTub4:0.025934)100:0.073403)98:0.072361,EdmTub4:0.231574)99:0.098984,(CrfTub4B:0.009221,CrfTub4A:0.021412)100:0.21933)100:0.452022)93:0.355042,BdsTub4:1.066857)100:0.961201)73:0.326874,(((NgTub6:1.079606,TctTub6:1.481469)60:0.189593,((AmqTub6:1.354492,((((StpTub6:0.629888,(BfTub6:0.70936,(CagTub6:0.581206,CptTub6:0.883622)86:0.083197)22:0.041751)13:0.011722,(NvTub6:0.697139,TiaTub6:0.85241)77:0.088939)9:0.0456,(((XlTub6:0.049267,XtTub6:0.058948)100:0.306668,((CpbTub6:0.197367,AocTub6:0.308026)56:0.071918,((MaeTub6:0.047882,SrhTub6:0.067099)54:0.006468,MdTub6:0.09324)100:0.422916)55:0.04046)66:0.061631,((IpTub6:0.390302,(AaTub6:0.002449,AjTub6:0.002366)100:0.275982)100:0.113136,LopTub6:0.232536)99:0.208542)100:0.304054)31:0.06176,(CiTub6:0.277548,CisTub6:0.217948)100:0.930417)34:0.088156)71:0.328172,((PhiTub6:0.230704,PhsTub6:0.127755)100:1.151494,(OxtTub6:0.854739,(PtTub6:0.86467,((((TtmTub6:0.012963,TetTub6:0.009517)56:0.002318,TeeTub6:0.016501)98:0.056754,TebTub6:0.047997)99:0.219782,ImTub6:0.352366)99:0.45798)99:0.470788)84:0.342933)11:0.045112)7:0.113013)6:0.139538,(EmhTub6:1.198419,GtTub6:1.318044)31:0.244829)37:0.162957)57:0.163097,(((((LemTub6:0.038528,LeiTub6:0.035169)100:0.190049,EdmTub6:0.231746)99:0.088702,CrfTub6:0.283251)100:0.464653,((TbTub6:0.244086,TyvTub6:0.261825)100:0.150244,TrcTub6:0.246492)85:0.120296)99:0.429935,BdsTub6:0.75018)100:1.254803)100:1.043876,CrTub6:0.299218,VcTub6:0.156483);
